# Supplementary material for: Bacterial symbionts in oral niche use type VI secretion nanomachinery for fitness increase against pathobionts
Source: iScience. 2024 Mar 29;27(5):109650. doi: 10.1016/j.isci.2024.109650 (PMC11033201; doi:10.1016/j.isci.2024.109650)
Supplement: Table S1. The whole genome sequences of A. aphrophilus (n = 25) available in the National Center for Biotechnology (NCBI) database, related to Figure 1A [file mmc1.xlsx]

## Sheet: Supplementary Table 1
Table S1: The whole genome sequences of A. aphrophilus (n=25) available in the National Center for Biotechnology (NCBI) database, related to Figure 1A.
Presence (1) and absence (0), respectively of genes encoding the different Type VI secretion core and auxiliary components, according to the database search is indicated. Detection of a partial sequence is indicated by "P".
Nr.	Strain name	GenBank	TssA	TssB	TssC	TssD (Hcp)	TssE	TssF	TssG	TssH	TssI	TssJ	TssK	TssL	TssM	TagD	TagH	TagO
1	NJ8700	NZ_CP009230, NC_012913	1	1	1	1	1	1	1	1	1	1	1	1	1	1	1	1
2	NCTC5908	UFSP01000001	1	1	1	1	1	P	1	P	1	1	P	P	P	1	P	P
3	HK83	NZ_QMGS01000058	1	1	1	1	1	1	P	1	P	1	1	1	1	1	1	1
4	C2008001229	NZ_QEPV01000001	1	1	1	1	1	1	1	1	P	1	1	1	1	1	1	1
5	C2008000870	NZ_QEPU01000001	1	1	1	1	1	1	1	1	P	1	1	1	0	1	1	1
6	CCUG11575	NZ_NRDC01000001	1	1	1	1	1	1	1	1	P	1	1	1	1	1	1	1
7	HK_319	NZ_NRDB01000001	1	1	1	1	1	1	1	1	P	1	1	1	1	1	1	1
8	PN_444	NZ_NRDA01000001	1	1	1	1	1	1	1	1	P	1	1	1	1	1	1	1
9	PN_517	NZ_NRCZ01000001	1	1	1	1	1	1	1	1	P	1	1	1	1	1	1	1
10	FDAARGOS_248	NZ_NBTN02000001	1	1	1	1	1	1	1	1	1	1	1	1	1	1	1	1
11	ATCC 19415	NZ_MAQF01000001	1	1	1	1	1	1	1	1	P	1	1	1	1	1	1	1
12	ATCC 7901	NZ_MAQE01000001	1	1	1	1	1	1	1	1	1	1	1	1	1	1	1	0
13	NCTC 11096	NZ_LS483485	1	1	1	1	1	1	1	1	1	1	1	1	1	1	1	1
14	F0387	NZ_JH370359	1	1	1	1	1	1	1	1	1	1	1	1	1	1	1	1
15	W10433	NZ_CP012067	1	1	1	1	1	1	1	1	1	1	1	1	1	1	1	1
16	ATCC 33389	NZ_AEWB02000015	1	1	1	1	1	1	1	1	1	1	1	1	1	1	1	1
17	PN_521	NZ_NRCY01000001	1	1	1	1	1	1	1	1	P	1	1	1	1	1	1	1
18	NCTC5906	NZ_LR134327	1	1	1	1	1	1	1	1	1	1	1	1	1	1	1	1
