# Supplementary material for: Bacterial symbionts in oral niche use type VI secretion nanomachinery for fitness increase against pathobionts
Source: iScience. 2024 Mar 29;27(5):109650. doi: 10.1016/j.isci.2024.109650 (PMC11033201; doi:10.1016/j.isci.2024.109650)
Supplement: Table S2. The list of A. aphrophilus T6SS core components, related to Figure 1A [file mmc2.xlsx]

## Sheet: Supplementary Table 2
Table S2: The list of A. aphrophilus T6SS core components, related to Figure 1A.
Nr.	Tss/Tag	Examples of alternative names1	Described role/location in other bacterial species	UniprotKB ID	Database entry (NCBI)2	COG3	Identified in the present work by LC-MS/MS
1	TssA	ImpA, SciA, VasJ/L	Baseplate?	A0A3M6NR45_AGGAP	ACS98188	COG3515	yes4
2	TssB	SciH, VipA	Contractile sheath	A0A3M6NQM7_AGGAP	ACS98178	COG3516	yes6
3	TssC	SciI, VipB	Contractile sheath	A0A0K1N1M6_AGGAP	ACS98179	COG3517	yes6
4	TssD	Hcp	Expelled tube	A0A0K1N0I1_AGGAP	ACS98147	COG3157	yes6
5	TssE	SciD, HsiF	Baseplate	A0A0K1N0J6_AGGAP	ACS98180	COG3518	no
6	TssF	SciC, VasA	Baseplate	A0A3M6NQP3_AGGAP	ACS98181	COG3519	yes4
7	TssG	SciB, VasB	Baseplate	A0A3S4RGQ2_AGGAP	ACS98182	COG3520	no
8	TssH	ClpV, SciG, VasG	Sheath recycling (ATPase)	A0A3M6NLY2_AGGAP	ACS98435	COG0542	yes6
9	TssI	VgrG, VrgS	Expelled spike	A0A3M6NIH8_AGGAP/A0A3M6PR51_AGGAP	ACS98433	COG3501	yes6
10	TssJ	SciN, VasD	Membrane complex (OMP3)	A0A336N4X0_AGGAP/A0A3M6NR42_AGGAP	ACS98184	COG3521	yes6
11	TssK	SciO, VasE	Baseplate	A0A3M6NR33_AGGAP/A0A448F6W3_AGGAP	ACS98185	COG3522	yes6
12	TssL	IcmH/DotU, SciP, VasF	Membrane complex (IMP4)	A0A3M6NR51_AGGAP	ACS98186	COG3455	yes6
13	TssM	IcmF, SciS, VasK	Membrane complex (IMP4)	A0A3M6PHF0_AGGAP	ACS98189	COG3523	yes6
14	TagD	PAAR	Tip of expelled spike	A0A0K1N166_AGGAP	ACS98434	COG4104	yes4
15	TagH	Fha, VasC	Post-translational regulation	A0A448F706_AGGAP	ACS98183	COG3456	no
16	TagO	VasI, EvfG	Unknown?	A0A3M6NR61_AGGAP	ACS98187		yes4
	1Names of corresponding proteins in selected additional bacterial species
	2Database entries in the A. aphrophilus reference strain NJ8700, and which were used in the Blast searches of the other genomes of this species (Supplementary table 1A)
	3According to Cienfanelli et al 2016 (1)
	4Detected from the monospecies film only
	5Detected from the multispecies film only
	6Detected in both mono- and multi-species biofilms
	Reference
	1: Cianfanelli, F.R., Monlezun, L. & Coulthurst, S.J. Aim, Load, Fire: The Type VI Secretion System, a Bacterial Nanoweapon. Trends Microbiol 24, 51-62 (2016).
