# Supplementary material for: Bacterial symbionts in oral niche use type VI secretion nanomachinery for fitness increase against pathobionts
Source: iScience. 2024 Mar 29;27(5):109650. doi: 10.1016/j.isci.2024.109650 (PMC11033201; doi:10.1016/j.isci.2024.109650)
Supplement: Table S3. List of label-free quantified proteins in mono-species biofilm, related to Figures 2E and 2F [file mmc3.xlsx]

## Sheet: Supplementary Table 3
Table S3: List of label-free quantified proteins in mono-species biofilm, related to Figures 2E and 2F.
Accession	Peptide count	Unique peptides	Confidence score	species	Description	HK83 mono-species biofilm (n=6 for each group)						11575 mono-species biofilm (n=6 for each group)
						Anova (p)	q Value	Max fold change	Power	Highest mean condition	Lowest mean condition	Anova (p)	q Value	Max fold change	Power	Highest mean condition	Lowest mean condition
tr|A0A0K1MZL7|A0A0K1MZL7_AGGAP;tr|A0A336N5B1|A0A336N5B1_AGGAP;tr|A0A448FC32|A0A448FC32_AGGAP	2	2	3.973	Aggregatibacter aphrophilus	N-acetyltransferase OS=Aggregatibacter aphrophilus OX=732 GN=DOL88_03130 PE=4 SV=1 [tr|A0A0K1MZL7|A0A0K1MZL7_AGGAP,tr|A0A336N5B1|A0A336N5B1_AGGAP,tr|A0A448FC32|A0A448FC32_AGGAP]	0.737322	0.54778	1.06598	0.0613032	HK83	HK83 hcp	0.00690702	0.0389997	1.30578	0.862065	11575	11575 hcp
tr|A0A0K1MZM0|A0A0K1MZM0_AGGAP;tr|A0A448FBK7|A0A448FBK7_AGGAP	3	3	2.981	Aggregatibacter aphrophilus	DNA-binding protein Fis OS=Aggregatibacter aphrophilus OX=732 GN=fis PE=3 SV=1 [tr|A0A0K1MZM0|A0A0K1MZM0_AGGAP,tr|A0A448FBK7|A0A448FBK7_AGGAP]	0.852562	0.586109	1.00656	0.0534418	HK83 hcp	HK83	0.223162	0.214262	1.47185	0.21753	11575	11575 hcp
tr|A0A0K1MZN5|A0A0K1MZN5_AGGAP;tr|A0A3S4QTE4|A0A3S4QTE4_AGGAP	6	6	5.979	Aggregatibacter aphrophilus	Ribosomal RNA large subunit methyltransferase H OS=Aggregatibacter aphrophilus OX=732 GN=rlmH PE=3 SV=1 [tr|A0A0K1MZN5|A0A0K1MZN5_AGGAP,tr|A0A3S4QTE4|A0A3S4QTE4_AGGAP]	0.12353	0.212648	1.32329	0.33083	HK83 hcp	HK83	0.988153	0.481788	1.00794	0.0500219	11575 hcp	11575
tr|A0A0K1MZP1|A0A0K1MZP1_AGGAP	3	3	2.942	Aggregatibacter aphrophilus	Ribosomal silencing factor RsfS OS=Aggregatibacter aphrophilus OX=732 GN=rsfS PE=3 SV=1	0.415241	0.404236	1.1015	0.120354	HK83	HK83 hcp	0.0258195	0.0707063	1.23168	0.655168	11575	11575 hcp
tr|A0A0K1MZR4|A0A0K1MZR4_AGGAP;tr|A0A336N4V4|A0A336N4V4_AGGAP;tr|A0A448F5S7|A0A448F5S7_AGGAP	4	4	3.981	Aggregatibacter aphrophilus	Nitrogen regulatory protein P-II OS=Aggregatibacter aphrophilus OX=732 GN=DOL88_07125 PE=3 SV=1 [tr|A0A0K1MZR4|A0A0K1MZR4_AGGAP,tr|A0A336N4V4|A0A336N4V4_AGGAP,tr|A0A448F5S7|A0A448F5S7_AGGAP]	0.2169	0.286304	1.29684	0.222597	HK83	HK83 hcp	0.233097	0.218111	1.32502	0.209865	11575	11575 hcp
tr|A0A0K1MZV0|A0A0K1MZV0_AGGAP;tr|A0A3S4Q3M7|A0A3S4Q3M7_AGGAP	3	3	3.962	Aggregatibacter aphrophilus	30S ribosomal protein S18 OS=Aggregatibacter aphrophilus OX=732 GN=rpsR PE=3 SV=1 [tr|A0A0K1MZV0|A0A0K1MZV0_AGGAP,tr|A0A3S4Q3M7|A0A3S4Q3M7_AGGAP]	0.0229697	0.103113	1.45179	0.677341	HK83 hcp	HK83	0.00616525	0.0376473	1.28203	0.874915	11575	11575 hcp
tr|A0A0K1MZV5|A0A0K1MZV5_AGGAP;tr|A0A448F605|A0A448F605_AGGAP	10	9	12.824	Aggregatibacter aphrophilus	30S ribosomal protein S12 OS=Aggregatibacter aphrophilus OX=732 GN=rpsL PE=3 SV=1 [tr|A0A0K1MZV5|A0A0K1MZV5_AGGAP,tr|A0A448F605|A0A448F605_AGGAP]	0.614384	0.497148	1.13797	0.0758802	HK83 hcp	HK83	0.19591	0.198907	1.23794	0.241084	11575	11575 hcp
tr|A0A0K1MZV9|A0A0K1MZV9_AGGAP;tr|A0A3S4TNY4|A0A3S4TNY4_AGGAP	52	52	85.138	Aggregatibacter aphrophilus	Elongation factor Tu OS=Aggregatibacter aphrophilus OX=732 GN=tufA_2 PE=3 SV=1 [tr|A0A0K1MZV9|A0A0K1MZV9_AGGAP,tr|A0A3S4TNY4|A0A3S4TNY4_AGGAP]	0.0010986	0.0571994	1.19627	0.982117	HK83 hcp	HK83	0.359374	0.271072	1.05853	0.140407	11575 hcp	11575
tr|A0A0K1MZW1|A0A0K1MZW1_AGGAP;tr|A0A336N3E3|A0A336N3E3_AGGAP;tr|A0A448F6C0|A0A448F6C0_AGGAP	5	4	5.97	Aggregatibacter aphrophilus	Transcription elongation factor GreB OS=Aggregatibacter aphrophilus OX=732 GN=greB PE=3 SV=1 [tr|A0A0K1MZW1|A0A0K1MZW1_AGGAP,tr|A0A336N3E3|A0A336N3E3_AGGAP,tr|A0A448F6C0|A0A448F6C0_AGGAP]	0.109418	0.201448	1.14185	0.355693	HK83	HK83 hcp	0.148973	0.172783	1.14407	0.293349	11575 hcp	11575
tr|A0A0K1MZY6|A0A0K1MZY6_AGGAP;tr|A0A3M6P4V1|A0A3M6P4V1_AGGAP;tr|A0A336N3H3|A0A336N3H3_AGGAP;tr|A0A3S4TNZ2|A0A3S4TNZ2_AGGAP	4	4	3.975	Aggregatibacter aphrophilus	Na(+)-translocating NADH-quinone reductase subunit B OS=Aggregatibacter aphrophilus OX=732 GN=nqrB PE=3 SV=1 [tr|A0A0K1MZY6|A0A0K1MZY6_AGGAP,tr|A0A3M6P4V1|A0A3M6P4V1_AGGAP]	0.455057	0.425394	1.28419	0.108587	HK83	HK83 hcp	0.000101299	0.00453938	2.02614	0.999825	11575	11575 hcp
tr|A0A0K1MZZ1|A0A0K1MZZ1_AGGAP	11	10	11.877	Aggregatibacter aphrophilus	Membrane-bound lytic murein transglycosylase C OS=Aggregatibacter aphrophilus OX=732 GN=mltC PE=3 SV=1	0.40748	0.399436	1.08908	0.122872	HK83 hcp	HK83	0.214275	0.209567	1.10213	0.224779	11575 hcp	11575
tr|A0A0K1N002|A0A0K1N002_AGGAP;tr|A0A448F643|A0A448F643_AGGAP	6	5	7.925	Aggregatibacter aphrophilus	Alkylhydroperoxidase AhpD family core domain OS=Aggregatibacter aphrophilus OX=732 GN=DOL88_08420 PE=4 SV=1 [tr|A0A0K1N002|A0A0K1N002_AGGAP,tr|A0A448F643|A0A448F643_AGGAP]	0.670824	0.521238	1.0938	0.0682799	HK83 hcp	HK83	0.283853	0.238845	1.25761	0.176657	11575	11575 hcp
tr|A0A0K1N031|A0A0K1N031_AGGAP;tr|A0A336N594|A0A336N594_AGGAP;tr|A0A3S5ECM7|A0A3S5ECM7_AGGAP	5	5	7.895	Aggregatibacter aphrophilus	Cell division ATP-binding protein FtsE OS=Aggregatibacter aphrophilus OX=732 GN=ftsE PE=3 SV=1 [tr|A0A0K1N031|A0A0K1N031_AGGAP,tr|A0A336N594|A0A336N594_AGGAP,tr|A0A3S5ECM7|A0A3S5ECM7_AGGAP]	0.535216	0.464127	1.05783	0.0897099	HK83 hcp	HK83	0.0123409	0.0492565	1.15848	0.783571	11575 hcp	11575
tr|A0A0K1N040|A0A0K1N040_AGGAP	2	2	1.985	Aggregatibacter aphrophilus	Gfo/Idh/MocA family oxidoreductase OS=Aggregatibacter aphrophilus OX=732 GN=DOL88_02680 PE=4 SV=1	0.22114	0.289032	1.6216	0.219146	HK83 hcp	HK83	0.679133	0.393376	1.22427	0.0672978	11575 hcp	11575
tr|A0A0K1N059|A0A0K1N059_AGGAP;tr|A0A448F6R7|A0A448F6R7_AGGAP;tr|A0A369ZAI2|A0A369ZAI2_AGGAP	7	7	10.955	Aggregatibacter aphrophilus	Nucleoside permease OS=Aggregatibacter aphrophilus OX=732 GN=nupX PE=3 SV=1 [tr|A0A0K1N059|A0A0K1N059_AGGAP,tr|A0A448F6R7|A0A448F6R7_AGGAP]	0.311668	0.351387	1.14272	0.161804	HK83	HK83 hcp	0.605533	0.364849	1.14666	0.0772298	11575 hcp	11575
tr|A0A0K1N068|A0A0K1N068_AGGAP;tr|A0A3S4TP39|A0A3S4TP39_AGGAP	3	3	2.956	Aggregatibacter aphrophilus	Uncharacterized protein OS=Aggregatibacter aphrophilus OX=732 GN=DOL88_02835 PE=4 SV=1 [tr|A0A0K1N068|A0A0K1N068_AGGAP,tr|A0A3S4TP39|A0A3S4TP39_AGGAP]	0.014011	0.0866139	1.43197	0.763615	HK83 hcp	HK83	0.00745763	0.0393425	1.51244	0.852923	11575 hcp	11575
tr|A0A0K1N071|A0A0K1N071_AGGAP;tr|A0A3S4PX48|A0A3S4PX48_AGGAP	9	9	14.86	Aggregatibacter aphrophilus	Excinuclease ABC subunit A OS=Aggregatibacter aphrophilus OX=732 GN=DOL88_02830 PE=4 SV=1 [tr|A0A0K1N071|A0A0K1N071_AGGAP,tr|A0A3S4PX48|A0A3S4PX48_AGGAP]	0.0168341	0.0927044	1.24067	0.733098	HK83	HK83 hcp	0.125531	0.158254	1.11234	0.327569	11575 hcp	11575
tr|A0A0K1N0E5|A0A0K1N0E5_AGGAP;tr|A0A369Z7U2|A0A369Z7U2_AGGAP;tr|A0A448F6H4|A0A448F6H4_AGGAP	5	5	4.977	Aggregatibacter aphrophilus	Met repressor OS=Aggregatibacter aphrophilus OX=732 GN=metJ PE=3 SV=1 [tr|A0A0K1N0E5|A0A0K1N0E5_AGGAP,tr|A0A448F6H4|A0A448F6H4_AGGAP]	0.484196	0.439698	1.11884	0.101055	HK83 hcp	HK83	0.170845	0.186315	1.21654	0.266782	11575	11575 hcp
tr|A0A0K1N0F1|A0A0K1N0F1_AGGAP;tr|A0A448F712|A0A448F712_AGGAP	8	7	9.944	Aggregatibacter aphrophilus	Universal stress protein OS=Aggregatibacter aphrophilus OX=732 GN=uspA PE=3 SV=1 [tr|A0A0K1N0F1|A0A0K1N0F1_AGGAP,tr|A0A448F712|A0A448F712_AGGAP]	0.827572	0.578942	1.05049	0.0547342	HK83	HK83 hcp	0.406226	0.290203	1.26082	0.123286	11575	11575 hcp
tr|A0A0K1N0F2|A0A0K1N0F2_AGGAP	6	6	7.895	Aggregatibacter aphrophilus	Lipoyl synthase OS=Aggregatibacter aphrophilus OX=732 GN=lipA PE=3 SV=1	0.597792	0.490596	1.05503	0.0784481	HK83 hcp	HK83	0.0993828	0.137223	1.17847	0.375669	11575 hcp	11575
tr|A0A0K1N0G2|A0A0K1N0G2_AGGAP;tr|A0A3S5ECY3|A0A3S5ECY3_AGGAP	3	3	3.948	Aggregatibacter aphrophilus	Acyl carrier protein OS=Aggregatibacter aphrophilus OX=732 GN=acpP PE=3 SV=1 [tr|A0A0K1N0G2|A0A0K1N0G2_AGGAP,tr|A0A3S5ECY3|A0A3S5ECY3_AGGAP]	0.791508	0.565357	1.09756	0.0569899	HK83 hcp	HK83	0.620303	0.370174	1.03443	0.0750028	11575	11575 hcp
tr|A0A0K1N0G7|A0A0K1N0G7_AGGAP;tr|A0A3S4RJ63|A0A3S4RJ63_AGGAP	4	4	6.932	Aggregatibacter aphrophilus	50S ribosomal protein L32 OS=Aggregatibacter aphrophilus OX=732 GN=rpmF PE=3 SV=1 [tr|A0A0K1N0G7|A0A0K1N0G7_AGGAP,tr|A0A3S4RJ63|A0A3S4RJ63_AGGAP]	0.74258	0.549437	1.03518	0.0608335	HK83	HK83 hcp	0.0133705	0.0525155	1.98791	0.771083	11575	11575 hcp
tr|A0A0K1N0I1|A0A0K1N0I1_AGGAP;tr|A0A3S4QA79|A0A3S4QA79_AGGAP	17	16	23.779	Aggregatibacter aphrophilus	Secreted protein hcp OS=Aggregatibacter aphrophilus OX=732 GN=hcpA PE=4 SV=1 [tr|A0A0K1N0I1|A0A0K1N0I1_AGGAP,tr|A0A3S4QA79|A0A3S4QA79_AGGAP]	0.000113853	0.0190826	19.5005	0.999765	HK83	HK83 hcp	3.27363e-11	3.22732e-08	768.413	1	11575	11575 hcp
tr|A0A0K1N0M9|A0A0K1N0M9_AGGAP;tr|A0A3S4TYC3|A0A3S4TYC3_AGGAP	11	11	15.848	Aggregatibacter aphrophilus	30S ribosomal protein S6 OS=Aggregatibacter aphrophilus OX=732 GN=rpsF PE=3 SV=1 [tr|A0A0K1N0M9|A0A0K1N0M9_AGGAP,tr|A0A3S4TYC3|A0A3S4TYC3_AGGAP]	0.317735	0.354173	1.1411	0.158818	HK83 hcp	HK83	0.626826	0.372265	1.05938	0.0740584	11575 hcp	11575
tr|A0A0K1N0N6|A0A0K1N0N6_AGGAP;tr|A0A448F6Z3|A0A448F6Z3_AGGAP;tr|A0A369Z8G3|A0A369Z8G3_AGGAP	10	10	11.895	Aggregatibacter aphrophilus	Opacity protein and related surface antigens OS=Aggregatibacter aphrophilus OX=732 GN=DOL88_10810 PE=4 SV=1 [tr|A0A0K1N0N6|A0A0K1N0N6_AGGAP,tr|A0A448F6Z3|A0A448F6Z3_AGGAP]	0.0703956	0.16248	1.36322	0.448474	HK83 hcp	HK83	0.00861356	0.0408255	2.18521	0.834726	11575 hcp	11575
tr|A0A0K1N0Q4|A0A0K1N0Q4_AGGAP;tr|A0A3S4U1D6|A0A3S4U1D6_AGGAP	30	30	33.774	Aggregatibacter aphrophilus	Transcription termination factor Rho OS=Aggregatibacter aphrophilus OX=732 GN=rho PE=3 SV=1 [tr|A0A0K1N0Q4|A0A0K1N0Q4_AGGAP,tr|A0A3S4U1D6|A0A3S4U1D6_AGGAP]	0.945231	0.612821	1.00178	0.0504687	HK83	HK83 hcp	0.0586676	0.108922	1.48095	0.487214	11575	11575 hcp
tr|A0A0K1N0Q8|A0A0K1N0Q8_AGGAP;tr|A0A448F7D9|A0A448F7D9_AGGAP	11	11	10.731	Aggregatibacter aphrophilus	Pentapeptide repeat-containing protein OS=Aggregatibacter aphrophilus OX=732 GN=spkB PE=4 SV=1 [tr|A0A0K1N0Q8|A0A0K1N0Q8_AGGAP,tr|A0A448F7D9|A0A448F7D9_AGGAP]	0.908974	0.602061	1.0449	0.0512995	HK83	HK83 hcp	0.186542	0.195204	1.24751	0.250177	11575	11575 hcp
tr|A0A0K1N0R3|A0A0K1N0R3_AGGAP;tr|A0A3S4S4A1|A0A3S4S4A1_AGGAP	11	11	12.851	Aggregatibacter aphrophilus	RidA family protein OS=Aggregatibacter aphrophilus OX=732 GN=DOL88_08520 PE=3 SV=1 [tr|A0A0K1N0R3|A0A0K1N0R3_AGGAP,tr|A0A3S4S4A1|A0A3S4S4A1_AGGAP]	0.156198	0.244379	1.17569	0.284076	HK83 hcp	HK83	0.113427	0.148503	1.1761	0.348276	11575	11575 hcp
tr|A0A0K1N0R4|A0A0K1N0R4_AGGAP	15	15	17.945	Aggregatibacter aphrophilus	Protein RecA OS=Aggregatibacter aphrophilus OX=732 GN=recA PE=3 SV=1	0.0164917	0.0915471	1.53896	0.736608	HK83	HK83 hcp	5.94489e-05	0.00344752	1.55049	0.999959	11575	11575 hcp
tr|A0A0K1N0R6|A0A0K1N0R6_AGGAP;tr|A0A448F9V1|A0A448F9V1_AGGAP	3	3	2.99	Aggregatibacter aphrophilus	Cell division protein FtsB OS=Aggregatibacter aphrophilus OX=732 GN=ftsB PE=3 SV=1 [tr|A0A0K1N0R6|A0A0K1N0R6_AGGAP,tr|A0A448F9V1|A0A448F9V1_AGGAP]	0.665082	0.518362	1.08528	0.0689781	HK83	HK83 hcp	0.17147	0.18661	1.25207	0.266086	11575 hcp	11575
tr|A0A0K1N0S3|A0A0K1N0S3_AGGAP;tr|A0A3S4QSA0|A0A3S4QSA0_AGGAP	7	7	10.912	Aggregatibacter aphrophilus	5'-nucleotidase SurE OS=Aggregatibacter aphrophilus OX=732 GN=surE PE=3 SV=1 [tr|A0A0K1N0S3|A0A0K1N0S3_AGGAP,tr|A0A3S4QSA0|A0A3S4QSA0_AGGAP]	0.42669	0.411596	1.10992	0.116779	HK83	HK83 hcp	0.403985	0.289369	1.19336	0.124032	11575	11575 hcp
tr|A0A0K1N0X3|A0A0K1N0X3_AGGAP;tr|A0A3M6PF00|A0A3M6PF00_AGGAP;tr|A0A336NCZ8|A0A336NCZ8_AGGAP;tr|A0A448F9E1|A0A448F9E1_AGGAP	4	4	4.985	Aggregatibacter aphrophilus	HTH-type transcriptional repressor FabR OS=Aggregatibacter aphrophilus OX=732 GN=DPV99_09715 PE=4 SV=1 [tr|A0A0K1N0X3|A0A0K1N0X3_AGGAP,tr|A0A3M6PF00|A0A3M6PF00_AGGAP]	0.937472	0.611899	1.01288	0.0506113	HK83 hcp	HK83	0.287043	0.240222	1.21445	0.174849	11575 hcp	11575
tr|A0A0K1N0X7|A0A0K1N0X7_AGGAP;tr|A0A336N8S0|A0A336N8S0_AGGAP	30	30	41.479	Aggregatibacter aphrophilus	Glutathione peroxidase OS=Aggregatibacter aphrophilus OX=732 GN=DOL88_09225 PE=4 SV=1	0.652932	0.512033	1.03668	0.0705096	HK83 hcp	HK83	0.360601	0.271422	1.16436	0.139914	11575	11575 hcp
tr|A0A0K1N104|A0A0K1N104_AGGAP	3	3	2.928	Aggregatibacter aphrophilus	Tautomerase OS=Aggregatibacter aphrophilus OX=732 GN=DOL88_02410 PE=3 SV=1	0.000549556	0.0519107	1.76838	0.993882	HK83	HK83 hcp	0.0311419	0.07852	1.81465	0.618478	11575	11575 hcp
tr|A0A0K1N106|A0A0K1N106_AGGAP;tr|A0A336ND48|A0A336ND48_AGGAP;tr|A0A448F9B0|A0A448F9B0_AGGAP	2	2	1.981	Aggregatibacter aphrophilus	Protein SlyX homolog OS=Aggregatibacter aphrophilus OX=732 GN=slyX PE=3 SV=1 [tr|A0A0K1N106|A0A0K1N106_AGGAP,tr|A0A336ND48|A0A336ND48_AGGAP,tr|A0A448F9B0|A0A448F9B0_AGGAP]	0.550652	0.470132	1.52038	0.0866827	HK83	HK83 hcp	0.032429	0.0797263	2.05148	0.610382	11575	11575 hcp
tr|A0A0K1N116|A0A0K1N116_AGGAP;tr|A0A369Z9N9|A0A369Z9N9_AGGAP;tr|A0A3S4Q5F0|A0A3S4Q5F0_AGGAP	3	2	2.919	Aggregatibacter aphrophilus	Uncharacterized protein conserved in bacteria OS=Aggregatibacter aphrophilus OX=732 GN=DOL88_01610 PE=4 SV=1 [tr|A0A0K1N116|A0A0K1N116_AGGAP,tr|A0A369Z9N9|A0A369Z9N9_AGGAP,tr|A0A3S4Q5F0|A0A3S4Q5F0_AGGAP]	0.579797	0.482384	1.44837	0.0814212	HK83	HK83 hcp	0.321806	0.252862	1.30053	0.156862	11575 hcp	11575
tr|A0A0K1N117|A0A0K1N117_AGGAP;tr|A0A3M6PII1|A0A3M6PII1_AGGAP	4	4	3.98	Aggregatibacter aphrophilus	DUF1794 domain-containing protein OS=Aggregatibacter aphrophilus OX=732 GN=DPV99_10405 PE=3 SV=1 [tr|A0A0K1N117|A0A0K1N117_AGGAP,tr|A0A3M6PII1|A0A3M6PII1_AGGAP]	0.31714	0.354173	1.18252	0.159107	HK83	HK83 hcp	0.456334	0.313853	1.06374	0.108238	11575	11575 hcp
tr|A0A0K1N130|A0A0K1N130_AGGAP	3	3	2.991	Aggregatibacter aphrophilus	Ribonuclease PH OS=Aggregatibacter aphrophilus OX=732 GN=rph PE=3 SV=1	0.355192	0.373544	1.19178	0.142106	HK83 hcp	HK83	0.107308	0.142812	1.2786	0.35972	11575	11575 hcp
tr|A0A0K1N148|A0A0K1N148_AGGAP;tr|A0A3M6P815|A0A3M6P815_AGGAP;tr|A0A448F931|A0A448F931_AGGAP	2	2	1.98	Aggregatibacter aphrophilus	Uncharacterized protein OS=Aggregatibacter aphrophilus OX=732 GN=NCTC5908_02715 PE=4 SV=1 [tr|A0A0K1N148|A0A0K1N148_AGGAP,tr|A0A3M6P815|A0A3M6P815_AGGAP,tr|A0A448F931|A0A448F931_AGGAP]	0.804414	0.569711	1.24466	0.0561284	HK83 hcp	HK83	0.185213	0.19493	1.68193	0.251514	11575 hcp	11575
tr|A0A0K1N158|A0A0K1N158_AGGAP;tr|A0A369Z4I5|A0A369Z4I5_AGGAP;tr|A0A3S4RHU5|A0A3S4RHU5_AGGAP	3	3	4.867	Aggregatibacter aphrophilus	Probable GTP-binding protein EngB OS=Aggregatibacter aphrophilus OX=732 GN=engB PE=3 SV=1 [tr|A0A0K1N158|A0A0K1N158_AGGAP,tr|A0A369Z4I5|A0A369Z4I5_AGGAP,tr|A0A3S4RHU5|A0A3S4RHU5_AGGAP]	0.693909	0.530034	1.04284	0.0656319	HK83 hcp	HK83	0.268348	0.232267	1.15303	0.185871	11575 hcp	11575
tr|A0A0K1N166|A0A0K1N166_AGGAP;tr|A0A3S4S417|A0A3S4S417_AGGAP	4	3	3.964	Aggregatibacter aphrophilus	PAAR domain-containing protein OS=Aggregatibacter aphrophilus OX=732 GN=DOL88_10215 PE=4 SV=1 [tr|A0A0K1N166|A0A0K1N166_AGGAP,tr|A0A3S4S417|A0A3S4S417_AGGAP]	0.196918	0.275211	1.11669	0.240139	HK83	HK83 hcp	0.0541512	0.104506	1.24267	0.504197	11575	11575 hcp
tr|A0A0K1N168|A0A0K1N168_AGGAP	25	24	27.705	Aggregatibacter aphrophilus	Gfo/Idh/MocA family oxidoreductase OS=Aggregatibacter aphrophilus OX=732 GN=DOL88_02685 PE=4 SV=1	0.764245	0.555757	1.01412	0.0590161	HK83 hcp	HK83	0.830479	0.441059	1.09023	0.0545727	11575	11575 hcp
tr|A0A0K1N176|A0A0K1N176_AGGAP	2	2	2.991	Aggregatibacter aphrophilus	Peptide deformylase OS=Aggregatibacter aphrophilus OX=732 GN=def PE=3 SV=1	0.180778	0.262517	1.14526	0.256064	HK83 hcp	HK83	0.432593	0.303927	1.12776	0.114998	11575	11575 hcp
tr|A0A0K1N185|A0A0K1N185_AGGAP;tr|A0A369ZBJ0|A0A369ZBJ0_AGGAP;tr|A0A3S4PYL0|A0A3S4PYL0_AGGAP	4	4	5.959	Aggregatibacter aphrophilus	Regulatory protein AsnC OS=Aggregatibacter aphrophilus OX=732 GN=asnC PE=4 SV=1 [tr|A0A0K1N185|A0A0K1N185_AGGAP,tr|A0A369ZBJ0|A0A369ZBJ0_AGGAP,tr|A0A3S4PYL0|A0A3S4PYL0_AGGAP]	0.0124003	0.0861586	1.17567	0.782834	HK83	HK83 hcp	0.393892	0.284365	1.10621	0.127476	11575	11575 hcp
tr|A0A0K1N188|A0A0K1N188_AGGAP;tr|A0A336N7J9|A0A336N7J9_AGGAP;tr|A0A3S4TZU4|A0A3S4TZU4_AGGAP	14	14	15.903	Aggregatibacter aphrophilus	Ornithine carbamoyltransferase OS=Aggregatibacter aphrophilus OX=732 GN=DOL88_01125 PE=3 SV=1	0.520596	0.457698	1.06548	0.0927423	HK83 hcp	HK83	0.117631	0.152507	1.23093	0.34081	11575	11575 hcp
tr|A0A0K1N199|A0A0K1N199_AGGAP;tr|A0A336NBA6|A0A336NBA6_AGGAP;tr|A0A448F9C2|A0A448F9C2_AGGAP	11	11	17.883	Aggregatibacter aphrophilus	50S ribosomal protein L22 OS=Aggregatibacter aphrophilus OX=732 GN=rplV PE=3 SV=1 [tr|A0A0K1N199|A0A0K1N199_AGGAP,tr|A0A336NBA6|A0A336NBA6_AGGAP,tr|A0A448F9C2|A0A448F9C2_AGGAP]	0.840391	0.583412	1.0271	0.0540442	HK83 hcp	HK83	0.0314379	0.0788631	1.43276	0.616591	11575	11575 hcp
tr|A0A0K1N1A1|A0A0K1N1A1_AGGAP;tr|A0A3S4TQF3|A0A3S4TQF3_AGGAP	12	11	17.851	Aggregatibacter aphrophilus	30S ribosomal protein S3 OS=Aggregatibacter aphrophilus OX=732 GN=rpsC PE=3 SV=1 [tr|A0A0K1N1A1|A0A0K1N1A1_AGGAP,tr|A0A3S4TQF3|A0A3S4TQF3_AGGAP]	0.386604	0.389977	1.09729	0.130052	HK83 hcp	HK83	0.231146	0.218111	1.12464	0.211335	11575 hcp	11575
tr|A0A0K1N1A4|A0A0K1N1A4_AGGAP;tr|A0A448F8W5|A0A448F8W5_AGGAP	12	12	15.899	Aggregatibacter aphrophilus	50S ribosomal protein L14 OS=Aggregatibacter aphrophilus OX=732 GN=rplN PE=3 SV=1 [tr|A0A0K1N1A4|A0A0K1N1A4_AGGAP,tr|A0A448F8W5|A0A448F8W5_AGGAP]	0.144134	0.23385	1.24976	0.299868	HK83 hcp	HK83	0.105149	0.141547	1.38254	0.363932	11575	11575 hcp
tr|A0A0K1N1A7|A0A0K1N1A7_AGGAP;tr|A0A336NBN4|A0A336NBN4_AGGAP;tr|A0A448F8Z6|A0A448F8Z6_AGGAP	12	11	14.781	Aggregatibacter aphrophilus	50S ribosomal protein L24 OS=Aggregatibacter aphrophilus OX=732 GN=rplX PE=3 SV=1	0.517629	0.456669	1.05549	0.0933782	HK83 hcp	HK83	0.0204137	0.0620596	1.20903	0.699074	11575	11575 hcp
tr|A0A0K1N1A8|A0A0K1N1A8_AGGAP;tr|A0A448F9A8|A0A448F9A8_AGGAP	15	15	19.879	Aggregatibacter aphrophilus	50S ribosomal protein L6 OS=Aggregatibacter aphrophilus OX=732 GN=rplF PE=3 SV=1 [tr|A0A0K1N1A8|A0A0K1N1A8_AGGAP,tr|A0A448F9A8|A0A448F9A8_AGGAP]	0.883697	0.594945	1.03705	0.0521293	HK83	HK83 hcp	0.664219	0.388849	1.07497	0.0690845	11575 hcp	11575
tr|A0A0K1N1A9|A0A0K1N1A9_AGGAP;tr|A0A3S4Q584|A0A3S4Q584_AGGAP	5	5	6.923	Aggregatibacter aphrophilus	50S ribosomal protein L29 OS=Aggregatibacter aphrophilus OX=732 GN=rpmC PE=3 SV=1 [tr|A0A0K1N1A9|A0A0K1N1A9_AGGAP,tr|A0A3S4Q584|A0A3S4Q584_AGGAP]	0.269279	0.322124	1.22086	0.185297	HK83	HK83 hcp	9.90118e-05	0.00453938	1.84426	0.999835	11575	11575 hcp
tr|A0A0K1N1B1|A0A0K1N1B1_AGGAP;tr|A0A448F980|A0A448F980_AGGAP	7	7	8.907	Aggregatibacter aphrophilus	50S ribosomal protein L18 OS=Aggregatibacter aphrophilus OX=732 GN=rplR PE=3 SV=1 [tr|A0A0K1N1B1|A0A0K1N1B1_AGGAP,tr|A0A448F980|A0A448F980_AGGAP]	0.0781583	0.169428	1.25062	0.426262	HK83 hcp	HK83	0.031997	0.0796574	1.22696	0.613069	11575	11575 hcp
tr|A0A0K1N1B4|A0A0K1N1B4_AGGAP;tr|A0A448F8X6|A0A448F8X6_AGGAP	4	4	4.901	Aggregatibacter aphrophilus	30S ribosomal protein S14 OS=Aggregatibacter aphrophilus OX=732 GN=rpsN PE=3 SV=1 [tr|A0A0K1N1B4|A0A0K1N1B4_AGGAP,tr|A0A448F8X6|A0A448F8X6_AGGAP]	0.838211	0.582854	1.00631	0.0541575	HK83	HK83 hcp	0.168058	0.184912	1.13013	0.269929	11575	11575 hcp
tr|A0A0K1N1B5|A0A0K1N1B5_AGGAP	9	9	11.8	Aggregatibacter aphrophilus	30S ribosomal protein S13 OS=Aggregatibacter aphrophilus OX=732 GN=rpsM PE=3 SV=1	0.977453	0.620943	1.01822	0.0500793	HK83 hcp	HK83	0.84084	0.442813	1.03252	0.0540211	11575 hcp	11575
tr|A0A0K1N1B7|A0A0K1N1B7_AGGAP	9	9	10.906	Aggregatibacter aphrophilus	50S ribosomal protein L17 OS=Aggregatibacter aphrophilus OX=732 GN=rplQ PE=3 SV=1	0.374975	0.384793	1.11111	0.134329	HK83 hcp	HK83	0.0107893	0.0454557	1.24038	0.803633	11575	11575 hcp
tr|A0A0K1N1C4|A0A0K1N1C4_AGGAP;tr|A0A3S4QRY3|A0A3S4QRY3_AGGAP	13	13	16.832	Aggregatibacter aphrophilus	30S ribosomal protein S4 OS=Aggregatibacter aphrophilus OX=732 GN=rpsD PE=3 SV=1 [tr|A0A0K1N1C4|A0A0K1N1C4_AGGAP,tr|A0A3S4QRY3|A0A3S4QRY3_AGGAP]	0.749781	0.551211	1.04228	0.0602085	HK83	HK83 hcp	0.361927	0.271749	1.31191	0.139384	11575	11575 hcp
tr|A0A0K1N1D9|A0A0K1N1D9_AGGAP;tr|A0A448F8S5|A0A448F8S5_AGGAP	2	2	1.981	Aggregatibacter aphrophilus	8-oxo-dGTP diphosphatase OS=Aggregatibacter aphrophilus OX=732 GN=mutT PE=3 SV=1 [tr|A0A0K1N1D9|A0A0K1N1D9_AGGAP,tr|A0A448F8S5|A0A448F8S5_AGGAP]	0.00537986	0.0737324	1.56801	0.889246	HK83 hcp	HK83	0.348071	0.266296	1.08951	0.145073	11575 hcp	11575
tr|A0A0K1N1E4|A0A0K1N1E4_AGGAP	8	8	9.937	Aggregatibacter aphrophilus	Shikimate kinase OS=Aggregatibacter aphrophilus OX=732 GN=aroK PE=3 SV=1	0.854234	0.586407	1.01523	0.053363	HK83 hcp	HK83	0.00757593	0.0393425	1.48527	0.851	11575	11575 hcp
tr|A0A0K1N1J9|A0A0K1N1J9_AGGAP;tr|A0A3S4PYG5|A0A3S4PYG5_AGGAP	5	5	6.963	Aggregatibacter aphrophilus	50S ribosomal protein L28 OS=Aggregatibacter aphrophilus OX=732 GN=rpmB PE=3 SV=1 [tr|A0A0K1N1J9|A0A0K1N1J9_AGGAP,tr|A0A3S4PYG5|A0A3S4PYG5_AGGAP]	0.59369	0.488492	1.11312	0.0791082	HK83	HK83 hcp	0.0988001	0.137173	1.2538	0.376897	11575	11575 hcp
tr|A0A0K1N1K5|A0A0K1N1K5_AGGAP;tr|A0A369ZDC0|A0A369ZDC0_AGGAP;tr|A0A3S4PSX5|A0A3S4PSX5_AGGAP	3	3	3.929	Aggregatibacter aphrophilus	50S ribosomal protein L31 OS=Aggregatibacter aphrophilus OX=732 GN=rpmE PE=3 SV=1 [tr|A0A0K1N1K5|A0A0K1N1K5_AGGAP,tr|A0A369ZDC0|A0A369ZDC0_AGGAP,tr|A0A3S4PSX5|A0A3S4PSX5_AGGAP]	0.186307	0.26624	1.21088	0.250412	HK83	HK83 hcp	0.0105451	0.0454557	1.75369	0.806939	11575	11575 hcp
tr|A0A0K1N1M1|A0A0K1N1M1_AGGAP;tr|A0A448F8M4|A0A448F8M4_AGGAP	5	5	5.931	Aggregatibacter aphrophilus	Magnesium transport protein CorA OS=Aggregatibacter aphrophilus OX=732 GN=corA PE=3 SV=1 [tr|A0A0K1N1M1|A0A0K1N1M1_AGGAP,tr|A0A448F8M4|A0A448F8M4_AGGAP]	0.585164	0.484932	1.10102	0.0805133	HK83 hcp	HK83	0.275848	0.235859	1.22228	0.181323	11575 hcp	11575
tr|A0A0K1N1M6|A0A0K1N1M6_AGGAP;tr|A0A448F789|A0A448F789_AGGAP	44	42	59.219	Aggregatibacter aphrophilus	Type VI secretion system contractile sheath large subunit OS=Aggregatibacter aphrophilus OX=732 GN=tssC PE=4 SV=1 [tr|A0A0K1N1M6|A0A0K1N1M6_AGGAP,tr|A0A448F789|A0A448F789_AGGAP]	0.0365439	0.122159	1.26341	0.586198	HK83 hcp	HK83	3.39737e-05	0.00279109	1.47408	0.999993	11575 hcp	11575
tr|A0A0K1N1M7|A0A0K1N1M7_AGGAP	16	16	20.827	Aggregatibacter aphrophilus	ATP synthase subunit b OS=Aggregatibacter aphrophilus OX=732 GN=atpF PE=3 SV=1	0.122936	0.212201	1.33145	0.33181	HK83	HK83 hcp	0.47728	0.32068	1.14121	0.102768	11575 hcp	11575
tr|A0A0K1N1P0|A0A0K1N1P0_AGGAP;tr|A0A448F8K1|A0A448F8K1_AGGAP	13	13	16.873	Aggregatibacter aphrophilus	50S ribosomal protein L19 OS=Aggregatibacter aphrophilus OX=732 GN=rplS PE=3 SV=1 [tr|A0A0K1N1P0|A0A0K1N1P0_AGGAP,tr|A0A448F8K1|A0A448F8K1_AGGAP]	0.979129	0.621018	1.0075	0.0500679	HK83	HK83 hcp	0.000115681	0.00475186	1.67264	0.999756	11575	11575 hcp
tr|A0A0K1N1P3|A0A0K1N1P3_AGGAP;tr|A0A448F8R2|A0A448F8R2_AGGAP	4	4	4.967	Aggregatibacter aphrophilus	Cell division protein ZapA OS=Aggregatibacter aphrophilus OX=732 GN=zapA PE=3 SV=1 [tr|A0A0K1N1P3|A0A0K1N1P3_AGGAP,tr|A0A448F8R2|A0A448F8R2_AGGAP]	0.0258764	0.107734	1.34312	0.654745	HK83	HK83 hcp	0.696415	0.399629	1.04497	0.0653594	11575	11575 hcp
tr|A0A0K1N1S7|A0A0K1N1S7_AGGAP;tr|A0A336N706|A0A336N706_AGGAP;tr|A0A3S4TQ68|A0A3S4TQ68_AGGAP	11	11	12.954	Aggregatibacter aphrophilus	UPF0234 protein DOL88_01865 OS=Aggregatibacter aphrophilus OX=732 GN=DOL88_01865 PE=3 SV=1 [tr|A0A0K1N1S7|A0A0K1N1S7_AGGAP,tr|A0A336N706|A0A336N706_AGGAP,tr|A0A3S4TQ68|A0A3S4TQ68_AGGAP]	0.0871502	0.179153	1.27346	0.403231	HK83	HK83 hcp	0.031813	0.0795137	1.61937	0.614222	11575	11575 hcp
tr|A0A0K1N1W0|A0A0K1N1W0_AGGAP	3	3	2.984	Aggregatibacter aphrophilus	UPF0145 protein DOL88_01805 OS=Aggregatibacter aphrophilus OX=732 GN=DOL88_01805 PE=3 SV=1	0.0420089	0.132125	1.3804	0.557491	HK83	HK83 hcp	0.0779612	0.123022	1.26341	0.426797	11575 hcp	11575
tr|A0A0K1N1W9|A0A0K1N1W9_AGGAP;tr|A0A448F9V0|A0A448F9V0_AGGAP	7	7	8.971	Aggregatibacter aphrophilus	Cell division protein ZapB OS=Aggregatibacter aphrophilus OX=732 GN=zapB PE=3 SV=1 [tr|A0A0K1N1W9|A0A0K1N1W9_AGGAP,tr|A0A448F9V0|A0A448F9V0_AGGAP]	0.802673	0.569498	1.04818	0.056241	HK83 hcp	HK83	0.155114	0.177401	1.28001	0.285434	11575	11575 hcp
tr|A0A0K1N1Y6|A0A0K1N1Y6_AGGAP	5	5	6.957	Aggregatibacter aphrophilus	30S ribosomal protein S15 OS=Aggregatibacter aphrophilus OX=732 GN=rpsO PE=3 SV=1	0.0773917	0.168644	1.34386	0.428352	HK83 hcp	HK83	0.363973	0.27287	1.15804	0.138573	11575 hcp	11575
tr|A0A0K1N204|A0A0K1N204_AGGAP;tr|A0A448F8X1|A0A448F8X1_AGGAP	11	11	15.788	Aggregatibacter aphrophilus	30S ribosomal protein S10 OS=Aggregatibacter aphrophilus OX=732 GN=rpsJ PE=3 SV=1 [tr|A0A0K1N204|A0A0K1N204_AGGAP,tr|A0A448F8X1|A0A448F8X1_AGGAP]	0.323214	0.357367	1.09471	0.156193	HK83 hcp	HK83	0.256405	0.227324	1.15855	0.193491	11575	11575 hcp
tr|A0A0K1N209|A0A0K1N209_AGGAP;tr|A0A3S4RHS7|A0A3S4RHS7_AGGAP	9	9	16.904	Aggregatibacter aphrophilus	30S ribosomal protein S19 OS=Aggregatibacter aphrophilus OX=732 GN=rpsS PE=3 SV=1 [tr|A0A0K1N209|A0A0K1N209_AGGAP,tr|A0A3S4RHS7|A0A3S4RHS7_AGGAP]	0.010747	0.0827459	1.45639	0.804203	HK83 hcp	HK83	0.285097	0.239	1.12062	0.175948	11575	11575 hcp
tr|A0A0K1N213|A0A0K1N213_AGGAP	5	5	5.982	Aggregatibacter aphrophilus	Cytochrome c-type biogenesis protein CcmE OS=Aggregatibacter aphrophilus OX=732 GN=ccmE PE=3 SV=1	0.950203	0.614326	1.03119	0.0503874	HK83	HK83 hcp	0.0658287	0.11466	1.15097	0.462737	11575 hcp	11575
tr|A0A0K1N214|A0A0K1N214_AGGAP;tr|A0A448F8W0|A0A448F8W0_AGGAP	5	5	5.924	Aggregatibacter aphrophilus	30S ribosomal protein S17 OS=Aggregatibacter aphrophilus OX=732 GN=rpsQ PE=3 SV=1 [tr|A0A0K1N214|A0A0K1N214_AGGAP,tr|A0A448F8W0|A0A448F8W0_AGGAP]	0.198654	0.276119	1.24326	0.238525	HK83 hcp	HK83	0.23838	0.218816	1.18362	0.205964	11575	11575 hcp
tr|A0A0K1N227|A0A0K1N227_AGGAP;tr|A0A448F859|A0A448F859_AGGAP	13	13	16.817	Aggregatibacter aphrophilus	1,4-dihydroxy-2-naphthoyl-CoA synthase OS=Aggregatibacter aphrophilus OX=732 GN=menB PE=3 SV=1 [tr|A0A0K1N227|A0A0K1N227_AGGAP,tr|A0A448F859|A0A448F859_AGGAP]	0.00365331	0.0737324	1.44488	0.923728	HK83	HK83 hcp	5.20065e-05	0.00344752	2.14155	0.999973	11575	11575 hcp
tr|A0A0K1N229|A0A0K1N229_AGGAP;tr|A0A3S4PT09|A0A3S4PT09_AGGAP	24	22	31.703	Aggregatibacter aphrophilus	DNA-directed RNA polymerase subunit alpha OS=Aggregatibacter aphrophilus OX=732 GN=rpoA PE=3 SV=1 [tr|A0A0K1N229|A0A0K1N229_AGGAP,tr|A0A3S4PT09|A0A3S4PT09_AGGAP]	0.0447708	0.134929	1.39951	0.544227	HK83	HK83 hcp	0.00560406	0.0368319	1.74486	0.885075	11575	11575 hcp
tr|A0A0K1N244|A0A0K1N244_AGGAP;tr|A0A448F966|A0A448F966_AGGAP	6	6	6.9	Aggregatibacter aphrophilus	Sec-independent protein translocase protein TatA OS=Aggregatibacter aphrophilus OX=732 GN=tatA PE=3 SV=1 [tr|A0A0K1N244|A0A0K1N244_AGGAP,tr|A0A448F966|A0A448F966_AGGAP]	0.0556533	0.147605	1.44393	0.498403	HK83 hcp	HK83	0.000878346	0.014432	1.47048	0.987087	11575 hcp	11575
tr|A0A0K1N255|A0A0K1N255_AGGAP	5	5	7.951	Aggregatibacter aphrophilus	Elongation factor P OS=Aggregatibacter aphrophilus OX=732 GN=efp PE=3 SV=1	0.40662	0.399436	1.25008	0.123156	HK83	HK83 hcp	0.137881	0.165446	1.34491	0.308685	11575	11575 hcp
tr|A0A0K1N260|A0A0K1N260_AGGAP	4	3	3.91	Aggregatibacter aphrophilus	Cold-shock protein OS=Aggregatibacter aphrophilus OX=732 GN=DOL88_10955 PE=4 SV=1	0.484202	0.439698	1.10648	0.101053	HK83 hcp	HK83	5.2336e-05	0.00344752	2.37197	0.999972	11575	11575 hcp
tr|A0A0K1N297|A0A0K1N297_AGGAP	5	4	7.931	Aggregatibacter aphrophilus	Large-conductance mechanosensitive channel OS=Aggregatibacter aphrophilus OX=732 GN=mscL PE=3 SV=1	0.0572741	0.148141	1.52123	0.492316	HK83	HK83 hcp	0.168957	0.185141	1.19509	0.268907	11575 hcp	11575
tr|A0A0K1N2C9|A0A0K1N2C9_AGGAP;tr|A0A3S4PYK0|A0A3S4PYK0_AGGAP	8	8	10.897	Aggregatibacter aphrophilus	50S ribosomal protein L16 OS=Aggregatibacter aphrophilus OX=732 GN=rplP PE=3 SV=1 [tr|A0A0K1N2C9|A0A0K1N2C9_AGGAP,tr|A0A3S4PYK0|A0A3S4PYK0_AGGAP]	0.399482	0.398046	1.1126	0.125551	HK83 hcp	HK83	0.650938	0.382665	1.03249	0.0707681	11575 hcp	11575
tr|A0A0K1N2D0|A0A0K1N2D0_AGGAP;tr|A0A336N6Z1|A0A336N6Z1_AGGAP;tr|A0A448F8N2|A0A448F8N2_AGGAP	2	2	1.987	Aggregatibacter aphrophilus	YggT family protein OS=Aggregatibacter aphrophilus OX=732 GN=DOL88_02175 PE=3 SV=1 [tr|A0A0K1N2D0|A0A0K1N2D0_AGGAP,tr|A0A336N6Z1|A0A336N6Z1_AGGAP,tr|A0A448F8N2|A0A448F8N2_AGGAP]	0.20447	0.278416	1.13637	0.233248	HK83 hcp	HK83	0.498348	0.328408	1.2322	0.0976874	11575 hcp	11575
tr|A0A0K1N2D4|A0A0K1N2D4_AGGAP;tr|A0A448F8T6|A0A448F8T6_AGGAP	22	22	28.741	Aggregatibacter aphrophilus	50S ribosomal protein L5 OS=Aggregatibacter aphrophilus OX=732 GN=rplE PE=3 SV=1 [tr|A0A0K1N2D4|A0A0K1N2D4_AGGAP,tr|A0A448F8T6|A0A448F8T6_AGGAP]	0.148782	0.237742	1.37157	0.293601	HK83 hcp	HK83	0.0861698	0.128913	1.14405	0.405618	11575 hcp	11575
tr|A0A0K1N2D9|A0A0K1N2D9_AGGAP;tr|A0A3S5ECS8|A0A3S5ECS8_AGGAP	26	25	31.828	Aggregatibacter aphrophilus	30S ribosomal protein S5 OS=Aggregatibacter aphrophilus OX=732 GN=rpsE PE=3 SV=1 [tr|A0A0K1N2D9|A0A0K1N2D9_AGGAP,tr|A0A3S5ECS8|A0A3S5ECS8_AGGAP]	0.0747166	0.167594	1.22369	0.435817	HK83 hcp	HK83	0.469113	0.317664	1.06238	0.104849	11575	11575 hcp
tr|A0A0K1N2E3|A0A0K1N2E3_AGGAP;tr|A0A448F8S6|A0A448F8S6_AGGAP	6	6	7.891	Aggregatibacter aphrophilus	30S ribosomal protein S11 OS=Aggregatibacter aphrophilus OX=732 GN=rpsK PE=3 SV=1 [tr|A0A0K1N2E3|A0A0K1N2E3_AGGAP,tr|A0A448F8S6|A0A448F8S6_AGGAP]	0.445274	0.420582	1.15821	0.11131	HK83	HK83 hcp	6.70475e-06	0.00087543	1.33824	1	11575	11575 hcp
tr|A0A0K1N2F4|A0A0K1N2F4_AGGAP;tr|A0A448F7P0|A0A448F7P0_AGGAP	6	6	7.966	Aggregatibacter aphrophilus	Cupin domain OS=Aggregatibacter aphrophilus OX=732 GN=DOL88_05615 PE=4 SV=1 [tr|A0A0K1N2F4|A0A0K1N2F4_AGGAP,tr|A0A448F7P0|A0A448F7P0_AGGAP]	0.875005	0.593647	1.00069	0.0524631	HK83 hcp	HK83	0.292426	0.242872	1.15353	0.171863	11575	11575 hcp
tr|A0A0K1N2F5|A0A0K1N2F5_AGGAP;tr|A0A3S5ECS7|A0A3S5ECS7_AGGAP	14	14	15.852	Aggregatibacter aphrophilus	TonB-dependent receptor OS=Aggregatibacter aphrophilus OX=732 GN=DOL88_09460 PE=4 SV=1 [tr|A0A0K1N2F5|A0A0K1N2F5_AGGAP,tr|A0A3S5ECS7|A0A3S5ECS7_AGGAP]	0.939613	0.611899	1.02589	0.0505701	HK83	HK83 hcp	0.117347	0.15242	1.59957	0.341305	11575	11575 hcp
tr|A0A0K1N2F6|A0A0K1N2F6_AGGAP;tr|A0A336N773|A0A336N773_AGGAP;tr|A0A448F8I9|A0A448F8I9_AGGAP	2	2	1.918	Aggregatibacter aphrophilus	UPF0149 protein DOL88_02115 OS=Aggregatibacter aphrophilus OX=732 GN=DOL88_02115 PE=3 SV=1 [tr|A0A0K1N2F6|A0A0K1N2F6_AGGAP,tr|A0A336N773|A0A336N773_AGGAP,tr|A0A448F8I9|A0A448F8I9_AGGAP]	0.459009	0.426731	1.02114	0.107515	HK83 hcp	HK83	0.546169	0.345598	1.09223	0.087544	11575	11575 hcp
tr|A0A0K1N2G0|A0A0K1N2G0_AGGAP;tr|A0A448F8U2|A0A448F8U2_AGGAP	3	3	2.983	Aggregatibacter aphrophilus	MerR family transcriptional regulator OS=Aggregatibacter aphrophilus OX=732 GN=merR1_1 PE=4 SV=1 [tr|A0A0K1N2G0|A0A0K1N2G0_AGGAP,tr|A0A448F8U2|A0A448F8U2_AGGAP]	0.795742	0.567268	1.27991	0.0567005	HK83 hcp	HK83	0.621748	0.370396	1.00037	0.0747916	11575 hcp	11575
tr|A0A0K1N2G9|A0A0K1N2G9_AGGAP	9	9	9.923	Aggregatibacter aphrophilus	UDP-N-acetylglucosamine--N-acetylmuramyl-(pentapeptide) pyrophosphoryl-undecaprenol N-acetylglucosamine transferase OS=Aggregatibacter aphrophilus OX=732 GN=murG PE=3 SV=1	0.0780157	0.169423	1.57059	0.426649	HK83 hcp	HK83	0.745479	0.414047	1.06262	0.0605794	11575 hcp	11575
tr|A0A0K1N2I7|A0A0K1N2I7_AGGAP;tr|A0A3S4QRR0|A0A3S4QRR0_AGGAP	4	4	4.948	Aggregatibacter aphrophilus	30S ribosomal protein S21 OS=Aggregatibacter aphrophilus OX=732 GN=rpsU PE=3 SV=1 [tr|A0A0K1N2I7|A0A0K1N2I7_AGGAP,tr|A0A3S4QRR0|A0A3S4QRR0_AGGAP]	0.445076	0.420582	1.27394	0.111366	HK83	HK83 hcp	0.0444799	0.0947099	1.96995	0.545589	11575	11575 hcp
tr|A0A0K1N2K6|A0A0K1N2K6_AGGAP;tr|A0A369ZA40|A0A369ZA40_AGGAP;tr|A0A448F8D0|A0A448F8D0_AGGAP	10	9	13.91	Aggregatibacter aphrophilus	Competence protein ComEA helix-hairpin-helix repeat region OS=Aggregatibacter aphrophilus OX=732 GN=NCTC5908_01953 PE=4 SV=1 [tr|A0A0K1N2K6|A0A0K1N2K6_AGGAP,tr|A0A369ZA40|A0A369ZA40_AGGAP,tr|A0A448F8D0|A0A448F8D0_AGGAP]	0.238693	0.302935	1.14665	0.205737	HK83	HK83 hcp	0.0950358	0.134612	1.29231	0.385022	11575	11575 hcp
tr|A0A0K1N2P3|A0A0K1N2P3_AGGAP;tr|A0A3M6P262|A0A3M6P262_AGGAP;tr|A0A3S4QR64|A0A3S4QR64_AGGAP	8	8	7.899	Aggregatibacter aphrophilus	Leucine-responsive regulatory protein OS=Aggregatibacter aphrophilus OX=732 GN=lrp_3 PE=4 SV=1 [tr|A0A0K1N2P3|A0A0K1N2P3_AGGAP,tr|A0A3M6P262|A0A3M6P262_AGGAP,tr|A0A3S4QR64|A0A3S4QR64_AGGAP]	0.185561	0.265472	1.2504	0.251163	HK83	HK83 hcp	0.326905	0.255173	1.11807	0.154462	11575 hcp	11575
tr|A0A0K1N2U2|A0A0K1N2U2_AGGAP	2	2	1.987	Aggregatibacter aphrophilus	Thiosulfate sulfurtransferase GlpE OS=Aggregatibacter aphrophilus OX=732 GN=glpE PE=3 SV=1	0.880249	0.594597	1.00324	0.0522587	HK83	HK83 hcp	0.0904485	0.131448	1.38981	0.395408	11575	11575 hcp
tr|A0A0K1N2V7|A0A0K1N2V7_AGGAP;tr|A0A336N8Q2|A0A336N8Q2_AGGAP;tr|A0A3S4TZF6|A0A3S4TZF6_AGGAP	12	11	15.782	Aggregatibacter aphrophilus	Triosephosphate isomerase OS=Aggregatibacter aphrophilus OX=732 GN=tpiA PE=3 SV=1 [tr|A0A0K1N2V7|A0A0K1N2V7_AGGAP,tr|A0A336N8Q2|A0A336N8Q2_AGGAP,tr|A0A3S4TZF6|A0A3S4TZF6_AGGAP]	0.566368	0.477172	1.11642	0.0837744	HK83 hcp	HK83	0.231582	0.218111	1.23185	0.211005	11575	11575 hcp
tr|A0A0K1N2W5|A0A0K1N2W5_AGGAP	13	13	15.823	Aggregatibacter aphrophilus	Orotidine 5'-phosphate decarboxylase OS=Aggregatibacter aphrophilus OX=732 GN=pyrF PE=3 SV=1	0.0101868	0.0827459	1.15658	0.81187	HK83 hcp	HK83	0.148608	0.172562	1.18209	0.293832	11575	11575 hcp
tr|A0A0K1N2X0|A0A0K1N2X0_AGGAP;tr|A0A3S4QR42|A0A3S4QR42_AGGAP	13	13	15.895	Aggregatibacter aphrophilus	Ferric uptake regulation protein OS=Aggregatibacter aphrophilus OX=732 GN=fur PE=3 SV=1 [tr|A0A0K1N2X0|A0A0K1N2X0_AGGAP,tr|A0A3S4QR42|A0A3S4QR42_AGGAP]	0.357507	0.375046	1.09747	0.141162	HK83 hcp	HK83	0.491273	0.325401	1.04128	0.0993485	11575	11575 hcp
tr|A0A0K1N2X2|A0A0K1N2X2_AGGAP;tr|A0A3S5ECQ0|A0A3S5ECQ0_AGGAP	11	11	13.89	Aggregatibacter aphrophilus	Enoyl-[acyl-carrier-protein] reductase [NADH] OS=Aggregatibacter aphrophilus OX=732 GN=fabI PE=3 SV=1 [tr|A0A0K1N2X2|A0A0K1N2X2_AGGAP,tr|A0A3S5ECQ0|A0A3S5ECQ0_AGGAP]	0.964727	0.618679	1.00416	0.0501942	HK83	HK83 hcp	0.137596	0.165426	1.293	0.309099	11575	11575 hcp
tr|A0A0K1N2Z6|A0A0K1N2Z6_AGGAP;tr|A0A448F855|A0A448F855_AGGAP	16	16	20.855	Aggregatibacter aphrophilus	Protein HflC OS=Aggregatibacter aphrophilus OX=732 GN=hflC PE=3 SV=1 [tr|A0A0K1N2Z6|A0A0K1N2Z6_AGGAP,tr|A0A448F855|A0A448F855_AGGAP]	0.970137	0.619958	1.00445	0.0501391	HK83	HK83 hcp	0.00293903	0.0257778	1.33479	0.939303	11575 hcp	11575
tr|A0A0K1N303|A0A0K1N303_AGGAP	15	15	15.887	Aggregatibacter aphrophilus	Phosphoribosylaminoimidazole-succinocarboxamide synthase OS=Aggregatibacter aphrophilus OX=732 GN=purC PE=3 SV=1	0.00561947	0.0737324	1.26918	0.88479	HK83 hcp	HK83	0.0971098	0.136148	1.32255	0.380503	11575 hcp	11575
tr|A0A0K1N307|A0A0K1N307_AGGAP	2	2	1.994	Aggregatibacter aphrophilus	Spermidine/putrescine ABC transporter permease PotB OS=Aggregatibacter aphrophilus OX=732 GN=DOL88_04995 PE=3 SV=1	0.0524061	0.143796	1.34908	0.511125	HK83 hcp	HK83	0.00341151	0.0273435	1.38324	0.928912	11575	11575 hcp
tr|A0A0K1N341|A0A0K1N341_AGGAP;tr|A0A3S4TYX8|A0A3S4TYX8_AGGAP	5	5	4.959	Aggregatibacter aphrophilus	N-acetylneuraminate lyase OS=Aggregatibacter aphrophilus OX=732 GN=nanA PE=3 SV=1 [tr|A0A0K1N341|A0A0K1N341_AGGAP,tr|A0A3S4TYX8|A0A3S4TYX8_AGGAP]	0.115704	0.206973	1.24084	0.344195	HK83 hcp	HK83	0.723672	0.407444	1.02935	0.0625764	11575 hcp	11575
tr|A0A0K1N348|A0A0K1N348_AGGAP;tr|A0A369ZB65|A0A369ZB65_AGGAP;tr|A0A448F775|A0A448F775_AGGAP	13	13	15.81	Aggregatibacter aphrophilus	Acetyl-coenzyme A carboxylase carboxyl transferase subunit alpha OS=Aggregatibacter aphrophilus OX=732 GN=accA PE=3 SV=1 [tr|A0A0K1N348|A0A0K1N348_AGGAP,tr|A0A369ZB65|A0A369ZB65_AGGAP,tr|A0A448F775|A0A448F775_AGGAP]	0.307908	0.349542	1.10874	0.163697	HK83 hcp	HK83	0.237077	0.218637	1.15726	0.206916	11575 hcp	11575
tr|A0A0K1N355|A0A0K1N355_AGGAP	6	6	9.956	Aggregatibacter aphrophilus	ABC transporter ATP-binding protein OS=Aggregatibacter aphrophilus OX=732 GN=DOL88_03970 PE=4 SV=1	0.194386	0.27439	1.25974	0.242525	HK83 hcp	HK83	0.404766	0.289369	1.27126	0.123771	11575 hcp	11575
tr|A0A0K1N376|A0A0K1N376_AGGAP;tr|A0A3S4S4B1|A0A3S4S4B1_AGGAP	10	10	11.808	Aggregatibacter aphrophilus	RNA-binding protein Hfq OS=Aggregatibacter aphrophilus OX=732 GN=hfq PE=3 SV=1 [tr|A0A0K1N376|A0A0K1N376_AGGAP,tr|A0A3S4S4B1|A0A3S4S4B1_AGGAP]	0.0275419	0.108663	1.92955	0.642679	HK83	HK83 hcp	0.171509	0.18661	1.24789	0.266042	11575	11575 hcp
tr|A0A0K1N379|A0A0K1N379_AGGAP	12	12	14.863	Aggregatibacter aphrophilus	Biotin synthase OS=Aggregatibacter aphrophilus OX=732 GN=bioB PE=3 SV=1	0.132059	0.220197	1.08571	0.31733	HK83	HK83 hcp	0.414863	0.294877	1.04261	0.120475	11575 hcp	11575
tr|A0A0K1N380|A0A0K1N380_AGGAP;tr|A0A448FA21|A0A448FA21_AGGAP	11	11	12.844	Aggregatibacter aphrophilus	Oligoribonuclease OS=Aggregatibacter aphrophilus OX=732 GN=orn PE=3 SV=1 [tr|A0A0K1N380|A0A0K1N380_AGGAP,tr|A0A448FA21|A0A448FA21_AGGAP]	0.12414	0.21312	1.34688	0.329829	HK83 hcp	HK83	0.218793	0.21272	1.1705	0.221045	11575	11575 hcp
tr|A0A0K1N381|A0A0K1N381_AGGAP;tr|A0A448F7K5|A0A448F7K5_AGGAP	5	5	4.919	Aggregatibacter aphrophilus	Glutaredoxin OS=Aggregatibacter aphrophilus OX=732 GN=grxD PE=3 SV=1 [tr|A0A0K1N381|A0A0K1N381_AGGAP,tr|A0A448F7K5|A0A448F7K5_AGGAP]	0.0444056	0.134929	1.29576	0.545938	HK83 hcp	HK83	0.520908	0.337189	1.06816	0.0926759	11575	11575 hcp
tr|A0A0K1N3A3|A0A0K1N3A3_AGGAP	21	3	26.832	Aggregatibacter aphrophilus	4-hydroxy-tetrahydrodipicolinate synthase OS=Aggregatibacter aphrophilus OX=732 GN=dapA PE=3 SV=1	0.00436206	0.0737324	1.42525	0.909047	HK83	HK83 hcp	0.0109107	0.0454883	1.68949	0.802005	11575	11575 hcp
tr|A0A0K1N3A8|A0A0K1N3A8_AGGAP	11	10	11.927	Aggregatibacter aphrophilus	2,3,4,5-tetrahydropyridine-2,6-dicarboxylate N-succinyltransferase OS=Aggregatibacter aphrophilus OX=732 GN=dapD PE=3 SV=1	0.271781	0.324069	1.14282	0.183767	HK83 hcp	HK83	0.530619	0.340493	1.08784	0.0906457	11575 hcp	11575
tr|A0A0K1N3C2|A0A0K1N3C2_AGGAP;tr|A0A3M6PD13|A0A3M6PD13_AGGAP;tr|A0A448F727|A0A448F727_AGGAP	2	2	1.987	Aggregatibacter aphrophilus	Iron-sulfur cluster insertion protein ErpA OS=Aggregatibacter aphrophilus OX=732 GN=erpA PE=3 SV=1 [tr|A0A0K1N3C2|A0A0K1N3C2_AGGAP,tr|A0A3M6PD13|A0A3M6PD13_AGGAP,tr|A0A448F727|A0A448F727_AGGAP]	0.0514502	0.143796	1.32528	0.515013	HK83	HK83 hcp	0.3048	0.248197	1.18348	0.165288	11575	11575 hcp
tr|A0A0K1N3D9|A0A0K1N3D9_AGGAP;tr|A0A3M6PDD8|A0A3M6PDD8_AGGAP;tr|A0A448F9M9|A0A448F9M9_AGGAP	11	11	11.83	Aggregatibacter aphrophilus	Exodeoxyribonuclease III OS=Aggregatibacter aphrophilus OX=732 GN=xthA PE=3 SV=1 [tr|A0A0K1N3D9|A0A0K1N3D9_AGGAP,tr|A0A3M6PDD8|A0A3M6PDD8_AGGAP,tr|A0A448F9M9|A0A448F9M9_AGGAP]	0.265267	0.319291	1.19963	0.187791	HK83 hcp	HK83	0.130975	0.160874	1.5729	0.31899	11575 hcp	11575
tr|A0A0K1N3E3|A0A0K1N3E3_AGGAP;tr|A0A448FA85|A0A448FA85_AGGAP	15	15	16.817	Aggregatibacter aphrophilus	Ribonucleoside-diphosphate reductase OS=Aggregatibacter aphrophilus OX=732 GN=nrdB_2 PE=3 SV=1 [tr|A0A0K1N3E3|A0A0K1N3E3_AGGAP,tr|A0A448FA85|A0A448FA85_AGGAP]	0.958416	0.618377	1.01923	0.05027	HK83 hcp	HK83	0.324902	0.254818	1.23305	0.155398	11575	11575 hcp
tr|A0A0K1N3E8|A0A0K1N3E8_AGGAP;tr|A0A3S4U071|A0A3S4U071_AGGAP	9	9	11.815	Aggregatibacter aphrophilus	Tellurite resistance methyltransferase TehB OS=Aggregatibacter aphrophilus OX=732 GN=DOL88_03800 PE=4 SV=1	0.407231	0.399436	1.11052	0.122954	HK83 hcp	HK83	0.900963	0.458581	1.04967	0.05154	11575	11575 hcp
tr|A0A0K1N3G5|A0A0K1N3G5_AGGAP;tr|A0A369ZBN4|A0A369ZBN4_AGGAP;tr|A0A448F894|A0A448F894_AGGAP	9	9	9.892	Aggregatibacter aphrophilus	Cell division protein FtsA OS=Aggregatibacter aphrophilus OX=732 GN=ftsA PE=3 SV=1 [tr|A0A0K1N3G5|A0A0K1N3G5_AGGAP,tr|A0A369ZBN4|A0A369ZBN4_AGGAP,tr|A0A448F894|A0A448F894_AGGAP]	0.0554807	0.147455	1.18052	0.499061	HK83 hcp	HK83	0.0161833	0.0567771	1.23088	0.739812	11575 hcp	11575
tr|A0A0K1N3H1|A0A0K1N3H1_AGGAP;tr|A0A448F7T6|A0A448F7T6_AGGAP	4	4	3.973	Aggregatibacter aphrophilus	Bifunctional chorismate mutase/prephenate dehydratase OS=Aggregatibacter aphrophilus OX=732 GN=pheA PE=4 SV=1 [tr|A0A0K1N3H1|A0A0K1N3H1_AGGAP,tr|A0A448F7T6|A0A448F7T6_AGGAP]	0.487297	0.441226	1.07558	0.100302	HK83	HK83 hcp	0.0110147	0.0456254	1.45624	0.800619	11575	11575 hcp
tr|A0A0K1N3J4|A0A0K1N3J4_AGGAP;tr|A0A369ZCK2|A0A369ZCK2_AGGAP;tr|A0A448F9N1|A0A448F9N1_AGGAP	6	5	5.972	Aggregatibacter aphrophilus	Transcription antitermination protein NusB OS=Aggregatibacter aphrophilus OX=732 GN=nusB PE=3 SV=1 [tr|A0A0K1N3J4|A0A0K1N3J4_AGGAP,tr|A0A448F9N1|A0A448F9N1_AGGAP]	0.401435	0.398472	1.10341	0.124889	HK83 hcp	HK83	0.850499	0.445047	1.00717	0.0535403	11575	11575 hcp
tr|A0A0K1N3L2|A0A0K1N3L2_AGGAP;tr|A0A3S4PZ74|A0A3S4PZ74_AGGAP	12	12	14.912	Aggregatibacter aphrophilus	Universal stress protein E homolog OS=Aggregatibacter aphrophilus OX=732 GN=uspE PE=3 SV=1 [tr|A0A0K1N3L2|A0A0K1N3L2_AGGAP,tr|A0A3S4PZ74|A0A3S4PZ74_AGGAP]	0.642117	0.509306	1.06938	0.0719361	HK83 hcp	HK83	0.477178	0.32068	1.08824	0.102793	11575 hcp	11575
tr|A0A0K1N3L5|A0A0K1N3L5_AGGAP;tr|A0A369Z9N7|A0A369Z9N7_AGGAP;tr|A0A448F7V5|A0A448F7V5_AGGAP	3	3	3.93	Aggregatibacter aphrophilus	Flavodoxin OS=Aggregatibacter aphrophilus OX=732 GN=fldA PE=3 SV=1 [tr|A0A0K1N3L5|A0A0K1N3L5_AGGAP,tr|A0A369Z9N7|A0A369Z9N7_AGGAP,tr|A0A448F7V5|A0A448F7V5_AGGAP]	0.747599	0.551211	1.03995	0.0603956	HK83	HK83 hcp	0.104852	0.141408	1.25338	0.364519	11575	11575 hcp
tr|A0A0K1N3N1|A0A0K1N3N1_AGGAP	7	7	8.857	Aggregatibacter aphrophilus	(2E,6E)-farnesyl diphosphate synthase OS=Aggregatibacter aphrophilus OX=732 GN=DOL88_06810 PE=3 SV=1	0.00536214	0.0737324	1.6857	0.889579	HK83 hcp	HK83	0.0149266	0.0546571	1.54374	0.753308	11575 hcp	11575
tr|A0A0K1N3N7|A0A0K1N3N7_AGGAP	3	2	2.926	Aggregatibacter aphrophilus	6-carboxy-5,6,7,8-tetrahydropterin synthase OS=Aggregatibacter aphrophilus OX=732 GN=queD PE=3 SV=1	0.939391	0.611899	1.31241	0.0505743	HK83 hcp	HK83	0.130127	0.160558	3.86865	0.320298	11575 hcp	11575
tr|A0A0K1N3Q0|A0A0K1N3Q0_AGGAP;tr|A0A448FAC7|A0A448FAC7_AGGAP	9	8	13.898	Aggregatibacter aphrophilus	DUF4198 domain-containing protein OS=Aggregatibacter aphrophilus OX=732 GN=DOL88_06470 PE=4 SV=1 [tr|A0A0K1N3Q0|A0A0K1N3Q0_AGGAP,tr|A0A448FAC7|A0A448FAC7_AGGAP]	0.576326	0.481375	1.03699	0.0820182	HK83 hcp	HK83	0.0394697	0.0889464	1.50954	0.570393	11575	11575 hcp
tr|A0A0K1N3Q8|A0A0K1N3Q8_AGGAP;tr|A0A3S4Q5Y4|A0A3S4Q5Y4_AGGAP	5	5	5.957	Aggregatibacter aphrophilus	Oxaloacetate decarboxylase beta chain OS=Aggregatibacter aphrophilus OX=732 GN=DOL88_06235 PE=3 SV=1 [tr|A0A0K1N3Q8|A0A0K1N3Q8_AGGAP,tr|A0A3S4Q5Y4|A0A3S4Q5Y4_AGGAP]	0.0131769	0.0866139	1.42371	0.773385	HK83 hcp	HK83	0.51853	0.336534	1.06864	0.0931844	11575 hcp	11575
tr|A0A0K1N3S4|A0A0K1N3S4_AGGAP	4	4	4.965	Aggregatibacter aphrophilus	Protease HtpX OS=Aggregatibacter aphrophilus OX=732 GN=htpX PE=3 SV=1	0.200498	0.276947	1.40674	0.236831	HK83	HK83 hcp	0.898672	0.458571	1.01102	0.0516126	11575	11575 hcp
tr|A0A0K1N3U0|A0A0K1N3U0_AGGAP;tr|A0A448FA59|A0A448FA59_AGGAP	7	7	7.974	Aggregatibacter aphrophilus	Integration host factor subunit alpha OS=Aggregatibacter aphrophilus OX=732 GN=ihfA PE=3 SV=1 [tr|A0A0K1N3U0|A0A0K1N3U0_AGGAP,tr|A0A448FA59|A0A448FA59_AGGAP]	0.171233	0.256671	1.16169	0.266349	HK83 hcp	HK83	0.231967	0.218111	1.14539	0.210715	11575 hcp	11575
tr|A0A0K1N3U1|A0A0K1N3U1_AGGAP;tr|A0A336N5S4|A0A336N5S4_AGGAP;tr|A0A3S4RIF7|A0A3S4RIF7_AGGAP	13	12	12.848	Aggregatibacter aphrophilus	3-hydroxydecanoyl-[acyl-carrier-protein] dehydratase OS=Aggregatibacter aphrophilus OX=732 GN=fabA PE=3 SV=1 [tr|A0A0K1N3U1|A0A0K1N3U1_AGGAP,tr|A0A336N5S4|A0A336N5S4_AGGAP,tr|A0A3S4RIF7|A0A3S4RIF7_AGGAP]	0.158697	0.246902	1.15409	0.280989	HK83 hcp	HK83	0.0487606	0.0989889	1.26856	0.526328	11575	11575 hcp
tr|A0A0K1N3W5|A0A0K1N3W5_AGGAP;tr|A0A448FAK6|A0A448FAK6_AGGAP	10	10	11.809	Aggregatibacter aphrophilus	30S ribosomal protein S9 OS=Aggregatibacter aphrophilus OX=732 GN=rpsI PE=3 SV=1 [tr|A0A0K1N3W5|A0A0K1N3W5_AGGAP,tr|A0A448FAK6|A0A448FAK6_AGGAP]	0.0764065	0.168644	1.21995	0.43107	HK83	HK83 hcp	0.296971	0.244912	1.1991	0.169402	11575	11575 hcp
tr|A0A0K1N3Z7|A0A0K1N3Z7_AGGAP;tr|A0A3S4QBY6|A0A3S4QBY6_AGGAP	2	2	2.991	Aggregatibacter aphrophilus	Cold shock-like protein CspD OS=Aggregatibacter aphrophilus OX=732 GN=cspD PE=4 SV=1 [tr|A0A0K1N3Z7|A0A0K1N3Z7_AGGAP,tr|A0A3S4QBY6|A0A3S4QBY6_AGGAP]	0.792132	0.565357	1.19026	0.0569469	HK83 hcp	HK83	0.685567	0.395708	1.06446	0.0665599	11575 hcp	11575
tr|A0A0K1N402|A0A0K1N402_AGGAP;tr|A0A448FB02|A0A448FB02_AGGAP	8	8	10.869	Aggregatibacter aphrophilus	RNA polymerase-binding transcription factor DksA OS=Aggregatibacter aphrophilus OX=732 GN=dksA PE=3 SV=1 [tr|A0A0K1N402|A0A0K1N402_AGGAP,tr|A0A448FB02|A0A448FB02_AGGAP]	0.244734	0.307531	1.241	0.201425	HK83	HK83 hcp	0.954315	0.475639	1.0072	0.0503259	11575 hcp	11575
tr|A0A0K1N403|A0A0K1N403_AGGAP;tr|A0A3S5ECV5|A0A3S5ECV5_AGGAP	7	6	8.791	Aggregatibacter aphrophilus	GTP cyclohydrolase 1 OS=Aggregatibacter aphrophilus OX=732 GN=folE PE=3 SV=1 [tr|A0A0K1N403|A0A0K1N403_AGGAP,tr|A0A3S5ECV5|A0A3S5ECV5_AGGAP]	0.0121233	0.0861586	1.476	0.786291	HK83	HK83 hcp	0.233451	0.218111	1.129	0.2096	11575	11575 hcp
tr|A0A0K1N420|A0A0K1N420_AGGAP;tr|A0A336N5N2|A0A336N5N2_AGGAP;tr|A0A448FAR8|A0A448FAR8_AGGAP	2	2	1.994	Aggregatibacter aphrophilus	Ribosome assembly RNA-binding protein YhbY OS=Aggregatibacter aphrophilus OX=732 GN=yhbY PE=4 SV=1 [tr|A0A0K1N420|A0A0K1N420_AGGAP,tr|A0A336N5N2|A0A336N5N2_AGGAP,tr|A0A448FAR8|A0A448FAR8_AGGAP]	0.827463	0.578942	1.16099	0.0547403	HK83	HK83 hcp	0.901948	0.458581	1.10769	0.0515093	11575	11575 hcp
tr|A0A0K1N427|A0A0K1N427_AGGAP;tr|A0A3S5ECU0|A0A3S5ECU0_AGGAP	3	3	2.989	Aggregatibacter aphrophilus	ATP-binding cassette domain-containing protein OS=Aggregatibacter aphrophilus OX=732 GN=gsiA_3 PE=4 SV=1 [tr|A0A0K1N427|A0A0K1N427_AGGAP,tr|A0A3S5ECU0|A0A3S5ECU0_AGGAP]	0.409252	0.399938	1.06314	0.12229	HK83	HK83 hcp	0.101338	0.138757	1.28241	0.371607	11575 hcp	11575
tr|A0A0K1N438|A0A0K1N438_AGGAP;tr|A0A3S4Q5M9|A0A3S4Q5M9_AGGAP	17	17	22.738	Aggregatibacter aphrophilus	Glucose-specific phosphotransferase enzyme IIA component OS=Aggregatibacter aphrophilus OX=732 GN=crr PE=4 SV=1 [tr|A0A0K1N438|A0A0K1N438_AGGAP,tr|A0A3S4Q5M9|A0A3S4Q5M9_AGGAP]	0.369676	0.381903	1.14881	0.136348	HK83	HK83 hcp	0.285892	0.239462	1.2166	0.175498	11575	11575 hcp
tr|A0A0K1N448|A0A0K1N448_AGGAP	8	8	9.928	Aggregatibacter aphrophilus	Pyridoxal kinase PdxY OS=Aggregatibacter aphrophilus OX=732 GN=pdxY PE=3 SV=1	0.0107236	0.0827459	1.60411	0.804518	HK83 hcp	HK83	0.852063	0.445392	1.01133	0.0534655	11575	11575 hcp
tr|A0A0K1N457|A0A0K1N457_AGGAP;tr|A0A448F9Q7|A0A448F9Q7_AGGAP	8	8	10.849	Aggregatibacter aphrophilus	HTH-type transcriptional regulator CysB OS=Aggregatibacter aphrophilus OX=732 GN=DOL88_03810 PE=3 SV=1	0.958329	0.618377	1.03489	0.0502711	HK83 hcp	HK83	0.0944924	0.134037	1.17995	0.386224	11575	11575 hcp
tr|A0A0K1N463|A0A0K1N463_AGGAP;tr|A0A3S4U0Q4|A0A3S4U0Q4_AGGAP	8	8	8.939	Aggregatibacter aphrophilus	Uncharacterized protein OS=Aggregatibacter aphrophilus OX=732 GN=DOL88_02550 PE=4 SV=1	0.216685	0.286304	1.12262	0.222775	HK83	HK83 hcp	0.0414911	0.0902961	1.20362	0.560064	11575 hcp	11575
tr|A0A0K1N483|A0A0K1N483_AGGAP;tr|A0A3S4Q5R5|A0A3S4Q5R5_AGGAP	3	3	2.991	Aggregatibacter aphrophilus	Thiamine-monophosphate kinase OS=Aggregatibacter aphrophilus OX=732 GN=thiL PE=3 SV=1 [tr|A0A0K1N483|A0A0K1N483_AGGAP,tr|A0A3S4Q5R5|A0A3S4Q5R5_AGGAP]	0.348985	0.369463	1.10372	0.144686	HK83 hcp	HK83	0.278756	0.236582	1.0985	0.179606	11575 hcp	11575
tr|A0A0K1N4B3|A0A0K1N4B3_AGGAP	25	25	30.674	Aggregatibacter aphrophilus	Iron-sulfur cluster-binding protein OS=Aggregatibacter aphrophilus OX=732 GN=DOL88_03935 PE=4 SV=1	0.679131	0.524804	1.03956	0.067298	HK83 hcp	HK83	0.13345	0.162352	1.25736	0.315224	11575 hcp	11575
tr|A0A0K1N4B9|A0A0K1N4B9_AGGAP	3	3	2.921	Aggregatibacter aphrophilus	Exodeoxyribonuclease 7 small subunit OS=Aggregatibacter aphrophilus OX=732 GN=xseB PE=3 SV=1	0.527638	0.460383	1.09531	0.0912612	HK83	HK83 hcp	0.373233	0.276171	1.1626	0.134988	11575	11575 hcp
tr|A0A0K1N4D5|A0A0K1N4D5_AGGAP;tr|A0A3S4U054|A0A3S4U054_AGGAP	5	5	6.945	Aggregatibacter aphrophilus	HPr family phosphocarrier protein OS=Aggregatibacter aphrophilus OX=732 GN=ptsH PE=4 SV=1 [tr|A0A0K1N4D5|A0A0K1N4D5_AGGAP,tr|A0A3S4U054|A0A3S4U054_AGGAP]	0.161716	0.249253	1.19317	0.277336	HK83	HK83 hcp	0.101194	0.138751	1.20609	0.371905	11575	11575 hcp
tr|A0A0K1N4E9|A0A0K1N4E9_AGGAP;tr|A0A369ZDL1|A0A369ZDL1_AGGAP;tr|A0A3S4RIQ7|A0A3S4RIQ7_AGGAP	7	7	7.884	Aggregatibacter aphrophilus	Transcriptional repressor NrdR OS=Aggregatibacter aphrophilus OX=732 GN=nrdR PE=3 SV=1 [tr|A0A0K1N4E9|A0A0K1N4E9_AGGAP,tr|A0A369ZDL1|A0A369ZDL1_AGGAP,tr|A0A3S4RIQ7|A0A3S4RIQ7_AGGAP]	0.330574	0.362076	1.1356	0.15277	HK83 hcp	HK83	0.208846	0.206224	1.17418	0.229405	11575 hcp	11575
tr|A0A0K1N4F2|A0A0K1N4F2_AGGAP;tr|A0A369ZHJ3|A0A369ZHJ3_AGGAP;tr|A0A3S4Q5W4|A0A3S4Q5W4_AGGAP	4	4	3.988	Aggregatibacter aphrophilus	Fumarate and nitrate reduction regulatory protein OS=Aggregatibacter aphrophilus OX=732 GN=fnr PE=4 SV=1 [tr|A0A0K1N4F2|A0A0K1N4F2_AGGAP,tr|A0A3S4Q5W4|A0A3S4Q5W4_AGGAP]	0.382153	0.388394	1.10095	0.131665	HK83 hcp	HK83	0.275702	0.235859	1.08785	0.18141	11575 hcp	11575
tr|A0A0K1N4I1|A0A0K1N4I1_AGGAP;tr|A0A3M6NS72|A0A3M6NS72_AGGAP;tr|A0A448FAV2|A0A448FAV2_AGGAP	4	3	4.985	Aggregatibacter aphrophilus	Hydrogenase-3 component G OS=Aggregatibacter aphrophilus OX=732 GN=hycG PE=4 SV=1 [tr|A0A0K1N4I1|A0A0K1N4I1_AGGAP,tr|A0A3M6NS72|A0A3M6NS72_AGGAP,tr|A0A448FAV2|A0A448FAV2_AGGAP]	0.00145385	0.0575758	2.19952	0.97381	HK83 hcp	HK83	0.485861	0.323204	1.04394	0.100649	11575	11575 hcp
tr|A0A0K1N4P8|A0A0K1N4P8_AGGAP;tr|A0A369Z9Z5|A0A369Z9Z5_AGGAP;tr|A0A448FAQ1|A0A448FAQ1_AGGAP	8	8	8.926	Aggregatibacter aphrophilus	Transcription elongation factor GreA OS=Aggregatibacter aphrophilus OX=732 GN=greA PE=3 SV=1 [tr|A0A0K1N4P8|A0A0K1N4P8_AGGAP,tr|A0A369Z9Z5|A0A369Z9Z5_AGGAP,tr|A0A448FAQ1|A0A448FAQ1_AGGAP]	0.20216	0.277834	1.19481	0.235321	HK83	HK83 hcp	0.000336693	0.00897109	2.21723	0.997467	11575	11575 hcp
tr|A0A0K1N4R1|A0A0K1N4R1_AGGAP;tr|A0A336N1S5|A0A336N1S5_AGGAP;tr|A0A448FBJ6|A0A448FBJ6_AGGAP	5	5	6.961	Aggregatibacter aphrophilus	Iron-sulfur cluster assembly scaffold protein IscU OS=Aggregatibacter aphrophilus OX=732 GN=DOL88_04425 PE=3 SV=1	0.151762	0.2407	1.26219	0.289706	HK83	HK83 hcp	0.0686294	0.117504	1.37747	0.453877	11575	11575 hcp
tr|A0A0K1N4R5|A0A0K1N4R5_AGGAP;tr|A0A336N2L6|A0A336N2L6_AGGAP;tr|A0A3S4RIX0|A0A3S4RIX0_AGGAP	12	12	14.654	Aggregatibacter aphrophilus	UPF0265 protein DOL88_04980 OS=Aggregatibacter aphrophilus OX=732 GN=DOL88_04980 PE=3 SV=1	0.750251	0.551211	1.04585	0.0601684	HK83	HK83 hcp	0.981081	0.480478	1.01579	0.0500558	11575 hcp	11575
tr|A0A0K1N4S5|A0A0K1N4S5_AGGAP;tr|A0A369ZAA6|A0A369ZAA6_AGGAP;tr|A0A3S4QSL4|A0A3S4QSL4_AGGAP	2	2	1.994	Aggregatibacter aphrophilus	Endopeptidase OS=Aggregatibacter aphrophilus OX=732 GN=spr PE=3 SV=1 [tr|A0A0K1N4S5|A0A0K1N4S5_AGGAP,tr|A0A3S4QSL4|A0A3S4QSL4_AGGAP]	0.000878901	0.0531699	2.7566	0.987075	HK83 hcp	HK83	0.109227	0.144929	1.41811	0.356054	11575 hcp	11575
tr|A0A0K1N4S9|A0A0K1N4S9_AGGAP;tr|A0A3S4QT34|A0A3S4QT34_AGGAP	13	13	16.881	Aggregatibacter aphrophilus	HpaII family restriction endonuclease OS=Aggregatibacter aphrophilus OX=732 GN=DOL88_09030 PE=4 SV=1 [tr|A0A0K1N4S9|A0A0K1N4S9_AGGAP,tr|A0A3S4QT34|A0A3S4QT34_AGGAP]	0.34306	0.367281	1.21848	0.147216	HK83 hcp	HK83	0.629481	0.373167	1.00508	0.0736808	11575 hcp	11575
tr|A0A0K1N4W7|A0A0K1N4W7_AGGAP;tr|A0A448FBQ7|A0A448FBQ7_AGGAP	4	3	3.917	Aggregatibacter aphrophilus	tRNA 5-methylaminomethyl-2-thiouridine biosynthesis bifunctional protein MnmC OS=Aggregatibacter aphrophilus OX=732 GN=mnmC PE=3 SV=1	0.548429	0.469418	1.25878	0.0871079	HK83	HK83 hcp	0.48356	0.322847	1.13226	0.101211	11575 hcp	11575
tr|A0A0K1N4X4|A0A0K1N4X4_AGGAP;tr|A0A3S4Q603|A0A3S4Q603_AGGAP	9	9	12.923	Aggregatibacter aphrophilus	50S ribosomal protein L13 OS=Aggregatibacter aphrophilus OX=732 GN=rplM PE=3 SV=1 [tr|A0A0K1N4X4|A0A0K1N4X4_AGGAP,tr|A0A3S4Q603|A0A3S4Q603_AGGAP]	0.0231199	0.103422	1.40151	0.67612	HK83 hcp	HK83	0.394163	0.284365	1.17912	0.127381	11575	11575 hcp
tr|A0A0K1N516|A0A0K1N516_AGGAP;tr|A0A3S4RJ08|A0A3S4RJ08_AGGAP	8	8	7.961	Aggregatibacter aphrophilus	50S ribosomal protein L21 OS=Aggregatibacter aphrophilus OX=732 GN=rplU PE=3 SV=1 [tr|A0A0K1N516|A0A0K1N516_AGGAP,tr|A0A3S4RJ08|A0A3S4RJ08_AGGAP]	0.557474	0.473095	1.08012	0.0853993	HK83 hcp	HK83	0.130046	0.160558	1.28613	0.320424	11575	11575 hcp
tr|A0A0K1N520|A0A0K1N520_AGGAP;tr|A0A3S4PUF3|A0A3S4PUF3_AGGAP	9	8	8.84	Aggregatibacter aphrophilus	Tol-Pal system protein TolQ OS=Aggregatibacter aphrophilus OX=732 GN=tolQ PE=3 SV=1 [tr|A0A0K1N520|A0A0K1N520_AGGAP,tr|A0A3S4PUF3|A0A3S4PUF3_AGGAP]	0.154511	0.243835	1.1848	0.286194	HK83 hcp	HK83	0.947232	0.473066	1.01869	0.050435	11575	11575 hcp
tr|A0A0K1N544|A0A0K1N544_AGGAP;tr|A0A448FBG0|A0A448FBG0_AGGAP	9	9	12.769	Aggregatibacter aphrophilus	50S ribosomal protein L27 OS=Aggregatibacter aphrophilus OX=732 GN=rpmA PE=3 SV=1 [tr|A0A0K1N544|A0A0K1N544_AGGAP,tr|A0A448FBG0|A0A448FBG0_AGGAP]	0.0277117	0.10872	1.2392	0.641481	HK83 hcp	HK83	0.0924197	0.132817	1.20204	0.390877	11575	11575 hcp
tr|A0A0K1N556|A0A0K1N556_AGGAP;tr|A0A336N2H9|A0A336N2H9_AGGAP;tr|A0A448FBC5|A0A448FBC5_AGGAP	2	2	2.938	Aggregatibacter aphrophilus	50S ribosomal protein L31 type B OS=Aggregatibacter aphrophilus OX=732 GN=rpmE2 PE=3 SV=1 [tr|A0A0K1N556|A0A0K1N556_AGGAP,tr|A0A336N2H9|A0A336N2H9_AGGAP,tr|A0A448FBC5|A0A448FBC5_AGGAP]	0.00239055	0.0660214	1.59883	0.951779	HK83 hcp	HK83	0.000926525	0.0145449	1.46258	0.98602	11575	11575 hcp
tr|A0A0K1N561|A0A0K1N561_AGGAP;tr|A0A448FBD9|A0A448FBD9_AGGAP	12	12	13.846	Aggregatibacter aphrophilus	2-hydroxyacid dehydrogenase OS=Aggregatibacter aphrophilus OX=732 GN=ldhA PE=3 SV=1 [tr|A0A0K1N561|A0A0K1N561_AGGAP,tr|A0A448FBD9|A0A448FBD9_AGGAP]	0.68907	0.529265	1.06275	0.0661663	HK83	HK83 hcp	0.588293	0.361803	1.08067	0.0799924	11575	11575 hcp
tr|A0A0K1N5G5|A0A0K1N5G5_AGGAP;tr|A0A3M6NI70|A0A3M6NI70_AGGAP;tr|A0A448FAY0|A0A448FAY0_AGGAP	7	7	7.896	Aggregatibacter aphrophilus	MerR family transcriptional regulator OS=Aggregatibacter aphrophilus OX=732 GN=DPV99_11150 PE=4 SV=1 [tr|A0A0K1N5G5|A0A0K1N5G5_AGGAP,tr|A0A3M6NI70|A0A3M6NI70_AGGAP,tr|A0A448FAY0|A0A448FAY0_AGGAP]	0.991537	0.624213	1.00215	0.0500112	HK83	HK83 hcp	0.483908	0.322847	1.1089	0.101125	11575	11575 hcp
tr|A0A0K1N5I8|A0A0K1N5I8_AGGAP	6	6	7.953	Aggregatibacter aphrophilus	GrxA family glutaredoxin OS=Aggregatibacter aphrophilus OX=732 GN=DOL88_08970 PE=4 SV=1	0.0831487	0.175145	1.16794	0.413156	HK83	HK83 hcp	0.021003	0.0626013	1.32573	0.693892	11575	11575 hcp
tr|A0A0K1N5L2|A0A0K1N5L2_AGGAP;tr|A0A448FB92|A0A448FB92_AGGAP;tr|A0A369ZG36|A0A369ZG36_AGGAP	9	9	9.856	Aggregatibacter aphrophilus	Protein GrpE OS=Aggregatibacter aphrophilus OX=732 GN=grpE PE=3 SV=1 [tr|A0A0K1N5L2|A0A0K1N5L2_AGGAP,tr|A0A448FB92|A0A448FB92_AGGAP]	0.129436	0.218573	1.17187	0.321372	HK83	HK83 hcp	0.671675	0.391011	1.03558	0.0681778	11575	11575 hcp
tr|A0A0K1N5R8|A0A0K1N5R8_AGGAP	5	5	5.903	Aggregatibacter aphrophilus	2Fe-2S ferredoxin OS=Aggregatibacter aphrophilus OX=732 GN=fdx PE=3 SV=1	0.25221	0.311499	1.31821	0.196285	HK83	HK83 hcp	0.544794	0.345394	1.11327	0.0878111	11575	11575 hcp
tr|A0A0K1N5X1|A0A0K1N5X1_AGGAP;tr|A0A448FBK9|A0A448FBK9_AGGAP	30	14	41.575	Aggregatibacter aphrophilus	5'-nucleotidase, lipoprotein e(P4) family OS=Aggregatibacter aphrophilus OX=732 GN=hel PE=4 SV=1 [tr|A0A0K1N5X1|A0A0K1N5X1_AGGAP,tr|A0A448FBK9|A0A448FBK9_AGGAP]	0.0494697	0.142269	1.53209	0.523289	HK83 hcp	HK83	0.00112422	0.0159247	1.53753	0.981527	11575 hcp	11575
tr|A0A0K1N5X4|A0A0K1N5X4_AGGAP;tr|A0A448FBR6|A0A448FBR6_AGGAP	4	4	3.985	Aggregatibacter aphrophilus	Trp operon repressor homolog OS=Aggregatibacter aphrophilus OX=732 GN=trpR PE=3 SV=1 [tr|A0A0K1N5X4|A0A0K1N5X4_AGGAP,tr|A0A448FBR6|A0A448FBR6_AGGAP]	0.00158622	0.0575758	1.48605	0.970677	HK83	HK83 hcp	0.589148	0.362103	1.12937	0.0798511	11575	11575 hcp
tr|A0A0K1N5X6|A0A0K1N5X6_AGGAP;tr|A0A3S4QCL2|A0A3S4QCL2_AGGAP	7	7	8.891	Aggregatibacter aphrophilus	DNA-directed RNA polymerase subunit omega OS=Aggregatibacter aphrophilus OX=732 GN=rpoZ PE=3 SV=1 [tr|A0A0K1N5X6|A0A0K1N5X6_AGGAP,tr|A0A3S4QCL2|A0A3S4QCL2_AGGAP]	0.161863	0.249253	1.23006	0.27716	HK83	HK83 hcp	0.0767081	0.12217	1.25374	0.430234	11575	11575 hcp
tr|A0A0K1N5X7|A0A0K1N5X7_AGGAP;tr|A0A3S4PUD4|A0A3S4PUD4_AGGAP	10	10	16.827	Aggregatibacter aphrophilus	Nucleoid-associated protein DOL88_00550 OS=Aggregatibacter aphrophilus OX=732 GN=ybaB PE=3 SV=1 [tr|A0A0K1N5X7|A0A0K1N5X7_AGGAP,tr|A0A3S4PUD4|A0A3S4PUD4_AGGAP]	0.680691	0.5254	1.05968	0.0671173	HK83 hcp	HK83	0.00144609	0.018046	1.38236	0.973993	11575	11575 hcp
tr|A0A0K1N5X9|A0A0K1N5X9_AGGAP	2	2	1.98	Aggregatibacter aphrophilus	UPF0125 protein DOL88_03320 OS=Aggregatibacter aphrophilus OX=732 GN=DOL88_03320 PE=3 SV=1	0.15557	0.243997	1.56166	0.284862	HK83 hcp	HK83	0.391042	0.283683	1.26178	0.128474	11575 hcp	11575
tr|A0A0K1N5Z4|A0A0K1N5Z4_AGGAP;tr|A0A369ZDG9|A0A369ZDG9_AGGAP;tr|A0A3M6NGJ4|A0A3M6NGJ4_AGGAP;tr|A0A448FBS2|A0A448FBS2_AGGAP	14	13	18.791	Aggregatibacter aphrophilus	Inositol 2-dehydrogenase OS=Aggregatibacter aphrophilus OX=732 GN=idhA PE=4 SV=1 [tr|A0A0K1N5Z4|A0A0K1N5Z4_AGGAP,tr|A0A369ZDG9|A0A369ZDG9_AGGAP,tr|A0A3M6NGJ4|A0A3M6NGJ4_AGGAP,tr|A0A448FBS2|A0A448FBS2_AGGAP]	0.00352826	0.0737324	1.47913	0.926398	HK83	HK83 hcp	0.122239	0.155899	1.1663	0.332967	11575 hcp	11575
tr|A0A0K1N657|A0A0K1N657_AGGAP;tr|A0A336N518|A0A336N518_AGGAP;tr|A0A3S4S5D1|A0A3S4S5D1_AGGAP	5	5	5.969	Aggregatibacter aphrophilus	Thioredoxin OS=Aggregatibacter aphrophilus OX=732 GN=trxA PE=3 SV=1	0.304753	0.34692	1.34535	0.165312	HK83	HK83 hcp	0.0139044	0.0533375	2.65232	0.764842	11575	11575 hcp
tr|A0A0K1N682|A0A0K1N682_AGGAP;tr|A0A369ZGI2|A0A369ZGI2_AGGAP;tr|A0A3S4U197|A0A3S4U197_AGGAP	3	3	2.991	Aggregatibacter aphrophilus	Nitrogen regulatory protein OS=Aggregatibacter aphrophilus OX=732 GN=ptsN PE=4 SV=1 [tr|A0A0K1N682|A0A0K1N682_AGGAP,tr|A0A369ZGI2|A0A369ZGI2_AGGAP,tr|A0A3S4U197|A0A3S4U197_AGGAP]	0.163359	0.250543	1.55453	0.275384	HK83 hcp	HK83	0.140156	0.166876	1.20096	0.305424	11575	11575 hcp
tr|A0A0K1N6I3|A0A0K1N6I3_AGGAP	8	8	7.97	Aggregatibacter aphrophilus	Lipoprotein-releasing system ATP-binding protein LolD OS=Aggregatibacter aphrophilus OX=732 GN=lolD PE=3 SV=1	0.376737	0.385977	1.07813	0.133668	HK83 hcp	HK83	0.0941582	0.134037	1.13688	0.386966	11575 hcp	11575
tr|A0A336N174|A0A336N174_AGGAP;tr|A0A3M6NR24|A0A3M6NR24_AGGAP;tr|A0A3S4TR83|A0A3S4TR83_AGGAP;tr|A0A369ZF10|A0A369ZF10_AGGAP	4	4	4.985	Aggregatibacter aphrophilus	Ribosome maturation factor RimP OS=Aggregatibacter aphrophilus OX=732 GN=rimP PE=3 SV=1 [tr|A0A336N174|A0A336N174_AGGAP,tr|A0A3M6NR24|A0A3M6NR24_AGGAP,tr|A0A3S4TR83|A0A3S4TR83_AGGAP]	0.0450515	0.134929	1.72628	0.542921	HK83 hcp	HK83	0.0891038	0.131109	1.29721	0.39856	11575 hcp	11575
tr|A0A336N1C3|A0A336N1C3_AGGAP;tr|A0A369ZE50|A0A369ZE50_AGGAP;tr|A0A3M6NSU4|A0A3M6NSU4_AGGAP;tr|A0A3S4QC73|A0A3S4QC73_AGGAP	3	3	3.981	Aggregatibacter aphrophilus	Gluconokinase OS=Aggregatibacter aphrophilus OX=732 GN=gntK PE=3 SV=1 [tr|A0A336N1C3|A0A336N1C3_AGGAP,tr|A0A369ZE50|A0A369ZE50_AGGAP,tr|A0A3S4QC73|A0A3S4QC73_AGGAP]	0.860059	0.588385	1.01356	0.053096	HK83 hcp	HK83	0.93543	0.469269	1.00863	0.050652	11575	11575 hcp
tr|A0A336N1C6|A0A336N1C6_AGGAP;tr|A0A3M6PJ76|A0A3M6PJ76_AGGAP;tr|A0A448FAN6|A0A448FAN6_AGGAP	6	6	5.848	Aggregatibacter aphrophilus	Lipid A export ATP-binding/permease protein MsbA OS=Aggregatibacter aphrophilus OX=732 GN=msbA_1 PE=4 SV=1 [tr|A0A336N1C6|A0A336N1C6_AGGAP,tr|A0A448FAN6|A0A448FAN6_AGGAP]	0.768063	0.556939	1.05178	0.0587152	HK83	HK83 hcp	0.897749	0.458337	1.01521	0.0516423	11575	11575 hcp
tr|A0A336N1D5|A0A336N1D5_AGGAP;tr|A0A369ZDM8|A0A369ZDM8_AGGAP;tr|A0A448FAN0|A0A448FAN0_AGGAP	2	2	1.974	Aggregatibacter aphrophilus	Glycosyltransferase family 25 (LPS biosynthesis protein) OS=Aggregatibacter aphrophilus OX=732 GN=NCTC5908_00100 PE=4 SV=1 [tr|A0A336N1D5|A0A336N1D5_AGGAP,tr|A0A369ZDM8|A0A369ZDM8_AGGAP,tr|A0A448FAN0|A0A448FAN0_AGGAP]	0.00499736	0.0737324	1.32228	0.896518	HK83 hcp	HK83	0.0435307	0.0938596	1.23164	0.550088	11575 hcp	11575
tr|A0A336N1D6|A0A336N1D6_AGGAP;tr|A0A3M6NS83|A0A3M6NS83_AGGAP;tr|A0A3S4Q6B0|A0A3S4Q6B0_AGGAP;tr|A0A369ZEK9|A0A369ZEK9_AGGAP	12	11	12.832	Aggregatibacter aphrophilus	Molybdate-binding periplasmic protein OS=Aggregatibacter aphrophilus OX=732 GN=modA PE=3 SV=1 [tr|A0A336N1D6|A0A336N1D6_AGGAP,tr|A0A3M6NS83|A0A3M6NS83_AGGAP,tr|A0A3S4Q6B0|A0A3S4Q6B0_AGGAP]	0.883231	0.594945	1.00591	0.0521466	HK83 hcp	HK83	0.0473227	0.098011	1.41732	0.532618	11575	11575 hcp
tr|A0A336N1G5|A0A336N1G5_AGGAP;tr|A0A3M6NSU3|A0A3M6NSU3_AGGAP;tr|A0A3S4QC83|A0A3S4QC83_AGGAP;tr|A0A369ZB67|A0A369ZB67_AGGAP	7	7	9.836	Aggregatibacter aphrophilus	Gcv operon activator OS=Aggregatibacter aphrophilus OX=732 GN=gcvA PE=3 SV=1 [tr|A0A336N1G5|A0A336N1G5_AGGAP,tr|A0A3M6NSU3|A0A3M6NSU3_AGGAP,tr|A0A3S4QC83|A0A3S4QC83_AGGAP]	0.289346	0.33662	1.15924	0.173562	HK83 hcp	HK83	0.16982	0.185569	1.33872	0.267933	11575 hcp	11575
tr|A0A336N1J9|A0A336N1J9_AGGAP;tr|A0A3M6NSY4|A0A3M6NSY4_AGGAP;tr|A0A3S4PZN0|A0A3S4PZN0_AGGAP;tr|A0A369ZFM8|A0A369ZFM8_AGGAP	7	7	6.972	Aggregatibacter aphrophilus	Inner membrane protein ybbJ OS=Aggregatibacter aphrophilus OX=732 GN=ybbJ PE=4 SV=1 [tr|A0A336N1J9|A0A336N1J9_AGGAP,tr|A0A3M6NSY4|A0A3M6NSY4_AGGAP,tr|A0A3S4PZN0|A0A3S4PZN0_AGGAP]	0.621074	0.500178	1.0449	0.0748899	HK83	HK83 hcp	0.219304	0.212782	1.2503	0.22063	11575 hcp	11575
tr|A0A336N1P0|A0A336N1P0_AGGAP;tr|A0A369ZC21|A0A369ZC21_AGGAP;tr|A0A3M6PNV6|A0A3M6PNV6_AGGAP	3	3	2.984	Aggregatibacter aphrophilus	Phosphohistidine phosphatase sixA OS=Aggregatibacter aphrophilus OX=732 GN=sixA PE=4 SV=1	0.246216	0.30787	1.20457	0.20039	HK83 hcp	HK83	0.578122	0.358075	1.05626	0.0817082	11575 hcp	11575
tr|A0A336N1Q0|A0A336N1Q0_AGGAP;tr|A0A3S4S524|A0A3S4S524_AGGAP	7	7	6.899	Aggregatibacter aphrophilus	Uncharacterized protein OS=Aggregatibacter aphrophilus OX=732 GN=NCTC5908_00226 PE=4 SV=1 [tr|A0A336N1Q0|A0A336N1Q0_AGGAP,tr|A0A3S4S524|A0A3S4S524_AGGAP]	0.000623404	0.0519107	1.49906	0.992454	HK83 hcp	HK83	0.0162511	0.0568127	1.39122	0.739105	11575 hcp	11575
tr|A0A336N1R1|A0A336N1R1_AGGAP	5	5	5.952	Aggregatibacter aphrophilus	PAL cross-reacting lipoprotein OS=Aggregatibacter aphrophilus OX=732 GN=pcp PE=4 SV=1	0.620307	0.50003	1.03074	0.0750021	HK83 hcp	HK83	0.255499	0.227324	1.13187	0.194089	11575	11575 hcp
tr|A0A336N1R2|A0A336N1R2_AGGAP;tr|A0A3S5ECW8|A0A3S5ECW8_AGGAP	5	5	5.975	Aggregatibacter aphrophilus	Sulfate transport system permease protein CysW OS=Aggregatibacter aphrophilus OX=732 GN=cysW_1 PE=3 SV=1 [tr|A0A336N1R2|A0A336N1R2_AGGAP,tr|A0A3S5ECW8|A0A3S5ECW8_AGGAP]	0.03307	0.117682	1.4174	0.60645	HK83 hcp	HK83	0.836472	0.441445	1.00718	0.054249	11575 hcp	11575
tr|A0A336N242|A0A336N242_AGGAP;tr|A0A3M6NS60|A0A3M6NS60_AGGAP;tr|A0A3S4PU36|A0A3S4PU36_AGGAP;tr|A0A369Z9V2|A0A369Z9V2_AGGAP	6	6	6.899	Aggregatibacter aphrophilus	Formate dehydrogenase iron-sulfur subunit OS=Aggregatibacter aphrophilus OX=732 GN=fdoH_1 PE=4 SV=1 [tr|A0A336N242|A0A336N242_AGGAP,tr|A0A3S4PU36|A0A3S4PU36_AGGAP]	0.0633047	0.156465	1.63043	0.471051	HK83	HK83 hcp	0.257557	0.227669	1.3345	0.192735	11575 hcp	11575
tr|A0A336N2E3|A0A336N2E3_AGGAP;tr|A0A3M6NGQ4|A0A3M6NGQ4_AGGAP;tr|A0A3S4Q6M5|A0A3S4Q6M5_AGGAP	6	6	5.927	Aggregatibacter aphrophilus	Holliday junction ATP-dependent DNA helicase RuvB OS=Aggregatibacter aphrophilus OX=732 GN=ruvB PE=3 SV=1 [tr|A0A336N2E3|A0A336N2E3_AGGAP,tr|A0A3M6NGQ4|A0A3M6NGQ4_AGGAP,tr|A0A3S4Q6M5|A0A3S4Q6M5_AGGAP]	0.182928	0.264138	1.24898	0.253841	HK83	HK83 hcp	0.181811	0.192575	1.21825	0.254992	11575 hcp	11575
tr|A0A336N2K1|A0A336N2K1_AGGAP;tr|A0A3M6P5X2|A0A3M6P5X2_AGGAP;tr|A0A3S4PTZ3|A0A3S4PTZ3_AGGAP;tr|A0A369ZEZ6|A0A369ZEZ6_AGGAP	6	6	5.826	Aggregatibacter aphrophilus	Sugar fermentation stimulation protein homolog OS=Aggregatibacter aphrophilus OX=732 GN=sfsA PE=3 SV=1 [tr|A0A336N2K1|A0A336N2K1_AGGAP,tr|A0A3S4PTZ3|A0A3S4PTZ3_AGGAP]	0.960203	0.618549	1.02806	0.0502473	HK83	HK83 hcp	0.55851	0.35026	1.07939	0.0852073	11575	11575 hcp
tr|A0A336N2K8|A0A336N2K8_AGGAP;tr|A0A3M6PLH9|A0A3M6PLH9_AGGAP;tr|A0A448FBF0|A0A448FBF0_AGGAP	9	9	9.933	Aggregatibacter aphrophilus	High-affinity zinc uptake system protein ZnuA OS=Aggregatibacter aphrophilus OX=732 GN=znuA PE=3 SV=1 [tr|A0A336N2K8|A0A336N2K8_AGGAP,tr|A0A3M6PLH9|A0A3M6PLH9_AGGAP,tr|A0A448FBF0|A0A448FBF0_AGGAP]	0.378889	0.387246	1.21227	0.132866	HK83 hcp	HK83	0.511155	0.332404	1.07293	0.0947904	11575	11575 hcp
tr|A0A336N2M5|A0A336N2M5_AGGAP;tr|A0A3M6NR74|A0A3M6NR74_AGGAP;tr|A0A3S4S558|A0A3S4S558_AGGAP	12	12	11.837	Aggregatibacter aphrophilus	Oxygen-insensitive NADPH nitroreductase OS=Aggregatibacter aphrophilus OX=732 GN=nfsA PE=3 SV=1 [tr|A0A336N2M5|A0A336N2M5_AGGAP,tr|A0A3M6NR74|A0A3M6NR74_AGGAP,tr|A0A3S4S558|A0A3S4S558_AGGAP]	0.177864	0.261227	1.18602	0.259131	HK83 hcp	HK83	0.848006	0.444214	1.01597	0.0536613	11575 hcp	11575
tr|A0A336N2M8|A0A336N2M8_AGGAP;tr|A0A3M6PFI6|A0A3M6PFI6_AGGAP;tr|A0A3S4Q6R5|A0A3S4Q6R5_AGGAP	5	5	5.95	Aggregatibacter aphrophilus	Lipopolysaccharide export system protein LptA OS=Aggregatibacter aphrophilus OX=732 GN=lptA PE=3 SV=1 [tr|A0A336N2M8|A0A336N2M8_AGGAP,tr|A0A3M6PFI6|A0A3M6PFI6_AGGAP,tr|A0A3S4Q6R5|A0A3S4Q6R5_AGGAP]	0.177425	0.260883	1.26941	0.259598	HK83 hcp	HK83	0.0407452	0.089618	1.26278	0.563822	11575	11575 hcp
tr|A0A336N2T1|A0A336N2T1_AGGAP;tr|A0A3M6PH89|A0A3M6PH89_AGGAP;tr|A0A448FAM4|A0A448FAM4_AGGAP;tr|A0A369Z7J8|A0A369Z7J8_AGGAP	7	5	6.852	Aggregatibacter aphrophilus	Acyl-CoA thioesterase 2 OS=Aggregatibacter aphrophilus OX=732 GN=tesB PE=3 SV=1 [tr|A0A336N2T1|A0A336N2T1_AGGAP,tr|A0A3M6PH89|A0A3M6PH89_AGGAP,tr|A0A448FAM4|A0A448FAM4_AGGAP]	0.848737	0.585622	1.05966	0.0536257	HK83	HK83 hcp	0.000427946	0.010553	1.82736	0.996046	11575	11575 hcp
tr|A0A336N2U7|A0A336N2U7_AGGAP;tr|A0A3M6PLT3|A0A3M6PLT3_AGGAP;tr|A0A448FBM0|A0A448FBM0_AGGAP	4	4	3.958	Aggregatibacter aphrophilus	Uncharacterized metallophosphoesterase Cj0846 OS=Aggregatibacter aphrophilus OX=732 GN=NCTC5908_00353 PE=4 SV=1 [tr|A0A336N2U7|A0A336N2U7_AGGAP,tr|A0A3M6PLT3|A0A3M6PLT3_AGGAP,tr|A0A448FBM0|A0A448FBM0_AGGAP]	0.29003	0.336932	1.19886	0.173182	HK83 hcp	HK83	0.0106212	0.0454557	1.65989	0.805904	11575 hcp	11575
tr|A0A336N2V0|A0A336N2V0_AGGAP;tr|A0A3M6PQ01|A0A3M6PQ01_AGGAP;tr|A0A448FAZ4|A0A448FAZ4_AGGAP	2	2	2.984	Aggregatibacter aphrophilus	Uncharacterized protein conserved in bacteria OS=Aggregatibacter aphrophilus OX=732 GN=yecM PE=4 SV=1 [tr|A0A336N2V0|A0A336N2V0_AGGAP,tr|A0A448FAZ4|A0A448FAZ4_AGGAP]	0.947468	0.613494	1.02803	0.0504312	HK83	HK83 hcp	0.206312	0.205454	1.33357	0.231618	11575	11575 hcp
tr|A0A336N2X3|A0A336N2X3_AGGAP;tr|A0A3M6NGQ3|A0A3M6NGQ3_AGGAP;tr|A0A3S4TRN7|A0A3S4TRN7_AGGAP	2	2	1.973	Aggregatibacter aphrophilus	Crossover junction endodeoxyribonuclease RuvC OS=Aggregatibacter aphrophilus OX=732 GN=ruvC PE=3 SV=1 [tr|A0A336N2X3|A0A336N2X3_AGGAP,tr|A0A3M6NGQ3|A0A3M6NGQ3_AGGAP,tr|A0A3S4TRN7|A0A3S4TRN7_AGGAP]	0.0824326	0.17483	1.25586	0.414985	HK83 hcp	HK83	0.408461	0.291236	1.15617	0.122549	11575 hcp	11575
tr|A0A336N2Z2|A0A336N2Z2_AGGAP;tr|A0A3M6NH00|A0A3M6NH00_AGGAP;tr|A0A448FBF6|A0A448FBF6_AGGAP	6	6	5.972	Aggregatibacter aphrophilus	Octaprenyl-diphosphate synthase OS=Aggregatibacter aphrophilus OX=732 GN=ispB PE=3 SV=1 [tr|A0A336N2Z2|A0A336N2Z2_AGGAP,tr|A0A3M6NH00|A0A3M6NH00_AGGAP,tr|A0A448FBF6|A0A448FBF6_AGGAP]	0.69466	0.530034	1.02483	0.0655499	HK83 hcp	HK83	0.018065	0.0585838	1.34077	0.72087	11575	11575 hcp
tr|A0A336N2Z6|A0A336N2Z6_AGGAP;tr|A0A448FB21|A0A448FB21_AGGAP	14	3	13.798	Aggregatibacter aphrophilus	Uncharacterized protein OS=Aggregatibacter aphrophilus OX=732 GN=NCTC5908_00095 PE=4 SV=1 [tr|A0A336N2Z6|A0A336N2Z6_AGGAP,tr|A0A448FB21|A0A448FB21_AGGAP]	0.849106	0.585622	1.01024	0.0536077	HK83 hcp	HK83	0.0511533	0.101468	1.28935	0.516235	11575 hcp	11575
tr|A0A336N353|A0A336N353_AGGAP;tr|A0A448FBG8|A0A448FBG8_AGGAP;tr|A0A369Z9E1|A0A369Z9E1_AGGAP	3	3	2.988	Aggregatibacter aphrophilus	Uncharacterized ABC transporter ATP-binding protein HI_1087 OS=Aggregatibacter aphrophilus OX=732 GN=NCTC5908_00514 PE=4 SV=1 [tr|A0A336N353|A0A336N353_AGGAP,tr|A0A448FBG8|A0A448FBG8_AGGAP]	0.0983927	0.189681	1.21635	0.37776	HK83 hcp	HK83	0.48423	0.322847	1.07414	0.101047	11575	11575 hcp
tr|A0A336N356|A0A336N356_AGGAP;tr|A0A3S4Q9S3|A0A3S4Q9S3_AGGAP	4	4	3.961	Aggregatibacter aphrophilus	Dihydrofolate reductase OS=Aggregatibacter aphrophilus OX=732 GN=folA PE=3 SV=1 [tr|A0A336N356|A0A336N356_AGGAP,tr|A0A3S4Q9S3|A0A3S4Q9S3_AGGAP]	0.0439962	0.134876	1.28373	0.54787	HK83 hcp	HK83	0.874472	0.451362	1.01029	0.0524844	11575	11575 hcp
tr|A0A336N369|A0A336N369_AGGAP;tr|A0A3M6NI67|A0A3M6NI67_AGGAP;tr|A0A3S4QCB5|A0A3S4QCB5_AGGAP	21	20	23.736	Aggregatibacter aphrophilus	GTPase Der OS=Aggregatibacter aphrophilus OX=732 GN=der PE=3 SV=1 [tr|A0A336N369|A0A336N369_AGGAP,tr|A0A3M6NI67|A0A3M6NI67_AGGAP,tr|A0A3S4QCB5|A0A3S4QCB5_AGGAP]	0.00794968	0.0814873	1.26985	0.845019	HK83 hcp	HK83	0.677801	0.393066	1.07725	0.067453	11575	11575 hcp
tr|A0A336N379|A0A336N379_AGGAP;tr|A0A448FB25|A0A448FB25_AGGAP	19	18	22.7	Aggregatibacter aphrophilus	2-aminoethylphosphonate ABC transporter substrate-binding protein OS=Aggregatibacter aphrophilus OX=732 GN=NCTC5908_00235 PE=4 SV=1 [tr|A0A336N379|A0A336N379_AGGAP,tr|A0A448FB25|A0A448FB25_AGGAP]	0.0203623	0.0996924	1.48111	0.699531	HK83 hcp	HK83	0.893615	0.457411	1.00215	0.0517789	11575 hcp	11575
tr|A0A336N3C5|A0A336N3C5_AGGAP;tr|A0A369Z6Y0|A0A369Z6Y0_AGGAP;tr|A0A3S4PWY5|A0A3S4PWY5_AGGAP	15	15	16.756	Aggregatibacter aphrophilus	50S ribosomal protein L9 OS=Aggregatibacter aphrophilus OX=732 GN=rplI PE=3 SV=1 [tr|A0A336N3C5|A0A336N3C5_AGGAP,tr|A0A369Z6Y0|A0A369Z6Y0_AGGAP,tr|A0A3S4PWY5|A0A3S4PWY5_AGGAP]	0.566273	0.477172	1.03464	0.0837915	HK83	HK83 hcp	0.263823	0.230131	1.07445	0.188702	11575	11575 hcp
tr|A0A336N3C6|A0A336N3C6_AGGAP;tr|A0A3M6P289|A0A3M6P289_AGGAP;tr|A0A448FCA4|A0A448FCA4_AGGAP	19	19	23.866	Aggregatibacter aphrophilus	Serine-type D-Ala-D-Ala carboxypeptidase OS=Aggregatibacter aphrophilus OX=732 GN=dacA PE=3 SV=1 [tr|A0A336N3C6|A0A336N3C6_AGGAP,tr|A0A3M6P289|A0A3M6P289_AGGAP,tr|A0A448FCA4|A0A448FCA4_AGGAP]	0.60888	0.495773	1.03434	0.0767141	HK83 hcp	HK83	0.00385165	0.0288302	1.15008	0.919542	11575 hcp	11575
tr|A0A336N3E6|A0A336N3E6_AGGAP;tr|A0A3M6PLF4|A0A3M6PLF4_AGGAP;tr|A0A448F617|A0A448F617_AGGAP;tr|A0A369ZA33|A0A369ZA33_AGGAP	7	7	6.904	Aggregatibacter aphrophilus	ATP pyrophosphate-lyase OS=Aggregatibacter aphrophilus OX=732 GN=NCTC5908_00764 PE=3 SV=1 [tr|A0A336N3E6|A0A336N3E6_AGGAP,tr|A0A3M6PLF4|A0A3M6PLF4_AGGAP,tr|A0A448F617|A0A448F617_AGGAP]	0.49606	0.446318	1.09623	0.0982197	HK83 hcp	HK83	0.254919	0.227175	1.1898	0.194474	11575 hcp	11575
tr|A0A336N3F1|A0A336N3F1_AGGAP;tr|A0A3S4Q9V6|A0A3S4Q9V6_AGGAP;tr|A0A369ZD43|A0A369ZD43_AGGAP	3	2	2.975	Aggregatibacter aphrophilus	Uroporphyrinogen-III synthase OS=Aggregatibacter aphrophilus OX=732 GN=NCTC5908_00762 PE=3 SV=1 [tr|A0A336N3F1|A0A336N3F1_AGGAP,tr|A0A3S4Q9V6|A0A3S4Q9V6_AGGAP]	0.667639	0.519717	1.0448	0.0686651	HK83 hcp	HK83	0.0410696	0.0897751	1.51921	0.562181	11575 hcp	11575
tr|A0A336N3I4|A0A336N3I4_AGGAP;tr|A0A369Z7L9|A0A369Z7L9_AGGAP;tr|A0A3M6NRV2|A0A3M6NRV2_AGGAP;tr|A0A3S4TYE3|A0A3S4TYE3_AGGAP	5	5	6.956	Aggregatibacter aphrophilus	Uncharacterized protein conserved in bacteria OS=Aggregatibacter aphrophilus OX=732 GN=NCTC5908_00794 PE=4 SV=1 [tr|A0A336N3I4|A0A336N3I4_AGGAP,tr|A0A369Z7L9|A0A369Z7L9_AGGAP,tr|A0A3M6NRV2|A0A3M6NRV2_AGGAP,tr|A0A3S4TYE3|A0A3S4TYE3_AGGAP]	0.102965	0.194018	1.178	0.368293	HK83 hcp	HK83	0.877233	0.452313	1.01876	0.0523752	11575 hcp	11575
tr|A0A336N3K6|A0A336N3K6_AGGAP;tr|A0A3M6P2F4|A0A3M6P2F4_AGGAP;tr|A0A448FBT3|A0A448FBT3_AGGAP	2	2	1.982	Aggregatibacter aphrophilus	Peptidoglycan glycosyltransferase MrdB OS=Aggregatibacter aphrophilus OX=732 GN=mrdB PE=3 SV=1 [tr|A0A336N3K6|A0A336N3K6_AGGAP,tr|A0A3M6P2F4|A0A3M6P2F4_AGGAP,tr|A0A448FBT3|A0A448FBT3_AGGAP]	0.415921	0.404278	2.27986	0.120137	HK83 hcp	HK83	0.279495	0.236582	1.37075	0.179174	11575	11575 hcp
tr|A0A336N3L2|A0A336N3L2_AGGAP;tr|A0A3S4PRL9|A0A3S4PRL9_AGGAP	12	12	11.864	Aggregatibacter aphrophilus	GTP pyrophosphokinase OS=Aggregatibacter aphrophilus OX=732 GN=relA PE=3 SV=1 [tr|A0A336N3L2|A0A336N3L2_AGGAP,tr|A0A3S4PRL9|A0A3S4PRL9_AGGAP]	0.118441	0.208848	1.21691	0.339406	HK83 hcp	HK83	0.5196	0.336785	1.06002	0.092955	11575	11575 hcp
tr|A0A336N3W4|A0A336N3W4_AGGAP;tr|A0A448F5T4|A0A448F5T4_AGGAP	3	3	2.968	Aggregatibacter aphrophilus	Phosphatase YidA OS=Aggregatibacter aphrophilus OX=732 GN=yidA PE=4 SV=1 [tr|A0A336N3W4|A0A336N3W4_AGGAP,tr|A0A448F5T4|A0A448F5T4_AGGAP]	0.41141	0.401539	1.11686	0.121587	HK83 hcp	HK83	0.156871	0.178376	1.21195	0.283239	11575 hcp	11575
tr|A0A336N3W7|A0A336N3W7_AGGAP;tr|A0A3M6NQX2|A0A3M6NQX2_AGGAP;tr|A0A3S4PX79|A0A3S4PX79_AGGAP	3	3	2.956	Aggregatibacter aphrophilus	Sulfur carrier protein TusA OS=Aggregatibacter aphrophilus OX=732 GN=tusA PE=3 SV=1 [tr|A0A336N3W7|A0A336N3W7_AGGAP,tr|A0A3M6NQX2|A0A3M6NQX2_AGGAP,tr|A0A3S4PX79|A0A3S4PX79_AGGAP]	0.286684	0.334442	1.23178	0.175051	HK83 hcp	HK83	0.880916	0.453501	1.04867	0.0522334	11575	11575 hcp
tr|A0A336N3W9|A0A336N3W9_AGGAP;tr|A0A3M6NQY3|A0A3M6NQY3_AGGAP;tr|A0A448F6P9|A0A448F6P9_AGGAP	13	13	15.73	Aggregatibacter aphrophilus	Phosphoribosylformylglycinamidine cyclo-ligase OS=Aggregatibacter aphrophilus OX=732 GN=purM PE=3 SV=1 [tr|A0A336N3W9|A0A336N3W9_AGGAP,tr|A0A3M6NQY3|A0A3M6NQY3_AGGAP,tr|A0A448F6P9|A0A448F6P9_AGGAP]	0.119856	0.20989	1.15754	0.33698	HK83 hcp	HK83	0.0468233	0.0974329	1.17109	0.534844	11575	11575 hcp
tr|A0A336N3X6|A0A336N3X6_AGGAP;tr|A0A3M6P804|A0A3M6P804_AGGAP;tr|A0A3S4TP08|A0A3S4TP08_AGGAP	18	16	22.868	Aggregatibacter aphrophilus	Uncharacterized protein conserved in bacteria with a cystatin-like fold OS=Aggregatibacter aphrophilus OX=732 GN=NCTC5908_00818 PE=4 SV=1 [tr|A0A336N3X6|A0A336N3X6_AGGAP,tr|A0A3M6P804|A0A3M6P804_AGGAP,tr|A0A3S4TP08|A0A3S4TP08_AGGAP]	0.0868994	0.179153	1.48032	0.403839	HK83 hcp	HK83	0.0488275	0.0989889	1.51088	0.526039	11575 hcp	11575
tr|A0A336N3X9|A0A336N3X9_AGGAP;tr|A0A369ZBH2|A0A369ZBH2_AGGAP;tr|A0A3S4QT67|A0A3S4QT67_AGGAP	3	3	2.966	Aggregatibacter aphrophilus	Uncharacterized HTH-type transcriptional regulator ybbH OS=Aggregatibacter aphrophilus OX=732 GN=ybbH_1 PE=4 SV=1 [tr|A0A336N3X9|A0A336N3X9_AGGAP,tr|A0A369ZBH2|A0A369ZBH2_AGGAP,tr|A0A3S4QT67|A0A3S4QT67_AGGAP]	0.0056991	0.0737324	1.56718	0.883326	HK83	HK83 hcp	0.607138	0.365415	1.06282	0.0769817	11575	11575 hcp
tr|A0A336N3Z5|A0A336N3Z5_AGGAP;tr|A0A369Z8I9|A0A369Z8I9_AGGAP;tr|A0A3M6P260|A0A3M6P260_AGGAP;tr|A0A3S4Q9T9|A0A3S4Q9T9_AGGAP	8	8	9.967	Aggregatibacter aphrophilus	CDS102 OS=Aggregatibacter aphrophilus OX=732 GN=yddA_1 PE=4 SV=1 [tr|A0A336N3Z5|A0A336N3Z5_AGGAP,tr|A0A3M6P260|A0A3M6P260_AGGAP,tr|A0A3S4Q9T9|A0A3S4Q9T9_AGGAP]	2.36657e-05	0.0075163	20.1817	0.999998	HK83	HK83 hcp	1.32431e-06	0.000261115	61.071	1	11575	11575 hcp
tr|A0A336N400|A0A336N400_AGGAP;tr|A0A3M6PME8|A0A3M6PME8_AGGAP;tr|A0A3S4U187|A0A3S4U187_AGGAP	3	3	3.981	Aggregatibacter aphrophilus	Sulfur carrier protein ThiS adenylyltransferase OS=Aggregatibacter aphrophilus OX=732 GN=thiF PE=4 SV=1 [tr|A0A336N400|A0A336N400_AGGAP,tr|A0A3M6PME8|A0A3M6PME8_AGGAP,tr|A0A3S4U187|A0A3S4U187_AGGAP]	0.979692	0.621065	1.03235	0.0500643	HK83 hcp	HK83	0.275323	0.235859	1.24038	0.181636	11575 hcp	11575
tr|A0A336N404|A0A336N404_AGGAP;tr|A0A3M6PFA6|A0A3M6PFA6_AGGAP;tr|A0A3S5ECM8|A0A3S5ECM8_AGGAP;tr|A0A369Z5L6|A0A369Z5L6_AGGAP	7	6	7.938	Aggregatibacter aphrophilus	Poly-beta-1,6-N-acetyl-D-glucosamine synthase OS=Aggregatibacter aphrophilus OX=732 GN=pgaC PE=3 SV=1 [tr|A0A336N404|A0A336N404_AGGAP,tr|A0A3M6PFA6|A0A3M6PFA6_AGGAP,tr|A0A3S5ECM8|A0A3S5ECM8_AGGAP]	0.0130865	0.0866139	2.15544	0.774467	HK83 hcp	HK83	0.000848835	0.0141835	1.99593	0.987735	11575 hcp	11575
tr|A0A336N406|A0A336N406_AGGAP;tr|A0A369ZAS6|A0A369ZAS6_AGGAP;tr|A0A3M6P233|A0A3M6P233_AGGAP;tr|A0A448F679|A0A448F679_AGGAP	2	2	1.994	Aggregatibacter aphrophilus	Protein TonB OS=Aggregatibacter aphrophilus OX=732 GN=NCTC5908_00728 PE=3 SV=1 [tr|A0A336N406|A0A336N406_AGGAP,tr|A0A369ZAS6|A0A369ZAS6_AGGAP,tr|A0A3M6P233|A0A3M6P233_AGGAP,tr|A0A448F679|A0A448F679_AGGAP]	0.280563	0.330101	1.14885	0.178552	HK83	HK83 hcp	0.114603	0.149645	1.2753	0.346156	11575 hcp	11575
tr|A0A336N414|A0A336N414_AGGAP;tr|A0A3M6NGP7|A0A3M6NGP7_AGGAP;tr|A0A3S4QT77|A0A3S4QT77_AGGAP	3	3	2.974	Aggregatibacter aphrophilus	Acyl-CoA thioester hydrolase YbgC OS=Aggregatibacter aphrophilus OX=732 GN=ybgC PE=3 SV=1 [tr|A0A336N414|A0A336N414_AGGAP,tr|A0A3M6NGP7|A0A3M6NGP7_AGGAP,tr|A0A3S4QT77|A0A3S4QT77_AGGAP]	0.405274	0.39912	1.30301	0.123602	HK83 hcp	HK83	0.0555636	0.106364	1.91187	0.498745	11575	11575 hcp
tr|A0A336N430|A0A336N430_AGGAP;tr|A0A369ZCT2|A0A369ZCT2_AGGAP;tr|A0A3S4S2I0|A0A3S4S2I0_AGGAP	3	3	2.983	Aggregatibacter aphrophilus	D-alanine--poly(Phosphoribitol) ligase subunit 1 OS=Aggregatibacter aphrophilus OX=732 GN=dltA PE=4 SV=1 [tr|A0A336N430|A0A336N430_AGGAP,tr|A0A3S4S2I0|A0A3S4S2I0_AGGAP]	0.506913	0.451289	1.22173	0.0957347	HK83 hcp	HK83	0.239869	0.219162	1.31979	0.204886	11575 hcp	11575
tr|A0A336N433|A0A336N433_AGGAP;tr|A0A448F6W4|A0A448F6W4_AGGAP	4	4	3.938	Aggregatibacter aphrophilus	NAD-capped RNA hydrolase NudC OS=Aggregatibacter aphrophilus OX=732 GN=nudC PE=3 SV=1 [tr|A0A336N433|A0A336N433_AGGAP,tr|A0A448F6W4|A0A448F6W4_AGGAP]	0.0131134	0.0866139	1.56924	0.774144	HK83 hcp	HK83	0.547928	0.346489	1.08904	0.0872044	11575	11575 hcp
tr|A0A336N461|A0A336N461_AGGAP;tr|A0A3M6NSA1|A0A3M6NSA1_AGGAP;tr|A0A3S4QT01|A0A3S4QT01_AGGAP;tr|A0A369Z868|A0A369Z868_AGGAP	9	8	10.842	Aggregatibacter aphrophilus	NADH-quinone oxidoreductase subunit I OS=Aggregatibacter aphrophilus OX=732 GN=nuoI PE=4 SV=1 [tr|A0A336N461|A0A336N461_AGGAP,tr|A0A3M6NSA1|A0A3M6NSA1_AGGAP,tr|A0A3S4QT01|A0A3S4QT01_AGGAP]	0.00185411	0.0633108	2.23428	0.964335	HK83 hcp	HK83	0.434842	0.304684	1.02762	0.114331	11575	11575 hcp
tr|A0A336N491|A0A336N491_AGGAP;tr|A0A3M6P2A3|A0A3M6P2A3_AGGAP;tr|A0A3S4PUM0|A0A3S4PUM0_AGGAP;tr|A0A369Z765|A0A369Z765_AGGAP	2	2	1.971	Aggregatibacter aphrophilus	tRNA-dihydrouridine synthase B OS=Aggregatibacter aphrophilus OX=732 GN=dus_1 PE=3 SV=1 [tr|A0A336N491|A0A336N491_AGGAP,tr|A0A3M6P2A3|A0A3M6P2A3_AGGAP,tr|A0A3S4PUM0|A0A3S4PUM0_AGGAP]	0.995914	0.625728	1.11178	0.0500026	HK83 hcp	HK83	0.374141	0.276498	1.15494	0.134644	11575	11575 hcp
tr|A0A336N4A5|A0A336N4A5_AGGAP;tr|A0A369ZEA8|A0A369ZEA8_AGGAP;tr|A0A3M6PFE5|A0A3M6PFE5_AGGAP;tr|A0A3S4S5E1|A0A3S4S5E1_AGGAP	4	4	3.96	Aggregatibacter aphrophilus	ATP-dependent DNA helicase RecG OS=Aggregatibacter aphrophilus OX=732 GN=recG PE=3 SV=1 [tr|A0A336N4A5|A0A336N4A5_AGGAP,tr|A0A3M6PFE5|A0A3M6PFE5_AGGAP,tr|A0A3S4S5E1|A0A3S4S5E1_AGGAP]	0.0290724	0.110681	1.31379	0.632093	HK83 hcp	HK83	0.555073	0.349525	1.09488	0.0858473	11575 hcp	11575
tr|A0A336N4B7|A0A336N4B7_AGGAP;tr|A0A3M6NQT1|A0A3M6NQT1_AGGAP;tr|A0A448F766|A0A448F766_AGGAP	6	6	5.977	Aggregatibacter aphrophilus	Histidine kinase OS=Aggregatibacter aphrophilus OX=732 GN=cpxA PE=4 SV=1	0.00528941	0.0737324	1.73156	0.890948	HK83 hcp	HK83	0.00571781	0.0371079	1.4658	0.882983	11575 hcp	11575
tr|A0A336N4D6|A0A336N4D6_AGGAP;tr|A0A3M6PGC4|A0A3M6PGC4_AGGAP;tr|A0A3S4S2H5|A0A3S4S2H5_AGGAP	10	10	12.89	Aggregatibacter aphrophilus	10 kDa chaperonin OS=Aggregatibacter aphrophilus OX=732 GN=groS PE=3 SV=1 [tr|A0A336N4D6|A0A336N4D6_AGGAP,tr|A0A3M6PGC4|A0A3M6PGC4_AGGAP,tr|A0A3S4S2H5|A0A3S4S2H5_AGGAP]	0.176716	0.260746	1.18308	0.260356	HK83 hcp	HK83	0.00396108	0.0293612	1.19412	0.917259	11575 hcp	11575
tr|A0A336N4J1|A0A336N4J1_AGGAP;tr|A0A369ZCB4|A0A369ZCB4_AGGAP;tr|A0A3M6PDH6|A0A3M6PDH6_AGGAP;tr|A0A3S4RGT7|A0A3S4RGT7_AGGAP	2	2	1.992	Aggregatibacter aphrophilus	Domain of uncharacterized function (DUF477) OS=Aggregatibacter aphrophilus OX=732 GN=NCTC5908_01181 PE=4 SV=1 [tr|A0A336N4J1|A0A336N4J1_AGGAP,tr|A0A3M6PDH6|A0A3M6PDH6_AGGAP,tr|A0A3S4RGT7|A0A3S4RGT7_AGGAP]	0.618983	0.499341	1.13497	0.0751967	HK83	HK83 hcp	0.235145	0.218158	1.20509	0.208339	11575	11575 hcp
tr|A0A336N4J3|A0A336N4J3_AGGAP;tr|A0A448F6E0|A0A448F6E0_AGGAP;tr|A0A3M6P2D6|A0A3M6P2D6_AGGAP	25	2	31.597	Aggregatibacter aphrophilus	Uncharacterized protein conserved in bacteria OS=Aggregatibacter aphrophilus OX=732 GN=NCTC5908_00693 PE=3 SV=1 [tr|A0A336N4J3|A0A336N4J3_AGGAP,tr|A0A448F6E0|A0A448F6E0_AGGAP]	0.80816	0.570436	1.01706	0.0558898	HK83 hcp	HK83	0.142412	0.168544	1.14252	0.30225	11575 hcp	11575
tr|A0A336N4J5|A0A336N4J5_AGGAP;tr|A0A369Z7X2|A0A369Z7X2_AGGAP;tr|A0A3S4Q439|A0A3S4Q439_AGGAP	2	2	1.987	Aggregatibacter aphrophilus	HMP/thiamine import ATP-binding protein YkoD OS=Aggregatibacter aphrophilus OX=732 GN=ykoD PE=4 SV=1 [tr|A0A336N4J5|A0A336N4J5_AGGAP,tr|A0A369Z7X2|A0A369Z7X2_AGGAP,tr|A0A3S4Q439|A0A3S4Q439_AGGAP]	0.579811	0.482384	1.0837	0.0814187	HK83	HK83 hcp	0.000302239	0.00877876	1.40977	0.997946	11575 hcp	11575
tr|A0A336N4K1|A0A336N4K1_AGGAP;tr|A0A3S5ECM1|A0A3S5ECM1_AGGAP	5	5	7.923	Aggregatibacter aphrophilus	Acyl-[acyl-carrier-protein]--UDP-N-acetylglucosamine O-acyltransferase OS=Aggregatibacter aphrophilus OX=732 GN=lpxA PE=3 SV=1 [tr|A0A336N4K1|A0A336N4K1_AGGAP,tr|A0A3S5ECM1|A0A3S5ECM1_AGGAP]	0.90041	0.599291	1.00624	0.0515574	HK83 hcp	HK83	0.721787	0.406848	1.02892	0.0627585	11575 hcp	11575
tr|A0A336N4L6|A0A336N4L6_AGGAP;tr|A0A369ZA02|A0A369ZA02_AGGAP;tr|A0A3M6NQV2|A0A3M6NQV2_AGGAP;tr|A0A3S4QQK5|A0A3S4QQK5_AGGAP	4	4	4.905	Aggregatibacter aphrophilus	Histidine biosynthesis bifunctional protein HisIE OS=Aggregatibacter aphrophilus OX=732 GN=hisE PE=3 SV=1 [tr|A0A336N4L6|A0A336N4L6_AGGAP,tr|A0A369ZA02|A0A369ZA02_AGGAP,tr|A0A3M6NQV2|A0A3M6NQV2_AGGAP,tr|A0A3S4QQK5|A0A3S4QQK5_AGGAP]	0.366453	0.380971	1.09188	0.137599	HK83	HK83 hcp	0.0353461	0.0837645	1.20807	0.592988	11575	11575 hcp
tr|A0A336N4M1|A0A336N4M1_AGGAP;tr|A0A369ZBR3|A0A369ZBR3_AGGAP;tr|A0A3M6P220|A0A3M6P220_AGGAP;tr|A0A3S5ECM2|A0A3S5ECM2_AGGAP	2	2	1.987	Aggregatibacter aphrophilus	3-isopropylmalate dehydratase small subunit OS=Aggregatibacter aphrophilus OX=732 GN=leuD1 PE=3 SV=1 [tr|A0A336N4M1|A0A336N4M1_AGGAP,tr|A0A369ZBR3|A0A369ZBR3_AGGAP,tr|A0A3M6P220|A0A3M6P220_AGGAP,tr|A0A3S5ECM2|A0A3S5ECM2_AGGAP]	0.339912	0.367281	1.24056	0.148587	HK83 hcp	HK83	0.660842	0.387687	1.10563	0.0695041	11575	11575 hcp
tr|A0A336N4M6|A0A336N4M6_AGGAP;tr|A0A3S4TYY8|A0A3S4TYY8_AGGAP	2	2	1.98	Aggregatibacter aphrophilus	Biotin--protein ligase OS=Aggregatibacter aphrophilus OX=732 GN=birA PE=4 SV=1 [tr|A0A336N4M6|A0A336N4M6_AGGAP,tr|A0A3S4TYY8|A0A3S4TYY8_AGGAP]	0.33502	0.365021	1.17145	0.150756	HK83 hcp	HK83	0.856697	0.446636	1.00492	0.0532487	11575	11575 hcp
tr|A0A336N4V2|A0A336N4V2_AGGAP;tr|A0A448FAX1|A0A448FAX1_AGGAP	8	2	8.956	Aggregatibacter aphrophilus	Uncharacterized protein OS=Aggregatibacter aphrophilus OX=732 GN=NCTC5908_01286 PE=4 SV=1 [tr|A0A336N4V2|A0A336N4V2_AGGAP,tr|A0A448FAX1|A0A448FAX1_AGGAP]	0.140431	0.230201	1.56773	0.305033	HK83 hcp	HK83	0.318436	0.252108	1.1192	0.158478	11575 hcp	11575
tr|A0A336N4W5|A0A336N4W5_AGGAP;tr|A0A3M6P205|A0A3M6P205_AGGAP;tr|A0A3S4TY87|A0A3S4TY87_AGGAP;tr|A0A369ZEB6|A0A369ZEB6_AGGAP	7	7	6.938	Aggregatibacter aphrophilus	1-acylglycerol-3-phosphate O-acyltransferases OS=Aggregatibacter aphrophilus OX=732 GN=NCTC5908_00697 PE=4 SV=1 [tr|A0A336N4W5|A0A336N4W5_AGGAP,tr|A0A3M6P205|A0A3M6P205_AGGAP,tr|A0A3S4TY87|A0A3S4TY87_AGGAP]	0.0460993	0.135882	1.16784	0.53811	HK83 hcp	HK83	0.279532	0.236582	1.15862	0.179152	11575 hcp	11575
tr|A0A336N4X4|A0A336N4X4_AGGAP;tr|A0A3S5ECP6|A0A3S5ECP6_AGGAP	11	11	9.936	Aggregatibacter aphrophilus	Adhesin yadA OS=Aggregatibacter aphrophilus OX=732 GN=yadA_3 PE=4 SV=1 [tr|A0A336N4X4|A0A336N4X4_AGGAP,tr|A0A3S5ECP6|A0A3S5ECP6_AGGAP]	0.985094	0.622626	1.03694	0.0500347	HK83 hcp	HK83	0.762033	0.42087	1.0084	0.0591931	11575 hcp	11575
tr|A0A336N4Z4|A0A336N4Z4_AGGAP;tr|A0A3M6PC62|A0A3M6PC62_AGGAP;tr|A0A3S4TYZ8|A0A3S4TYZ8_AGGAP	6	6	6.97	Aggregatibacter aphrophilus	Uncharacterized conserved protein OS=Aggregatibacter aphrophilus OX=732 GN=ygiW PE=4 SV=1 [tr|A0A336N4Z4|A0A336N4Z4_AGGAP,tr|A0A3M6PC62|A0A3M6PC62_AGGAP,tr|A0A3S4TYZ8|A0A3S4TYZ8_AGGAP]	0.0383857	0.125228	1.18191	0.576125	HK83 hcp	HK83	0.855131	0.446286	1.00159	0.0533212	11575	11575 hcp
tr|A0A336N501|A0A336N501_AGGAP;tr|A0A369ZAP0|A0A369ZAP0_AGGAP;tr|A0A448F6V9|A0A448F6V9_AGGAP	3	3	2.931	Aggregatibacter aphrophilus	Molybdenum cofactor guanylyltransferase OS=Aggregatibacter aphrophilus OX=732 GN=mobA PE=3 SV=1 [tr|A0A336N501|A0A336N501_AGGAP,tr|A0A369ZAP0|A0A369ZAP0_AGGAP,tr|A0A448F6V9|A0A448F6V9_AGGAP]	0.447245	0.421504	1.20646	0.110753	HK83 hcp	HK83	0.777545	0.426423	1.00984	0.0579922	11575 hcp	11575
tr|A0A336N517|A0A336N517_AGGAP;tr|A0A448FAD2|A0A448FAD2_AGGAP	2	2	1.964	Aggregatibacter aphrophilus	Domain of uncharacterized function, DUF446 OS=Aggregatibacter aphrophilus OX=732 GN=yqcC PE=4 SV=1 [tr|A0A336N517|A0A336N517_AGGAP,tr|A0A448FAD2|A0A448FAD2_AGGAP]	0.440969	0.418382	1.13759	0.112542	HK83 hcp	HK83	0.811173	0.435788	1.04024	0.0557015	11575	11575 hcp
tr|A0A336N521|A0A336N521_AGGAP;tr|A0A3M6PFC9|A0A3M6PFC9_AGGAP;tr|A0A448F6Q5|A0A448F6Q5_AGGAP	9	9	8.964	Aggregatibacter aphrophilus	Surfactin synthase subunit 1 OS=Aggregatibacter aphrophilus OX=732 GN=srfAA PE=4 SV=1 [tr|A0A336N521|A0A336N521_AGGAP,tr|A0A3M6PFC9|A0A3M6PFC9_AGGAP,tr|A0A448F6Q5|A0A448F6Q5_AGGAP]	0.200558	0.276947	1.15075	0.236776	HK83 hcp	HK83	0.00660434	0.0383524	1.23452	0.867232	11575	11575 hcp
tr|A0A336N552|A0A336N552_AGGAP;tr|A0A3S4QTB4|A0A3S4QTB4_AGGAP	9	5	8.888	Aggregatibacter aphrophilus	Nucleotide-binding protein NCTC5908_00509 OS=Aggregatibacter aphrophilus OX=732 GN=yhbJ PE=3 SV=1 [tr|A0A336N552|A0A336N552_AGGAP,tr|A0A3S4QTB4|A0A3S4QTB4_AGGAP]	0.120111	0.20989	1.231	0.336547	HK83	HK83 hcp	0.246108	0.223003	1.15687	0.200464	11575 hcp	11575
tr|A0A336N562|A0A336N562_AGGAP;tr|A0A369ZFQ1|A0A369ZFQ1_AGGAP;tr|A0A3M6PPW3|A0A3M6PPW3_AGGAP;tr|A0A3S4PZH7|A0A3S4PZH7_AGGAP	2	2	1.994	Aggregatibacter aphrophilus	Na(+)/serine-threonine symporter OS=Aggregatibacter aphrophilus OX=732 GN=sstT_1 PE=4 SV=1 [tr|A0A336N562|A0A336N562_AGGAP,tr|A0A369ZFQ1|A0A369ZFQ1_AGGAP,tr|A0A3M6PPW3|A0A3M6PPW3_AGGAP,tr|A0A3S4PZH7|A0A3S4PZH7_AGGAP]	0.448639	0.421878	1.06807	0.110362	HK83 hcp	HK83	0.190194	0.196544	1.11202	0.246565	11575 hcp	11575
tr|A0A336N565|A0A336N565_AGGAP;tr|A0A3M6PFH8|A0A3M6PFH8_AGGAP;tr|A0A3S4RJ33|A0A3S4RJ33_AGGAP	3	3	3.945	Aggregatibacter aphrophilus	Transcriptional regulator BolA OS=Aggregatibacter aphrophilus OX=732 GN=NCTC5908_00519 PE=3 SV=1 [tr|A0A336N565|A0A336N565_AGGAP,tr|A0A3M6PFH8|A0A3M6PFH8_AGGAP,tr|A0A3S4RJ33|A0A3S4RJ33_AGGAP]	0.916531	0.604241	1.02038	0.0510917	HK83 hcp	HK83	0.794446	0.431044	1.01974	0.0567884	11575 hcp	11575
tr|A0A336N568|A0A336N568_AGGAP;tr|A0A3S4S4Q6|A0A3S4S4Q6_AGGAP	10	10	10.799	Aggregatibacter aphrophilus	D-alanyl-D-alanine carboxypeptidase dacB OS=Aggregatibacter aphrophilus OX=732 GN=dacB PE=3 SV=1 [tr|A0A336N568|A0A336N568_AGGAP,tr|A0A3S4S4Q6|A0A3S4S4Q6_AGGAP]	0.222675	0.290441	1.29939	0.217917	HK83 hcp	HK83	0.05862	0.108922	1.51999	0.487387	11575	11575 hcp
tr|A0A336N596|A0A336N596_AGGAP;tr|A0A369ZC72|A0A369ZC72_AGGAP;tr|A0A3M6P4W0|A0A3M6P4W0_AGGAP;tr|A0A3S4TR08|A0A3S4TR08_AGGAP	2	2	1.979	Aggregatibacter aphrophilus	Anthranilate synthase component II OS=Aggregatibacter aphrophilus OX=732 GN=trpD_2 PE=4 SV=1 [tr|A0A336N596|A0A336N596_AGGAP,tr|A0A369ZC72|A0A369ZC72_AGGAP,tr|A0A3M6P4W0|A0A3M6P4W0_AGGAP,tr|A0A3S4TR08|A0A3S4TR08_AGGAP]	0.567615	0.477553	1.12036	0.083551	HK83 hcp	HK83	0.190746	0.196702	1.48542	0.246026	11575	11575 hcp
tr|A0A336N599|A0A336N599_AGGAP;tr|A0A369ZC03|A0A369ZC03_AGGAP;tr|A0A3M6PFH6|A0A3M6PFH6_AGGAP;tr|A0A3S4PUK8|A0A3S4PUK8_AGGAP	3	3	3.987	Aggregatibacter aphrophilus	Pilin OS=Aggregatibacter aphrophilus OX=732 GN=pilE1 PE=4 SV=1 [tr|A0A336N599|A0A336N599_AGGAP,tr|A0A369ZC03|A0A369ZC03_AGGAP,tr|A0A3M6PFH6|A0A3M6PFH6_AGGAP,tr|A0A3S4PUK8|A0A3S4PUK8_AGGAP]	0.247576	0.308356	1.10914	0.199447	HK83 hcp	HK83	0.438626	0.306682	1.08764	0.113221	11575	11575 hcp
tr|A0A336N5A3|A0A336N5A3_AGGAP;tr|A0A3M6P4S4|A0A3M6P4S4_AGGAP;tr|A0A448FA50|A0A448FA50_AGGAP	20	20	23.712	Aggregatibacter aphrophilus	Phenylalanine--tRNA ligase alpha subunit OS=Aggregatibacter aphrophilus OX=732 GN=pheS PE=3 SV=1 [tr|A0A336N5A3|A0A336N5A3_AGGAP,tr|A0A3M6P4S4|A0A3M6P4S4_AGGAP,tr|A0A448FA50|A0A448FA50_AGGAP]	0.257821	0.314365	1.27189	0.192562	HK83	HK83 hcp	0.896335	0.457882	1.01453	0.0516884	11575	11575 hcp
tr|A0A336N5B9|A0A336N5B9_AGGAP;tr|A0A3M6P4T8|A0A3M6P4T8_AGGAP;tr|A0A448F9X6|A0A448F9X6_AGGAP	2	2	1.994	Aggregatibacter aphrophilus	DNA-binding transcriptional repressor FabR OS=Aggregatibacter aphrophilus OX=732 GN=NCTC5908_01443 PE=4 SV=1 [tr|A0A336N5B9|A0A336N5B9_AGGAP,tr|A0A3M6P4T8|A0A3M6P4T8_AGGAP,tr|A0A448F9X6|A0A448F9X6_AGGAP]	0.198482	0.276119	1.52794	0.238684	HK83 hcp	HK83	0.496209	0.327437	1.247	0.0981848	11575 hcp	11575
tr|A0A336N5D6|A0A336N5D6_AGGAP;tr|A0A3M6P506|A0A3M6P506_AGGAP;tr|A0A448FAG3|A0A448FAG3_AGGAP	10	10	12.908	Aggregatibacter aphrophilus	D-malate degradation protein R OS=Aggregatibacter aphrophilus OX=732 GN=dmlR PE=3 SV=1 [tr|A0A336N5D6|A0A336N5D6_AGGAP,tr|A0A3M6P506|A0A3M6P506_AGGAP,tr|A0A448FAG3|A0A448FAG3_AGGAP]	0.690762	0.529924	1.06362	0.0659782	HK83 hcp	HK83	0.345132	0.264786	1.14053	0.146324	11575 hcp	11575
tr|A0A336N5F3|A0A336N5F3_AGGAP;tr|A0A3S4PX56|A0A3S4PX56_AGGAP	2	2	1.945	Aggregatibacter aphrophilus	3-oxoacyl-[acyl-carrier-protein] synthase 2 OS=Aggregatibacter aphrophilus OX=732 GN=fabF_1 PE=3 SV=1 [tr|A0A336N5F3|A0A336N5F3_AGGAP,tr|A0A3S4PX56|A0A3S4PX56_AGGAP]	0.0245716	0.10654	1.49495	0.664633	HK83	HK83 hcp	0.278222	0.236454	1.28106	0.179919	11575 hcp	11575
tr|A0A336N5G1|A0A336N5G1_AGGAP;tr|A0A369ZAQ2|A0A369ZAQ2_AGGAP;tr|A0A3M6NR16|A0A3M6NR16_AGGAP;tr|A0A448FAI5|A0A448FAI5_AGGAP	5	5	4.971	Aggregatibacter aphrophilus	Ribosome-binding factor A OS=Aggregatibacter aphrophilus OX=732 GN=rbfA PE=3 SV=1 [tr|A0A336N5G1|A0A336N5G1_AGGAP,tr|A0A369ZAQ2|A0A369ZAQ2_AGGAP,tr|A0A3M6NR16|A0A3M6NR16_AGGAP,tr|A0A448FAI5|A0A448FAI5_AGGAP]	0.946383	0.613105	1.01759	0.0504492	HK83 hcp	HK83	0.0243593	0.0684181	1.52356	0.666279	11575	11575 hcp
tr|A0A336N5I3|A0A336N5I3_AGGAP;tr|A0A3M6PFF5|A0A3M6PFF5_AGGAP;tr|A0A448F6J7|A0A448F6J7_AGGAP	2	2	1.976	Aggregatibacter aphrophilus	Uncharacterized ABC transporter ATP-binding protein YbhF OS=Aggregatibacter aphrophilus OX=732 GN=ybhF_1 PE=4 SV=1 [tr|A0A336N5I3|A0A336N5I3_AGGAP,tr|A0A3M6PFF5|A0A3M6PFF5_AGGAP,tr|A0A448F6J7|A0A448F6J7_AGGAP]	0.248516	0.308957	3.68995	0.198799	HK83 hcp	HK83	0.410427	0.292159	1.03075	0.121907	11575 hcp	11575
tr|A0A336N5J6|A0A336N5J6_AGGAP;tr|A0A3M6NT12|A0A3M6NT12_AGGAP;tr|A0A448FAT4|A0A448FAT4_AGGAP	22	21	26.727	Aggregatibacter aphrophilus	Protein QmcA OS=Aggregatibacter aphrophilus OX=732 GN=qmcA PE=3 SV=1 [tr|A0A336N5J6|A0A336N5J6_AGGAP,tr|A0A3M6NT12|A0A3M6NT12_AGGAP,tr|A0A448FAT4|A0A448FAT4_AGGAP]	0.396729	0.396235	1.08173	0.126493	HK83	HK83 hcp	0.379305	0.279059	1.12162	0.132713	11575 hcp	11575
tr|A0A336N5J8|A0A336N5J8_AGGAP;tr|A0A3M6P2J0|A0A3M6P2J0_AGGAP;tr|A0A448FA88|A0A448FA88_AGGAP;tr|A0A369ZAD9|A0A369ZAD9_AGGAP	10	10	11.918	Aggregatibacter aphrophilus	Ferri-bacillibactin esterase BesA OS=Aggregatibacter aphrophilus OX=732 GN=besA PE=4 SV=1 [tr|A0A336N5J8|A0A336N5J8_AGGAP,tr|A0A3M6P2J0|A0A3M6P2J0_AGGAP,tr|A0A448FA88|A0A448FA88_AGGAP]	0.265402	0.319291	1.24776	0.187706	HK83 hcp	HK83	0.0973615	0.136148	1.18865	0.379962	11575	11575 hcp
tr|A0A336N5M9|A0A336N5M9_AGGAP;tr|A0A3M6P275|A0A3M6P275_AGGAP;tr|A0A3S4QQ70|A0A3S4QQ70_AGGAP;tr|A0A369Z8Z3|A0A369Z8Z3_AGGAP	5	5	5.979	Aggregatibacter aphrophilus	DNA polymerase III subunit delta' OS=Aggregatibacter aphrophilus OX=732 GN=holB PE=4 SV=1 [tr|A0A336N5M9|A0A336N5M9_AGGAP,tr|A0A3M6P275|A0A3M6P275_AGGAP,tr|A0A3S4QQ70|A0A3S4QQ70_AGGAP]	0.023526	0.104139	1.64629	0.672853	HK83 hcp	HK83	0.94517	0.472275	1.08398	0.0504698	11575	11575 hcp
tr|A0A336N5N7|A0A336N5N7_AGGAP;tr|A0A3M6P2I9|A0A3M6P2I9_AGGAP;tr|A0A448F9W9|A0A448F9W9_AGGAP	6	6	5.975	Aggregatibacter aphrophilus	USG-1 protein OS=Aggregatibacter aphrophilus OX=732 GN=usg PE=4 SV=1 [tr|A0A336N5N7|A0A336N5N7_AGGAP,tr|A0A3M6P2I9|A0A3M6P2I9_AGGAP,tr|A0A448F9W9|A0A448F9W9_AGGAP]	0.329509	0.361809	1.1063	0.153258	HK83 hcp	HK83	0.54461	0.345394	1.10043	0.087847	11575	11575 hcp
tr|A0A336N5P9|A0A336N5P9_AGGAP;tr|A0A369Z741|A0A369Z741_AGGAP;tr|A0A3M6P1Z0|A0A3M6P1Z0_AGGAP;tr|A0A448F5V6|A0A448F5V6_AGGAP	2	2	1.994	Aggregatibacter aphrophilus	Lipid-A-disaccharide synthase OS=Aggregatibacter aphrophilus OX=732 GN=lpxB_1 PE=3 SV=1 [tr|A0A336N5P9|A0A336N5P9_AGGAP,tr|A0A369Z741|A0A369Z741_AGGAP,tr|A0A448F5V6|A0A448F5V6_AGGAP]	0.0668715	0.160291	1.51326	0.459395	HK83 hcp	HK83	0.0434193	0.0938596	1.53043	0.550622	11575 hcp	11575
tr|A0A336N5Q1|A0A336N5Q1_AGGAP;tr|A0A3M6NST3|A0A3M6NST3_AGGAP;tr|A0A3S4QSY1|A0A3S4QSY1_AGGAP;tr|A0A369ZB74|A0A369ZB74_AGGAP	2	2	2.953	Aggregatibacter aphrophilus	Formate dehydrogenase-N subunit gamma OS=Aggregatibacter aphrophilus OX=732 GN=fdnI PE=3 SV=1 [tr|A0A336N5Q1|A0A336N5Q1_AGGAP,tr|A0A3M6NST3|A0A3M6NST3_AGGAP,tr|A0A3S4QSY1|A0A3S4QSY1_AGGAP]	0.0338082	0.119285	1.88699	0.602	HK83	HK83 hcp	0.0307781	0.0780017	1.64811	0.620816	11575 hcp	11575
tr|A0A336N5Q6|A0A336N5Q6_AGGAP;tr|A0A448F9Z4|A0A448F9Z4_AGGAP	24	2	28.651	Aggregatibacter aphrophilus	Uncharacterized protein OS=Aggregatibacter aphrophilus OX=732 GN=NCTC5908_01485 PE=4 SV=1 [tr|A0A336N5Q6|A0A336N5Q6_AGGAP,tr|A0A448F9Z4|A0A448F9Z4_AGGAP]	0.0903117	0.182696	1.26023	0.395726	HK83	HK83 hcp	0.0953887	0.134727	1.24758	0.384245	11575 hcp	11575
tr|A0A336N5T6|A0A336N5T6_AGGAP;tr|A0A369ZB04|A0A369ZB04_AGGAP;tr|A0A3M6PBV3|A0A3M6PBV3_AGGAP;tr|A0A448F795|A0A448F795_AGGAP	11	11	11.917	Aggregatibacter aphrophilus	LemA family OS=Aggregatibacter aphrophilus OX=732 GN=NCTC5908_01182 PE=3 SV=1 [tr|A0A336N5T6|A0A336N5T6_AGGAP,tr|A0A369ZB04|A0A369ZB04_AGGAP,tr|A0A3M6PBV3|A0A3M6PBV3_AGGAP,tr|A0A448F795|A0A448F795_AGGAP]	0.236802	0.30144	1.18146	0.207117	HK83 hcp	HK83	0.021091	0.0626284	1.48958	0.693128	11575 hcp	11575
tr|A0A336N5U2|A0A336N5U2_AGGAP;tr|A0A3S4TYS7|A0A3S4TYS7_AGGAP;tr|A0A3M6NQP1|A0A3M6NQP1_AGGAP	5	4	4.888	Aggregatibacter aphrophilus	RNA polymerase-associated protein RapA OS=Aggregatibacter aphrophilus OX=732 GN=rapA PE=3 SV=1 [tr|A0A336N5U2|A0A336N5U2_AGGAP,tr|A0A3S4TYS7|A0A3S4TYS7_AGGAP]	0.0777145	0.169058	1.37145	0.427469	HK83	HK83 hcp	0.816304	0.436893	1.06881	0.0553885	11575	11575 hcp
tr|A0A336N5V1|A0A336N5V1_AGGAP;tr|A0A369ZEV8|A0A369ZEV8_AGGAP;tr|A0A3M6P4T4|A0A3M6P4T4_AGGAP;tr|A0A3S4RIF0|A0A3S4RIF0_AGGAP	4	4	4.966	Aggregatibacter aphrophilus	ATP-dependent dethiobiotin synthetase BioD OS=Aggregatibacter aphrophilus OX=732 GN=bioD1 PE=3 SV=1 [tr|A0A336N5V1|A0A336N5V1_AGGAP,tr|A0A369ZEV8|A0A369ZEV8_AGGAP,tr|A0A3M6P4T4|A0A3M6P4T4_AGGAP,tr|A0A3S4RIF0|A0A3S4RIF0_AGGAP]	0.00910276	0.0827459	1.51433	0.827398	HK83 hcp	HK83	0.485412	0.323204	1.03353	0.100758	11575	11575 hcp
tr|A0A336N5W6|A0A336N5W6_AGGAP;tr|A0A3M6PC17|A0A3M6PC17_AGGAP;tr|A0A448F762|A0A448F762_AGGAP	25	25	30.685	Aggregatibacter aphrophilus	Inosine-5'-monophosphate dehydrogenase OS=Aggregatibacter aphrophilus OX=732 GN=guaB PE=3 SV=1 [tr|A0A336N5W6|A0A336N5W6_AGGAP,tr|A0A448F762|A0A448F762_AGGAP]	0.017073	0.0929806	1.47166	0.730678	HK83 hcp	HK83	0.000568027	0.0120669	1.65615	0.993532	11575 hcp	11575
tr|A0A336N5X6|A0A336N5X6_AGGAP;tr|A0A369Z3Z6|A0A369Z3Z6_AGGAP;tr|A0A3M6PKU6|A0A3M6PKU6_AGGAP;tr|A0A448FAV7|A0A448FAV7_AGGAP	6	6	5.967	Aggregatibacter aphrophilus	Hydrogenase-4 component A OS=Aggregatibacter aphrophilus OX=732 GN=hyfA PE=4 SV=1 [tr|A0A336N5X6|A0A336N5X6_AGGAP,tr|A0A3M6PKU6|A0A3M6PKU6_AGGAP,tr|A0A448FAV7|A0A448FAV7_AGGAP]	0.00177708	0.0627118	1.61625	0.966157	HK83 hcp	HK83	0.36165	0.271749	1.07288	0.139495	11575 hcp	11575
tr|A0A336N5Y1|A0A336N5Y1_AGGAP;tr|A0A448F6C9|A0A448F6C9_AGGAP	3	3	2.99	Aggregatibacter aphrophilus	tRNA (guanine-N(7)-)-methyltransferase OS=Aggregatibacter aphrophilus OX=732 GN=trmB PE=3 SV=1 [tr|A0A336N5Y1|A0A336N5Y1_AGGAP,tr|A0A448F6C9|A0A448F6C9_AGGAP]	0.544845	0.468004	1.0875	0.0878012	HK83	HK83 hcp	0.864777	0.448235	1.02615	0.0528881	11575 hcp	11575
tr|A0A336N600|A0A336N600_AGGAP;tr|A0A369Z7B7|A0A369Z7B7_AGGAP;tr|A0A3M6P829|A0A3M6P829_AGGAP;tr|A0A3S4TYF3|A0A3S4TYF3_AGGAP	3	3	3.954	Aggregatibacter aphrophilus	Orotate phosphoribosyltransferase OS=Aggregatibacter aphrophilus OX=732 GN=pyrE PE=3 SV=1 [tr|A0A336N600|A0A336N600_AGGAP,tr|A0A369Z7B7|A0A369Z7B7_AGGAP,tr|A0A3M6P829|A0A3M6P829_AGGAP,tr|A0A3S4TYF3|A0A3S4TYF3_AGGAP]	0.193327	0.273807	1.24242	0.243535	HK83	HK83 hcp	0.137015	0.165332	1.24789	0.309945	11575	11575 hcp
tr|A0A336N610|A0A336N610_AGGAP;tr|A0A3S4S2E9|A0A3S4S2E9_AGGAP	2	2	2.972	Aggregatibacter aphrophilus	23S rRNA (uracil(1939)-C(5))-methyltransferase RlmD OS=Aggregatibacter aphrophilus OX=732 GN=rlmD PE=3 SV=1 [tr|A0A336N610|A0A336N610_AGGAP,tr|A0A3S4S2E9|A0A3S4S2E9_AGGAP]	0.50397	0.450246	1.08561	0.0963985	HK83	HK83 hcp	0.175873	0.189023	1.32852	0.261263	11575 hcp	11575
tr|A0A336N614|A0A336N614_AGGAP;tr|A0A3M6PMX5|A0A3M6PMX5_AGGAP;tr|A0A448FBN1|A0A448FBN1_AGGAP	4	4	5.96	Aggregatibacter aphrophilus	YciI-like protein OS=Aggregatibacter aphrophilus OX=732 GN=NCTC5908_00339 PE=3 SV=1 [tr|A0A336N614|A0A336N614_AGGAP,tr|A0A3M6PMX5|A0A3M6PMX5_AGGAP,tr|A0A448FBN1|A0A448FBN1_AGGAP]	0.692283	0.530034	1.06414	0.0658103	HK83	HK83 hcp	0.15031	0.173925	1.19561	0.291592	11575	11575 hcp
tr|A0A336N649|A0A336N649_AGGAP	16	4	17.915	Aggregatibacter aphrophilus	Uncharacterized protein OS=Aggregatibacter aphrophilus OX=732 GN=NCTC5908_01287 PE=4 SV=1	0.0768336	0.168644	1.33697	0.429887	HK83 hcp	HK83	0.156118	0.178136	1.12169	0.284176	11575 hcp	11575
tr|A0A336N656|A0A336N656_AGGAP;tr|A0A3S4PUE4|A0A3S4PUE4_AGGAP	7	7	9.888	Aggregatibacter aphrophilus	Inositol-1-monophosphatase OS=Aggregatibacter aphrophilus OX=732 GN=suhB_2 PE=3 SV=1 [tr|A0A336N656|A0A336N656_AGGAP,tr|A0A3S4PUE4|A0A3S4PUE4_AGGAP]	0.921425	0.605836	1.00964	0.0509669	HK83	HK83 hcp	0.0111345	0.0456761	1.96248	0.799031	11575	11575 hcp
tr|A0A336N657|A0A336N657_AGGAP;tr|A0A369ZE77|A0A369ZE77_AGGAP;tr|A0A3M6NM36|A0A3M6NM36_AGGAP;tr|A0A3S4TZC6|A0A3S4TZC6_AGGAP	3	2	3.971	Aggregatibacter aphrophilus	Thioredoxin peroxidase OS=Aggregatibacter aphrophilus OX=732 GN=bcp PE=4 SV=1 [tr|A0A336N657|A0A336N657_AGGAP,tr|A0A369ZE77|A0A369ZE77_AGGAP,tr|A0A3M6NM36|A0A3M6NM36_AGGAP,tr|A0A3S4TZC6|A0A3S4TZC6_AGGAP]	0.0295979	0.110729	1.64619	0.628563	HK83 hcp	HK83	0.773286	0.425376	1.0329	0.0583126	11575 hcp	11575
tr|A0A336N665|A0A336N665_AGGAP;tr|A0A3S5ECR1|A0A3S5ECR1_AGGAP;tr|A0A369ZE00|A0A369ZE00_AGGAP	13	7	14.852	Aggregatibacter aphrophilus	Outer membrane protein assembly factor BamC OS=Aggregatibacter aphrophilus OX=732 GN=bamC PE=3 SV=1 [tr|A0A336N665|A0A336N665_AGGAP,tr|A0A3S5ECR1|A0A3S5ECR1_AGGAP]	0.903682	0.599997	1.01772	0.051456	HK83 hcp	HK83	0.0107817	0.0454557	1.37665	0.803735	11575	11575 hcp
tr|A0A336N675|A0A336N675_AGGAP;tr|A0A3M6PDK6|A0A3M6PDK6_AGGAP;tr|A0A448F7H0|A0A448F7H0_AGGAP;tr|A0A369ZD08|A0A369ZD08_AGGAP	9	9	8.903	Aggregatibacter aphrophilus	Ferrochelatase OS=Aggregatibacter aphrophilus OX=732 GN=hemH PE=3 SV=1 [tr|A0A336N675|A0A336N675_AGGAP,tr|A0A3M6PDK6|A0A3M6PDK6_AGGAP,tr|A0A448F7H0|A0A448F7H0_AGGAP]	0.0220112	0.102997	1.67372	0.685269	HK83 hcp	HK83	0.0639952	0.113315	1.33385	0.468744	11575 hcp	11575
tr|A0A336N692|A0A336N692_AGGAP;tr|A0A3M6NGP1|A0A3M6NGP1_AGGAP;tr|A0A448FBE7|A0A448FBE7_AGGAP	5	5	5.932	Aggregatibacter aphrophilus	Tol-Pal system protein TolR OS=Aggregatibacter aphrophilus OX=732 GN=tolR PE=3 SV=1 [tr|A0A336N692|A0A336N692_AGGAP,tr|A0A3M6NGP1|A0A3M6NGP1_AGGAP,tr|A0A448FBE7|A0A448FBE7_AGGAP]	0.0139121	0.0866139	1.62623	0.764753	HK83 hcp	HK83	0.07899	0.123022	1.54622	0.424018	11575 hcp	11575
tr|A0A336N6A2|A0A336N6A2_AGGAP;tr|A0A3M6NGP9|A0A3M6NGP9_AGGAP;tr|A0A3S4PZY0|A0A3S4PZY0_AGGAP	2	2	1.902	Aggregatibacter aphrophilus	Holliday junction ATP-dependent DNA helicase RuvA OS=Aggregatibacter aphrophilus OX=732 GN=ruvA PE=3 SV=1 [tr|A0A336N6A2|A0A336N6A2_AGGAP,tr|A0A3M6NGP9|A0A3M6NGP9_AGGAP,tr|A0A3S4PZY0|A0A3S4PZY0_AGGAP]	0.978564	0.621018	1.04492	0.0500717	HK83 hcp	HK83	0.290847	0.242173	1.20252	0.172731	11575	11575 hcp
tr|A0A336N6A9|A0A336N6A9_AGGAP;tr|A0A3M6PNI0|A0A3M6PNI0_AGGAP;tr|A0A3S4RI43|A0A3S4RI43_AGGAP	12	12	11.834	Aggregatibacter aphrophilus	Predicted ATPase OS=Aggregatibacter aphrophilus OX=732 GN=ycjX PE=4 SV=1 [tr|A0A336N6A9|A0A336N6A9_AGGAP,tr|A0A3M6PNI0|A0A3M6PNI0_AGGAP,tr|A0A3S4RI43|A0A3S4RI43_AGGAP]	0.00195796	0.0633108	1.46963	0.961884	HK83 hcp	HK83	0.00124449	0.0167683	1.55234	0.978733	11575 hcp	11575
tr|A0A336N6B1|A0A336N6B1_AGGAP;tr|A0A369ZIL1|A0A369ZIL1_AGGAP;tr|A0A3M6PNW5|A0A3M6PNW5_AGGAP;tr|A0A3S4PZV0|A0A3S4PZV0_AGGAP	2	2	1.994	Aggregatibacter aphrophilus	NAD kinase OS=Aggregatibacter aphrophilus OX=732 GN=ppnK PE=3 SV=1 [tr|A0A336N6B1|A0A336N6B1_AGGAP,tr|A0A369ZIL1|A0A369ZIL1_AGGAP,tr|A0A3M6PNW5|A0A3M6PNW5_AGGAP,tr|A0A3S4PZV0|A0A3S4PZV0_AGGAP]	0.176007	0.260608	1.15653	0.261118	HK83 hcp	HK83	0.0645051	0.113761	1.16642	0.467057	11575	11575 hcp
tr|A0A336N6B6|A0A336N6B6_AGGAP;tr|A0A448F9V2|A0A448F9V2_AGGAP	6	3	5.91	Aggregatibacter aphrophilus	FMN dependent NADH:quinone oxidoreductase OS=Aggregatibacter aphrophilus OX=732 GN=azoR PE=3 SV=1 [tr|A0A336N6B6|A0A336N6B6_AGGAP,tr|A0A448F9V2|A0A448F9V2_AGGAP]	0.999529	0.62582	1.00006	0.05	HK83	HK83 hcp	0.443746	0.309603	1.08914	0.111745	11575 hcp	11575
tr|A0A336N6D9|A0A336N6D9_AGGAP;tr|A0A369ZGD0|A0A369ZGD0_AGGAP;tr|A0A3M6P1V9|A0A3M6P1V9_AGGAP;tr|A0A448FB46|A0A448FB46_AGGAP	2	2	1.975	Aggregatibacter aphrophilus	Fumarate reductase subunit C OS=Aggregatibacter aphrophilus OX=732 GN=frdC PE=3 SV=1 [tr|A0A336N6D9|A0A336N6D9_AGGAP,tr|A0A369ZGD0|A0A369ZGD0_AGGAP,tr|A0A3M6P1V9|A0A3M6P1V9_AGGAP,tr|A0A448FB46|A0A448FB46_AGGAP]	0.0116434	0.0861586	1.79073	0.792394	HK83 hcp	HK83	0.302984	0.247471	1.13526	0.166229	11575 hcp	11575
tr|A0A336N6H5|A0A336N6H5_AGGAP;tr|A0A3M6PEF6|A0A3M6PEF6_AGGAP;tr|A0A448FA83|A0A448FA83_AGGAP;tr|A0A369Z9Y1|A0A369Z9Y1_AGGAP	2	2	1.989	Aggregatibacter aphrophilus	Alpha-amylase OS=Aggregatibacter aphrophilus OX=732 GN=malS PE=4 SV=1 [tr|A0A336N6H5|A0A336N6H5_AGGAP,tr|A0A448FA83|A0A448FA83_AGGAP]	0.700222	0.532997	4.1541	0.0649509	HK83 hcp	HK83	0.694182	0.399347	1.42637	0.0656021	11575	11575 hcp
tr|A0A336N6I2|A0A336N6I2_AGGAP;tr|A0A369ZEX5|A0A369ZEX5_AGGAP;tr|A0A3M6PDN0|A0A3M6PDN0_AGGAP;tr|A0A3S4PZD3|A0A3S4PZD3_AGGAP	2	2	2.874	Aggregatibacter aphrophilus	Molybdopterin-synthase adenylyltransferase OS=Aggregatibacter aphrophilus OX=732 GN=moeB PE=4 SV=1 [tr|A0A336N6I2|A0A336N6I2_AGGAP,tr|A0A369ZEX5|A0A369ZEX5_AGGAP,tr|A0A3M6PDN0|A0A3M6PDN0_AGGAP,tr|A0A3S4PZD3|A0A3S4PZD3_AGGAP]	0.0522846	0.143796	1.44469	0.511616	HK83 hcp	HK83	0.0908855	0.131764	1.20678	0.394394	11575	11575 hcp
tr|A0A336N6J6|A0A336N6J6_AGGAP;tr|A0A3M6P4T3|A0A3M6P4T3_AGGAP;tr|A0A448FA14|A0A448FA14_AGGAP;tr|A0A369ZBM0|A0A369ZBM0_AGGAP	4	4	3.963	Aggregatibacter aphrophilus	N5-carboxyaminoimidazole ribonucleotide mutase OS=Aggregatibacter aphrophilus OX=732 GN=purE PE=3 SV=1 [tr|A0A336N6J6|A0A336N6J6_AGGAP,tr|A0A3M6P4T3|A0A3M6P4T3_AGGAP,tr|A0A448FA14|A0A448FA14_AGGAP]	0.764845	0.555875	1.03365	0.0589684	HK83	HK83 hcp	0.437549	0.306145	1.04916	0.113535	11575	11575 hcp
tr|A0A336N6M4|A0A336N6M4_AGGAP;tr|A0A3M6NIB3|A0A3M6NIB3_AGGAP	7	7	7.948	Aggregatibacter aphrophilus	Mannosyltransferase OCH1 and related enzymes OS=Aggregatibacter aphrophilus OX=732 GN=NCTC5908_01817 PE=4 SV=1	0.0502867	0.1426	1.30056	0.519838	HK83 hcp	HK83	0.0206671	0.0621948	1.33712	0.696832	11575 hcp	11575
tr|A0A336N6M9|A0A336N6M9_AGGAP;tr|A0A369Z5L3|A0A369Z5L3_AGGAP;tr|A0A3S4QSC5|A0A3S4QSC5_AGGAP	4	3	4.963	Aggregatibacter aphrophilus	t(6)A37 threonylcarbamoyladenosine biosynthesis protein TsaE OS=Aggregatibacter aphrophilus OX=732 GN=NCTC5908_01659 PE=3 SV=1 [tr|A0A336N6M9|A0A336N6M9_AGGAP,tr|A0A3S4QSC5|A0A3S4QSC5_AGGAP]	0.103258	0.194018	1.63318	0.367701	HK83 hcp	HK83	0.0789445	0.123022	1.38994	0.42414	11575 hcp	11575
tr|A0A336N6S3|A0A336N6S3_AGGAP;tr|A0A3M6NIC9|A0A3M6NIC9_AGGAP;tr|A0A3S4TPG6|A0A3S4TPG6_AGGAP	2	2	1.984	Aggregatibacter aphrophilus	Uncharacterized protein OS=Aggregatibacter aphrophilus OX=732 GN=NCTC5908_01132 PE=4 SV=1 [tr|A0A336N6S3|A0A336N6S3_AGGAP,tr|A0A3M6NIC9|A0A3M6NIC9_AGGAP,tr|A0A3S4TPG6|A0A3S4TPG6_AGGAP]	0.00794397	0.0814873	3.83896	0.845109	HK83 hcp	HK83	0.83541	0.441445	1.84332	0.0543055	11575	11575 hcp
tr|A0A336N6U9|A0A336N6U9_AGGAP;tr|A0A448F8S4|A0A448F8S4_AGGAP	20	19	19.778	Aggregatibacter aphrophilus	Probable L-asparaginase periplasmic OS=Aggregatibacter aphrophilus OX=732 GN=ansB PE=3 SV=1 [tr|A0A336N6U9|A0A336N6U9_AGGAP,tr|A0A448F8S4|A0A448F8S4_AGGAP]	0.115834	0.206973	1.20963	0.343964	HK83 hcp	HK83	0.805477	0.433718	1.00835	0.0560602	11575 hcp	11575
tr|A0A336N6Y4|A0A336N6Y4_AGGAP;tr|A0A3M6PGV2|A0A3M6PGV2_AGGAP;tr|A0A3S4Q4Y2|A0A3S4Q4Y2_AGGAP;tr|A0A369ZDM5|A0A369ZDM5_AGGAP	2	2	1.96	Aggregatibacter aphrophilus	Membrane-bound lytic murein transglycosylase F OS=Aggregatibacter aphrophilus OX=732 GN=mltF PE=3 SV=1 [tr|A0A336N6Y4|A0A336N6Y4_AGGAP,tr|A0A3M6PGV2|A0A3M6PGV2_AGGAP,tr|A0A3S4Q4Y2|A0A3S4Q4Y2_AGGAP]	0.0103963	0.0827459	2.30947	0.808975	HK83 hcp	HK83	0.0827524	0.126092	1.65591	0.414166	11575 hcp	11575
tr|A0A336N6Y9|A0A336N6Y9_AGGAP;tr|A0A369ZDE5|A0A369ZDE5_AGGAP;tr|A0A3M6NI96|A0A3M6NI96_AGGAP;tr|A0A3S4PSL3|A0A3S4PSL3_AGGAP	2	2	1.922	Aggregatibacter aphrophilus	3-dehydroquinate dehydratase OS=Aggregatibacter aphrophilus OX=732 GN=aroQ PE=3 SV=1 [tr|A0A336N6Y9|A0A336N6Y9_AGGAP,tr|A0A3S4PSL3|A0A3S4PSL3_AGGAP]	0.0945352	0.185338	1.33246	0.386129	HK83 hcp	HK83	0.0449761	0.0951498	1.39065	0.543271	11575	11575 hcp
tr|A0A336N703|A0A336N703_AGGAP;tr|A0A3S5ECS0|A0A3S5ECS0_AGGAP;tr|A0A369Z8L2|A0A369Z8L2_AGGAP	5	5	5.948	Aggregatibacter aphrophilus	Bifunctional riboflavin kinase/FMN adenylyltransferase OS=Aggregatibacter aphrophilus OX=732 GN=ribF_1 PE=3 SV=1 [tr|A0A336N703|A0A336N703_AGGAP,tr|A0A3S5ECS0|A0A3S5ECS0_AGGAP]	0.0665294	0.160291	1.31911	0.460486	HK83 hcp	HK83	0.851802	0.445392	1.00569	0.053478	11575 hcp	11575
tr|A0A336N735|A0A336N735_AGGAP;tr|A0A369ZCB3|A0A369ZCB3_AGGAP;tr|A0A3M6PNP7|A0A3M6PNP7_AGGAP;tr|A0A3S4S4J3|A0A3S4S4J3_AGGAP	9	9	10.877	Aggregatibacter aphrophilus	Chromosome partition protein MukE OS=Aggregatibacter aphrophilus OX=732 GN=mukE PE=3 SV=1 [tr|A0A336N735|A0A336N735_AGGAP,tr|A0A369ZCB3|A0A369ZCB3_AGGAP,tr|A0A3M6PNP7|A0A3M6PNP7_AGGAP,tr|A0A3S4S4J3|A0A3S4S4J3_AGGAP]	0.0650478	0.159225	1.27425	0.465275	HK83	HK83 hcp	0.695113	0.399347	1.08229	0.0655007	11575	11575 hcp
tr|A0A336N745|A0A336N745_AGGAP;tr|A0A369ZAB5|A0A369ZAB5_AGGAP;tr|A0A3S4PZ64|A0A3S4PZ64_AGGAP	2	2	1.986	Aggregatibacter aphrophilus	50S ribosomal protein L25 OS=Aggregatibacter aphrophilus OX=732 GN=rplY PE=3 SV=1 [tr|A0A336N745|A0A336N745_AGGAP,tr|A0A369ZAB5|A0A369ZAB5_AGGAP,tr|A0A3S4PZ64|A0A3S4PZ64_AGGAP]	0.207144	0.280254	1.44771	0.230887	HK83	HK83 hcp	0.174594	0.188368	1.54822	0.262647	11575	11575 hcp
tr|A0A336N752|A0A336N752_AGGAP;tr|A0A3M6PHN5|A0A3M6PHN5_AGGAP;tr|A0A448F8K4|A0A448F8K4_AGGAP	3	3	3.971	Aggregatibacter aphrophilus	Threonylcarbamoyl-AMP synthase OS=Aggregatibacter aphrophilus OX=732 GN=rimN PE=3 SV=1 [tr|A0A336N752|A0A336N752_AGGAP,tr|A0A3M6PHN5|A0A3M6PHN5_AGGAP,tr|A0A448F8K4|A0A448F8K4_AGGAP]	0.345481	0.367313	1.20578	0.146174	HK83 hcp	HK83	0.00532798	0.0364764	1.4099	0.890221	11575 hcp	11575
tr|A0A336N775|A0A336N775_AGGAP;tr|A0A3M6P5V2|A0A3M6P5V2_AGGAP;tr|A0A3S4Q4P2|A0A3S4Q4P2_AGGAP	2	2	2.991	Aggregatibacter aphrophilus	Copper chaperone CopZ OS=Aggregatibacter aphrophilus OX=732 GN=NCTC5908_01708 PE=4 SV=1 [tr|A0A336N775|A0A336N775_AGGAP,tr|A0A3M6P5V2|A0A3M6P5V2_AGGAP,tr|A0A3S4Q4P2|A0A3S4Q4P2_AGGAP]	0.0668295	0.160291	1.26237	0.459528	HK83	HK83 hcp	0.18897	0.19601	1.2764	0.247766	11575	11575 hcp
tr|A0A336N780|A0A336N780_AGGAP;tr|A0A3M6PDN1|A0A3M6PDN1_AGGAP;tr|A0A3S4RII8|A0A3S4RII8_AGGAP	18	17	21.817	Aggregatibacter aphrophilus	Maltodextrin-binding protein OS=Aggregatibacter aphrophilus OX=732 GN=malE_1 PE=3 SV=1 [tr|A0A336N780|A0A336N780_AGGAP,tr|A0A3S4RII8|A0A3S4RII8_AGGAP]	0.194042	0.274209	1.19499	0.242852	HK83	HK83 hcp	0.615464	0.369205	1.10656	0.0757186	11575	11575 hcp
tr|A0A336N784|A0A336N784_AGGAP;tr|A0A448F8K0|A0A448F8K0_AGGAP	10	2	13.907	Aggregatibacter aphrophilus	NAD(P)H nitroreductase OS=Aggregatibacter aphrophilus OX=732 GN=NCTC5908_02038 PE=3 SV=1 [tr|A0A336N784|A0A336N784_AGGAP,tr|A0A448F8K0|A0A448F8K0_AGGAP]	0.00137882	0.0575758	1.53727	0.97558	HK83 hcp	HK83	0.264013	0.230131	1.20596	0.188582	11575	11575 hcp
tr|A0A336N788|A0A336N788_AGGAP;tr|A0A369Z903|A0A369Z903_AGGAP;tr|A0A3M6P2D3|A0A3M6P2D3_AGGAP;tr|A0A448F5T7|A0A448F5T7_AGGAP	11	11	12.935	Aggregatibacter aphrophilus	Phosphatidylserine decarboxylase proenzyme OS=Aggregatibacter aphrophilus OX=732 GN=psd PE=3 SV=1 [tr|A0A336N788|A0A336N788_AGGAP,tr|A0A369Z903|A0A369Z903_AGGAP,tr|A0A3M6P2D3|A0A3M6P2D3_AGGAP,tr|A0A448F5T7|A0A448F5T7_AGGAP]	0.183983	0.264405	1.15477	0.252762	HK83 hcp	HK83	0.0083892	0.0404994	1.17527	0.838158	11575 hcp	11575
tr|A0A336N789|A0A336N789_AGGAP;tr|A0A3S4PRG4|A0A3S4PRG4_AGGAP;tr|A0A369Z8K4|A0A369Z8K4_AGGAP	9	9	11.858	Aggregatibacter aphrophilus	Molybdopterin adenylyltransferase OS=Aggregatibacter aphrophilus OX=732 GN=mog PE=4 SV=1 [tr|A0A336N789|A0A336N789_AGGAP,tr|A0A3S4PRG4|A0A3S4PRG4_AGGAP]	0.458435	0.426679	1.07493	0.10767	HK83	HK83 hcp	0.293168	0.243129	1.22428	0.171457	11575	11575 hcp
tr|A0A336N796|A0A336N796_AGGAP;tr|A0A448F844|A0A448F844_AGGAP	21	3	26.791	Aggregatibacter aphrophilus	4-hydroxy-tetrahydrodipicolinate synthase OS=Aggregatibacter aphrophilus OX=732 GN=dapA PE=3 SV=1 [tr|A0A336N796|A0A336N796_AGGAP,tr|A0A448F844|A0A448F844_AGGAP]	0.00436206	0.0737324	1.42525	0.909047	HK83	HK83 hcp	0.0109107	0.0454883	1.68949	0.802005	11575	11575 hcp
tr|A0A336N798|A0A336N798_AGGAP;tr|A0A3M6P1Z6|A0A3M6P1Z6_AGGAP;tr|A0A448F657|A0A448F657_AGGAP	7	7	7.967	Aggregatibacter aphrophilus	UDP-3-O-acylglucosamine N-acyltransferase OS=Aggregatibacter aphrophilus OX=732 GN=lpxD PE=3 SV=1 [tr|A0A336N798|A0A336N798_AGGAP,tr|A0A3M6P1Z6|A0A3M6P1Z6_AGGAP,tr|A0A448F657|A0A448F657_AGGAP]	0.0881378	0.17973	1.25332	0.400856	HK83 hcp	HK83	0.224214	0.214604	1.16191	0.216697	11575 hcp	11575
tr|A0A336N7A1|A0A336N7A1_AGGAP;tr|A0A369Z650|A0A369Z650_AGGAP;tr|A0A3M6PJI7|A0A3M6PJI7_AGGAP;tr|A0A448F9B6|A0A448F9B6_AGGAP	3	3	2.97	Aggregatibacter aphrophilus	H+/gluconate symporter and related permeases OS=Aggregatibacter aphrophilus OX=732 GN=NCTC5908_02151 PE=4 SV=1 [tr|A0A336N7A1|A0A336N7A1_AGGAP,tr|A0A369Z650|A0A369Z650_AGGAP,tr|A0A3M6PJI7|A0A3M6PJI7_AGGAP,tr|A0A448F9B6|A0A448F9B6_AGGAP]	0.0352201	0.121258	1.41912	0.593713	HK83 hcp	HK83	0.0136665	0.0530752	1.525	0.767605	11575 hcp	11575
tr|A0A336N7A6|A0A336N7A6_AGGAP;tr|A0A369ZA58|A0A369ZA58_AGGAP;tr|A0A3M6PHQ3|A0A3M6PHQ3_AGGAP;tr|A0A448F8F5|A0A448F8F5_AGGAP	2	2	1.974	Aggregatibacter aphrophilus	Serine transporter OS=Aggregatibacter aphrophilus OX=732 GN=sdaC PE=4 SV=1 [tr|A0A336N7A6|A0A336N7A6_AGGAP,tr|A0A3M6PHQ3|A0A3M6PHQ3_AGGAP,tr|A0A448F8F5|A0A448F8F5_AGGAP]	0.0604889	0.154134	1.4479	0.480721	HK83 hcp	HK83	0.0937125	0.133915	1.45729	0.387961	11575 hcp	11575
tr|A0A336N7B0|A0A336N7B0_AGGAP;tr|A0A448F5X7|A0A448F5X7_AGGAP	15	15	16.873	Aggregatibacter aphrophilus	Uridylate kinase OS=Aggregatibacter aphrophilus OX=732 GN=pyrH PE=3 SV=1 [tr|A0A336N7B0|A0A336N7B0_AGGAP,tr|A0A448F5X7|A0A448F5X7_AGGAP]	0.0316709	0.113981	1.40687	0.615117	HK83 hcp	HK83	0.111428	0.147058	1.20429	0.351937	11575 hcp	11575
tr|A0A336N7B6|A0A336N7B6_AGGAP;tr|A0A369ZFF9|A0A369ZFF9_AGGAP;tr|A0A3M6P2F3|A0A3M6P2F3_AGGAP;tr|A0A3S4U084|A0A3S4U084_AGGAP	2	2	2.958	Aggregatibacter aphrophilus	DnaA initiator-associating protein diaA OS=Aggregatibacter aphrophilus OX=732 GN=diaA PE=4 SV=1 [tr|A0A336N7B6|A0A336N7B6_AGGAP,tr|A0A369ZFF9|A0A369ZFF9_AGGAP,tr|A0A3M6P2F3|A0A3M6P2F3_AGGAP,tr|A0A3S4U084|A0A3S4U084_AGGAP]	0.913297	0.60274	1.03351	0.0511784	HK83 hcp	HK83	0.84787	0.444214	1.02048	0.053668	11575	11575 hcp
tr|A0A336N7B9|A0A336N7B9_AGGAP;tr|A0A369ZBB4|A0A369ZBB4_AGGAP;tr|A0A3M6P204|A0A3M6P204_AGGAP;tr|A0A448F619|A0A448F619_AGGAP	6	6	6.955	Aggregatibacter aphrophilus	Na(+)/dicarboxylate symporter OS=Aggregatibacter aphrophilus OX=732 GN=sdcS_1 PE=4 SV=1 [tr|A0A336N7B9|A0A336N7B9_AGGAP,tr|A0A369ZBB4|A0A369ZBB4_AGGAP,tr|A0A3M6P204|A0A3M6P204_AGGAP,tr|A0A448F619|A0A448F619_AGGAP]	0.00202002	0.0633108	2.49181	0.960423	HK83 hcp	HK83	0.888896	0.456417	1.11741	0.0519416	11575	11575 hcp
tr|A0A336N7C0|A0A336N7C0_AGGAP;tr|A0A448F8Q7|A0A448F8Q7_AGGAP;tr|A0A369ZD46|A0A369ZD46_AGGAP;tr|A0A3M6PPC9|A0A3M6PPC9_AGGAP	4	4	4.917	Aggregatibacter aphrophilus	Uncharacterized protein OS=Aggregatibacter aphrophilus OX=732 GN=NCTC5908_02078 PE=4 SV=1 [tr|A0A336N7C0|A0A336N7C0_AGGAP,tr|A0A448F8Q7|A0A448F8Q7_AGGAP]	0.0383414	0.125228	1.39704	0.576363	HK83	HK83 hcp	0.384684	0.281964	1.22445	0.130744	11575	11575 hcp
tr|A0A336N7H8|A0A336N7H8_AGGAP;tr|A0A448F9D7|A0A448F9D7_AGGAP	14	14	17.867	Aggregatibacter aphrophilus	30S ribosomal protein S8 OS=Aggregatibacter aphrophilus OX=732 GN=rpsH PE=3 SV=1 [tr|A0A336N7H8|A0A336N7H8_AGGAP,tr|A0A448F9D7|A0A448F9D7_AGGAP]	0.0769255	0.168644	1.22355	0.429633	HK83 hcp	HK83	0.832923	0.441244	1.00181	0.0544391	11575	11575 hcp
tr|A0A336N7J2|A0A336N7J2_AGGAP;tr|A0A3M6P841|A0A3M6P841_AGGAP;tr|A0A3S4PX15|A0A3S4PX15_AGGAP	5	5	4.954	Aggregatibacter aphrophilus	Patatin-like phospholipase OS=Aggregatibacter aphrophilus OX=732 GN=NCTC5908_00817 PE=4 SV=1 [tr|A0A336N7J2|A0A336N7J2_AGGAP,tr|A0A3M6P841|A0A3M6P841_AGGAP,tr|A0A3S4PX15|A0A3S4PX15_AGGAP]	0.35127	0.370646	1.11288	0.143729	HK83 hcp	HK83	0.17787	0.189855	1.13069	0.259124	11575 hcp	11575
tr|A0A336N7L9|A0A336N7L9_AGGAP;tr|A0A3M6PND3|A0A3M6PND3_AGGAP;tr|A0A448F9C4|A0A448F9C4_AGGAP	3	3	2.958	Aggregatibacter aphrophilus	16S rRNA m5C967 methyltransferase OS=Aggregatibacter aphrophilus OX=732 GN=rsmB PE=3 SV=1 [tr|A0A336N7L9|A0A336N7L9_AGGAP,tr|A0A448F9C4|A0A448F9C4_AGGAP]	0.0267316	0.108333	1.4371	0.648475	HK83 hcp	HK83	0.837944	0.441523	1.0484	0.0541715	11575 hcp	11575
tr|A0A336N7P3|A0A336N7P3_AGGAP;tr|A0A3M6P5P9|A0A3M6P5P9_AGGAP;tr|A0A448F8A3|A0A448F8A3_AGGAP	14	13	15.869	Aggregatibacter aphrophilus	ABC transporter arginine-binding protein OS=Aggregatibacter aphrophilus OX=732 GN=artI_1 PE=3 SV=1 [tr|A0A336N7P3|A0A336N7P3_AGGAP,tr|A0A3M6P5P9|A0A3M6P5P9_AGGAP,tr|A0A448F8A3|A0A448F8A3_AGGAP]	0.257425	0.314365	1.2139	0.192821	HK83 hcp	HK83	0.482803	0.322847	1.07388	0.101396	11575	11575 hcp
tr|A0A336N7Q5|A0A336N7Q5_AGGAP;tr|A0A3M6P5R0|A0A3M6P5R0_AGGAP;tr|A0A3S4PXZ2|A0A3S4PXZ2_AGGAP	9	9	9.932	Aggregatibacter aphrophilus	Carbon starvation protein A OS=Aggregatibacter aphrophilus OX=732 GN=cstA PE=3 SV=1 [tr|A0A336N7Q5|A0A336N7Q5_AGGAP,tr|A0A3M6P5R0|A0A3M6P5R0_AGGAP,tr|A0A3S4PXZ2|A0A3S4PXZ2_AGGAP]	0.347636	0.369161	1.14731	0.145257	HK83	HK83 hcp	0.0289131	0.0750108	1.43944	0.633174	11575 hcp	11575
tr|A0A336N7R8|A0A336N7R8_AGGAP;tr|A0A3S4TQ50|A0A3S4TQ50_AGGAP;tr|A0A3M6PJ80|A0A3M6PJ80_AGGAP	8	5	8.825	Aggregatibacter aphrophilus	Uncharacterized protein OS=Aggregatibacter aphrophilus OX=732 GN=NCTC5908_01915 PE=4 SV=1 [tr|A0A336N7R8|A0A336N7R8_AGGAP,tr|A0A3S4TQ50|A0A3S4TQ50_AGGAP]	0.120958	0.210486	1.41827	0.335112	HK83	HK83 hcp	0.391249	0.283683	1.14539	0.128401	11575 hcp	11575
tr|A0A336N7T3|A0A336N7T3_AGGAP;tr|A0A3M6NM32|A0A3M6NM32_AGGAP;tr|A0A3S4PSI7|A0A3S4PSI7_AGGAP;tr|A0A369Z997|A0A369Z997_AGGAP	15	14	19.746	Aggregatibacter aphrophilus	50S ribosomal subunit assembly factor BipA OS=Aggregatibacter aphrophilus OX=732 GN=typA PE=3 SV=1 [tr|A0A336N7T3|A0A336N7T3_AGGAP,tr|A0A3M6NM32|A0A3M6NM32_AGGAP,tr|A0A3S4PSI7|A0A3S4PSI7_AGGAP]	0.257078	0.314365	1.20722	0.193049	HK83 hcp	HK83	0.0464103	0.0971418	1.21471	0.536701	11575	11575 hcp
tr|A0A336N7U0|A0A336N7U0_AGGAP;tr|A0A3M6P5I2|A0A3M6P5I2_AGGAP;tr|A0A448F7R1|A0A448F7R1_AGGAP	20	19	23.819	Aggregatibacter aphrophilus	Citrate (pro-3S)-lyase subunit beta OS=Aggregatibacter aphrophilus OX=732 GN=citE PE=3 SV=1 [tr|A0A336N7U0|A0A336N7U0_AGGAP,tr|A0A3M6P5I2|A0A3M6P5I2_AGGAP,tr|A0A448F7R1|A0A448F7R1_AGGAP]	0.06308	0.156214	1.65847	0.471807	HK83 hcp	HK83	0.566256	0.353992	1.17047	0.0837946	11575 hcp	11575
tr|A0A336N7U3|A0A336N7U3_AGGAP;tr|A0A3M6P278|A0A3M6P278_AGGAP;tr|A0A3S4PSB4|A0A3S4PSB4_AGGAP	7	7	7.945	Aggregatibacter aphrophilus	Glycyl-glycine endopeptidase lytM OS=Aggregatibacter aphrophilus OX=732 GN=lytM PE=4 SV=1 [tr|A0A336N7U3|A0A336N7U3_AGGAP,tr|A0A3M6P278|A0A3M6P278_AGGAP,tr|A0A3S4PSB4|A0A3S4PSB4_AGGAP]	0.171327	0.256671	1.2229	0.266244	HK83 hcp	HK83	0.000595489	0.0120669	1.58421	0.993002	11575 hcp	11575
tr|A0A336N7U5|A0A336N7U5_AGGAP;tr|A0A3M6NQW9|A0A3M6NQW9_AGGAP;tr|A0A3S4S2K7|A0A3S4S2K7_AGGAP	6	6	8.973	Aggregatibacter aphrophilus	Bifunctional phosphatase/peptidyl-prolyl cis-trans isomerase OS=Aggregatibacter aphrophilus OX=732 GN=NCTC5908_00948 PE=4 SV=1 [tr|A0A336N7U5|A0A336N7U5_AGGAP,tr|A0A3M6NQW9|A0A3M6NQW9_AGGAP,tr|A0A3S4S2K7|A0A3S4S2K7_AGGAP]	0.728141	0.543153	1.01934	0.0621509	HK83	HK83 hcp	0.000687015	0.0128514	1.30313	0.99117	11575 hcp	11575
tr|A0A336N7W0|A0A336N7W0_AGGAP;tr|A0A3M6PH10|A0A3M6PH10_AGGAP;tr|A0A3S4RHJ0|A0A3S4RHJ0_AGGAP	3	3	3.938	Aggregatibacter aphrophilus	Peptidyl-tRNA hydrolase OS=Aggregatibacter aphrophilus OX=732 GN=pth PE=3 SV=1 [tr|A0A336N7W0|A0A336N7W0_AGGAP,tr|A0A3M6PH10|A0A3M6PH10_AGGAP,tr|A0A3S4RHJ0|A0A3S4RHJ0_AGGAP]	0.25071	0.310342	1.13587	0.1973	HK83 hcp	HK83	0.0686047	0.117504	1.20943	0.453953	11575 hcp	11575
tr|A0A336N7Z2|A0A336N7Z2_AGGAP;tr|A0A369ZBR4|A0A369ZBR4_AGGAP;tr|A0A3M6P2L9|A0A3M6P2L9_AGGAP	12	12	15.877	Aggregatibacter aphrophilus	Translation initiation factor IF-3 OS=Aggregatibacter aphrophilus OX=732 GN=infC PE=3 SV=1	0.277361	0.328085	1.14696	0.180426	HK83 hcp	HK83	0.46834	0.317664	1.13358	0.105049	11575	11575 hcp
tr|A0A336N801|A0A336N801_AGGAP;tr|A0A3M6NI81|A0A3M6NI81_AGGAP;tr|A0A3S4S3G1|A0A3S4S3G1_AGGAP	7	6	8.882	Aggregatibacter aphrophilus	Biotin carboxyl carrier protein of acetyl-CoA carboxylase OS=Aggregatibacter aphrophilus OX=732 GN=accB PE=4 SV=1 [tr|A0A336N801|A0A336N801_AGGAP,tr|A0A3M6NI81|A0A3M6NI81_AGGAP,tr|A0A3S4S3G1|A0A3S4S3G1_AGGAP]	0.433974	0.414269	1.19085	0.114588	HK83	HK83 hcp	0.403866	0.289369	1.12371	0.124072	11575 hcp	11575
tr|A0A336N830|A0A336N830_AGGAP;tr|A0A3S4QAQ4|A0A3S4QAQ4_AGGAP;tr|A0A369Z999|A0A369Z999_AGGAP	9	8	10.922	Aggregatibacter aphrophilus	Phosphoheptose isomerase OS=Aggregatibacter aphrophilus OX=732 GN=gmhA PE=3 SV=1 [tr|A0A336N830|A0A336N830_AGGAP,tr|A0A3S4QAQ4|A0A3S4QAQ4_AGGAP]	0.456812	0.426407	1.05871	0.108109	HK83	HK83 hcp	0.672445	0.391011	1.07306	0.0680856	11575	11575 hcp
tr|A0A336N838|A0A336N838_AGGAP;tr|A0A448F7Q8|A0A448F7Q8_AGGAP	6	6	6.891	Aggregatibacter aphrophilus	Uncharacterized conserved protein OS=Aggregatibacter aphrophilus OX=732 GN=NCTC5908_02359 PE=4 SV=1 [tr|A0A336N838|A0A336N838_AGGAP,tr|A0A448F7Q8|A0A448F7Q8_AGGAP]	0.2606	0.31651	1.15584	0.19076	HK83 hcp	HK83	0.217093	0.211613	1.21939	0.222438	11575	11575 hcp
tr|A0A336N839|A0A336N839_AGGAP;tr|A0A369Z7V4|A0A369Z7V4_AGGAP;tr|A0A3M6P6V2|A0A3M6P6V2_AGGAP;tr|A0A3S4TPN0|A0A3S4TPN0_AGGAP	4	4	4.929	Aggregatibacter aphrophilus	Lipid A biosynthesis myristoyltransferase OS=Aggregatibacter aphrophilus OX=732 GN=msbB PE=3 SV=1 [tr|A0A336N839|A0A336N839_AGGAP,tr|A0A369Z7V4|A0A369Z7V4_AGGAP,tr|A0A3M6P6V2|A0A3M6P6V2_AGGAP,tr|A0A3S4TPN0|A0A3S4TPN0_AGGAP]	0.296496	0.341808	1.12408	0.169656	HK83 hcp	HK83	0.224594	0.214759	1.36109	0.216398	11575 hcp	11575
tr|A0A336N859|A0A336N859_AGGAP;tr|A0A3M6PL89|A0A3M6PL89_AGGAP;tr|A0A3S4S4D8|A0A3S4S4D8_AGGAP;tr|A0A369ZFJ8|A0A369ZFJ8_AGGAP	2	2	1.981	Aggregatibacter aphrophilus	Hemin import ATP-binding protein HmuV OS=Aggregatibacter aphrophilus OX=732 GN=hmuV PE=4 SV=1 [tr|A0A336N859|A0A336N859_AGGAP,tr|A0A3M6PL89|A0A3M6PL89_AGGAP,tr|A0A3S4S4D8|A0A3S4S4D8_AGGAP]	0.656601	0.51424	1.05932	0.0700393	HK83 hcp	HK83	0.660443	0.387687	1.41573	0.0695541	11575 hcp	11575
tr|A0A336N885|A0A336N885_AGGAP;tr|A0A369ZDP5|A0A369ZDP5_AGGAP;tr|A0A3M6NLW1|A0A3M6NLW1_AGGAP;tr|A0A3S5ECR7|A0A3S5ECR7_AGGAP	2	2	1.99	Aggregatibacter aphrophilus	DnaA-homolog protein hda OS=Aggregatibacter aphrophilus OX=732 GN=hda PE=3 SV=1 [tr|A0A336N885|A0A336N885_AGGAP,tr|A0A369ZDP5|A0A369ZDP5_AGGAP,tr|A0A3S5ECR7|A0A3S5ECR7_AGGAP]	0.0215746	0.102654	1.23883	0.688967	HK83	HK83 hcp	0.128165	0.159749	1.32042	0.323365	11575 hcp	11575
tr|A0A336N893|A0A336N893_AGGAP;tr|A0A3M6NQW6|A0A3M6NQW6_AGGAP;tr|A0A448F6F5|A0A448F6F5_AGGAP	4	4	5.939	Aggregatibacter aphrophilus	Protein of uncharacterized function (DUF2726) OS=Aggregatibacter aphrophilus OX=732 GN=NCTC5908_00952 PE=4 SV=1 [tr|A0A336N893|A0A336N893_AGGAP,tr|A0A3M6NQW6|A0A3M6NQW6_AGGAP,tr|A0A448F6F5|A0A448F6F5_AGGAP]	0.200004	0.276947	1.29867	0.237282	HK83 hcp	HK83	0.5368	0.342529	1.04805	0.0893911	11575 hcp	11575
tr|A0A336N895|A0A336N895_AGGAP;tr|A0A369Z3K6|A0A369Z3K6_AGGAP;tr|A0A3M6P637|A0A3M6P637_AGGAP;tr|A0A448F7A3|A0A448F7A3_AGGAP	7	7	7.942	Aggregatibacter aphrophilus	Peptide chain release factor 3 OS=Aggregatibacter aphrophilus OX=732 GN=prfC PE=3 SV=1 [tr|A0A336N895|A0A336N895_AGGAP,tr|A0A448F7A3|A0A448F7A3_AGGAP]	0.880372	0.594597	1.00503	0.052254	HK83 hcp	HK83	0.220384	0.212842	1.16016	0.219755	11575	11575 hcp
tr|A0A336N8J7|A0A336N8J7_AGGAP;tr|A0A3S4PYX5|A0A3S4PYX5_AGGAP;tr|A0A369Z721|A0A369Z721_AGGAP	15	15	15.882	Aggregatibacter aphrophilus	Tryptophan--tRNA ligase OS=Aggregatibacter aphrophilus OX=732 GN=trpS PE=3 SV=1 [tr|A0A336N8J7|A0A336N8J7_AGGAP,tr|A0A3S4PYX5|A0A3S4PYX5_AGGAP]	0.845783	0.5846	1.02944	0.053771	HK83 hcp	HK83	0.140114	0.166876	1.24937	0.305483	11575	11575 hcp
tr|A0A336N8J9|A0A336N8J9_AGGAP;tr|A0A369Z9C0|A0A369Z9C0_AGGAP;tr|A0A3M6P5Q9|A0A3M6P5Q9_AGGAP;tr|A0A3S4QAP5|A0A3S4QAP5_AGGAP	2	2	1.994	Aggregatibacter aphrophilus	Cell division protein FtsQ OS=Aggregatibacter aphrophilus OX=732 GN=ftsQ PE=3 SV=1 [tr|A0A336N8J9|A0A336N8J9_AGGAP,tr|A0A3M6P5Q9|A0A3M6P5Q9_AGGAP,tr|A0A3S4QAP5|A0A3S4QAP5_AGGAP]	0.104959	0.196379	1.24988	0.364308	HK83 hcp	HK83	0.0800058	0.124016	1.17695	0.421311	11575 hcp	11575
tr|A0A336N8L0|A0A336N8L0_AGGAP;tr|A0A3M6NR19|A0A3M6NR19_AGGAP;tr|A0A3S4QBF6|A0A3S4QBF6_AGGAP;tr|A0A369Z6V0|A0A369Z6V0_AGGAP	7	6	8.902	Aggregatibacter aphrophilus	Bifunctional glutathionylspermidine synthetase/amidase OS=Aggregatibacter aphrophilus OX=732 GN=gsp_3 PE=3 SV=1 [tr|A0A336N8L0|A0A336N8L0_AGGAP,tr|A0A3S4QBF6|A0A3S4QBF6_AGGAP]	0.362208	0.37904	1.13582	0.139272	HK83 hcp	HK83	0.827889	0.440938	1.03709	0.0547165	11575	11575 hcp
tr|A0A336N8L4|A0A336N8L4_AGGAP;tr|A0A369ZEY6|A0A369ZEY6_AGGAP;tr|A0A3M6P5W2|A0A3M6P5W2_AGGAP;tr|A0A3S4Q652|A0A3S4Q652_AGGAP	4	3	3.911	Aggregatibacter aphrophilus	HTH-type transcriptional repressor CytR OS=Aggregatibacter aphrophilus OX=732 GN=cytR PE=4 SV=1 [tr|A0A336N8L4|A0A336N8L4_AGGAP,tr|A0A3S4Q652|A0A3S4Q652_AGGAP]	0.602841	0.49284	1.12003	0.0776495	HK83	HK83 hcp	0.0302225	0.0773843	1.54951	0.624432	11575 hcp	11575
tr|A0A336N8L7|A0A336N8L7_AGGAP;tr|A0A3S4Q5J6|A0A3S4Q5J6_AGGAP	6	6	5.901	Aggregatibacter aphrophilus	RNA polymerase sigma factor OS=Aggregatibacter aphrophilus OX=732 GN=rpoE PE=3 SV=1 [tr|A0A336N8L7|A0A336N8L7_AGGAP,tr|A0A3S4Q5J6|A0A3S4Q5J6_AGGAP]	0.0926766	0.183867	1.23605	0.390294	HK83	HK83 hcp	0.0148788	0.0546571	1.53537	0.753836	11575 hcp	11575
tr|A0A336N8N6|A0A336N8N6_AGGAP;tr|A0A369ZAL7|A0A369ZAL7_AGGAP;tr|A0A3M6P5V9|A0A3M6P5V9_AGGAP;tr|A0A3S4PZE9|A0A3S4PZE9_AGGAP	11	11	11.911	Aggregatibacter aphrophilus	Amidophosphoribosyltransferase OS=Aggregatibacter aphrophilus OX=732 GN=purF PE=3 SV=1 [tr|A0A336N8N6|A0A336N8N6_AGGAP,tr|A0A369ZAL7|A0A369ZAL7_AGGAP,tr|A0A3M6P5V9|A0A3M6P5V9_AGGAP,tr|A0A3S4PZE9|A0A3S4PZE9_AGGAP]	0.20393	0.278416	1.16775	0.23373	HK83 hcp	HK83	0.326152	0.255173	1.10943	0.154813	11575	11575 hcp
tr|A0A336N8P3|A0A336N8P3_AGGAP;tr|A0A369Z945|A0A369Z945_AGGAP;tr|A0A3M6P8C4|A0A3M6P8C4_AGGAP;tr|A0A3S4QAU7|A0A3S4QAU7_AGGAP	5	5	5.937	Aggregatibacter aphrophilus	Ribonuclease 3 OS=Aggregatibacter aphrophilus OX=732 GN=rnc PE=3 SV=1 [tr|A0A336N8P3|A0A336N8P3_AGGAP,tr|A0A369Z945|A0A369Z945_AGGAP,tr|A0A3M6P8C4|A0A3M6P8C4_AGGAP,tr|A0A3S4QAU7|A0A3S4QAU7_AGGAP]	0.0124113	0.0861586	1.18647	0.782698	HK83	HK83 hcp	0.0321644	0.0797263	1.28498	0.612024	11575	11575 hcp
tr|A0A336N8R9|A0A336N8R9_AGGAP;tr|A0A3S4Q4G0|A0A3S4Q4G0_AGGAP	3	3	2.946	Aggregatibacter aphrophilus	CRISPR-associated protein Cas5, subtype I-C/DVULG OS=Aggregatibacter aphrophilus OX=732 GN=NCTC5908_02381 PE=3 SV=1 [tr|A0A336N8R9|A0A336N8R9_AGGAP,tr|A0A3S4Q4G0|A0A3S4Q4G0_AGGAP]	0.0122872	0.0861586	1.54999	0.78424	HK83	HK83 hcp	0.950039	0.473987	1.00933	0.0503899	11575	11575 hcp
tr|A0A336N8U5|A0A336N8U5_AGGAP;tr|A0A3S4Q4I2|A0A3S4Q4I2_AGGAP	5	2	6.849	Aggregatibacter aphrophilus	Uncharacterized protein OS=Aggregatibacter aphrophilus OX=732 GN=NCTC5908_02336 PE=4 SV=1 [tr|A0A336N8U5|A0A336N8U5_AGGAP,tr|A0A3S4Q4I2|A0A3S4Q4I2_AGGAP]	0.150954	0.240018	1.65524	0.290753	HK83 hcp	HK83	0.060246	0.10938	1.40561	0.481577	11575 hcp	11575
tr|A0A336N8V5|A0A336N8V5_AGGAP;tr|A0A369ZBV4|A0A369ZBV4_AGGAP;tr|A0A3S4QR73|A0A3S4QR73_AGGAP	2	2	1.971	Aggregatibacter aphrophilus	Zinc import ATP-binding protein ZnuC OS=Aggregatibacter aphrophilus OX=732 GN=znuC PE=3 SV=1 [tr|A0A336N8V5|A0A336N8V5_AGGAP,tr|A0A369ZBV4|A0A369ZBV4_AGGAP,tr|A0A3S4QR73|A0A3S4QR73_AGGAP]	0.893571	0.597303	1.06734	0.0517803	HK83	HK83 hcp	0.449738	0.310399	1.16962	0.110054	11575	11575 hcp
tr|A0A336N8V9|A0A336N8V9_AGGAP;tr|A0A369Z8P7|A0A369Z8P7_AGGAP;tr|A0A3M6NR41|A0A3M6NR41_AGGAP;tr|A0A448F9M8|A0A448F9M8_AGGAP	4	4	3.988	Aggregatibacter aphrophilus	Pantothenate kinase OS=Aggregatibacter aphrophilus OX=732 GN=coaA PE=3 SV=1 [tr|A0A336N8V9|A0A336N8V9_AGGAP,tr|A0A448F9M8|A0A448F9M8_AGGAP]	0.403533	0.398472	1.29761	0.124183	HK83 hcp	HK83	0.282681	0.238597	1.17883	0.177329	11575 hcp	11575
tr|A0A336N8Z1|A0A336N8Z1_AGGAP;tr|A0A369ZIC0|A0A369ZIC0_AGGAP;tr|A0A3M6PDR6|A0A3M6PDR6_AGGAP;tr|A0A3S4QAE6|A0A3S4QAE6_AGGAP	9	9	11.933	Aggregatibacter aphrophilus	UDP-glucose 4-epimerase OS=Aggregatibacter aphrophilus OX=732 GN=galE PE=3 SV=1 [tr|A0A336N8Z1|A0A336N8Z1_AGGAP,tr|A0A369ZIC0|A0A369ZIC0_AGGAP,tr|A0A3M6PDR6|A0A3M6PDR6_AGGAP,tr|A0A3S4QAE6|A0A3S4QAE6_AGGAP]	0.011712	0.0861586	1.8976	0.791513	HK83 hcp	HK83	0.224156	0.214604	1.32298	0.216742	11575 hcp	11575
tr|A0A336N8Z5|A0A336N8Z5_AGGAP;tr|A0A3M6P465|A0A3M6P465_AGGAP;tr|A0A3S4QB82|A0A3S4QB82_AGGAP;tr|A0A369Z4A3|A0A369Z4A3_AGGAP	17	17	26.799	Aggregatibacter aphrophilus	50S ribosomal protein L2 OS=Aggregatibacter aphrophilus OX=732 GN=rplB PE=3 SV=1 [tr|A0A336N8Z5|A0A336N8Z5_AGGAP,tr|A0A3S4QB82|A0A3S4QB82_AGGAP]	0.0751588	0.168036	1.46524	0.434564	HK83	HK83 hcp	0.0701295	0.117775	1.50794	0.449279	11575	11575 hcp
tr|A0A336N943|A0A336N943_AGGAP;tr|A0A3M6PDL3|A0A3M6PDL3_AGGAP;tr|A0A448FAI0|A0A448FAI0_AGGAP	8	3	7.905	Aggregatibacter aphrophilus	DUF4123 domain-containing protein OS=Aggregatibacter aphrophilus OX=732 GN=NCTC5908_01283 PE=4 SV=1 [tr|A0A336N943|A0A336N943_AGGAP,tr|A0A3M6PDL3|A0A3M6PDL3_AGGAP,tr|A0A448FAI0|A0A448FAI0_AGGAP]	0.0542906	0.14551	1.51558	0.503653	HK83 hcp	HK83	0.222295	0.214223	1.23851	0.21822	11575 hcp	11575
tr|A0A336N964|A0A336N964_AGGAP;tr|A0A448F7R6|A0A448F7R6_AGGAP	5	5	4.97	Aggregatibacter aphrophilus	Transcriptional regulator MraZ OS=Aggregatibacter aphrophilus OX=732 GN=mraZ PE=3 SV=1 [tr|A0A336N964|A0A336N964_AGGAP,tr|A0A448F7R6|A0A448F7R6_AGGAP]	0.062895	0.156205	1.78968	0.472431	HK83 hcp	HK83	0.417576	0.296378	1.24767	0.119612	11575	11575 hcp
tr|A0A336N969|A0A336N969_AGGAP;tr|A0A3S4PXN7|A0A3S4PXN7_AGGAP	2	2	2.971	Aggregatibacter aphrophilus	Methyltransferase domain OS=Aggregatibacter aphrophilus OX=732 GN=NCTC5908_02476 PE=4 SV=1 [tr|A0A336N969|A0A336N969_AGGAP,tr|A0A3S4PXN7|A0A3S4PXN7_AGGAP]	0.14274	0.232784	1.21172	0.301793	HK83 hcp	HK83	0.0340185	0.0824011	1.53676	0.600747	11575	11575 hcp
tr|A0A336N971|A0A336N971_AGGAP;tr|A0A3M6NRF4|A0A3M6NRF4_AGGAP;tr|A0A3S4U032|A0A3S4U032_AGGAP	7	2	7.838	Aggregatibacter aphrophilus	tRNA pseudouridine synthase D OS=Aggregatibacter aphrophilus OX=732 GN=truD PE=3 SV=1 [tr|A0A336N971|A0A336N971_AGGAP,tr|A0A3S4U032|A0A3S4U032_AGGAP]	0.176603	0.260746	1.22533	0.260477	HK83 hcp	HK83	0.0193311	0.06084	1.14898	0.708885	11575 hcp	11575
tr|A0A336N980|A0A336N980_AGGAP;tr|A0A369ZBY6|A0A369ZBY6_AGGAP;tr|A0A3M6PEV8|A0A3M6PEV8_AGGAP;tr|A0A448FA61|A0A448FA61_AGGAP	5	5	5.96	Aggregatibacter aphrophilus	Riboflavin synthase alpha chain OS=Aggregatibacter aphrophilus OX=732 GN=ribE PE=4 SV=1 [tr|A0A336N980|A0A336N980_AGGAP,tr|A0A369ZBY6|A0A369ZBY6_AGGAP,tr|A0A3M6PEV8|A0A3M6PEV8_AGGAP,tr|A0A448FA61|A0A448FA61_AGGAP]	0.408314	0.399572	1.21898	0.122598	HK83	HK83 hcp	0.236387	0.218452	1.22701	0.207422	11575	11575 hcp
tr|A0A336N981|A0A336N981_AGGAP;tr|A0A3M6NRF3|A0A3M6NRF3_AGGAP;tr|A0A448F9A9|A0A448F9A9_AGGAP	2	2	1.987	Aggregatibacter aphrophilus	Molybdopterin-guanine dinucleotide biosynthesis protein B OS=Aggregatibacter aphrophilus OX=732 GN=mobB PE=4 SV=1 [tr|A0A336N981|A0A336N981_AGGAP,tr|A0A3M6NRF3|A0A3M6NRF3_AGGAP,tr|A0A448F9A9|A0A448F9A9_AGGAP]	0.773221	0.559683	1.1144	0.0583176	HK83	HK83 hcp	0.817736	0.437422	1.05215	0.0553029	11575	11575 hcp
tr|A0A336N9A9|A0A336N9A9_AGGAP;tr|A0A3M6PFG1|A0A3M6PFG1_AGGAP;tr|A0A3S5ECV3|A0A3S5ECV3_AGGAP	2	2	1.966	Aggregatibacter aphrophilus	Protein of uncharacterized function, DUF462 OS=Aggregatibacter aphrophilus OX=732 GN=NCTC5908_01344 PE=4 SV=1 [tr|A0A336N9A9|A0A336N9A9_AGGAP,tr|A0A3M6PFG1|A0A3M6PFG1_AGGAP,tr|A0A3S5ECV3|A0A3S5ECV3_AGGAP]	0.494873	0.446288	1.187	0.0984976	HK83	HK83 hcp	0.575111	0.357755	1.28526	0.0822289	11575 hcp	11575
tr|A0A336N9C3|A0A336N9C3_AGGAP;tr|A0A3M6NRH6|A0A3M6NRH6_AGGAP;tr|A0A3S5ECT6|A0A3S5ECT6_AGGAP;tr|A0A369Z4Z6|A0A369Z4Z6_AGGAP	39	38	54.499	Aggregatibacter aphrophilus	ATP synthase subunit beta OS=Aggregatibacter aphrophilus OX=732 GN=atpD PE=3 SV=1 [tr|A0A336N9C3|A0A336N9C3_AGGAP,tr|A0A3M6NRH6|A0A3M6NRH6_AGGAP,tr|A0A3S5ECT6|A0A3S5ECT6_AGGAP]	0.00557703	0.0737324	1.813	0.885574	HK83 hcp	HK83	0.000129404	0.00490668	1.95179	0.999678	11575 hcp	11575
tr|A0A336N9C7|A0A336N9C7_AGGAP;tr|A0A448F933|A0A448F933_AGGAP	43	9	53.544	Aggregatibacter aphrophilus	Uncharacterized protein conserved in bacteria OS=Aggregatibacter aphrophilus OX=732 GN=NCTC5908_02730 PE=3 SV=1 [tr|A0A336N9C7|A0A336N9C7_AGGAP,tr|A0A448F933|A0A448F933_AGGAP]	0.698478	0.532088	1.09263	0.0651372	HK83 hcp	HK83	0.431694	0.303774	1.14555	0.115267	11575	11575 hcp
tr|A0A336N9D1|A0A336N9D1_AGGAP;tr|A0A3M6P4M9|A0A3M6P4M9_AGGAP;tr|A0A448FA24|A0A448FA24_AGGAP	8	8	7.947	Aggregatibacter aphrophilus	EIIBC-Tre OS=Aggregatibacter aphrophilus OX=732 GN=treB_2 PE=4 SV=1 [tr|A0A336N9D1|A0A336N9D1_AGGAP,tr|A0A3M6P4M9|A0A3M6P4M9_AGGAP,tr|A0A448FA24|A0A448FA24_AGGAP]	0.0679177	0.160677	1.20148	0.456094	HK83 hcp	HK83	0.0182332	0.0589352	1.29736	0.719244	11575 hcp	11575
tr|A0A336N9D5|A0A336N9D5_AGGAP;tr|A0A369ZBT5|A0A369ZBT5_AGGAP;tr|A0A3M6NLY3|A0A3M6NLY3_AGGAP;tr|A0A448F904|A0A448F904_AGGAP	14	14	19.868	Aggregatibacter aphrophilus	Putative kinase inhibitor protein OS=Aggregatibacter aphrophilus OX=732 GN=NCTC5908_02740 PE=4 SV=1 [tr|A0A336N9D5|A0A336N9D5_AGGAP,tr|A0A369ZBT5|A0A369ZBT5_AGGAP,tr|A0A3M6NLY3|A0A3M6NLY3_AGGAP,tr|A0A448F904|A0A448F904_AGGAP]	0.0453251	0.134929	1.49379	0.541655	HK83	HK83 hcp	0.141666	0.167863	1.43631	0.303293	11575	11575 hcp
tr|A0A336N9F3|A0A336N9F3_AGGAP;tr|A0A3M6PPB4|A0A3M6PPB4_AGGAP;tr|A0A448F8Q8|A0A448F8Q8_AGGAP	48	47	51.558	Aggregatibacter aphrophilus	DD-transpeptidase OS=Aggregatibacter aphrophilus OX=732 GN=mrcA_1 PE=3 SV=1 [tr|A0A336N9F3|A0A336N9F3_AGGAP,tr|A0A3M6PPB4|A0A3M6PPB4_AGGAP,tr|A0A448F8Q8|A0A448F8Q8_AGGAP]	0.154736	0.243835	1.2005	0.28591	HK83 hcp	HK83	5.87398e-05	0.00344752	1.4522	0.999961	11575 hcp	11575
tr|A0A336N9G0|A0A336N9G0_AGGAP;tr|A0A3M6NR34|A0A3M6NR34_AGGAP;tr|A0A3S4PT87|A0A3S4PT87_AGGAP	2	2	1.991	Aggregatibacter aphrophilus	Iron-sulfur cluster assembly protein CyaY OS=Aggregatibacter aphrophilus OX=732 GN=cyaY PE=3 SV=1 [tr|A0A336N9G0|A0A336N9G0_AGGAP,tr|A0A3M6NR34|A0A3M6NR34_AGGAP,tr|A0A3S4PT87|A0A3S4PT87_AGGAP]	0.0450546	0.134929	2.19068	0.542907	HK83 hcp	HK83	0.467511	0.317664	1.22687	0.105265	11575 hcp	11575
tr|A0A336N9H3|A0A336N9H3_AGGAP;tr|A0A3M6NR01|A0A3M6NR01_AGGAP;tr|A0A448F951|A0A448F951_AGGAP;tr|A0A369Z4P2|A0A369Z4P2_AGGAP	8	8	7.942	Aggregatibacter aphrophilus	Gamma-glutamylputrescine oxidoreductase OS=Aggregatibacter aphrophilus OX=732 GN=puuB PE=4 SV=1 [tr|A0A336N9H3|A0A336N9H3_AGGAP,tr|A0A3M6NR01|A0A3M6NR01_AGGAP,tr|A0A448F951|A0A448F951_AGGAP]	0.00132028	0.0575758	2.15029	0.976958	HK83 hcp	HK83	0.0735758	0.119695	1.35684	0.439084	11575 hcp	11575
tr|A0A336N9J3|A0A336N9J3_AGGAP;tr|A0A448F9A2|A0A448F9A2_AGGAP	35	5	42.633	Aggregatibacter aphrophilus	LPS-assembly protein LptD OS=Aggregatibacter aphrophilus OX=732 GN=lptD PE=3 SV=1 [tr|A0A336N9J3|A0A336N9J3_AGGAP,tr|A0A448F9A2|A0A448F9A2_AGGAP]	0.710815	0.535287	1.02567	0.0638484	HK83 hcp	HK83	0.870472	0.450025	1.03311	0.0526471	11575	11575 hcp
tr|A0A336N9N4|A0A336N9N4_AGGAP;tr|A0A3M6PK72|A0A3M6PK72_AGGAP;tr|A0A448F8Y5|A0A448F8Y5_AGGAP	11	11	14.882	Aggregatibacter aphrophilus	Uridine phosphorylase OS=Aggregatibacter aphrophilus OX=732 GN=udp PE=3 SV=1 [tr|A0A336N9N4|A0A336N9N4_AGGAP,tr|A0A3M6PK72|A0A3M6PK72_AGGAP,tr|A0A448F8Y5|A0A448F8Y5_AGGAP]	0.65113	0.511915	1.02799	0.0707431	HK83	HK83 hcp	0.184361	0.194725	1.12511	0.252377	11575	11575 hcp
tr|A0A336N9Z1|A0A336N9Z1_AGGAP;tr|A0A369ZG59|A0A369ZG59_AGGAP;tr|A0A3M6P725|A0A3M6P725_AGGAP;tr|A0A3S4Q4C6|A0A3S4Q4C6_AGGAP	2	2	2.991	Aggregatibacter aphrophilus	Methylglyoxal synthase OS=Aggregatibacter aphrophilus OX=732 GN=mgsA PE=3 SV=1 [tr|A0A336N9Z1|A0A336N9Z1_AGGAP,tr|A0A369ZG59|A0A369ZG59_AGGAP,tr|A0A3M6P725|A0A3M6P725_AGGAP,tr|A0A3S4Q4C6|A0A3S4Q4C6_AGGAP]	0.898296	0.598873	1.06306	0.0516247	HK83	HK83 hcp	0.00843671	0.0404994	1.40896	0.837428	11575	11575 hcp
tr|A0A336N9Z2|A0A336N9Z2_AGGAP;tr|A0A3M6P5J8|A0A3M6P5J8_AGGAP;tr|A0A448F861|A0A448F861_AGGAP;tr|A0A369Z7G2|A0A369Z7G2_AGGAP	20	19	28.74	Aggregatibacter aphrophilus	Citrate lyase alpha chain OS=Aggregatibacter aphrophilus OX=732 GN=citF PE=4 SV=1 [tr|A0A336N9Z2|A0A336N9Z2_AGGAP,tr|A0A3M6P5J8|A0A3M6P5J8_AGGAP,tr|A0A448F861|A0A448F861_AGGAP]	0.694245	0.530034	1.07293	0.0655953	HK83 hcp	HK83	0.154309	0.176891	1.16132	0.28645	11575	11575 hcp
tr|A0A336NA57|A0A336NA57_AGGAP;tr|A0A3S4Q4Q2|A0A3S4Q4Q2_AGGAP	4	3	4.918	Aggregatibacter aphrophilus	Pyridoxal phosphate homeostasis protein OS=Aggregatibacter aphrophilus OX=732 GN=NCTC5908_01730 PE=3 SV=1 [tr|A0A336NA57|A0A336NA57_AGGAP,tr|A0A3S4Q4Q2|A0A3S4Q4Q2_AGGAP]	0.0202396	0.0996924	1.40973	0.700626	HK83 hcp	HK83	0.539528	0.343141	1.0514	0.0888466	11575 hcp	11575
tr|A0A336NA96|A0A336NA96_AGGAP;tr|A0A3S4PTF5|A0A3S4PTF5_AGGAP	9	3	9.91	Aggregatibacter aphrophilus	N-acetylmuramoyl-L-alanine amidase OS=Aggregatibacter aphrophilus OX=732 GN=amiB PE=4 SV=1 [tr|A0A336NA96|A0A336NA96_AGGAP,tr|A0A3S4PTF5|A0A3S4PTF5_AGGAP]	0.751875	0.551211	1.04087	0.0600307	HK83 hcp	HK83	0.00363805	0.0282408	1.44345	0.924052	11575	11575 hcp
tr|A0A336NAA3|A0A336NAA3_AGGAP;tr|A0A3S4QAK1|A0A3S4QAK1_AGGAP;tr|A0A369Z9K9|A0A369Z9K9_AGGAP	14	4	15.908	Aggregatibacter aphrophilus	Superfamily II helicase OS=Aggregatibacter aphrophilus OX=732 GN=NCTC5908_02374 PE=3 SV=1 [tr|A0A336NAA3|A0A336NAA3_AGGAP,tr|A0A3S4QAK1|A0A3S4QAK1_AGGAP]	0.27995	0.330101	1.62772	0.178908	HK83	HK83 hcp	0.320977	0.252701	1.07784	0.157257	11575 hcp	11575
tr|A0A336NAC3|A0A336NAC3_AGGAP;tr|A0A3M6NRN4|A0A3M6NRN4_AGGAP;tr|A0A3S4U013|A0A3S4U013_AGGAP	8	8	7.962	Aggregatibacter aphrophilus	Fructose-1,6-bisphosphatase OS=Aggregatibacter aphrophilus OX=732 GN=glpX PE=3 SV=1 [tr|A0A336NAC3|A0A336NAC3_AGGAP,tr|A0A3S4U013|A0A3S4U013_AGGAP]	0.0058377	0.0741629	1.30508	0.880797	HK83 hcp	HK83	0.0071798	0.0392666	1.29228	0.857495	11575 hcp	11575
tr|A0A336NAD3|A0A336NAD3_AGGAP;tr|A0A3M6NRK7|A0A3M6NRK7_AGGAP;tr|A0A3S4Q5H4|A0A3S4Q5H4_AGGAP;tr|A0A369Z506|A0A369Z506_AGGAP	18	18	18.823	Aggregatibacter aphrophilus	ATP synthase gamma chain OS=Aggregatibacter aphrophilus OX=732 GN=atpG PE=3 SV=1 [tr|A0A336NAD3|A0A336NAD3_AGGAP,tr|A0A3M6NRK7|A0A3M6NRK7_AGGAP,tr|A0A3S4Q5H4|A0A3S4Q5H4_AGGAP]	0.202824	0.277834	1.21874	0.234722	HK83 hcp	HK83	0.00152846	0.0184817	1.40415	0.972045	11575 hcp	11575
tr|A0A336NAM0|A0A336NAM0_AGGAP;tr|A0A3M6NM09|A0A3M6NM09_AGGAP;tr|A0A3S4TZD7|A0A3S4TZD7_AGGAP	4	3	3.916	Aggregatibacter aphrophilus	EF-P post-translational modification enzyme B OS=Aggregatibacter aphrophilus OX=732 GN=kamA PE=3 SV=1 [tr|A0A336NAM0|A0A336NAM0_AGGAP,tr|A0A3M6NM09|A0A3M6NM09_AGGAP,tr|A0A3S4TZD7|A0A3S4TZD7_AGGAP]	0.116003	0.206983	1.43623	0.343666	HK83 hcp	HK83	0.787112	0.429087	1.01455	0.0572976	11575 hcp	11575
tr|A0A336NAN8|A0A336NAN8_AGGAP;tr|A0A3M6P743|A0A3M6P743_AGGAP;tr|A0A3S4QRG8|A0A3S4QRG8_AGGAP	6	6	5.979	Aggregatibacter aphrophilus	Formate channel 1 OS=Aggregatibacter aphrophilus OX=732 GN=focA PE=3 SV=1 [tr|A0A336NAN8|A0A336NAN8_AGGAP,tr|A0A3M6P743|A0A3M6P743_AGGAP,tr|A0A3S4QRG8|A0A3S4QRG8_AGGAP]	0.786986	0.564457	1.10371	0.0573065	HK83 hcp	HK83	0.194251	0.197589	1.35826	0.242653	11575 hcp	11575
tr|A0A336NAS0|A0A336NAS0_AGGAP;tr|A0A3M6PHN6|A0A3M6PHN6_AGGAP;tr|A0A448F8H6|A0A448F8H6_AGGAP	12	12	17.789	Aggregatibacter aphrophilus	Ribosome-binding ATPase YchF OS=Aggregatibacter aphrophilus OX=732 GN=engD PE=3 SV=1 [tr|A0A336NAS0|A0A336NAS0_AGGAP,tr|A0A3M6PHN6|A0A3M6PHN6_AGGAP,tr|A0A448F8H6|A0A448F8H6_AGGAP]	0.0908019	0.182875	1.31923	0.394588	HK83 hcp	HK83	0.00850239	0.0404994	1.40854	0.836421	11575 hcp	11575
tr|A0A336NAX8|A0A336NAX8_AGGAP;tr|A0A3S4S3M1|A0A3S4S3M1_AGGAP	4	2	5.982	Aggregatibacter aphrophilus	2-dehydro-3-deoxy-phosphogluconate aldolase OS=Aggregatibacter aphrophilus OX=732 GN=eda PE=3 SV=1 [tr|A0A336NAX8|A0A336NAX8_AGGAP,tr|A0A3S4S3M1|A0A3S4S3M1_AGGAP]	0.3934	0.394477	1.16027	0.127647	HK83 hcp	HK83	0.399698	0.287623	1.17734	0.125477	11575	11575 hcp
tr|A0A336NAZ9|A0A336NAZ9_AGGAP;tr|A0A3M6NR54|A0A3M6NR54_AGGAP;tr|A0A448F9P0|A0A448F9P0_AGGAP	6	6	8.963	Aggregatibacter aphrophilus	Xanthine-guanine phosphoribosyltransferase OS=Aggregatibacter aphrophilus OX=732 GN=gpt PE=3 SV=1 [tr|A0A336NAZ9|A0A336NAZ9_AGGAP,tr|A0A3M6NR54|A0A3M6NR54_AGGAP,tr|A0A448F9P0|A0A448F9P0_AGGAP]	0.0987356	0.189758	1.73187	0.377033	HK83 hcp	HK83	0.943361	0.47185	1.03003	0.0505014	11575 hcp	11575
tr|A0A336NB56|A0A336NB56_AGGAP;tr|A0A369Z6H7|A0A369Z6H7_AGGAP;tr|A0A3M6PJ17|A0A3M6PJ17_AGGAP;tr|A0A3S4PT64|A0A3S4PT64_AGGAP	3	3	3.973	Aggregatibacter aphrophilus	Probable protein kinase UbiB OS=Aggregatibacter aphrophilus OX=732 GN=ubiB PE=3 SV=1 [tr|A0A336NB56|A0A336NB56_AGGAP,tr|A0A369Z6H7|A0A369Z6H7_AGGAP,tr|A0A3M6PJ17|A0A3M6PJ17_AGGAP,tr|A0A3S4PT64|A0A3S4PT64_AGGAP]	0.00371395	0.0737324	1.28884	0.922442	HK83 hcp	HK83	0.000428178	0.010553	1.42839	0.996042	11575 hcp	11575
tr|A0A336NBC7|A0A336NBC7_AGGAP;tr|A0A3M6PNK5|A0A3M6PNK5_AGGAP;tr|A0A3S4RHT7|A0A3S4RHT7_AGGAP;tr|A0A369Z477|A0A369Z477_AGGAP	3	3	2.984	Aggregatibacter aphrophilus	Uncharacterized protein OS=Aggregatibacter aphrophilus OX=732 GN=NCTC5908_02162 PE=4 SV=1 [tr|A0A336NBC7|A0A336NBC7_AGGAP,tr|A0A3M6PNK5|A0A3M6PNK5_AGGAP,tr|A0A3S4RHT7|A0A3S4RHT7_AGGAP]	0.213285	0.283629	1.15141	0.225611	HK83 hcp	HK83	0.061788	0.11136	1.19753	0.476206	11575	11575 hcp
tr|A0A336NBD8|A0A336NBD8_AGGAP;tr|A0A3M6PNI7|A0A3M6PNI7_AGGAP;tr|A0A3S4TZV4|A0A3S4TZV4_AGGAP	5	5	6.927	Aggregatibacter aphrophilus	Trk system potassium uptake protein TrkA OS=Aggregatibacter aphrophilus OX=732 GN=trkA PE=4 SV=1 [tr|A0A336NBD8|A0A336NBD8_AGGAP,tr|A0A3M6PNI7|A0A3M6PNI7_AGGAP,tr|A0A3S4TZV4|A0A3S4TZV4_AGGAP]	0.0473181	0.13843	1.48422	0.532638	HK83 hcp	HK83	0.257909	0.227669	1.27769	0.192505	11575	11575 hcp
tr|A0A336NBU6|A0A336NBU6_AGGAP;tr|A0A3S4S356|A0A3S4S356_AGGAP	2	2	3.988	Aggregatibacter aphrophilus	Uncharacterized protein OS=Aggregatibacter aphrophilus OX=732 GN=NCTC5908_02348 PE=4 SV=1 [tr|A0A336NBU6|A0A336NBU6_AGGAP,tr|A0A3S4S356|A0A3S4S356_AGGAP]	0.509146	0.452959	1.07755	0.0952359	HK83	HK83 hcp	0.0874372	0.129478	1.25595	0.402538	11575 hcp	11575
tr|A0A336NBV7|A0A336NBV7_AGGAP;tr|A0A3M6P218|A0A3M6P218_AGGAP;tr|A0A3S5ECQ3|A0A3S5ECQ3_AGGAP	12	7	15.85	Aggregatibacter aphrophilus	Phosphate transport regulator (Distant homolog of PhoU) OS=Aggregatibacter aphrophilus OX=732 GN=NCTC5908_02358 PE=3 SV=1 [tr|A0A336NBV7|A0A336NBV7_AGGAP,tr|A0A3M6P218|A0A3M6P218_AGGAP,tr|A0A3S5ECQ3|A0A3S5ECQ3_AGGAP]	0.0284365	0.110451	1.31343	0.636435	HK83 hcp	HK83	0.367066	0.273803	1.06805	0.13736	11575 hcp	11575
tr|A0A336NBY2|A0A336NBY2_AGGAP;tr|A0A448FB11|A0A448FB11_AGGAP	16	3	15.802	Aggregatibacter aphrophilus	Lysine--tRNA ligase OS=Aggregatibacter aphrophilus OX=732 GN=lysU PE=3 SV=1 [tr|A0A336NBY2|A0A336NBY2_AGGAP,tr|A0A448FB11|A0A448FB11_AGGAP]	0.596237	0.489953	1.06066	0.0786971	HK83 hcp	HK83	0.228077	0.216837	1.27271	0.213682	11575	11575 hcp
tr|A0A336NC93|A0A336NC93_AGGAP;tr|A0A369ZBF1|A0A369ZBF1_AGGAP;tr|A0A3M6P268|A0A3M6P268_AGGAP;tr|A0A448F7X6|A0A448F7X6_AGGAP	3	3	4.964	Aggregatibacter aphrophilus	Lipopolysaccharide export system permease protein LptF OS=Aggregatibacter aphrophilus OX=732 GN=lptF PE=3 SV=1 [tr|A0A336NC93|A0A336NC93_AGGAP,tr|A0A369ZBF1|A0A369ZBF1_AGGAP,tr|A0A3M6P268|A0A3M6P268_AGGAP,tr|A0A448F7X6|A0A448F7X6_AGGAP]	0.0567897	0.148141	1.77833	0.494118	HK83 hcp	HK83	0.000954155	0.0145449	2.88373	0.985402	11575 hcp	11575
tr|A0A336NCE1|A0A336NCE1_AGGAP;tr|A0A3M6P6R7|A0A3M6P6R7_AGGAP;tr|A0A448F7C6|A0A448F7C6_AGGAP	3	3	2.97	Aggregatibacter aphrophilus	Glutamyl-tRNA reductase OS=Aggregatibacter aphrophilus OX=732 GN=hemA PE=3 SV=1 [tr|A0A336NCE1|A0A336NCE1_AGGAP,tr|A0A3M6P6R7|A0A3M6P6R7_AGGAP,tr|A0A448F7C6|A0A448F7C6_AGGAP]	0.29502	0.340416	1.80317	0.170451	HK83 hcp	HK83	0.394305	0.284365	1.02338	0.127332	11575	11575 hcp
tr|A0A336NCG3|A0A336NCG3_AGGAP;tr|A0A369ZBK3|A0A369ZBK3_AGGAP;tr|A0A3M6NGP4|A0A3M6NGP4_AGGAP;tr|A0A448FBZ5|A0A448FBZ5_AGGAP	2	2	1.976	Aggregatibacter aphrophilus	Cytochrome d ubiquinol oxidase subunit 2 OS=Aggregatibacter aphrophilus OX=732 GN=cydB PE=3 SV=1 [tr|A0A336NCG3|A0A336NCG3_AGGAP,tr|A0A369ZBK3|A0A369ZBK3_AGGAP,tr|A0A3M6NGP4|A0A3M6NGP4_AGGAP,tr|A0A448FBZ5|A0A448FBZ5_AGGAP]	0.401793	0.398472	1.1588	0.124768	HK83 hcp	HK83	0.828987	0.441042	1.00918	0.0546552	11575	11575 hcp
tr|A0A336NCI0|A0A336NCI0_AGGAP;tr|A0A3M6NGS7|A0A3M6NGS7_AGGAP;tr|A0A3S5ECX6|A0A3S5ECX6_AGGAP;tr|A0A369ZFW4|A0A369ZFW4_AGGAP	3	3	2.991	Aggregatibacter aphrophilus	H+/gluconate symporter and related permeases OS=Aggregatibacter aphrophilus OX=732 GN=NCTC5908_00438 PE=4 SV=1 [tr|A0A336NCI0|A0A336NCI0_AGGAP,tr|A0A3M6NGS7|A0A3M6NGS7_AGGAP,tr|A0A3S5ECX6|A0A3S5ECX6_AGGAP]	0.775985	0.560126	1.01255	0.0581087	HK83	HK83 hcp	0.785989	0.428816	1.09612	0.0573773	11575 hcp	11575
tr|A0A336NCJ7|A0A336NCJ7_AGGAP;tr|A0A3M6NGU3|A0A3M6NGU3_AGGAP;tr|A0A448FBH0|A0A448FBH0_AGGAP;tr|A0A369ZBP2|A0A369ZBP2_AGGAP	12	12	14.834	Aggregatibacter aphrophilus	Dye resistance protein OS=Aggregatibacter aphrophilus OX=732 GN=arcA PE=4 SV=1 [tr|A0A336NCJ7|A0A336NCJ7_AGGAP,tr|A0A3M6NGU3|A0A3M6NGU3_AGGAP,tr|A0A448FBH0|A0A448FBH0_AGGAP]	0.0140188	0.0866139	1.37056	0.763526	HK83 hcp	HK83	0.112812	0.14809	1.32674	0.349396	11575 hcp	11575
tr|A0A336NCK5|A0A336NCK5_AGGAP;tr|A0A369ZFX6|A0A369ZFX6_AGGAP;tr|A0A3M6P6X9|A0A3M6P6X9_AGGAP;tr|A0A3S5ECP9|A0A3S5ECP9_AGGAP	2	2	1.978	Aggregatibacter aphrophilus	Acylphosphatase OS=Aggregatibacter aphrophilus OX=732 GN=yccX PE=3 SV=1 [tr|A0A336NCK5|A0A336NCK5_AGGAP,tr|A0A369ZFX6|A0A369ZFX6_AGGAP,tr|A0A3M6P6X9|A0A3M6P6X9_AGGAP,tr|A0A3S5ECP9|A0A3S5ECP9_AGGAP]	0.63924	0.507986	1.59136	0.0723259	HK83 hcp	HK83	0.802632	0.433624	2.3492	0.0562437	11575	11575 hcp
tr|A0A336NCL6|A0A336NCL6_AGGAP;tr|A0A3M6PJM6|A0A3M6PJM6_AGGAP;tr|A0A3S4QTA6|A0A3S4QTA6_AGGAP	11	11	12.718	Aggregatibacter aphrophilus	UDP-N-acetylmuramate--L-alanyl-gamma-D-glutamyl-meso-2,6-diaminoheptandioate ligase OS=Aggregatibacter aphrophilus OX=732 GN=mpl PE=3 SV=1 [tr|A0A336NCL6|A0A336NCL6_AGGAP,tr|A0A3M6PJM6|A0A3M6PJM6_AGGAP,tr|A0A3S4QTA6|A0A3S4QTA6_AGGAP]	0.839843	0.58335	1.02823	0.0540725	HK83	HK83 hcp	0.000515558	0.0118201	1.63408	0.994513	11575	11575 hcp
tr|A0A336NCM8|A0A336NCM8_AGGAP;tr|A0A448F7T8|A0A448F7T8_AGGAP	30	29	36.689	Aggregatibacter aphrophilus	Argininosuccinate synthase OS=Aggregatibacter aphrophilus OX=732 GN=argG PE=3 SV=1 [tr|A0A336NCM8|A0A336NCM8_AGGAP,tr|A0A448F7T8|A0A448F7T8_AGGAP]	0.703348	0.534097	1.03249	0.0646203	HK83 hcp	HK83	0.243431	0.221626	1.13201	0.202343	11575	11575 hcp
tr|A0A336NCU1|A0A336NCU1_AGGAP;tr|A0A3M6PMK2|A0A3M6PMK2_AGGAP;tr|A0A448F9B7|A0A448F9B7_AGGAP	2	2	3.985	Aggregatibacter aphrophilus	Inner membrane protein yagU OS=Aggregatibacter aphrophilus OX=732 GN=yagU PE=4 SV=1 [tr|A0A336NCU1|A0A336NCU1_AGGAP,tr|A0A3M6PMK2|A0A3M6PMK2_AGGAP,tr|A0A448F9B7|A0A448F9B7_AGGAP]	0.0520298	0.143796	1.31577	0.512647	HK83	HK83 hcp	0.484343	0.322847	1.12662	0.101019	11575	11575 hcp
tr|A0A336NCV1|A0A336NCV1_AGGAP;tr|A0A369Z6K4|A0A369Z6K4_AGGAP;tr|A0A448F991|A0A448F991_AGGAP	3	2	2.916	Aggregatibacter aphrophilus	L-cystine transport system permease protein tcyB OS=Aggregatibacter aphrophilus OX=732 GN=tcyB PE=3 SV=1 [tr|A0A336NCV1|A0A336NCV1_AGGAP,tr|A0A369Z6K4|A0A369Z6K4_AGGAP,tr|A0A448F991|A0A448F991_AGGAP]	0.307008	0.349138	1.41279	0.164155	HK83 hcp	HK83	0.249998	0.224817	1.21332	0.197784	11575	11575 hcp
tr|A0A336NCZ0|A0A336NCZ0_AGGAP;tr|A0A448F9R7|A0A448F9R7_AGGAP	6	4	9.824	Aggregatibacter aphrophilus	ATP synthase epsilon chain OS=Aggregatibacter aphrophilus OX=732 GN=atpC PE=3 SV=1 [tr|A0A336NCZ0|A0A336NCZ0_AGGAP,tr|A0A448F9R7|A0A448F9R7_AGGAP]	0.330608	0.362076	1.13215	0.152754	HK83 hcp	HK83	0.152008	0.174963	1.22638	0.289389	11575 hcp	11575
tr|A0A336ND03|A0A336ND03_AGGAP;tr|A0A3M6P6Q8|A0A3M6P6Q8_AGGAP;tr|A0A448F963|A0A448F963_AGGAP	26	25	33.584	Aggregatibacter aphrophilus	Glucose-6-phosphate 1-dehydrogenase OS=Aggregatibacter aphrophilus OX=732 GN=zwf PE=3 SV=1 [tr|A0A336ND03|A0A336ND03_AGGAP,tr|A0A3M6P6Q8|A0A3M6P6Q8_AGGAP,tr|A0A448F963|A0A448F963_AGGAP]	0.16349	0.250543	1.14636	0.275229	HK83 hcp	HK83	0.210075	0.206928	1.15054	0.228344	11575	11575 hcp
tr|A0A336ND52|A0A336ND52_AGGAP;tr|A0A3S4PWU4|A0A3S4PWU4_AGGAP	13	12	15.851	Aggregatibacter aphrophilus	Peptidyl-prolyl cis-trans isomerase OS=Aggregatibacter aphrophilus OX=732 GN=fklB PE=3 SV=1 [tr|A0A336ND52|A0A336ND52_AGGAP,tr|A0A3S4PWU4|A0A3S4PWU4_AGGAP]	0.820198	0.577279	1.02131	0.0551573	HK83	HK83 hcp	0.0992353	0.137211	1.25955	0.375979	11575	11575 hcp
tr|A0A336ND63|A0A336ND63_AGGAP;tr|A0A369Z8W6|A0A369Z8W6_AGGAP;tr|A0A3M6PLM3|A0A3M6PLM3_AGGAP;tr|A0A3S4Q5E0|A0A3S4Q5E0_AGGAP	5	5	7.956	Aggregatibacter aphrophilus	Glycine--tRNA ligase alpha subunit OS=Aggregatibacter aphrophilus OX=732 GN=glyQ PE=3 SV=1 [tr|A0A336ND63|A0A336ND63_AGGAP,tr|A0A369Z8W6|A0A369Z8W6_AGGAP,tr|A0A3M6PLM3|A0A3M6PLM3_AGGAP,tr|A0A3S4Q5E0|A0A3S4Q5E0_AGGAP]	0.182162	0.263878	1.13893	0.254629	HK83 hcp	HK83	0.831426	0.441059	1.04657	0.0545207	11575 hcp	11575
tr|A0A336ND99|A0A336ND99_AGGAP;tr|A0A369ZE98|A0A369ZE98_AGGAP;tr|A0A3M6P230|A0A3M6P230_AGGAP;tr|A0A3S4PRH5|A0A3S4PRH5_AGGAP	4	4	3.925	Aggregatibacter aphrophilus	3-isopropylmalate dehydrogenase OS=Aggregatibacter aphrophilus OX=732 GN=leuB PE=3 SV=1 [tr|A0A336ND99|A0A336ND99_AGGAP,tr|A0A369ZE98|A0A369ZE98_AGGAP,tr|A0A3M6P230|A0A3M6P230_AGGAP,tr|A0A3S4PRH5|A0A3S4PRH5_AGGAP]	0.0550621	0.146823	1.21323	0.500665	HK83 hcp	HK83	0.198272	0.200479	1.29829	0.238879	11575	11575 hcp
tr|A0A336NDK0|A0A336NDK0_AGGAP;tr|A0A369Z7A7|A0A369Z7A7_AGGAP;tr|A0A3M6P782|A0A3M6P782_AGGAP;tr|A0A448F659|A0A448F659_AGGAP	2	2	1.987	Aggregatibacter aphrophilus	DNA repair protein RecO OS=Aggregatibacter aphrophilus OX=732 GN=recO PE=3 SV=1 [tr|A0A336NDK0|A0A336NDK0_AGGAP,tr|A0A369Z7A7|A0A369Z7A7_AGGAP,tr|A0A3M6P782|A0A3M6P782_AGGAP,tr|A0A448F659|A0A448F659_AGGAP]	0.0191825	0.0974789	1.77635	0.710262	HK83 hcp	HK83	0.254586	0.227135	1.03385	0.194695	11575	11575 hcp
tr|A0A336NE67|A0A336NE67_AGGAP;tr|A0A448F6Q6|A0A448F6Q6_AGGAP	3	2	3.906	Aggregatibacter aphrophilus	UPF0225 protein NCTC5908_00995 OS=Aggregatibacter aphrophilus OX=732 GN=ychJ PE=3 SV=1 [tr|A0A336NE67|A0A336NE67_AGGAP,tr|A0A448F6Q6|A0A448F6Q6_AGGAP]	0.859594	0.588384	1.00585	0.0531169	HK83 hcp	HK83	0.916094	0.463622	1.06953	0.0511032	11575 hcp	11575
tr|A0A336NEW0|A0A336NEW0_AGGAP;tr|A0A3M6P5S5|A0A3M6P5S5_AGGAP;tr|A0A3S4U0L1|A0A3S4U0L1_AGGAP	11	2	10.92	Aggregatibacter aphrophilus	HTH-type transcriptional regulator MalT OS=Aggregatibacter aphrophilus OX=732 GN=malT PE=3 SV=1 [tr|A0A336NEW0|A0A336NEW0_AGGAP,tr|A0A3M6P5S5|A0A3M6P5S5_AGGAP,tr|A0A3S4U0L1|A0A3S4U0L1_AGGAP]	0.474504	0.435179	1.08655	0.103468	HK83 hcp	HK83	0.385567	0.282402	1.06511	0.130425	11575 hcp	11575
tr|A0A336NF37|A0A336NF37_AGGAP;tr|A0A3M6PFA3|A0A3M6PFA3_AGGAP;tr|A0A3S4U0I3|A0A3S4U0I3_AGGAP	2	2	1.947	Aggregatibacter aphrophilus	NADPH-dependent 7-cyano-7-deazaguanine reductase OS=Aggregatibacter aphrophilus OX=732 GN=queF PE=3 SV=1 [tr|A0A336NF37|A0A336NF37_AGGAP,tr|A0A3M6PFA3|A0A3M6PFA3_AGGAP,tr|A0A3S4U0I3|A0A3S4U0I3_AGGAP]	0.195323	0.274796	1.26053	0.241637	HK83	HK83 hcp	0.00125866	0.0167683	2.40944	0.978402	11575	11575 hcp
tr|A0A336NGC1|A0A336NGC1_AGGAP;tr|A0A3S4S3C7|A0A3S4S3C7_AGGAP	4	4	5.851	Aggregatibacter aphrophilus	DUF406 family protein OS=Aggregatibacter aphrophilus OX=732 GN=yiiS PE=3 SV=1 [tr|A0A336NGC1|A0A336NGC1_AGGAP,tr|A0A3S4S3C7|A0A3S4S3C7_AGGAP]	0.75073	0.551211	1.04342	0.0601277	HK83	HK83 hcp	0.10689	0.142788	1.18594	0.360528	11575 hcp	11575
tr|A0A336NGE3|A0A336NGE3_AGGAP;tr|A0A369ZDZ2|A0A369ZDZ2_AGGAP;tr|A0A3M6NM15|A0A3M6NM15_AGGAP;tr|A0A3S4S3D8|A0A3S4S3D8_AGGAP	2	2	1.921	Aggregatibacter aphrophilus	Tyrosine recombinase XerD OS=Aggregatibacter aphrophilus OX=732 GN=xerD PE=3 SV=1 [tr|A0A336NGE3|A0A336NGE3_AGGAP,tr|A0A369ZDZ2|A0A369ZDZ2_AGGAP,tr|A0A3M6NM15|A0A3M6NM15_AGGAP,tr|A0A3S4S3D8|A0A3S4S3D8_AGGAP]	0.0358458	0.12208	2.02803	0.590132	HK83 hcp	HK83	0.733198	0.410231	1.13441	0.0616796	11575 hcp	11575
tr|A0A336NGJ8|A0A336NGJ8_AGGAP;tr|A0A369ZB07|A0A369ZB07_AGGAP;tr|A0A3M6NIA5|A0A3M6NIA5_AGGAP;tr|A0A448F824|A0A448F824_AGGAP	2	2	1.976	Aggregatibacter aphrophilus	Phosphatidylglycerol--prolipoprotein diacylglyceryl transferase OS=Aggregatibacter aphrophilus OX=732 GN=lgt PE=3 SV=1 [tr|A0A336NGJ8|A0A336NGJ8_AGGAP,tr|A0A369ZB07|A0A369ZB07_AGGAP,tr|A0A3M6NIA5|A0A3M6NIA5_AGGAP,tr|A0A448F824|A0A448F824_AGGAP]	0.338685	0.367281	2.11064	0.149127	HK83 hcp	HK83	0.98401	0.480719	1.02544	0.0500399	11575 hcp	11575
tr|A0A336NGK9|A0A336NGK9_AGGAP;tr|A0A369ZG93|A0A369ZG93_AGGAP;tr|A0A3M6NIB5|A0A3M6NIB5_AGGAP;tr|A0A3S4QRJ2|A0A3S4QRJ2_AGGAP	5	5	4.959	Aggregatibacter aphrophilus	Glutamate dehydrogenase OS=Aggregatibacter aphrophilus OX=732 GN=gdhA PE=3 SV=1 [tr|A0A336NGK9|A0A336NGK9_AGGAP,tr|A0A369ZG93|A0A369ZG93_AGGAP,tr|A0A3M6NIB5|A0A3M6NIB5_AGGAP,tr|A0A3S4QRJ2|A0A3S4QRJ2_AGGAP]	0.035652	0.12208	1.69977	0.591235	HK83 hcp	HK83	0.00752801	0.0393425	1.40734	0.851777	11575	11575 hcp
tr|A0A336NGS6|A0A336NGS6_AGGAP;tr|A0A369ZD04|A0A369ZD04_AGGAP;tr|A0A3M6NLW6|A0A3M6NLW6_AGGAP;tr|A0A3S4PY77|A0A3S4PY77_AGGAP	10	9	10.883	Aggregatibacter aphrophilus	Histidine--tRNA ligase OS=Aggregatibacter aphrophilus OX=732 GN=hisS PE=3 SV=1 [tr|A0A336NGS6|A0A336NGS6_AGGAP,tr|A0A369ZD04|A0A369ZD04_AGGAP,tr|A0A3M6NLW6|A0A3M6NLW6_AGGAP,tr|A0A3S4PY77|A0A3S4PY77_AGGAP]	0.259163	0.315066	1.1071	0.191689	HK83 hcp	HK83	0.147128	0.171652	1.13944	0.295804	11575	11575 hcp
tr|A0A336NGV4|A0A336NGV4_AGGAP;tr|A0A369ZFY5|A0A369ZFY5_AGGAP;tr|A0A3M6PHG4|A0A3M6PHG4_AGGAP;tr|A0A448F8I3|A0A448F8I3_AGGAP	16	15	20.829	Aggregatibacter aphrophilus	S-adenosylmethionine synthase OS=Aggregatibacter aphrophilus OX=732 GN=metK PE=3 SV=1 [tr|A0A336NGV4|A0A336NGV4_AGGAP,tr|A0A369ZFY5|A0A369ZFY5_AGGAP,tr|A0A3M6PHG4|A0A3M6PHG4_AGGAP,tr|A0A448F8I3|A0A448F8I3_AGGAP]	0.387167	0.389977	1.05719	0.129851	HK83	HK83 hcp	0.207886	0.206224	1.19355	0.230239	11575	11575 hcp
tr|A0A336NGW4|A0A336NGW4_AGGAP;tr|A0A3M6PHH0|A0A3M6PHH0_AGGAP;tr|A0A3S4QRN7|A0A3S4QRN7_AGGAP	13	13	13.844	Aggregatibacter aphrophilus	Fatty acid metabolism regulator protein OS=Aggregatibacter aphrophilus OX=732 GN=fadR PE=3 SV=1 [tr|A0A336NGW4|A0A336NGW4_AGGAP,tr|A0A3M6PHH0|A0A3M6PHH0_AGGAP,tr|A0A3S4QRN7|A0A3S4QRN7_AGGAP]	0.580389	0.482548	1.11478	0.0813202	HK83	HK83 hcp	0.830944	0.441059	1.06798	0.0545471	11575	11575 hcp
tr|A0A336NHA6|A0A336NHA6_AGGAP	3	3	2.918	Aggregatibacter aphrophilus	Site-specific DNA-methyltransferase (adenine-specific) OS=Aggregatibacter aphrophilus OX=732 GN=dam PE=3 SV=1	0.0286878	0.11048	2.28512	0.63471	HK83 hcp	HK83	0.050508	0.100797	1.73333	0.518912	11575 hcp	11575
tr|A0A336NHD6|A0A336NHD6_AGGAP;tr|A0A3M6NQZ8|A0A3M6NQZ8_AGGAP;tr|A0A448F8U3|A0A448F8U3_AGGAP;tr|A0A369Z9C3|A0A369Z9C3_AGGAP	11	11	12.897	Aggregatibacter aphrophilus	Peptidyl-prolyl cis-trans isomerase surA OS=Aggregatibacter aphrophilus OX=732 GN=surA PE=4 SV=1 [tr|A0A336NHD6|A0A336NHD6_AGGAP,tr|A0A3M6NQZ8|A0A3M6NQZ8_AGGAP,tr|A0A448F8U3|A0A448F8U3_AGGAP]	0.600157	0.491902	1.15047	0.0780721	HK83 hcp	HK83	5.31744e-05	0.00344752	2.58929	0.999971	11575	11575 hcp
tr|A0A336NHE6|A0A336NHE6_AGGAP;tr|A0A3M6P415|A0A3M6P415_AGGAP;tr|A0A3S4TZT3|A0A3S4TZT3_AGGAP	2	2	1.987	Aggregatibacter aphrophilus	Protein translocase subunit SecY OS=Aggregatibacter aphrophilus OX=732 GN=secY PE=3 SV=1 [tr|A0A336NHE6|A0A336NHE6_AGGAP,tr|A0A3M6P415|A0A3M6P415_AGGAP,tr|A0A3S4TZT3|A0A3S4TZT3_AGGAP]	0.015287	0.0899206	1.81417	0.749363	HK83 hcp	HK83	0.59026	0.362335	1.07107	0.079668	11575	11575 hcp
tr|A0A336NHT4|A0A336NHT4_AGGAP;tr|A0A3M6P838|A0A3M6P838_AGGAP;tr|A0A3S4RH46|A0A3S4RH46_AGGAP	2	2	2.975	Aggregatibacter aphrophilus	Predicted transporter component OS=Aggregatibacter aphrophilus OX=732 GN=NCTC5908_02283 PE=3 SV=1 [tr|A0A336NHT4|A0A336NHT4_AGGAP,tr|A0A3M6P838|A0A3M6P838_AGGAP,tr|A0A3S4RH46|A0A3S4RH46_AGGAP]	0.940668	0.611899	1.10785	0.0505503	HK83 hcp	HK83	0.549571	0.346901	1.12021	0.0868891	11575	11575 hcp
tr|A0A369Z3T9|A0A369Z3T9_AGGAP;tr|A0A3M6NRW0|A0A3M6NRW0_AGGAP;tr|A0A336N7M4|A0A336N7M4_AGGAP;tr|A0A336N691|A0A336N691_AGGAP	14	13	15.804	Aggregatibacter aphrophilus	Oligopeptidase A OS=Aggregatibacter aphrophilus OX=732 GN=DPV99_11480 PE=3 SV=1 [tr|A0A369Z3T9|A0A369Z3T9_AGGAP,tr|A0A3M6NRW0|A0A3M6NRW0_AGGAP]	0.0174783	0.0929806	1.4666	0.726624	HK83 hcp	HK83	0.190642	0.196702	1.18364	0.246127	11575	11575 hcp
tr|A0A369Z3U1|A0A369Z3U1_AGGAP;tr|A0A3M6PBU6|A0A3M6PBU6_AGGAP	5	5	4.935	Aggregatibacter aphrophilus	ABC transporter permease OS=Aggregatibacter aphrophilus OX=732 GN=DPV99_11585 PE=3 SV=1 [tr|A0A369Z3U1|A0A369Z3U1_AGGAP,tr|A0A3M6PBU6|A0A3M6PBU6_AGGAP]	0.364663	0.380292	1.14455	0.138301	HK83 hcp	HK83	0.0284705	0.0744503	1.41965	0.636201	11575 hcp	11575
tr|A0A369Z407|A0A369Z407_AGGAP;tr|A0A3M6PNF7|A0A3M6PNF7_AGGAP	3	3	3.948	Aggregatibacter aphrophilus	ATP-binding cassette domain-containing protein OS=Aggregatibacter aphrophilus OX=732 GN=DPV99_11090 PE=4 SV=1 [tr|A0A369Z407|A0A369Z407_AGGAP,tr|A0A3M6PNF7|A0A3M6PNF7_AGGAP]	0.0770685	0.168644	1.27161	0.429239	HK83 hcp	HK83	0.671428	0.391011	1.09671	0.0682073	11575 hcp	11575
tr|A0A369Z423|A0A369Z423_AGGAP;tr|A0A448FAW8|A0A448FAW8_AGGAP	6	6	6.9	Aggregatibacter aphrophilus	Carboxypeptidase regulatory-like domain-containing protein OS=Aggregatibacter aphrophilus OX=732 GN=DPV99_11105 PE=4 SV=1	0.00297466	0.071529	1.55594	0.938508	HK83 hcp	HK83	0.0446951	0.0949629	1.58627	0.544581	11575 hcp	11575
tr|A0A369Z483|A0A369Z483_AGGAP;tr|A0A3M6PLK0|A0A3M6PLK0_AGGAP	10	10	12.691	Aggregatibacter aphrophilus	Ribosomal protein S12 methylthiotransferase RimO OS=Aggregatibacter aphrophilus OX=732 GN=rimO PE=3 SV=1 [tr|A0A369Z483|A0A369Z483_AGGAP,tr|A0A3M6PLK0|A0A3M6PLK0_AGGAP]	0.000819682	0.0531699	1.91281	0.988369	HK83 hcp	HK83	0.282215	0.238597	1.14033	0.177596	11575 hcp	11575
tr|A0A369Z4I9|A0A369Z4I9_AGGAP;tr|A0A448F7I4|A0A448F7I4_AGGAP	3	3	2.949	Aggregatibacter aphrophilus	DUF808 domain-containing protein OS=Aggregatibacter aphrophilus OX=732 GN=DPV99_10180 PE=4 SV=1	0.162818	0.250116	1.2885	0.276024	HK83 hcp	HK83	0.496251	0.327437	1.15212	0.098175	11575 hcp	11575
tr|A0A369Z507|A0A369Z507_AGGAP;tr|A0A3M6NRG7|A0A3M6NRG7_AGGAP	2	2	1.994	Aggregatibacter aphrophilus	FMN-binding protein MioC OS=Aggregatibacter aphrophilus OX=732 GN=DPV99_09795 PE=4 SV=1 [tr|A0A369Z507|A0A369Z507_AGGAP,tr|A0A3M6NRG7|A0A3M6NRG7_AGGAP]	0.343285	0.367281	1.13895	0.147119	HK83 hcp	HK83	0.180245	0.191514	1.29731	0.256621	11575 hcp	11575
tr|A0A369Z516|A0A369Z516_AGGAP;tr|A0A3M6NRD8|A0A3M6NRD8_AGGAP	2	2	1.989	Aggregatibacter aphrophilus	Anaerobic C4-dicarboxylate transporter OS=Aggregatibacter aphrophilus OX=732 GN=DPV99_09835 PE=3 SV=1 [tr|A0A369Z516|A0A369Z516_AGGAP,tr|A0A3M6NRD8|A0A3M6NRD8_AGGAP]	0.00097414	0.0562528	1.20375	0.984952	HK83 hcp	HK83	0.0992228	0.137211	1.24869	0.376006	11575 hcp	11575
tr|A0A369Z564|A0A369Z564_AGGAP;tr|A0A448F9W7|A0A448F9W7_AGGAP	5	5	4.97	Aggregatibacter aphrophilus	C-type lysozyme inhibitor OS=Aggregatibacter aphrophilus OX=732 GN=DPV99_10110 PE=4 SV=1	0.597126	0.490367	1.07225	0.0785545	HK83 hcp	HK83	0.0351361	0.0834675	1.24907	0.594199	11575 hcp	11575
tr|A0A369Z565|A0A369Z565_AGGAP;tr|A0A3M6NRC4|A0A3M6NRC4_AGGAP	3	3	2.991	Aggregatibacter aphrophilus	Phosphoglycolate phosphatase OS=Aggregatibacter aphrophilus OX=732 GN=DPV99_10075 PE=3 SV=1 [tr|A0A369Z565|A0A369Z565_AGGAP,tr|A0A3M6NRC4|A0A3M6NRC4_AGGAP]	0.123518	0.212648	1.14178	0.33085	HK83	HK83 hcp	0.0204588	0.0620596	1.30778	0.698674	11575	11575 hcp
tr|A0A369Z5B3|A0A369Z5B3_AGGAP;tr|A0A3M6P6G0|A0A3M6P6G0_AGGAP;tr|A0A3S4TZ08|A0A3S4TZ08_AGGAP	2	2	1.942	Aggregatibacter aphrophilus	Spermidine/putrescine ABC transporter permease PotC OS=Aggregatibacter aphrophilus OX=732 GN=DPV99_11755 PE=3 SV=1 [tr|A0A369Z5B3|A0A369Z5B3_AGGAP,tr|A0A3M6P6G0|A0A3M6P6G0_AGGAP,tr|A0A3S4TZ08|A0A3S4TZ08_AGGAP]	0.0288208	0.110617	1.61954	0.633802	HK83 hcp	HK83	0.668175	0.39047	1.07421	0.0686	11575	11575 hcp
tr|A0A369Z5G8|A0A369Z5G8_AGGAP;tr|A0A3M6PGQ2|A0A3M6PGQ2_AGGAP	3	2	2.928	Aggregatibacter aphrophilus	Ribonuclease T OS=Aggregatibacter aphrophilus OX=732 GN=DPV99_08870 PE=3 SV=1 [tr|A0A369Z5G8|A0A369Z5G8_AGGAP,tr|A0A3M6PGQ2|A0A3M6PGQ2_AGGAP]	0.34824	0.36929	1.20634	0.145001	HK83 hcp	HK83	0.00991393	0.0444773	1.67247	0.815691	11575 hcp	11575
tr|A0A369Z5H7|A0A369Z5H7_AGGAP;tr|A0A3M6NRT8|A0A3M6NRT8_AGGAP	2	2	1.994	Aggregatibacter aphrophilus	Small ribosomal subunit biogenesis GTPase RsgA OS=Aggregatibacter aphrophilus OX=732 GN=rsgA PE=3 SV=1	0.188982	0.26866	1.19225	0.247754	HK83 hcp	HK83	0.473512	0.319736	1.13246	0.10372	11575 hcp	11575
tr|A0A369Z5I0|A0A369Z5I0_AGGAP;tr|A0A3M6PFI3|A0A3M6PFI3_AGGAP	3	3	2.917	Aggregatibacter aphrophilus	Outer membrane lipoprotein carrier protein LolA OS=Aggregatibacter aphrophilus OX=732 GN=DPV99_08925 PE=4 SV=1 [tr|A0A369Z5I0|A0A369Z5I0_AGGAP,tr|A0A3M6PFI3|A0A3M6PFI3_AGGAP]	0.355692	0.373667	1.19902	0.141902	HK83 hcp	HK83	0.00103428	0.015214	1.93106	0.98359	11575	11575 hcp
tr|A0A369Z5N3|A0A369Z5N3_AGGAP	9	3	9.903	Aggregatibacter aphrophilus	Thioredoxin reductase OS=Aggregatibacter aphrophilus OX=732 GN=trxB PE=3 SV=1	0.687735	0.529101	1.06073	0.0663156	HK83	HK83 hcp	0.012959	0.0515148	1.35596	0.776001	11575	11575 hcp
tr|A0A369Z5R8|A0A369Z5R8_AGGAP;tr|A0A3S5ECM5|A0A3S5ECM5_AGGAP	8	8	9.913	Aggregatibacter aphrophilus	ABC transporter ATP-binding protein OS=Aggregatibacter aphrophilus OX=732 GN=DPV99_09360 PE=4 SV=1 [tr|A0A369Z5R8|A0A369Z5R8_AGGAP,tr|A0A3S5ECM5|A0A3S5ECM5_AGGAP]	0.426501	0.411596	1.16822	0.116837	HK83 hcp	HK83	0.0391219	0.0888674	1.31664	0.572217	11575 hcp	11575
tr|A0A369Z5S0|A0A369Z5S0_AGGAP;tr|A0A3M6NI45|A0A3M6NI45_AGGAP	25	24	33.603	Aggregatibacter aphrophilus	Preprotein translocase OS=Aggregatibacter aphrophilus OX=732 GN=DPV99_11135 PE=4 SV=1 [tr|A0A369Z5S0|A0A369Z5S0_AGGAP,tr|A0A3M6NI45|A0A3M6NI45_AGGAP]	0.429181	0.412746	1.28688	0.116023	HK83	HK83 hcp	0.288576	0.241096	1.68193	0.173991	11575	11575 hcp
tr|A0A369Z5W0|A0A369Z5W0_AGGAP	10	2	12.838	Aggregatibacter aphrophilus	YadA_anchor domain-containing protein OS=Aggregatibacter aphrophilus OX=732 GN=DPV99_11310 PE=4 SV=1	0.0315871	0.113981	1.49486	0.615646	HK83 hcp	HK83	0.572672	0.35699	1.10692	0.082655	11575 hcp	11575
tr|A0A369Z5W1|A0A369Z5W1_AGGAP;tr|A0A3M6PGF7|A0A3M6PGF7_AGGAP;tr|A0A336N544|A0A336N544_AGGAP;tr|A0A448F624|A0A448F624_AGGAP	6	6	5.863	Aggregatibacter aphrophilus	FAD:protein FMN transferase OS=Aggregatibacter aphrophilus OX=732 GN=DPV99_09445 PE=3 SV=1 [tr|A0A369Z5W1|A0A369Z5W1_AGGAP,tr|A0A3M6PGF7|A0A3M6PGF7_AGGAP]	0.229102	0.296326	1.13451	0.212893	HK83 hcp	HK83	0.323809	0.254163	1.15714	0.155912	11575 hcp	11575
tr|A0A369Z628|A0A369Z628_AGGAP;tr|A0A3M6NQZ3|A0A3M6NQZ3_AGGAP;tr|A0A3S4RHR4|A0A3S4RHR4_AGGAP	4	4	5.949	Aggregatibacter aphrophilus	Ribosomal RNA small subunit methyltransferase A OS=Aggregatibacter aphrophilus OX=732 GN=rsmA PE=3 SV=1 [tr|A0A369Z628|A0A369Z628_AGGAP,tr|A0A3M6NQZ3|A0A3M6NQZ3_AGGAP,tr|A0A3S4RHR4|A0A3S4RHR4_AGGAP]	0.000268707	0.0310335	1.72808	0.998375	HK83 hcp	HK83	0.0672056	0.116033	1.35575	0.458335	11575 hcp	11575
tr|A0A369Z673|A0A369Z673_AGGAP	9	9	10.855	Aggregatibacter aphrophilus	Fe/S biogenesis protein NfuA OS=Aggregatibacter aphrophilus OX=732 GN=nfuA PE=3 SV=1	0.578269	0.482365	1.05192	0.081683	HK83 hcp	HK83	0.483346	0.322847	1.0466	0.101263	11575 hcp	11575
tr|A0A369Z686|A0A369Z686_AGGAP;tr|A0A3M6NLY4|A0A3M6NLY4_AGGAP	5	5	5.902	Aggregatibacter aphrophilus	DUF535 domain-containing protein OS=Aggregatibacter aphrophilus OX=732 GN=DPV99_10155 PE=4 SV=1 [tr|A0A369Z686|A0A369Z686_AGGAP,tr|A0A3M6NLY4|A0A3M6NLY4_AGGAP]	0.00656887	0.0772702	1.48467	0.867844	HK83 hcp	HK83	0.0542564	0.104506	1.35536	0.503787	11575 hcp	11575
tr|A0A369Z687|A0A369Z687_AGGAP;tr|A0A3M6NQW4|A0A3M6NQW4_AGGAP;tr|A0A336N6C6|A0A336N6C6_AGGAP;tr|A0A3S4TYL4|A0A3S4TYL4_AGGAP	4	3	3.988	Aggregatibacter aphrophilus	Imidazole glycerol phosphate synthase subunit HisF OS=Aggregatibacter aphrophilus OX=732 GN=hisF PE=3 SV=1 [tr|A0A369Z687|A0A369Z687_AGGAP,tr|A0A3M6NQW4|A0A3M6NQW4_AGGAP]	0.0951976	0.186349	1.50366	0.384666	HK83 hcp	HK83	0.0522754	0.102976	1.66747	0.511653	11575 hcp	11575
tr|A0A369Z6C6|A0A369Z6C6_AGGAP;tr|A0A3M6PGB5|A0A3M6PGB5_AGGAP	2	2	2.979	Aggregatibacter aphrophilus	Phosphofructokinase OS=Aggregatibacter aphrophilus OX=732 GN=DPV99_08345 PE=3 SV=1 [tr|A0A369Z6C6|A0A369Z6C6_AGGAP,tr|A0A3M6PGB5|A0A3M6PGB5_AGGAP]	0.0173653	0.0929806	1.48114	0.727748	HK83 hcp	HK83	0.609348	0.366521	1.04697	0.0766426	11575	11575 hcp
tr|A0A369Z6D0|A0A369Z6D0_AGGAP;tr|A0A3M6NQR7|A0A3M6NQR7_AGGAP	2	2	1.994	Aggregatibacter aphrophilus	DUF416 family protein OS=Aggregatibacter aphrophilus OX=732 GN=DPV99_08245 PE=4 SV=1	0.183245	0.264242	1.26332	0.253515	HK83 hcp	HK83	0.0388977	0.0885622	1.56204	0.5734	11575 hcp	11575
tr|A0A369Z6L5|A0A369Z6L5_AGGAP	23	2	28.81	Aggregatibacter aphrophilus	LPS-assembly protein LptD OS=Aggregatibacter aphrophilus OX=732 GN=lptD PE=3 SV=1	0.0766984	0.168644	1.43926	0.430261	HK83 hcp	HK83	0.0571432	0.107357	1.15754	0.492801	11575 hcp	11575
tr|A0A369Z723|A0A369Z723_AGGAP	8	8	8.873	Aggregatibacter aphrophilus	Glutamate 5-kinase OS=Aggregatibacter aphrophilus OX=732 GN=proB PE=3 SV=1	0.240285	0.304349	1.10678	0.204587	HK83	HK83 hcp	0.292206	0.242872	1.19633	0.171983	11575 hcp	11575
tr|A0A369Z732|A0A369Z732_AGGAP;tr|A0A3M6P1Z7|A0A3M6P1Z7_AGGAP;tr|A0A3S4RG84|A0A3S4RG84_AGGAP	11	11	12.905	Aggregatibacter aphrophilus	Ribosome-recycling factor OS=Aggregatibacter aphrophilus OX=732 GN=frr PE=3 SV=1 [tr|A0A369Z732|A0A369Z732_AGGAP,tr|A0A3S4RG84|A0A3S4RG84_AGGAP]	0.605689	0.494522	1.046	0.0772057	HK83	HK83 hcp	0.00549637	0.0368319	1.23644	0.88707	11575	11575 hcp
tr|A0A369Z7A8|A0A369Z7A8_AGGAP;tr|A0A3M6PFD7|A0A3M6PFD7_AGGAP	6	6	5.942	Aggregatibacter aphrophilus	Uncharacterized protein OS=Aggregatibacter aphrophilus OX=732 GN=DPV99_08815 PE=4 SV=1 [tr|A0A369Z7A8|A0A369Z7A8_AGGAP,tr|A0A3M6PFD7|A0A3M6PFD7_AGGAP]	0.00146622	0.0575758	1.56083	0.973518	HK83	HK83 hcp	0.325479	0.254865	1.09117	0.155127	11575	11575 hcp
tr|A0A369Z7C7|A0A369Z7C7_AGGAP;tr|A0A3M6P5N4|A0A3M6P5N4_AGGAP	6	6	7.855	Aggregatibacter aphrophilus	UDP-N-acetylmuramate--L-alanine ligase OS=Aggregatibacter aphrophilus OX=732 GN=murC PE=3 SV=1 [tr|A0A369Z7C7|A0A369Z7C7_AGGAP,tr|A0A3M6P5N4|A0A3M6P5N4_AGGAP]	0.79934	0.568903	1.09052	0.0564598	HK83 hcp	HK83	0.000547002	0.0119836	2.90477	0.99393	11575 hcp	11575
tr|A0A369Z7D1|A0A369Z7D1_AGGAP	4	4	4.938	Aggregatibacter aphrophilus	3-deoxy-D-manno-octulosonic acid kinase OS=Aggregatibacter aphrophilus OX=732 GN=kdkA PE=3 SV=1	0.681321	0.5254	1.0227	0.0670446	HK83 hcp	HK83	0.0058723	0.0376473	1.20166	0.880169	11575 hcp	11575
tr|A0A369Z7I0|A0A369Z7I0_AGGAP;tr|A0A336N7W9|A0A336N7W9_AGGAP	3	2	2.958	Aggregatibacter aphrophilus	DUF484 domain-containing protein OS=Aggregatibacter aphrophilus OX=732 GN=DPV99_07490 PE=4 SV=1	0.308157	0.349542	1.02216	0.163571	HK83	HK83 hcp	0.903304	0.458634	1.20071	0.0514676	11575	11575 hcp
tr|A0A369Z7K8|A0A369Z7K8_AGGAP;tr|A0A3M6PDD5|A0A3M6PDD5_AGGAP	5	5	5.924	Aggregatibacter aphrophilus	ABC transporter permease OS=Aggregatibacter aphrophilus OX=732 GN=DPV99_11580 PE=3 SV=1 [tr|A0A369Z7K8|A0A369Z7K8_AGGAP,tr|A0A3M6PDD5|A0A3M6PDD5_AGGAP]	0.130721	0.219345	1.17062	0.319381	HK83	HK83 hcp	0.0131462	0.052049	1.35551	0.773752	11575 hcp	11575
tr|A0A369Z7P3|A0A369Z7P3_AGGAP	12	12	13.922	Aggregatibacter aphrophilus	Two-component system response regulator NarL OS=Aggregatibacter aphrophilus OX=732 GN=DPV99_09495 PE=4 SV=1	0.0426085	0.132673	1.16052	0.554546	HK83 hcp	HK83	0.118128	0.152831	1.08119	0.339947	11575	11575 hcp
tr|A0A369Z7R0|A0A369Z7R0_AGGAP	7	2	6.919	Aggregatibacter aphrophilus	Chorismate synthase OS=Aggregatibacter aphrophilus OX=732 GN=aroC PE=3 SV=1	0.495676	0.446316	1.1005	0.0983094	HK83 hcp	HK83	0.576371	0.358061	1.04986	0.0820103	11575 hcp	11575
tr|A0A369Z7R3|A0A369Z7R3_AGGAP;tr|A0A3M6PL65|A0A3M6PL65_AGGAP	4	4	3.898	Aggregatibacter aphrophilus	Hydrogenase 4 subunit B OS=Aggregatibacter aphrophilus OX=732 GN=DPV99_11030 PE=4 SV=1 [tr|A0A369Z7R3|A0A369Z7R3_AGGAP,tr|A0A3M6PL65|A0A3M6PL65_AGGAP]	0.00105222	0.0571994	2.38836	0.983181	HK83 hcp	HK83	0.327703	0.255243	1.09249	0.154091	11575 hcp	11575
tr|A0A369Z7T4|A0A369Z7T4_AGGAP	22	8	23.72	Aggregatibacter aphrophilus	Lysine--tRNA ligase OS=Aggregatibacter aphrophilus OX=732 GN=lysS PE=3 SV=1	0.755083	0.551938	1.07186	0.0597618	HK83	HK83 hcp	0.227464	0.216837	1.14907	0.214156	11575	11575 hcp
tr|A0A369Z8C7|A0A369Z8C7_AGGAP;tr|A0A3M6PII7|A0A3M6PII7_AGGAP;tr|A0A336N8N0|A0A336N8N0_AGGAP;tr|A0A448F917|A0A448F917_AGGAP	3	3	3.977	Aggregatibacter aphrophilus	Purine nucleoside phosphorylase OS=Aggregatibacter aphrophilus OX=732 GN=pgeF PE=3 SV=1 [tr|A0A369Z8C7|A0A369Z8C7_AGGAP,tr|A0A3M6PII7|A0A3M6PII7_AGGAP]	0.536744	0.464432	1.05074	0.0894024	HK83	HK83 hcp	0.0795028	0.12343	1.27444	0.422646	11575	11575 hcp
tr|A0A369Z8D8|A0A369Z8D8_AGGAP;tr|A0A3M6PGX0|A0A3M6PGX0_AGGAP	13	13	13.725	Aggregatibacter aphrophilus	Glycerol-3-phosphate transporter OS=Aggregatibacter aphrophilus OX=732 GN=glpT PE=3 SV=1 [tr|A0A369Z8D8|A0A369Z8D8_AGGAP,tr|A0A3M6PGX0|A0A3M6PGX0_AGGAP]	0.00979224	0.0827459	1.36185	0.817413	HK83 hcp	HK83	0.0173493	0.0576316	1.55581	0.727908	11575 hcp	11575
tr|A0A369Z8J0|A0A369Z8J0_AGGAP;tr|A0A3M6PHY1|A0A3M6PHY1_AGGAP	39	39	46.495	Aggregatibacter aphrophilus	Ketol-acid reductoisomerase (NADP(+)) OS=Aggregatibacter aphrophilus OX=732 GN=ilvC PE=3 SV=1 [tr|A0A369Z8J0|A0A369Z8J0_AGGAP,tr|A0A3M6PHY1|A0A3M6PHY1_AGGAP]	0.767947	0.556939	1.04197	0.0587242	HK83 hcp	HK83	0.694384	0.399347	1.0321	0.06558	11575 hcp	11575
tr|A0A369Z8K9|A0A369Z8K9_AGGAP;tr|A0A3M6PBT2|A0A3M6PBT2_AGGAP	9	9	12.921	Aggregatibacter aphrophilus	Lactate utilization protein C OS=Aggregatibacter aphrophilus OX=732 GN=DPV99_11605 PE=4 SV=1 [tr|A0A369Z8K9|A0A369Z8K9_AGGAP,tr|A0A3M6PBT2|A0A3M6PBT2_AGGAP]	0.0223402	0.102997	1.23202	0.682519	HK83 hcp	HK83	0.0409068	0.089618	1.23397	0.563003	11575 hcp	11575
tr|A0A369Z8N9|A0A369Z8N9_AGGAP;tr|A0A3M6PGM9|A0A3M6PGM9_AGGAP;tr|A0A3S4TZK3|A0A3S4TZK3_AGGAP;tr|A0A336N6X4|A0A336N6X4_AGGAP	6	6	5.932	Aggregatibacter aphrophilus	Na(+)/H(+) antiporter NhaB OS=Aggregatibacter aphrophilus OX=732 GN=nhaB PE=3 SV=1 [tr|A0A369Z8N9|A0A369Z8N9_AGGAP,tr|A0A3M6PGM9|A0A3M6PGM9_AGGAP,tr|A0A3S4TZK3|A0A3S4TZK3_AGGAP]	0.239082	0.303127	1.16194	0.205455	HK83	HK83 hcp	0.312566	0.250524	1.19304	0.161356	11575 hcp	11575
tr|A0A369Z8P8|A0A369Z8P8_AGGAP;tr|A0A3M6P2B1|A0A3M6P2B1_AGGAP	5	5	6.965	Aggregatibacter aphrophilus	UPF0250 protein DPV99_06740 OS=Aggregatibacter aphrophilus OX=732 GN=DPV99_06740 PE=3 SV=1 [tr|A0A369Z8P8|A0A369Z8P8_AGGAP,tr|A0A3M6P2B1|A0A3M6P2B1_AGGAP]	0.232836	0.299088	1.18962	0.210061	HK83	HK83 hcp	0.162527	0.181588	1.26682	0.276369	11575	11575 hcp
tr|A0A369Z8R5|A0A369Z8R5_AGGAP	6	3	6.914	Aggregatibacter aphrophilus	Ribose-5-phosphate isomerase A OS=Aggregatibacter aphrophilus OX=732 GN=rpiA PE=3 SV=1	0.431795	0.413071	1.0736	0.115237	HK83 hcp	HK83	0.0819849	0.125204	1.37781	0.416137	11575	11575 hcp
tr|A0A369Z8Y5|A0A369Z8Y5_AGGAP	2	2	1.933	Aggregatibacter aphrophilus	Ribonuclease HII OS=Aggregatibacter aphrophilus OX=732 GN=rnhB PE=3 SV=1	0.210502	0.282094	1.45318	0.227977	HK83 hcp	HK83	0.836145	0.441445	1.04623	0.0542664	11575 hcp	11575
tr|A0A369Z8Y9|A0A369Z8Y9_AGGAP;tr|A0A3M6PMA3|A0A3M6PMA3_AGGAP	8	8	11.957	Aggregatibacter aphrophilus	Peptidyl-prolyl cis-trans isomerase OS=Aggregatibacter aphrophilus OX=732 GN=DPV99_10565 PE=3 SV=1 [tr|A0A369Z8Y9|A0A369Z8Y9_AGGAP,tr|A0A3M6PMA3|A0A3M6PMA3_AGGAP]	0.132656	0.220876	1.236	0.316423	HK83	HK83 hcp	0.599639	0.364237	1.06565	0.0781541	11575	11575 hcp
tr|A0A369Z8Z2|A0A369Z8Z2_AGGAP;tr|A0A3M6P5N9|A0A3M6P5N9_AGGAP	2	2	2.99	Aggregatibacter aphrophilus	ADP-ribose diphosphatase OS=Aggregatibacter aphrophilus OX=732 GN=DPV99_07295 PE=3 SV=1 [tr|A0A369Z8Z2|A0A369Z8Z2_AGGAP,tr|A0A3M6P5N9|A0A3M6P5N9_AGGAP]	0.707579	0.534888	1.05496	0.0641799	HK83	HK83 hcp	0.493402	0.326458	1.08649	0.0988439	11575	11575 hcp
tr|A0A369Z907|A0A369Z907_AGGAP	10	2	13.871	Aggregatibacter aphrophilus	Uridine kinase OS=Aggregatibacter aphrophilus OX=732 GN=udk PE=3 SV=1	0.578764	0.482384	1.09894	0.0815981	HK83 hcp	HK83	0.924316	0.465869	1.00278	0.0508968	11575 hcp	11575
tr|A0A369Z935|A0A369Z935_AGGAP;tr|A0A336N6D3|A0A336N6D3_AGGAP;tr|A0A3S4Q4T2|A0A3S4Q4T2_AGGAP	11	10	13.869	Aggregatibacter aphrophilus	Coproporphyrinogen-III oxidase OS=Aggregatibacter aphrophilus OX=732 GN=hemN PE=3 SV=1	0.643039	0.509306	1.03425	0.071812	HK83 hcp	HK83	0.580439	0.358764	1.03712	0.0813116	11575 hcp	11575
tr|A0A369Z955|A0A369Z955_AGGAP;tr|A0A3M6P842|A0A3M6P842_AGGAP;tr|A0A336N8N3|A0A336N8N3_AGGAP;tr|A0A3S4Q4S2|A0A3S4Q4S2_AGGAP	7	7	7.886	Aggregatibacter aphrophilus	Beta-hexosaminidase OS=Aggregatibacter aphrophilus OX=732 GN=nagZ PE=3 SV=1	0.0134024	0.0866139	1.47115	0.770706	HK83 hcp	HK83	0.00196272	0.0205846	1.43961	0.961772	11575 hcp	11575
tr|A0A369Z968|A0A369Z968_AGGAP	2	2	1.99	Aggregatibacter aphrophilus	Protein-tyrosine-phosphatase OS=Aggregatibacter aphrophilus OX=732 GN=DPV99_10575 PE=3 SV=1	0.0203371	0.0996924	1.20047	0.699756	HK83 hcp	HK83	0.00930658	0.0426741	1.59655	0.824405	11575 hcp	11575
tr|A0A369Z9D1|A0A369Z9D1_AGGAP;tr|A0A3M6P5W8|A0A3M6P5W8_AGGAP	3	2	2.948	Aggregatibacter aphrophilus	DNA mismatch repair protein MutH OS=Aggregatibacter aphrophilus OX=732 GN=mutH PE=3 SV=1	0.720489	0.540011	1.08798	0.0628847	HK83 hcp	HK83	0.448636	0.310275	1.11149	0.110363	11575 hcp	11575
tr|A0A369Z9L8|A0A369Z9L8_AGGAP	9	9	10.939	Aggregatibacter aphrophilus	PTS transporter subunit IICB OS=Aggregatibacter aphrophilus OX=732 GN=DOL88_10640 PE=4 SV=1	0.0447844	0.134929	1.29225	0.544164	HK83 hcp	HK83	0.11537	0.150248	1.20768	0.344788	11575 hcp	11575
tr|A0A369Z9Q4|A0A369Z9Q4_AGGAP	2	2	1.98	Aggregatibacter aphrophilus	Acetolactate synthase 2 small subunit OS=Aggregatibacter aphrophilus OX=732 GN=DPV99_08830 PE=4 SV=1	0.0573528	0.148141	1.42659	0.492025	HK83 hcp	HK83	0.639033	0.37679	1.16543	0.0723541	11575	11575 hcp
tr|A0A369Z9R3|A0A369Z9R3_AGGAP;tr|A0A336NIR7|A0A336NIR7_AGGAP;tr|A0A448F983|A0A448F983_AGGAP	9	4	9.932	Aggregatibacter aphrophilus	DNA-binding transcriptional regulator OxyR OS=Aggregatibacter aphrophilus OX=732 GN=DPV99_09710 PE=3 SV=1	0.0102183	0.0827459	1.4361	0.811434	HK83 hcp	HK83	0.0569583	0.107357	1.43035	0.493489	11575 hcp	11575
tr|A0A369Z9R9|A0A369Z9R9_AGGAP;tr|A0A3M6PJ89|A0A3M6PJ89_AGGAP	3	3	2.93	Aggregatibacter aphrophilus	DUF535 domain-containing protein OS=Aggregatibacter aphrophilus OX=732 GN=DPV99_07805 PE=4 SV=1 [tr|A0A369Z9R9|A0A369Z9R9_AGGAP,tr|A0A3M6PJ89|A0A3M6PJ89_AGGAP]	0.662611	0.517388	1.60827	0.0692836	HK83 hcp	HK83	0.803423	0.433624	1.00498	0.0561924	11575 hcp	11575
tr|A0A369Z9S8|A0A369Z9S8_AGGAP	2	2	1.984	Aggregatibacter aphrophilus	Glycosyl transferase family 2 OS=Aggregatibacter aphrophilus OX=732 GN=DPV99_08935 PE=4 SV=1	0.0714182	0.163185	1.26662	0.445409	HK83 hcp	HK83	0.186701	0.195204	1.24814	0.250018	11575 hcp	11575
tr|A0A369Z9T3|A0A369Z9T3_AGGAP	10	10	11.947	Aggregatibacter aphrophilus	Serine acetyltransferase OS=Aggregatibacter aphrophilus OX=732 GN=DPV99_09815 PE=3 SV=1	0.801908	0.569498	1.05125	0.0562909	HK83 hcp	HK83	0.0625407	0.111898	1.20047	0.473632	11575	11575 hcp
tr|A0A369Z9T7|A0A369Z9T7_AGGAP;tr|A0A3M6PPU2|A0A3M6PPU2_AGGAP;tr|A0A448F939|A0A448F939_AGGAP	2	2	1.994	Aggregatibacter aphrophilus	Lipooligosaccharide biosynthesis protein lex-1 OS=Aggregatibacter aphrophilus OX=732 GN=DPV99_04390 PE=4 SV=1	0.072795	0.164555	1.23373	0.441351	HK83 hcp	HK83	0.00600877	0.0376473	1.46097	0.877708	11575 hcp	11575
tr|A0A369Z9U2|A0A369Z9U2_AGGAP;tr|A0A336NBP4|A0A336NBP4_AGGAP	3	3	3.956	Aggregatibacter aphrophilus	Ribosomal RNA large subunit methyltransferase M OS=Aggregatibacter aphrophilus OX=732 GN=rlmM PE=3 SV=1	0.976701	0.620943	1.01901	0.0500847	HK83	HK83 hcp	0.153072	0.175678	1.12973	0.288023	11575 hcp	11575
tr|A0A369Z9X6|A0A369Z9X6_AGGAP;tr|A0A3M6PEH9|A0A3M6PEH9_AGGAP	4	4	4.942	Aggregatibacter aphrophilus	Threonylcarbamoyl-AMP synthase OS=Aggregatibacter aphrophilus OX=732 GN=DPV99_00330 PE=4 SV=1 [tr|A0A369Z9X6|A0A369Z9X6_AGGAP,tr|A0A3M6PEH9|A0A3M6PEH9_AGGAP]	0.0155126	0.0899206	1.31328	0.746924	HK83 hcp	HK83	0.0782722	0.123022	1.09381	0.425953	11575 hcp	11575
tr|A0A369Z9X9|A0A369Z9X9_AGGAP;tr|A0A3M6NSH0|A0A3M6NSH0_AGGAP	2	2	1.987	Aggregatibacter aphrophilus	Cell division protein FtsX OS=Aggregatibacter aphrophilus OX=732 GN=DPV99_09205 PE=3 SV=1 [tr|A0A369Z9X9|A0A369Z9X9_AGGAP,tr|A0A3M6NSH0|A0A3M6NSH0_AGGAP]	0.522948	0.458664	1.09515	0.0922433	HK83	HK83 hcp	0.129833	0.160558	1.19509	0.320755	11575 hcp	11575
tr|A0A369Z9Y8|A0A369Z9Y8_AGGAP;tr|A0A3M6PIJ8|A0A3M6PIJ8_AGGAP;tr|A0A3S4TZN3|A0A3S4TZN3_AGGAP	4	4	4.905	Aggregatibacter aphrophilus	DeoR/GlpR family transcriptional regulator OS=Aggregatibacter aphrophilus OX=732 GN=DPV99_04645 PE=4 SV=1 [tr|A0A369Z9Y8|A0A369Z9Y8_AGGAP,tr|A0A3M6PIJ8|A0A3M6PIJ8_AGGAP,tr|A0A3S4TZN3|A0A3S4TZN3_AGGAP]	0.29252	0.338762	1.06444	0.171811	HK83 hcp	HK83	0.520504	0.337149	1.03627	0.0927619	11575	11575 hcp
tr|A0A369ZA01|A0A369ZA01_AGGAP;tr|A0A3M6PEW8|A0A3M6PEW8_AGGAP	13	12	17.872	Aggregatibacter aphrophilus	HTH-type transcriptional repressor PurR OS=Aggregatibacter aphrophilus OX=732 GN=purR PE=3 SV=1 [tr|A0A369ZA01|A0A369ZA01_AGGAP,tr|A0A3M6PEW8|A0A3M6PEW8_AGGAP]	0.0759444	0.168425	1.27993	0.432357	HK83 hcp	HK83	0.00667616	0.0384573	1.34752	0.865996	11575	11575 hcp
tr|A0A369ZA09|A0A369ZA09_AGGAP	24	23	32.719	Aggregatibacter aphrophilus	RNA polymerase sigma factor RpoD OS=Aggregatibacter aphrophilus OX=732 GN=rpoD PE=3 SV=1	0.041189	0.131306	1.3398	0.561579	HK83 hcp	HK83	0.706975	0.403139	1.05656	0.0642423	11575 hcp	11575
tr|A0A369ZA61|A0A369ZA61_AGGAP;tr|A0A3M6PH90|A0A3M6PH90_AGGAP	7	7	8.839	Aggregatibacter aphrophilus	PTS fructose transporter subunit EIIBC OS=Aggregatibacter aphrophilus OX=732 GN=DPV99_08340 PE=4 SV=1 [tr|A0A369ZA61|A0A369ZA61_AGGAP,tr|A0A3M6PH90|A0A3M6PH90_AGGAP]	0.0611414	0.154134	1.29901	0.478442	HK83 hcp	HK83	0.23746	0.218638	1.15809	0.206635	11575 hcp	11575
tr|A0A369ZA80|A0A369ZA80_AGGAP;tr|A0A3M6PGP6|A0A3M6PGP6_AGGAP;tr|A0A336N458|A0A336N458_AGGAP;tr|A0A3S4PX67|A0A3S4PX67_AGGAP	12	11	17.796	Aggregatibacter aphrophilus	Acetolactate synthase OS=Aggregatibacter aphrophilus OX=732 GN=DPV99_08835 PE=3 SV=1 [tr|A0A369ZA80|A0A369ZA80_AGGAP,tr|A0A3M6PGP6|A0A3M6PGP6_AGGAP]	0.0180058	0.0933667	1.34886	0.721444	HK83 hcp	HK83	0.975815	0.479328	1.00042	0.0500913	11575 hcp	11575
tr|A0A369ZA86|A0A369ZA86_AGGAP;tr|A0A3M6NLV1|A0A3M6NLV1_AGGAP;tr|A0A448F8B9|A0A448F8B9_AGGAP	33	33	46.684	Aggregatibacter aphrophilus	NADP-dependent malic enzyme OS=Aggregatibacter aphrophilus OX=732 GN=DPV99_05195 PE=3 SV=1 [tr|A0A369ZA86|A0A369ZA86_AGGAP,tr|A0A3M6NLV1|A0A3M6NLV1_AGGAP]	0.0509683	0.143254	1.43017	0.516999	HK83	HK83 hcp	0.508207	0.33158	1.06811	0.095445	11575 hcp	11575
tr|A0A369ZA91|A0A369ZA91_AGGAP;tr|A0A3M6P4Y9|A0A3M6P4Y9_AGGAP;tr|A0A336N5L4|A0A336N5L4_AGGAP	5	5	4.959	Aggregatibacter aphrophilus	Peptide ABC transporter substrate-binding protein OS=Aggregatibacter aphrophilus OX=732 GN=DPV99_00980 PE=4 SV=1	0.991419	0.624213	1.01722	0.0500115	HK83	HK83 hcp	0.0168671	0.0573397	1.75639	0.732762	11575	11575 hcp
tr|A0A369ZA92|A0A369ZA92_AGGAP;tr|A0A3M6PFC8|A0A3M6PFC8_AGGAP	15	15	17.764	Aggregatibacter aphrophilus	CDP-diacylglycerol--serine O-phosphatidyltransferase OS=Aggregatibacter aphrophilus OX=732 GN=DPV99_08885 PE=3 SV=1	0.130969	0.219345	1.45638	0.318999	HK83 hcp	HK83	0.469155	0.317664	1.11796	0.104838	11575 hcp	11575
tr|A0A369ZAA5|A0A369ZAA5_AGGAP;tr|A0A3M6PNM7|A0A3M6PNM7_AGGAP;tr|A0A448F9V5|A0A448F9V5_AGGAP	3	3	2.953	Aggregatibacter aphrophilus	Exodeoxyribonuclease I OS=Aggregatibacter aphrophilus OX=732 GN=DPV99_01070 PE=4 SV=1	0.634512	0.506022	1.41563	0.072976	HK83 hcp	HK83	0.142859	0.168669	1.31223	0.301628	11575	11575 hcp
tr|A0A369ZAB3|A0A369ZAB3_AGGAP;tr|A0A3M6PHI6|A0A3M6PHI6_AGGAP	12	12	13.777	Aggregatibacter aphrophilus	Outer membrane protein assembly factor BamD OS=Aggregatibacter aphrophilus OX=732 GN=bamD PE=3 SV=1 [tr|A0A369ZAB3|A0A369ZAB3_AGGAP,tr|A0A3M6PHI6|A0A3M6PHI6_AGGAP]	0.431654	0.413071	1.1323	0.115279	HK83	HK83 hcp	0.0342978	0.0828646	1.09106	0.599094	11575 hcp	11575
tr|A0A369ZAE8|A0A369ZAE8_AGGAP;tr|A0A3M6PGP1|A0A3M6PGP1_AGGAP;tr|A0A336N844|A0A336N844_AGGAP;tr|A0A3S4TP47|A0A3S4TP47_AGGAP	6	6	5.956	Aggregatibacter aphrophilus	3-oxoacyl-ACP reductase FabG OS=Aggregatibacter aphrophilus OX=732 GN=DPV99_08895 PE=4 SV=1 [tr|A0A369ZAE8|A0A369ZAE8_AGGAP,tr|A0A3M6PGP1|A0A3M6PGP1_AGGAP]	0.00318877	0.0723402	1.42663	0.933768	HK83	HK83 hcp	0.0306634	0.0779114	1.62709	0.621558	11575	11575 hcp
tr|A0A369ZAI8|A0A369ZAI8_AGGAP;tr|A0A3M6PLY6|A0A3M6PLY6_AGGAP	10	9	11.838	Aggregatibacter aphrophilus	4-hydroxy-tetrahydrodipicolinate reductase OS=Aggregatibacter aphrophilus OX=732 GN=dapB PE=3 SV=1 [tr|A0A369ZAI8|A0A369ZAI8_AGGAP,tr|A0A3M6PLY6|A0A3M6PLY6_AGGAP]	0.539178	0.465023	1.05246	0.0889162	HK83 hcp	HK83	0.297515	0.244912	1.18148	0.169111	11575	11575 hcp
tr|A0A369ZAL2|A0A369ZAL2_AGGAP	2	2	1.914	Aggregatibacter aphrophilus	UPF0761 membrane protein DOL88_09710 OS=Aggregatibacter aphrophilus OX=732 GN=DOL88_09710 PE=3 SV=1	0.128835	0.218523	1.45221	0.322311	HK83 hcp	HK83	0.356231	0.269525	1.6387	0.141681	11575 hcp	11575
tr|A0A369ZAM5|A0A369ZAM5_AGGAP;tr|A0A3M6NLW7|A0A3M6NLW7_AGGAP	14	13	15.889	Aggregatibacter aphrophilus	4-hydroxy-3-methylbut-2-en-1-yl diphosphate synthase (flavodoxin) OS=Aggregatibacter aphrophilus OX=732 GN=ispG PE=3 SV=1 [tr|A0A369ZAM5|A0A369ZAM5_AGGAP,tr|A0A3M6NLW7|A0A3M6NLW7_AGGAP]	0.134069	0.222645	1.20256	0.314296	HK83	HK83 hcp	0.0944793	0.134037	1.32063	0.386253	11575 hcp	11575
tr|A0A369ZAN3|A0A369ZAN3_AGGAP;tr|A0A3M6P7C7|A0A3M6P7C7_AGGAP	2	2	1.922	Aggregatibacter aphrophilus	High frequency lysogenization protein HflD homolog OS=Aggregatibacter aphrophilus OX=732 GN=hflD PE=3 SV=1 [tr|A0A369ZAN3|A0A369ZAN3_AGGAP,tr|A0A3M6P7C7|A0A3M6P7C7_AGGAP]	0.0117967	0.0861586	3.64009	0.790429	HK83 hcp	HK83	0.500338	0.329332	1.09862	0.097228	11575	11575 hcp
tr|A0A369ZAP3|A0A369ZAP3_AGGAP;tr|A0A3M6P541|A0A3M6P541_AGGAP;tr|A0A336N7H1|A0A336N7H1_AGGAP;tr|A0A448F696|A0A448F696_AGGAP	5	5	5.959	Aggregatibacter aphrophilus	Uncharacterized protein OS=Aggregatibacter aphrophilus OX=732 GN=DPV99_09405 PE=4 SV=1 [tr|A0A369ZAP3|A0A369ZAP3_AGGAP,tr|A0A3M6P541|A0A3M6P541_AGGAP]	0.972223	0.620403	1.00738	0.0501204	HK83	HK83 hcp	0.418995	0.297171	1.0742	0.119164	11575 hcp	11575
tr|A0A369ZAQ3|A0A369ZAQ3_AGGAP;tr|A0A3M6PEF1|A0A3M6PEF1_AGGAP;tr|A0A336NCN7|A0A336NCN7_AGGAP;tr|A0A448FC09|A0A448FC09_AGGAP	4	4	3.981	Aggregatibacter aphrophilus	Exodeoxyribonuclease 7 large subunit OS=Aggregatibacter aphrophilus OX=732 GN=xseA PE=3 SV=1	0.380823	0.387662	1.17548	0.132153	HK83 hcp	HK83	0.765693	0.422418	1.05983	0.0589013	11575 hcp	11575
tr|A0A369ZAU6|A0A369ZAU6_AGGAP	5	5	4.886	Aggregatibacter aphrophilus	3-hydroxyacyl-[acyl-carrier-protein] dehydratase FabZ OS=Aggregatibacter aphrophilus OX=732 GN=fabZ PE=3 SV=1	0.107236	0.199463	2.18702	0.35986	HK83 hcp	HK83	0.625946	0.371966	1.29324	0.0741845	11575	11575 hcp
tr|A0A369ZB24|A0A369ZB24_AGGAP;tr|A0A3M6PC07|A0A3M6PC07_AGGAP	2	2	1.994	Aggregatibacter aphrophilus	Thiamine import ATP-binding protein ThiQ OS=Aggregatibacter aphrophilus OX=732 GN=thiQ PE=3 SV=1 [tr|A0A369ZB24|A0A369ZB24_AGGAP,tr|A0A3M6PC07|A0A3M6PC07_AGGAP]	0.0844117	0.17651	1.5858	0.40997	HK83 hcp	HK83	0.966107	0.477194	1.08879	0.0501793	11575 hcp	11575
tr|A0A369ZB38|A0A369ZB38_AGGAP;tr|A0A3M6PFY7|A0A3M6PFY7_AGGAP	4	3	3.916	Aggregatibacter aphrophilus	MBL fold metallo-hydrolase OS=Aggregatibacter aphrophilus OX=732 GN=DPV99_11560 PE=4 SV=1	0.910379	0.602061	1.00402	0.0512595	HK83 hcp	HK83	0.0202782	0.0620596	1.53253	0.700281	11575 hcp	11575
tr|A0A369ZB43|A0A369ZB43_AGGAP;tr|A0A3M6PC54|A0A3M6PC54_AGGAP	17	17	22.774	Aggregatibacter aphrophilus	Adenylate kinase OS=Aggregatibacter aphrophilus OX=732 GN=adk PE=3 SV=1 [tr|A0A369ZB43|A0A369ZB43_AGGAP,tr|A0A3M6PC54|A0A3M6PC54_AGGAP]	0.0232173	0.103493	1.44413	0.675333	HK83 hcp	HK83	0.15138	0.174549	1.21442	0.2902	11575	11575 hcp
tr|A0A369ZB51|A0A369ZB51_AGGAP;tr|A0A3M6P6T9|A0A3M6P6T9_AGGAP	9	9	11.957	Aggregatibacter aphrophilus	Metal ABC transporter substrate-binding protein OS=Aggregatibacter aphrophilus OX=732 GN=DPV99_02675 PE=3 SV=1 [tr|A0A369ZB51|A0A369ZB51_AGGAP,tr|A0A3M6P6T9|A0A3M6P6T9_AGGAP]	0.0244094	0.10654	1.22115	0.66589	HK83 hcp	HK83	0.0703651	0.117775	1.14173	0.448566	11575	11575 hcp
tr|A0A369ZB62|A0A369ZB62_AGGAP	3	3	3.988	Aggregatibacter aphrophilus	50S ribosomal protein L3 glutamine methyltransferase OS=Aggregatibacter aphrophilus OX=732 GN=prmB PE=3 SV=1	0.779052	0.561702	1.04101	0.0578804	HK83 hcp	HK83	0.957081	0.475881	1.00214	0.0502876	11575 hcp	11575
tr|A0A369ZB66|A0A369ZB66_AGGAP;tr|A0A3M6P6X8|A0A3M6P6X8_AGGAP;tr|A0A336NC54|A0A336NC54_AGGAP;tr|A0A3S4TPM0|A0A3S4TPM0_AGGAP	2	2	1.937	Aggregatibacter aphrophilus	TIGR01666 family membrane protein OS=Aggregatibacter aphrophilus OX=732 GN=yccS PE=4 SV=1	0.805074	0.569792	1.00856	0.056086	HK83	HK83 hcp	0.505969	0.330557	1.22568	0.0959468	11575 hcp	11575
tr|A0A369ZB72|A0A369ZB72_AGGAP	8	8	7.895	Aggregatibacter aphrophilus	Histidine biosynthesis bifunctional protein HisB OS=Aggregatibacter aphrophilus OX=732 GN=hisB PE=3 SV=1	0.197992	0.276	1.1127	0.239138	HK83 hcp	HK83	0.00646572	0.0382108	1.36703	0.869633	11575 hcp	11575
tr|A0A369ZBA1|A0A369ZBA1_AGGAP;tr|A0A3M6PEI0|A0A3M6PEI0_AGGAP;tr|A0A336N872|A0A336N872_AGGAP;tr|A0A448FA51|A0A448FA51_AGGAP	31	31	46.652	Aggregatibacter aphrophilus	Dihydrolipoyl dehydrogenase OS=Aggregatibacter aphrophilus OX=732 GN=lpdA PE=3 SV=1 [tr|A0A369ZBA1|A0A369ZBA1_AGGAP,tr|A0A3M6PEI0|A0A3M6PEI0_AGGAP]	0.175124	0.259604	1.39607	0.262072	HK83 hcp	HK83	0.125244	0.158095	1.42071	0.328032	11575 hcp	11575
tr|A0A369ZBA8|A0A369ZBA8_AGGAP;tr|A0A3M6P5M4|A0A3M6P5M4_AGGAP	4	4	3.979	Aggregatibacter aphrophilus	Citrate lyase acyl carrier protein OS=Aggregatibacter aphrophilus OX=732 GN=citD PE=3 SV=1 [tr|A0A369ZBA8|A0A369ZBA8_AGGAP,tr|A0A3M6P5M4|A0A3M6P5M4_AGGAP]	0.297489	0.342642	1.12408	0.169125	HK83 hcp	HK83	0.694945	0.399347	1.11395	0.0655189	11575	11575 hcp
tr|A0A369ZBC0|A0A369ZBC0_AGGAP;tr|A0A3M6PEJ8|A0A3M6PEJ8_AGGAP;tr|A0A336N8U0|A0A336N8U0_AGGAP;tr|A0A3S4TR46|A0A3S4TR46_AGGAP	7	7	6.924	Aggregatibacter aphrophilus	Phosphoenolpyruvate carboxylase OS=Aggregatibacter aphrophilus OX=732 GN=ppc PE=3 SV=1 [tr|A0A369ZBC0|A0A369ZBC0_AGGAP,tr|A0A3M6PEJ8|A0A3M6PEJ8_AGGAP]	0.843589	0.584037	1.06487	0.053881	HK83 hcp	HK83	0.986488	0.481652	1.01319	0.0500285	11575 hcp	11575
tr|A0A369ZBC6|A0A369ZBC6_AGGAP;tr|A0A3M6NI60|A0A3M6NI60_AGGAP;tr|A0A448FBC8|A0A448FBC8_AGGAP	6	5	6.831	Aggregatibacter aphrophilus	dCTP deaminase OS=Aggregatibacter aphrophilus OX=732 GN=dcd PE=3 SV=1 [tr|A0A369ZBC6|A0A369ZBC6_AGGAP,tr|A0A3M6NI60|A0A3M6NI60_AGGAP,tr|A0A448FBC8|A0A448FBC8_AGGAP]	0.872263	0.59322	1.00064	0.0525736	HK83 hcp	HK83	0.0594367	0.109289	1.27533	0.484449	11575	11575 hcp
tr|A0A369ZBE5|A0A369ZBE5_AGGAP	26	3	31.693	Aggregatibacter aphrophilus	Energy-dependent translational throttle protein EttA OS=Aggregatibacter aphrophilus OX=732 GN=ettA PE=3 SV=1	0.395766	0.395584	1.26569	0.126825	HK83 hcp	HK83	0.103415	0.140412	1.32626	0.367386	11575 hcp	11575
tr|A0A369ZBF0|A0A369ZBF0_AGGAP;tr|A0A336NCX5|A0A336NCX5_AGGAP;tr|A0A336N705|A0A336N705_AGGAP	7	7	7.841	Aggregatibacter aphrophilus	Peptidoglycan D,D-transpeptidase MrdA OS=Aggregatibacter aphrophilus OX=732 GN=mrdA PE=3 SV=1	0.0126993	0.0865585	1.78709	0.779154	HK83 hcp	HK83	0.549275	0.346901	1.05095	0.0869458	11575	11575 hcp
tr|A0A369ZBG8|A0A369ZBG8_AGGAP;tr|A0A3M6PFL2|A0A3M6PFL2_AGGAP	2	2	1.993	Aggregatibacter aphrophilus	Protein PsiE OS=Aggregatibacter aphrophilus OX=732 GN=DPV99_06825 PE=3 SV=1 [tr|A0A369ZBG8|A0A369ZBG8_AGGAP,tr|A0A3M6PFL2|A0A3M6PFL2_AGGAP]	0.659472	0.515571	1.03647	0.069676	HK83 hcp	HK83	0.725707	0.407659	1.03826	0.0623816	11575 hcp	11575
tr|A0A369ZBH8|A0A369ZBH8_AGGAP	4	4	4.94	Aggregatibacter aphrophilus	Type II/IV secretion system protein OS=Aggregatibacter aphrophilus OX=732 GN=DPV99_06880 PE=3 SV=1	0.0084206	0.0827459	2.79084	0.837675	HK83	HK83 hcp	0.510311	0.332404	1.42715	0.0949771	11575	11575 hcp
tr|A0A369ZBI5|A0A369ZBI5_AGGAP;tr|A0A3M6NGM3|A0A3M6NGM3_AGGAP	5	5	5.982	Aggregatibacter aphrophilus	Uncharacterized protein OS=Aggregatibacter aphrophilus OX=732 GN=DPV99_03320 PE=4 SV=1 [tr|A0A369ZBI5|A0A369ZBI5_AGGAP,tr|A0A3M6NGM3|A0A3M6NGM3_AGGAP]	0.168735	0.254891	1.36553	0.269159	HK83	HK83 hcp	0.876967	0.452313	1.06776	0.0523855	11575 hcp	11575
tr|A0A369ZBJ5|A0A369ZBJ5_AGGAP	16	16	27.786	Aggregatibacter aphrophilus	50S ribosomal protein L3 OS=Aggregatibacter aphrophilus OX=732 GN=rplC PE=3 SV=1	0.264566	0.318992	1.21036	0.188232	HK83	HK83 hcp	0.00661347	0.0383524	1.45184	0.867074	11575	11575 hcp
tr|A0A369ZBL1|A0A369ZBL1_AGGAP	6	6	7.898	Aggregatibacter aphrophilus	Penicillin-insensitive murein endopeptidase OS=Aggregatibacter aphrophilus OX=732 GN=DOL88_05260 PE=4 SV=1	0.434379	0.414295	1.18999	0.114468	HK83 hcp	HK83	0.258721	0.227733	1.49365	0.191976	11575	11575 hcp
tr|A0A369ZBL4|A0A369ZBL4_AGGAP	6	5	5.858	Aggregatibacter aphrophilus	Carboxy-S-adenosyl-L-methionine synthase OS=Aggregatibacter aphrophilus OX=732 GN=cmoA PE=3 SV=1	0.473083	0.434272	1.15637	0.103829	HK83	HK83 hcp	0.00409657	0.030139	2.02255	0.914457	11575	11575 hcp
tr|A0A369ZBN1|A0A369ZBN1_AGGAP;tr|A0A3M6P5Y7|A0A3M6P5Y7_AGGAP;tr|A0A448F7N0|A0A448F7N0_AGGAP	3	3	2.979	Aggregatibacter aphrophilus	Apolipoprotein N-acyltransferase OS=Aggregatibacter aphrophilus OX=732 GN=lnt PE=3 SV=1 [tr|A0A369ZBN1|A0A369ZBN1_AGGAP,tr|A0A3M6P5Y7|A0A3M6P5Y7_AGGAP,tr|A0A448F7N0|A0A448F7N0_AGGAP]	0.0590821	0.151328	1.46397	0.48572	HK83 hcp	HK83	0.987386	0.481652	1.01966	0.0500248	11575 hcp	11575
tr|A0A369ZBP5|A0A369ZBP5_AGGAP	3	3	2.984	Aggregatibacter aphrophilus	Amino acid ABC transporter permease OS=Aggregatibacter aphrophilus OX=732 GN=DPV99_06305 PE=3 SV=1	0.155552	0.243997	1.30421	0.284883	HK83 hcp	HK83	0.311493	0.250274	1.35153	0.161891	11575	11575 hcp
tr|A0A369ZBR6|A0A369ZBR6_AGGAP	2	2	1.977	Aggregatibacter aphrophilus	PTS ascorbate transporter subunit IIC OS=Aggregatibacter aphrophilus OX=732 GN=DOL88_07965 PE=4 SV=1	0.942671	0.612394	1.01622	0.0505137	HK83	HK83 hcp	0.000106718	0.00457426	1.54896	0.9998	11575 hcp	11575
tr|A0A369ZBU3|A0A369ZBU3_AGGAP	3	3	3.917	Aggregatibacter aphrophilus	DUF1523 family protein OS=Aggregatibacter aphrophilus OX=732 GN=DPV99_06570 PE=4 SV=1	0.858282	0.588263	1.00082	0.0531762	HK83 hcp	HK83	0.122916	0.15656	1.19078	0.331843	11575 hcp	11575
tr|A0A369ZBU7|A0A369ZBU7_AGGAP;tr|A0A3M6NS57|A0A3M6NS57_AGGAP	4	4	3.952	Aggregatibacter aphrophilus	HTH-type transcriptional regulator GntR OS=Aggregatibacter aphrophilus OX=732 GN=DPV99_00220 PE=4 SV=1 [tr|A0A369ZBU7|A0A369ZBU7_AGGAP,tr|A0A3M6NS57|A0A3M6NS57_AGGAP]	0.257069	0.314365	1.13708	0.193055	HK83	HK83 hcp	0.494405	0.326813	1.06339	0.0986076	11575 hcp	11575
tr|A0A369ZC18|A0A369ZC18_AGGAP;tr|A0A3M6NRD5|A0A3M6NRD5_AGGAP	4	4	4.94	Aggregatibacter aphrophilus	DrsE domain-containing protein OS=Aggregatibacter aphrophilus OX=732 GN=DPV99_00615 PE=4 SV=1	0.0365606	0.122159	1.51011	0.586106	HK83 hcp	HK83	0.709729	0.403552	1.07877	0.0639592	11575 hcp	11575
tr|A0A369ZC27|A0A369ZC27_AGGAP;tr|A0A3M6PFX4|A0A3M6PFX4_AGGAP;tr|A0A448FC18|A0A448FC18_AGGAP;tr|A0A336N383|A0A336N383_AGGAP	5	5	4.916	Aggregatibacter aphrophilus	Lipoprotein NlpI OS=Aggregatibacter aphrophilus OX=732 GN=DPV99_06905 PE=4 SV=1 [tr|A0A369ZC27|A0A369ZC27_AGGAP,tr|A0A3M6PFX4|A0A3M6PFX4_AGGAP,tr|A0A448FC18|A0A448FC18_AGGAP]	0.0879371	0.179608	1.90041	0.401337	HK83 hcp	HK83	0.404011	0.289369	1.20356	0.124023	11575	11575 hcp
tr|A0A369ZC44|A0A369ZC44_AGGAP;tr|A0A3M6P5T4|A0A3M6P5T4_AGGAP	4	4	4.982	Aggregatibacter aphrophilus	Arginine ABC transporter ATP-binding protein ArtP OS=Aggregatibacter aphrophilus OX=732 GN=DPV99_07125 PE=3 SV=1 [tr|A0A369ZC44|A0A369ZC44_AGGAP,tr|A0A3M6P5T4|A0A3M6P5T4_AGGAP]	0.984625	0.622626	1.00966	0.0500369	HK83	HK83 hcp	0.208555	0.206224	1.24609	0.229657	11575 hcp	11575
tr|A0A369ZC54|A0A369ZC54_AGGAP;tr|A0A3M6P5S3|A0A3M6P5S3_AGGAP	8	8	8.947	Aggregatibacter aphrophilus	UDP-N-acetylmuramoyl-L-alanyl-D-glutamate--2,6-diaminopimelate ligase OS=Aggregatibacter aphrophilus OX=732 GN=murE PE=3 SV=1 [tr|A0A369ZC54|A0A369ZC54_AGGAP,tr|A0A3M6P5S3|A0A3M6P5S3_AGGAP]	0.129538	0.218573	1.27377	0.321214	HK83	HK83 hcp	0.234474	0.218111	1.20184	0.208837	11575	11575 hcp
tr|A0A369ZC91|A0A369ZC91_AGGAP;tr|A0A3M6NR27|A0A3M6NR27_AGGAP;tr|A0A448F9C9|A0A448F9C9_AGGAP	3	3	2.991	Aggregatibacter aphrophilus	Sensor protein OS=Aggregatibacter aphrophilus OX=732 GN=DPV99_09665 PE=4 SV=1 [tr|A0A369ZC91|A0A369ZC91_AGGAP,tr|A0A3M6NR27|A0A3M6NR27_AGGAP]	0.499382	0.448038	1.13948	0.0974482	HK83 hcp	HK83	0.303979	0.248079	1.31391	0.165712	11575 hcp	11575
tr|A0A369ZC97|A0A369ZC97_AGGAP	26	2	29.604	Aggregatibacter aphrophilus	DNA topoisomerase 1 OS=Aggregatibacter aphrophilus OX=732 GN=topA PE=3 SV=1	0.0259496	0.107734	1.29563	0.654203	HK83	HK83 hcp	0.829872	0.441042	1.00294	0.0546061	11575	11575 hcp
tr|A0A369ZCB2|A0A369ZCB2_AGGAP;tr|A0A336NA24|A0A336NA24_AGGAP;tr|A0A3S4Q4J3|A0A3S4Q4J3_AGGAP	9	9	9.877	Aggregatibacter aphrophilus	Ribonuclease G OS=Aggregatibacter aphrophilus OX=732 GN=DPV99_07510 PE=4 SV=1	0.0157719	0.0900651	1.45901	0.744151	HK83 hcp	HK83	0.856707	0.446636	1.05683	0.0532482	11575	11575 hcp
tr|A0A369ZCG7|A0A369ZCG7_AGGAP;tr|A0A3M6P2G6|A0A3M6P2G6_AGGAP	10	9	13.803	Aggregatibacter aphrophilus	Glycerol kinase OS=Aggregatibacter aphrophilus OX=732 GN=glpK PE=3 SV=1	0.534551	0.463867	1.05474	0.0898442	HK83	HK83 hcp	0.686905	0.396248	1.04406	0.0664089	11575	11575 hcp
tr|A0A369ZCI8|A0A369ZCI8_AGGAP;tr|A0A3M6NR80|A0A3M6NR80_AGGAP	10	10	13.846	Aggregatibacter aphrophilus	Uncharacterized protein OS=Aggregatibacter aphrophilus OX=732 GN=DPV99_02820 PE=4 SV=1 [tr|A0A369ZCI8|A0A369ZCI8_AGGAP,tr|A0A3M6NR80|A0A3M6NR80_AGGAP]	0.080679	0.173428	1.27402	0.419536	HK83 hcp	HK83	0.00200545	0.0208114	1.37453	0.960766	11575 hcp	11575
tr|A0A369ZCJ3|A0A369ZCJ3_AGGAP;tr|A0A3M6NLX6|A0A3M6NLX6_AGGAP;tr|A0A448F895|A0A448F895_AGGAP	4	4	4.827	Aggregatibacter aphrophilus	Dual-specificity RNA methyltransferase RlmN OS=Aggregatibacter aphrophilus OX=732 GN=rlmN PE=3 SV=1	0.0480265	0.1393	1.16887	0.529517	HK83 hcp	HK83	0.974965	0.479328	1.03544	0.0500978	11575	11575 hcp
tr|A0A369ZCK4|A0A369ZCK4_AGGAP;tr|A0A3M6PP98|A0A3M6PP98_AGGAP;tr|A0A3S4PSY8|A0A3S4PSY8_AGGAP	7	7	8.88	Aggregatibacter aphrophilus	cAMP regulatory protein OS=Aggregatibacter aphrophilus OX=732 GN=crp PE=4 SV=1 [tr|A0A369ZCK4|A0A369ZCK4_AGGAP,tr|A0A3M6PP98|A0A3M6PP98_AGGAP,tr|A0A3S4PSY8|A0A3S4PSY8_AGGAP]	0.0111352	0.0847086	1.39396	0.799021	HK83 hcp	HK83	0.00503641	0.035035	1.47252	0.895766	11575 hcp	11575
tr|A0A369ZCL4|A0A369ZCL4_AGGAP;tr|A0A3M6PN60|A0A3M6PN60_AGGAP	2	2	1.978	Aggregatibacter aphrophilus	Lipopolysaccharide heptosyltransferase family protein OS=Aggregatibacter aphrophilus OX=732 GN=DPV99_04370 PE=4 SV=1	0.0559513	0.148086	1.69733	0.497271	HK83 hcp	HK83	0.179916	0.191514	1.35942	0.256965	11575 hcp	11575
tr|A0A369ZCM2|A0A369ZCM2_AGGAP;tr|A0A3M6NLU7|A0A3M6NLU7_AGGAP	5	5	4.874	Aggregatibacter aphrophilus	Cytochrome c biogenesis ATP-binding export protein CcmA OS=Aggregatibacter aphrophilus OX=732 GN=ccmA PE=3 SV=1 [tr|A0A369ZCM2|A0A369ZCM2_AGGAP,tr|A0A3M6NLU7|A0A3M6NLU7_AGGAP]	0.317359	0.354173	1.13593	0.159001	HK83 hcp	HK83	0.100065	0.137721	1.29785	0.374241	11575 hcp	11575
tr|A0A369ZCW5|A0A369ZCW5_AGGAP;tr|A0A3M6NI94|A0A3M6NI94_AGGAP	6	6	5.935	Aggregatibacter aphrophilus	GNAT family N-acetyltransferase OS=Aggregatibacter aphrophilus OX=732 GN=DPV99_05810 PE=4 SV=1 [tr|A0A369ZCW5|A0A369ZCW5_AGGAP,tr|A0A3M6NI94|A0A3M6NI94_AGGAP]	0.274896	0.326081	1.15591	0.18189	HK83 hcp	HK83	0.485731	0.323204	1.06456	0.100681	11575	11575 hcp
tr|A0A369ZCX5|A0A369ZCX5_AGGAP	11	2	11.861	Aggregatibacter aphrophilus	Signal peptidase I OS=Aggregatibacter aphrophilus OX=732 GN=DPV99_05860 PE=3 SV=1	0.0178103	0.0931129	1.30134	0.723352	HK83 hcp	HK83	0.0191849	0.0607004	1.41802	0.71024	11575 hcp	11575
tr|A0A369ZD13|A0A369ZD13_AGGAP;tr|A0A3M6P852|A0A3M6P852_AGGAP	17	17	20.714	Aggregatibacter aphrophilus	Adenylosuccinate lyase OS=Aggregatibacter aphrophilus OX=732 GN=DPV99_09325 PE=3 SV=1 [tr|A0A369ZD13|A0A369ZD13_AGGAP,tr|A0A3M6P852|A0A3M6P852_AGGAP]	0.10934	0.201448	1.23598	0.355842	HK83	HK83 hcp	0.708584	0.403552	1.03806	0.0640764	11575	11575 hcp
tr|A0A369ZD55|A0A369ZD55_AGGAP;tr|A0A3M6P7J1|A0A3M6P7J1_AGGAP	9	9	11.927	Aggregatibacter aphrophilus	Elongation factor 4 OS=Aggregatibacter aphrophilus OX=732 GN=lepA PE=3 SV=1 [tr|A0A369ZD55|A0A369ZD55_AGGAP,tr|A0A3M6P7J1|A0A3M6P7J1_AGGAP]	0.148962	0.237742	1.42896	0.293364	HK83 hcp	HK83	0.0437516	0.0938596	1.43327	0.549033	11575 hcp	11575
tr|A0A369ZD93|A0A369ZD93_AGGAP;tr|A0A3M6NR97|A0A3M6NR97_AGGAP;tr|A0A448FBM3|A0A448FBM3_AGGAP	3	2	2.913	Aggregatibacter aphrophilus	Type II toxin-antitoxin system HipA family toxin OS=Aggregatibacter aphrophilus OX=732 GN=DPV99_02785 PE=3 SV=1	0.525216	0.459216	1.05627	0.0917662	HK83	HK83 hcp	0.0396885	0.0889464	1.46758	0.569253	11575	11575 hcp
tr|A0A369ZDA6|A0A369ZDA6_AGGAP;tr|A0A3M6NIC2|A0A3M6NIC2_AGGAP	18	2	18.785	Aggregatibacter aphrophilus	Chromosomal replication initiator protein DnaA OS=Aggregatibacter aphrophilus OX=732 GN=dnaA PE=3 SV=1 [tr|A0A369ZDA6|A0A369ZDA6_AGGAP,tr|A0A3M6NIC2|A0A3M6NIC2_AGGAP]	0.129552	0.218573	1.12734	0.321191	HK83 hcp	HK83	0.784761	0.428383	1.03753	0.057465	11575 hcp	11575
tr|A0A369ZDH3|A0A369ZDH3_AGGAP;tr|A0A3M6NLZ1|A0A3M6NLZ1_AGGAP	2	2	2.957	Aggregatibacter aphrophilus	Uncharacterized protein OS=Aggregatibacter aphrophilus OX=732 GN=DPV99_05985 PE=4 SV=1 [tr|A0A369ZDH3|A0A369ZDH3_AGGAP,tr|A0A3M6NLZ1|A0A3M6NLZ1_AGGAP]	0.0258233	0.107734	2.06125	0.65514	HK83 hcp	HK83	0.256421	0.227324	1.27007	0.193481	11575 hcp	11575
tr|A0A369ZDK5|A0A369ZDK5_AGGAP	4	4	3.98	Aggregatibacter aphrophilus	30S ribosomal protein S20 OS=Aggregatibacter aphrophilus OX=732 GN=rpsT PE=3 SV=1	0.456352	0.426292	1.04749	0.108233	HK83	HK83 hcp	0.230915	0.218111	1.13762	0.21151	11575	11575 hcp
tr|A0A369ZDS7|A0A369ZDS7_AGGAP	2	2	3.97	Aggregatibacter aphrophilus	Formyltetrahydrofolate deformylase OS=Aggregatibacter aphrophilus OX=732 GN=purU PE=3 SV=1	0.85258	0.586109	1.04174	0.053441	HK83	HK83 hcp	0.00032608	0.00892966	1.75494	0.997618	11575	11575 hcp
tr|A0A369ZDX6|A0A369ZDX6_AGGAP	7	7	6.823	Aggregatibacter aphrophilus	YdcF family protein OS=Aggregatibacter aphrophilus OX=732 GN=DPV99_00255 PE=4 SV=1	0.471889	0.433788	1.10762	0.104134	HK83 hcp	HK83	0.0134491	0.0526143	1.53722	0.770155	11575 hcp	11575
tr|A0A369ZE81|A0A369ZE81_AGGAP	3	3	2.985	Aggregatibacter aphrophilus	Amino acid ABC transporter ATP-binding protein OS=Aggregatibacter aphrophilus OX=732 GN=DPV99_06310 PE=3 SV=1	0.16148	0.249253	1.19833	0.277619	HK83	HK83 hcp	0.446491	0.310275	1.07189	0.110966	11575 hcp	11575
tr|A0A369ZEE3|A0A369ZEE3_AGGAP;tr|A0A3M6P2B7|A0A3M6P2B7_AGGAP;tr|A0A3S4Q061|A0A3S4Q061_AGGAP	15	15	17.902	Aggregatibacter aphrophilus	3-oxoacyl-[acyl-carrier-protein] synthase 3 OS=Aggregatibacter aphrophilus OX=732 GN=fabH PE=3 SV=1 [tr|A0A369ZEE3|A0A369ZEE3_AGGAP,tr|A0A3M6P2B7|A0A3M6P2B7_AGGAP,tr|A0A3S4Q061|A0A3S4Q061_AGGAP]	0.309257	0.350477	1.09144	0.163014	HK83	HK83 hcp	0.0482912	0.0987718	1.21392	0.528362	11575	11575 hcp
tr|A0A369ZEE9|A0A369ZEE9_AGGAP;tr|A0A3M6P4T0|A0A3M6P4T0_AGGAP	2	2	2.99	Aggregatibacter aphrophilus	Ribonucleoside-diphosphate reductase OS=Aggregatibacter aphrophilus OX=732 GN=DPV99_00785 PE=3 SV=1	0.893782	0.597303	1.00527	0.0517732	HK83 hcp	HK83	0.680183	0.393752	1.05769	0.0671761	11575 hcp	11575
tr|A0A369ZEI3|A0A369ZEI3_AGGAP	23	2	25.738	Aggregatibacter aphrophilus	Outer membrane protein A OS=Aggregatibacter aphrophilus OX=732 GN=ompA PE=3 SV=1	0.0569794	0.148141	1.2592	0.49341	HK83 hcp	HK83	0.149207	0.172852	1.26546	0.29304	11575 hcp	11575
tr|A0A369ZEL9|A0A369ZEL9_AGGAP;tr|A0A3M6NR58|A0A3M6NR58_AGGAP;tr|A0A336N3V5|A0A336N3V5_AGGAP	12	10	11.831	Aggregatibacter aphrophilus	DNA helicase OS=Aggregatibacter aphrophilus OX=732 GN=uvrD PE=3 SV=1 [tr|A0A369ZEL9|A0A369ZEL9_AGGAP,tr|A0A3M6NR58|A0A3M6NR58_AGGAP]	0.872772	0.593248	1.10178	0.0525529	HK83	HK83 hcp	0.481189	0.322709	1.16069	0.101794	11575 hcp	11575
tr|A0A369ZEN6|A0A369ZEN6_AGGAP	7	7	8.886	Aggregatibacter aphrophilus	UDP-3-O-acyl-N-acetylglucosamine deacetylase OS=Aggregatibacter aphrophilus OX=732 GN=lpxC PE=3 SV=1	0.000413209	0.0437455	2.0739	0.996289	HK83 hcp	HK83	0.00735145	0.0393425	1.82095	0.854661	11575 hcp	11575
tr|A0A369ZEW6|A0A369ZEW6_AGGAP;tr|A0A336N6H2|A0A336N6H2_AGGAP;tr|A0A3S4TQU7|A0A3S4TQU7_AGGAP	2	2	1.994	Aggregatibacter aphrophilus	Aminodeoxychorismate synthase component I OS=Aggregatibacter aphrophilus OX=732 GN=DPV99_01645 PE=4 SV=1	0.0159348	0.0900651	1.76077	0.742424	HK83 hcp	HK83	0.0787932	0.123022	1.31669	0.424546	11575	11575 hcp
tr|A0A369ZEW9|A0A369ZEW9_AGGAP;tr|A0A3M6P4T7|A0A3M6P4T7_AGGAP;tr|A0A448FAH9|A0A448FAH9_AGGAP	4	4	3.887	Aggregatibacter aphrophilus	Ribonucleoside-diphosphate reductase subunit alpha OS=Aggregatibacter aphrophilus OX=732 GN=DPV99_00790 PE=3 SV=1 [tr|A0A369ZEW9|A0A369ZEW9_AGGAP,tr|A0A3M6P4T7|A0A3M6P4T7_AGGAP,tr|A0A448FAH9|A0A448FAH9_AGGAP]	0.429747	0.412978	1.10297	0.115852	HK83	HK83 hcp	0.892927	0.457411	1.01205	0.0518021	11575	11575 hcp
tr|A0A369ZF58|A0A369ZF58_AGGAP;tr|A0A3M6P1V2|A0A3M6P1V2_AGGAP	8	8	8.922	Aggregatibacter aphrophilus	Sodium/proline symporter OS=Aggregatibacter aphrophilus OX=732 GN=putP PE=3 SV=1 [tr|A0A369ZF58|A0A369ZF58_AGGAP,tr|A0A3M6P1V2|A0A3M6P1V2_AGGAP]	0.427529	0.411975	1.07665	0.116524	HK83	HK83 hcp	0.244564	0.222011	1.12091	0.201545	11575 hcp	11575
tr|A0A369ZF60|A0A369ZF60_AGGAP;tr|A0A3M6P300|A0A3M6P300_AGGAP	2	2	1.991	Aggregatibacter aphrophilus	DUF1287 domain-containing protein OS=Aggregatibacter aphrophilus OX=732 GN=DPV99_01260 PE=4 SV=1	0.281351	0.330344	1.73534	0.178095	HK83	HK83 hcp	0.020319	0.0620596	3.10043	0.699917	11575	11575 hcp
tr|A0A369ZFF4|A0A369ZFF4_AGGAP;tr|A0A3M6P6Q4|A0A3M6P6Q4_AGGAP	29	18	34.747	Aggregatibacter aphrophilus	DUF1508 domain-containing protein OS=Aggregatibacter aphrophilus OX=732 GN=DPV99_02640 PE=3 SV=1 [tr|A0A369ZFF4|A0A369ZFF4_AGGAP,tr|A0A3M6P6Q4|A0A3M6P6Q4_AGGAP]	0.994248	0.625273	1.02192	0.0500052	HK83	HK83 hcp	0.068627	0.117504	1.48984	0.453884	11575	11575 hcp
tr|A0A369ZFP3|A0A369ZFP3_AGGAP	22	21	27.76	Aggregatibacter aphrophilus	Cell shape-determining protein MreB OS=Aggregatibacter aphrophilus OX=732 GN=mreB PE=3 SV=1	0.0198402	0.0996256	1.24726	0.704223	HK83 hcp	HK83	0.0695447	0.117775	1.24425	0.45106	11575 hcp	11575
tr|A0A369ZFQ3|A0A369ZFQ3_AGGAP	2	2	1.984	Aggregatibacter aphrophilus	Shikimate dehydrogenase (NADP(+)) OS=Aggregatibacter aphrophilus OX=732 GN=aroE PE=3 SV=1	0.800435	0.569045	1.04859	0.0563875	HK83 hcp	HK83	0.162994	0.181588	1.21178	0.275815	11575 hcp	11575
tr|A0A369ZFW2|A0A369ZFW2_AGGAP;tr|A0A3M6PHL5|A0A3M6PHL5_AGGAP;tr|A0A3S4PSS3|A0A3S4PSS3_AGGAP	2	2	1.967	Aggregatibacter aphrophilus	4-hydroxy-3-methylbut-2-enyl diphosphate reductase OS=Aggregatibacter aphrophilus OX=732 GN=ispH PE=3 SV=1 [tr|A0A369ZFW2|A0A369ZFW2_AGGAP,tr|A0A3M6PHL5|A0A3M6PHL5_AGGAP,tr|A0A3S4PSS3|A0A3S4PSS3_AGGAP]	0.206911	0.280237	1.17036	0.231092	HK83	HK83 hcp	0.58475	0.36075	1.09431	0.0805826	11575	11575 hcp
tr|A0A369ZFX4|A0A369ZFX4_AGGAP;tr|A0A3M6NGR5|A0A3M6NGR5_AGGAP;tr|A0A3S4S5C0|A0A3S4S5C0_AGGAP;tr|A0A336N4Z2|A0A336N4Z2_AGGAP	3	3	2.984	Aggregatibacter aphrophilus	SsrA-binding protein OS=Aggregatibacter aphrophilus OX=732 GN=smpB PE=3 SV=1 [tr|A0A369ZFX4|A0A369ZFX4_AGGAP,tr|A0A3M6NGR5|A0A3M6NGR5_AGGAP,tr|A0A3S4S5C0|A0A3S4S5C0_AGGAP]	0.121696	0.210743	1.56607	0.333873	HK83 hcp	HK83	0.900544	0.458581	1.00455	0.0515531	11575 hcp	11575
tr|A0A369ZFY8|A0A369ZFY8_AGGAP;tr|A0A3M6PFV6|A0A3M6PFV6_AGGAP;tr|A0A3S5ECW1|A0A3S5ECW1_AGGAP	3	3	3.949	Aggregatibacter aphrophilus	t(6)A37 threonylcarbamoyladenosine biosynthesis protein TsaB OS=Aggregatibacter aphrophilus OX=732 GN=tsaB PE=3 SV=1 [tr|A0A369ZFY8|A0A369ZFY8_AGGAP,tr|A0A3M6PFV6|A0A3M6PFV6_AGGAP,tr|A0A3S5ECW1|A0A3S5ECW1_AGGAP]	0.00989173	0.0827459	1.90008	0.816004	HK83 hcp	HK83	0.0210184	0.0626013	1.90759	0.693758	11575 hcp	11575
tr|A0A369ZG82|A0A369ZG82_AGGAP	4	4	3.954	Aggregatibacter aphrophilus	Uncharacterized protein OS=Aggregatibacter aphrophilus OX=732 GN=DPV99_02815 PE=4 SV=1	0.344676	0.367313	1.14681	0.146519	HK83 hcp	HK83	0.0457307	0.0963328	1.40232	0.539791	11575	11575 hcp
tr|A0A369ZG84|A0A369ZG84_AGGAP	4	4	4.929	Aggregatibacter aphrophilus	Ribonuclease P protein component OS=Aggregatibacter aphrophilus OX=732 GN=rnpA PE=3 SV=1	0.00929415	0.0827459	2.01981	0.824587	HK83 hcp	HK83	0.896393	0.457882	1.02476	0.0516865	11575 hcp	11575
tr|A0A369ZGC4|A0A369ZGC4_AGGAP	2	2	1.987	Aggregatibacter aphrophilus	Recombination protein RecR OS=Aggregatibacter aphrophilus OX=732 GN=recR PE=3 SV=1	0.266457	0.319954	1.54771	0.187046	HK83 hcp	HK83	0.0639849	0.113315	1.46903	0.468778	11575	11575 hcp
tr|A0A369ZGD9|A0A369ZGD9_AGGAP;tr|A0A3M6P226|A0A3M6P226_AGGAP;tr|A0A448FB66|A0A448FB66_AGGAP	5	5	4.971	Aggregatibacter aphrophilus	Sec translocon accessory complex subunit YajC OS=Aggregatibacter aphrophilus OX=732 GN=yajC PE=3 SV=1 [tr|A0A369ZGD9|A0A369ZGD9_AGGAP,tr|A0A3M6P226|A0A3M6P226_AGGAP,tr|A0A448FB66|A0A448FB66_AGGAP]	0.0416311	0.131892	1.52165	0.559366	HK83 hcp	HK83	0.141465	0.167863	1.16065	0.303575	11575 hcp	11575
tr|A0A369ZGV6|A0A369ZGV6_AGGAP;tr|A0A3M6P4R6|A0A3M6P4R6_AGGAP	5	4	5.932	Aggregatibacter aphrophilus	tRNA sulfurtransferase OS=Aggregatibacter aphrophilus OX=732 GN=thiI PE=3 SV=1	0.824158	0.577934	1.0678	0.0549277	HK83 hcp	HK83	0.712648	0.404225	1.01346	0.0636627	11575	11575 hcp
tr|A0A369ZGX5|A0A369ZGX5_AGGAP;tr|A0A3S4PS82|A0A3S4PS82_AGGAP	3	2	2.884	Aggregatibacter aphrophilus	Beta-N-acetylhexosaminidase OS=Aggregatibacter aphrophilus OX=732 GN=DPV99_02730 PE=3 SV=1	0.198134	0.276	2.05129	0.239007	HK83 hcp	HK83	0.0602061	0.10938	2.58413	0.481717	11575 hcp	11575
tr|A0A369ZH85|A0A369ZH85_AGGAP;tr|A0A3M6PDS1|A0A3M6PDS1_AGGAP	5	5	4.966	Aggregatibacter aphrophilus	Acetolactate synthase OS=Aggregatibacter aphrophilus OX=732 GN=DPV99_00520 PE=3 SV=1 [tr|A0A369ZH85|A0A369ZH85_AGGAP,tr|A0A3M6PDS1|A0A3M6PDS1_AGGAP]	0.184452	0.2646	1.16298	0.252285	HK83	HK83 hcp	0.60375	0.364711	1.05974	0.0775073	11575	11575 hcp
tr|A0A369ZI99|A0A369ZI99_AGGAP;tr|A0A3M6PDE0|A0A3M6PDE0_AGGAP	3	3	2.96	Aggregatibacter aphrophilus	5-oxoprolinase subunit A OS=Aggregatibacter aphrophilus OX=732 GN=pxpA PE=3 SV=1 [tr|A0A369ZI99|A0A369ZI99_AGGAP,tr|A0A3M6PDE0|A0A3M6PDE0_AGGAP]	0.518553	0.457053	1.18364	0.0931795	HK83	HK83 hcp	0.317992	0.252108	1.41439	0.158694	11575	11575 hcp
tr|A0A369ZIN6|A0A369ZIN6_AGGAP	14	14	20.846	Aggregatibacter aphrophilus	Fumarate reductase iron-sulfur subunit OS=Aggregatibacter aphrophilus OX=732 GN=DOL88_07740 PE=3 SV=1	0.0678092	0.160677	1.37191	0.456434	HK83	HK83 hcp	0.594307	0.362786	1.0358	0.0790082	11575 hcp	11575
tr|A0A369ZIU8|A0A369ZIU8_AGGAP;tr|A0A3M6NGQ5|A0A3M6NGQ5_AGGAP	9	9	10.852	Aggregatibacter aphrophilus	Probable transcriptional regulatory protein DPV99_03460 OS=Aggregatibacter aphrophilus OX=732 GN=DPV99_03460 PE=3 SV=1 [tr|A0A369ZIU8|A0A369ZIU8_AGGAP,tr|A0A3M6NGQ5|A0A3M6NGQ5_AGGAP]	0.827285	0.578942	1.01556	0.0547503	HK83 hcp	HK83	0.034462	0.0828646	1.21763	0.598127	11575	11575 hcp
tr|A0A369ZJ81|A0A369ZJ81_AGGAP	2	2	1.994	Aggregatibacter aphrophilus	Methyltransferase domain-containing protein OS=Aggregatibacter aphrophilus OX=732 GN=DPV99_02630 PE=4 SV=1	0.419544	0.407177	1.14789	0.118991	HK83 hcp	HK83	0.138598	0.165823	1.35268	0.30765	11575 hcp	11575
tr|A0A3M6NGJ0|A0A3M6NGJ0_AGGAP	12	5	13.917	Aggregatibacter aphrophilus	Inosose dehydratase OS=Aggregatibacter aphrophilus OX=732 GN=iolE PE=3 SV=1	0.460974	0.427466	1.12321	0.106988	HK83 hcp	HK83	0.857612	0.446871	1.06866	0.0532068	11575	11575 hcp
tr|A0A3M6NGJ7|A0A3M6NGJ7_AGGAP;tr|A0A369ZBH4|A0A369ZBH4_AGGAP	17	9	20.875	Aggregatibacter aphrophilus	3D-(3,5/4)-trihydroxycyclohexane-1,2-dione acylhydrolase (Decyclizing) OS=Aggregatibacter aphrophilus OX=732 GN=iolD PE=3 SV=1	0.782187	0.562041	1.01626	0.0576508	HK83 hcp	HK83	0.0174285	0.0576575	1.38368	0.727119	11575	11575 hcp
tr|A0A3M6NGK2|A0A3M6NGK2_AGGAP;tr|A0A336N668|A0A336N668_AGGAP	21	20	26.767	Aggregatibacter aphrophilus	Serine hydroxymethyltransferase OS=Aggregatibacter aphrophilus OX=732 GN=glyA PE=3 SV=1	0.0613908	0.154134	1.21594	0.477577	HK83	HK83 hcp	0.982157	0.480528	1.00927	0.0500497	11575 hcp	11575
tr|A0A3M6NGK5|A0A3M6NGK5_AGGAP;tr|A0A369ZCS7|A0A369ZCS7_AGGAP	3	3	2.973	Aggregatibacter aphrophilus	Uncharacterized protein OS=Aggregatibacter aphrophilus OX=732 GN=DOL88_11225 PE=4 SV=1	0.404086	0.398472	1.09228	0.123998	HK83	HK83 hcp	0.0705382	0.117865	1.23193	0.448044	11575 hcp	11575
tr|A0A3M6NGK6|A0A3M6NGK6_AGGAP;tr|A0A336N6G3|A0A336N6G3_AGGAP	15	14	15.814	Aggregatibacter aphrophilus	Phosphoribosylamine--glycine ligase OS=Aggregatibacter aphrophilus OX=732 GN=purD PE=3 SV=1	0.78254	0.562041	1.02661	0.0576252	HK83	HK83 hcp	0.105903	0.142241	1.12892	0.362451	11575	11575 hcp
tr|A0A3M6NGK9|A0A3M6NGK9_AGGAP;tr|A0A369ZGG1|A0A369ZGG1_AGGAP	6	5	7.864	Aggregatibacter aphrophilus	Uncharacterized protein OS=Aggregatibacter aphrophilus OX=732 GN=DOL88_11220 PE=4 SV=1	0.486283	0.440643	1.06907	0.100547	HK83	HK83 hcp	0.0164938	0.0569619	1.3106	0.736586	11575 hcp	11575
tr|A0A3M6NGL4|A0A3M6NGL4_AGGAP;tr|A0A448FBC0|A0A448FBC0_AGGAP	5	5	5.968	Aggregatibacter aphrophilus	Ribosomal RNA small subunit methyltransferase C OS=Aggregatibacter aphrophilus OX=732 GN=rsmC PE=3 SV=1	0.0369336	0.122515	2.59465	0.584031	HK83 hcp	HK83	0.729956	0.409459	1.16597	0.0619805	11575	11575 hcp
tr|A0A3M6NGM4|A0A3M6NGM4_AGGAP	7	6	7.888	Aggregatibacter aphrophilus	PTS maltose transporter subunit IIBC OS=Aggregatibacter aphrophilus OX=732 GN=DOL88_11245 PE=4 SV=1	0.0944329	0.185338	1.2416	0.386356	HK83	HK83 hcp	0.789175	0.429841	1.01223	0.0571523	11575 hcp	11575
tr|A0A3M6NGN8|A0A3M6NGN8_AGGAP	10	10	10.896	Aggregatibacter aphrophilus	Bifunctional purine biosynthesis protein PurH OS=Aggregatibacter aphrophilus OX=732 GN=purH PE=3 SV=1	0.0562299	0.148141	1.44131	0.496218	HK83 hcp	HK83	0.596367	0.363145	1.05669	0.0786761	11575	11575 hcp
tr|A0A3M6NGP2|A0A3M6NGP2_AGGAP;tr|A0A336N4V9|A0A336N4V9_AGGAP;tr|A0A448FBF5|A0A448FBF5_AGGAP	16	16	19.832	Aggregatibacter aphrophilus	Cytochrome bd-I ubiquinol oxidase subunit CydA OS=Aggregatibacter aphrophilus OX=732 GN=DOL88_11345 PE=3 SV=1	0.0580793	0.149362	1.19455	0.489354	HK83 hcp	HK83	0.00185313	0.0204688	1.2943	0.964358	11575 hcp	11575
tr|A0A3M6NGP6|A0A3M6NGP6_AGGAP;tr|A0A336N2D1|A0A336N2D1_AGGAP;tr|A0A3S4S5A1|A0A3S4S5A1_AGGAP;tr|A0A369ZDJ1|A0A369ZDJ1_AGGAP	10	9	9.713	Aggregatibacter aphrophilus	Cell envelope integrity protein TolA OS=Aggregatibacter aphrophilus OX=732 GN=DOL88_11310 PE=4 SV=1	0.815704	0.575073	1.01971	0.0554246	HK83 hcp	HK83	0.0904338	0.131448	1.42406	0.395442	11575 hcp	11575
tr|A0A3M6NGQ2|A0A3M6NGQ2_AGGAP	24	23	33.761	Aggregatibacter aphrophilus	Peptidoglycan-associated protein OS=Aggregatibacter aphrophilus OX=732 GN=pal PE=3 SV=1	0.00775607	0.0814873	1.324	0.8481	HK83	HK83 hcp	0.0171367	0.0576316	1.38994	0.730036	11575 hcp	11575
tr|A0A3M6NGQ6|A0A3M6NGQ6_AGGAP	41	3	46.611	Aggregatibacter aphrophilus	Aspartate--tRNA ligase OS=Aggregatibacter aphrophilus OX=732 GN=aspS PE=3 SV=1	0.248544	0.308957	1.17882	0.198779	HK83	HK83 hcp	0.075642	0.121632	1.4073	0.433204	11575	11575 hcp
tr|A0A3M6NGQ7|A0A3M6NGQ7_AGGAP;tr|A0A369ZGK3|A0A369ZGK3_AGGAP;tr|A0A336N4Y1|A0A336N4Y1_AGGAP;tr|A0A3S4Q6N6|A0A3S4Q6N6_AGGAP	3	3	2.984	Aggregatibacter aphrophilus	Primosomal replication protein N OS=Aggregatibacter aphrophilus OX=732 GN=DOL88_11435 PE=4 SV=1	0.898561	0.598873	1.02538	0.0516161	HK83 hcp	HK83	0.00621214	0.0376473	1.49096	0.874083	11575 hcp	11575
tr|A0A3M6NGR2|A0A3M6NGR2_AGGAP	2	2	1.981	Aggregatibacter aphrophilus	FAD-dependent oxidoreductase OS=Aggregatibacter aphrophilus OX=732 GN=ubiF PE=3 SV=1	0.31909	0.354468	1.28864	0.158163	HK83	HK83 hcp	0.370932	0.275359	1.20419	0.135866	11575 hcp	11575
tr|A0A3M6NGR3|A0A3M6NGR3_AGGAP;tr|A0A336N434|A0A336N434_AGGAP;tr|A0A448FBE9|A0A448FBE9_AGGAP	18	17	20.813	Aggregatibacter aphrophilus	TonB-dependent receptor OS=Aggregatibacter aphrophilus OX=732 GN=DOL88_11415 PE=3 SV=1	0.89576	0.59831	1.0013	0.0517073	HK83	HK83 hcp	0.0601195	0.10938	1.22225	0.482023	11575 hcp	11575
tr|A0A3M6NGR4|A0A3M6NGR4_AGGAP;tr|A0A336N6K4|A0A336N6K4_AGGAP;tr|A0A369ZDL3|A0A369ZDL3_AGGAP;tr|A0A3S4U167|A0A3S4U167_AGGAP	4	4	3.97	Aggregatibacter aphrophilus	Ribonuclease T OS=Aggregatibacter aphrophilus OX=732 GN=rnt PE=3 SV=1	0.377663	0.386614	1.24389	0.133322	HK83 hcp	HK83	0.189057	0.19601	1.2428	0.24768	11575 hcp	11575
tr|A0A3M6NGR7|A0A3M6NGR7_AGGAP;tr|A0A336N2F4|A0A336N2F4_AGGAP;tr|A0A448FC00|A0A448FC00_AGGAP	18	17	18.836	Aggregatibacter aphrophilus	tRNA-2-methylthio-N(6)-dimethylallyladenosine synthase OS=Aggregatibacter aphrophilus OX=732 GN=miaB PE=3 SV=1	0.00536106	0.0737324	1.84532	0.889599	HK83 hcp	HK83	0.0166612	0.0571862	1.50801	0.734865	11575 hcp	11575
tr|A0A3M6NGR8|A0A3M6NGR8_AGGAP;tr|A0A336N425|A0A336N425_AGGAP;tr|A0A448FB95|A0A448FB95_AGGAP	11	11	12.828	Aggregatibacter aphrophilus	Uncharacterized protein OS=Aggregatibacter aphrophilus OX=732 GN=DOL88_11370 PE=4 SV=1	0.707406	0.534888	1.07929	0.0641978	HK83	HK83 hcp	0.310586	0.250033	1.32063	0.162345	11575 hcp	11575
tr|A0A3M6NGR9|A0A3M6NGR9_AGGAP	6	6	6.903	Aggregatibacter aphrophilus	MFS transporter OS=Aggregatibacter aphrophilus OX=732 GN=DOL88_11405 PE=4 SV=1	0.874356	0.593647	1.05269	0.052489	HK83	HK83 hcp	0.279572	0.236582	1.12556	0.179129	11575 hcp	11575
tr|A0A3M6NGS0|A0A3M6NGS0_AGGAP;tr|A0A336N340|A0A336N340_AGGAP;tr|A0A3S4QT87|A0A3S4QT87_AGGAP	8	2	9.829	Aggregatibacter aphrophilus	Lactoylglutathione lyase OS=Aggregatibacter aphrophilus OX=732 GN=gloA PE=3 SV=1	0.00998092	0.0827459	1.40223	0.814748	HK83 hcp	HK83	0.791431	0.430118	1.05695	0.0569953	11575	11575 hcp
tr|A0A3M6NGS5|A0A3M6NGS5_AGGAP	6	6	5.972	Aggregatibacter aphrophilus	RecBCD enzyme subunit RecC OS=Aggregatibacter aphrophilus OX=732 GN=recC PE=3 SV=1	0.0704174	0.16248	1.41388	0.448409	HK83 hcp	HK83	0.146056	0.170605	1.1964	0.297247	11575 hcp	11575
tr|A0A3M6NGS6|A0A3M6NGS6_AGGAP	46	7	62.378	Aggregatibacter aphrophilus	Oligopeptide ABC transporter substrate-binding protein OppA OS=Aggregatibacter aphrophilus OX=732 GN=DOL88_11495 PE=3 SV=1	0.284148	0.332104	1.25369	0.176488	HK83	HK83 hcp	0.0350981	0.0834675	1.36689	0.594418	11575	11575 hcp
tr|A0A3M6NGS8|A0A3M6NGS8_AGGAP	5	5	4.92	Aggregatibacter aphrophilus	3-octaprenyl-4-hydroxybenzoate carboxy-lyase OS=Aggregatibacter aphrophilus OX=732 GN=ubiD PE=3 SV=1	0.777541	0.56093	1.02745	0.0579925	HK83	HK83 hcp	0.312536	0.250524	1.1467	0.161371	11575	11575 hcp
tr|A0A3M6NGT8|A0A3M6NGT8_AGGAP	9	9	10.932	Aggregatibacter aphrophilus	GTPase Obg OS=Aggregatibacter aphrophilus OX=732 GN=obgE PE=3 SV=1	0.0453191	0.134929	1.95653	0.541682	HK83 hcp	HK83	0.738542	0.411353	1.04717	0.0611932	11575 hcp	11575
tr|A0A3M6NH68|A0A3M6NH68_AGGAP;tr|A0A3S4Q005|A0A3S4Q005_AGGAP	4	3	3.945	Aggregatibacter aphrophilus	Oligopeptide ABC transporter ATP-binding protein OppF OS=Aggregatibacter aphrophilus OX=732 GN=DOL88_11515 PE=4 SV=1	0.0637903	0.157359	1.86305	0.469426	HK83	HK83 hcp	0.283741	0.238845	1.14548	0.176721	11575 hcp	11575
tr|A0A3M6NI17|A0A3M6NI17_AGGAP;tr|A0A336N2H1|A0A336N2H1_AGGAP;tr|A0A448FBH6|A0A448FBH6_AGGAP	6	6	6.948	Aggregatibacter aphrophilus	Thiol:disulfide interchange protein OS=Aggregatibacter aphrophilus OX=732 GN=DOL88_11110 PE=3 SV=1	0.0473931	0.13843	1.23188	0.532306	HK83	HK83 hcp	0.0530439	0.103963	1.12093	0.508568	11575	11575 hcp
tr|A0A3M6NI33|A0A3M6NI33_AGGAP;tr|A0A369Z8S0|A0A369Z8S0_AGGAP	3	3	2.991	Aggregatibacter aphrophilus	Thiol:disulfide interchange protein DsbA/DsbL (Fragment) OS=Aggregatibacter aphrophilus OX=732 GN=DOL88_11100 PE=4 SV=1	0.266086	0.31981	1.21803	0.187278	HK83 hcp	HK83	0.00352833	0.0278274	1.72475	0.926396	11575	11575 hcp
tr|A0A3M6NI46|A0A3M6NI46_AGGAP	10	10	10.865	Aggregatibacter aphrophilus	Peptide chain release factor 2 OS=Aggregatibacter aphrophilus OX=732 GN=prfB PE=3 SV=1	0.152051	0.240852	1.19242	0.289333	HK83 hcp	HK83	0.0693079	0.117775	1.43379	0.451785	11575 hcp	11575
tr|A0A3M6NI59|A0A3M6NI59_AGGAP;tr|A0A0K1N5Q2|A0A0K1N5Q2_AGGAP;tr|A0A3S4RIT9|A0A3S4RIT9_AGGAP	16	15	18.843	Aggregatibacter aphrophilus	J domain-containing protein OS=Aggregatibacter aphrophilus OX=732 GN=DOL88_11140 PE=4 SV=1	0.316793	0.354173	1.19545	0.159276	HK83	HK83 hcp	0.469131	0.317664	1.09659	0.104844	11575	11575 hcp
tr|A0A3M6NI65|A0A3M6NI65_AGGAP;tr|A0A369ZBB5|A0A369ZBB5_AGGAP;tr|A0A336N3D2|A0A336N3D2_AGGAP;tr|A0A3S4TRG3|A0A3S4TRG3_AGGAP	3	3	2.906	Aggregatibacter aphrophilus	Single-stranded-DNA-specific exonuclease RecJ OS=Aggregatibacter aphrophilus OX=732 GN=recJ PE=3 SV=1	0.0520783	0.143796	1.24308	0.512451	HK83 hcp	HK83	0.0789905	0.123022	1.67117	0.424016	11575 hcp	11575
tr|A0A3M6NI77|A0A3M6NI77_AGGAP;tr|A0A336N3E7|A0A336N3E7_AGGAP;tr|A0A3S4QT17|A0A3S4QT17_AGGAP	8	8	7.951	Aggregatibacter aphrophilus	Uncharacterized protein OS=Aggregatibacter aphrophilus OX=732 GN=DOL88_11160 PE=4 SV=1	0.00522212	0.0737324	1.4203	0.892221	HK83 hcp	HK83	0.0381103	0.0874427	1.41181	0.577605	11575 hcp	11575
tr|A0A3M6NI95|A0A3M6NI95_AGGAP	12	11	14.812	Aggregatibacter aphrophilus	o-succinylbenzoate synthase OS=Aggregatibacter aphrophilus OX=732 GN=menC PE=3 SV=1	0.0099769	0.0827459	1.36318	0.814804	HK83 hcp	HK83	0.239777	0.219162	1.13259	0.204953	11575 hcp	11575
tr|A0A3M6NI97|A0A3M6NI97_AGGAP	10	10	11.732	Aggregatibacter aphrophilus	Thymidylate synthase OS=Aggregatibacter aphrophilus OX=732 GN=thyA PE=3 SV=1	0.514704	0.455037	1.09804	0.094012	HK83 hcp	HK83	0.585661	0.360924	1.05717	0.0804301	11575	11575 hcp
tr|A0A3M6NIA0|A0A3M6NIA0_AGGAP	5	5	4.931	Aggregatibacter aphrophilus	Class II glutamine amidotransferase OS=Aggregatibacter aphrophilus OX=732 GN=DOL88_11000 PE=4 SV=1	0.355898	0.373667	1.21036	0.141817	HK83 hcp	HK83	0.339667	0.262431	1.13562	0.148694	11575	11575 hcp
tr|A0A3M6NIA1|A0A3M6NIA1_AGGAP	14	14	16.847	Aggregatibacter aphrophilus	Argininosuccinate lyase OS=Aggregatibacter aphrophilus OX=732 GN=argH PE=3 SV=1	0.384149	0.389177	1.08178	0.130938	HK83 hcp	HK83	0.13442	0.162599	1.1911	0.313772	11575	11575 hcp
tr|A0A3M6NIA2|A0A3M6NIA2_AGGAP;tr|A0A448F8N7|A0A448F8N7_AGGAP;tr|A0A369ZGB6|A0A369ZGB6_AGGAP	25	24	30.638	Aggregatibacter aphrophilus	Biotin carboxylase OS=Aggregatibacter aphrophilus OX=732 GN=accC PE=4 SV=1 [tr|A0A3M6NIA2|A0A3M6NIA2_AGGAP,tr|A0A448F8N7|A0A448F8N7_AGGAP]	0.0988809	0.189758	1.54826	0.376726	HK83 hcp	HK83	0.129405	0.16047	1.15167	0.321421	11575	11575 hcp
tr|A0A3M6NIA8|A0A3M6NIA8_AGGAP	25	25	33.785	Aggregatibacter aphrophilus	Glutamate--tRNA ligase OS=Aggregatibacter aphrophilus OX=732 GN=gltX PE=3 SV=1	0.00518125	0.0737324	1.6894	0.892997	HK83 hcp	HK83	0.427824	0.301481	1.07258	0.116434	11575 hcp	11575
tr|A0A3M6NIB0|A0A3M6NIB0_AGGAP	17	17	17.878	Aggregatibacter aphrophilus	Long-chain fatty acid--CoA ligase OS=Aggregatibacter aphrophilus OX=732 GN=DOL88_11010 PE=4 SV=1	0.0878678	0.179608	1.22089	0.401503	HK83 hcp	HK83	0.00326249	0.0270281	1.18936	0.932153	11575 hcp	11575
tr|A0A3M6NIB4|A0A3M6NIB4_AGGAP;tr|A0A369ZDB5|A0A369ZDB5_AGGAP;tr|A0A336N7J0|A0A336N7J0_AGGAP	19	19	18.718	Aggregatibacter aphrophilus	DNA polymerase III subunit alpha OS=Aggregatibacter aphrophilus OX=732 GN=DOL88_11005 PE=4 SV=1	0.0304537	0.112725	1.37045	0.622921	HK83 hcp	HK83	0.0596228	0.109289	1.32167	0.483785	11575 hcp	11575
tr|A0A3M6NIB6|A0A3M6NIB6_AGGAP	12	12	12.914	Aggregatibacter aphrophilus	tRNA modification GTPase MnmE OS=Aggregatibacter aphrophilus OX=732 GN=mnmE PE=3 SV=1	0.178637	0.261717	1.18157	0.258312	HK83 hcp	HK83	0.900794	0.458581	1.00165	0.0515453	11575 hcp	11575
tr|A0A3M6NIB8|A0A3M6NIB8_AGGAP	14	14	23.825	Aggregatibacter aphrophilus	Superoxide dismutase [Cu-Zn] OS=Aggregatibacter aphrophilus OX=732 GN=DOL88_11075 PE=3 SV=1	0.350867	0.370529	1.14458	0.143897	HK83	HK83 hcp	0.0237815	0.0675649	1.41747	0.670819	11575	11575 hcp
tr|A0A3M6NIC0|A0A3M6NIC0_AGGAP	12	12	13.916	Aggregatibacter aphrophilus	Beta sliding clamp OS=Aggregatibacter aphrophilus OX=732 GN=DOL88_11060 PE=3 SV=1	0.250142	0.310335	1.08099	0.197686	HK83 hcp	HK83	0.358464	0.270799	1.11631	0.140774	11575	11575 hcp
tr|A0A3M6NIC1|A0A3M6NIC1_AGGAP;tr|A0A369Z948|A0A369Z948_AGGAP	31	10	42.542	Aggregatibacter aphrophilus	Anaerobic ribonucleoside-triphosphate reductase OS=Aggregatibacter aphrophilus OX=732 GN=DOL88_11020 PE=4 SV=1	0.882666	0.594881	1.0321	0.0521676	HK83 hcp	HK83	0.706932	0.403139	1.04127	0.0642467	11575 hcp	11575
tr|A0A3M6NIC4|A0A3M6NIC4_AGGAP	3	3	3.956	Aggregatibacter aphrophilus	RNA pyrophosphohydrolase OS=Aggregatibacter aphrophilus OX=732 GN=rppH PE=3 SV=1	0.944182	0.612616	1.02506	0.0504869	HK83 hcp	HK83	0.157364	0.17873	1.30362	0.282628	11575 hcp	11575
tr|A0A3M6NIC5|A0A3M6NIC5_AGGAP	15	14	19.731	Aggregatibacter aphrophilus	Class I SAM-dependent methyltransferase OS=Aggregatibacter aphrophilus OX=732 GN=DOL88_11070 PE=4 SV=1	0.0452047	0.134929	1.37406	0.542211	HK83 hcp	HK83	0.000293271	0.00877876	1.61119	0.998064	11575 hcp	11575
tr|A0A3M6NIC7|A0A3M6NIC7_AGGAP;tr|A0A336N623|A0A336N623_AGGAP;tr|A0A448F7E4|A0A448F7E4_AGGAP;tr|A0A369Z6G5|A0A369Z6G5_AGGAP	5	5	4.98	Aggregatibacter aphrophilus	Deoxyribose-phosphate aldolase OS=Aggregatibacter aphrophilus OX=732 GN=deoC PE=3 SV=1	0.70828	0.534888	1.0636	0.0641077	HK83 hcp	HK83	0.00187043	0.0204688	1.62969	0.963949	11575	11575 hcp
tr|A0A3M6NID1|A0A3M6NID1_AGGAP;tr|A0A336N4F8|A0A336N4F8_AGGAP;tr|A0A3S4RGS7|A0A3S4RGS7_AGGAP	4	4	4.963	Aggregatibacter aphrophilus	Sel1 repeat family protein OS=Aggregatibacter aphrophilus OX=732 GN=DOL88_10685 PE=4 SV=1	0.964345	0.618679	1.02349	0.0501984	HK83 hcp	HK83	0.0713254	0.118334	2.52527	0.445685	11575	11575 hcp
tr|A0A3M6NID2|A0A3M6NID2_AGGAP;tr|A0A336NGL7|A0A336NGL7_AGGAP;tr|A0A336N8T0|A0A336N8T0_AGGAP	170	85	180.368	Aggregatibacter aphrophilus	Collagen-binding adhesin autotransporter EmaA OS=Aggregatibacter aphrophilus OX=732 GN=emaA PE=3 SV=1	0.482858	0.439322	1.10439	0.101383	HK83	HK83 hcp	0.0563012	0.106946	1.67009	0.495949	11575 hcp	11575
tr|A0A3M6NID3|A0A3M6NID3_AGGAP;tr|A0A369ZAF0|A0A369ZAF0_AGGAP	5	5	6.976	Aggregatibacter aphrophilus	Copper chaperone OS=Aggregatibacter aphrophilus OX=732 GN=DOL88_11080 PE=4 SV=1	0.340671	0.367281	1.1751	0.148255	HK83	HK83 hcp	0.0276007	0.0735412	1.74936	0.642264	11575	11575 hcp
tr|A0A3M6NID4|A0A3M6NID4_AGGAP	2	2	1.987	Aggregatibacter aphrophilus	Acetyltransferase OS=Aggregatibacter aphrophilus OX=732 GN=DOL88_10770 PE=3 SV=1	0.28178	0.330543	1.41245	0.177847	HK83 hcp	HK83	0.0742053	0.119927	1.40337	0.437275	11575	11575 hcp
tr|A0A3M6NID5|A0A3M6NID5_AGGAP	24	24	29.764	Aggregatibacter aphrophilus	Membrane protein insertase YidC OS=Aggregatibacter aphrophilus OX=732 GN=yidC PE=3 SV=1	0.842624	0.583785	1.01725	0.0539298	HK83	HK83 hcp	0.0014252	0.0180133	1.35348	0.974487	11575 hcp	11575
tr|A0A3M6NID6|A0A3M6NID6_AGGAP;tr|A0A3S4PXI8|A0A3S4PXI8_AGGAP	3	3	2.953	Aggregatibacter aphrophilus	Patatin-like phospholipase family protein OS=Aggregatibacter aphrophilus OX=732 GN=DOL88_10725 PE=4 SV=1 [tr|A0A3M6NID6|A0A3M6NID6_AGGAP,tr|A0A3S4PXI8|A0A3S4PXI8_AGGAP]	0.240732	0.30461	2.2117	0.204266	HK83 hcp	HK83	0.976441	0.479397	1.06261	0.0500866	11575	11575 hcp
tr|A0A3M6NID8|A0A3M6NID8_AGGAP;tr|A0A369ZBA6|A0A369ZBA6_AGGAP	15	14	18.796	Aggregatibacter aphrophilus	Formate-dependent phosphoribosylglycinamide formyltransferase OS=Aggregatibacter aphrophilus OX=732 GN=purT PE=3 SV=1	0.690729	0.529924	1.03192	0.0659818	HK83	HK83 hcp	0.174364	0.188368	1.12481	0.262898	11575	11575 hcp
tr|A0A3M6NIE1|A0A3M6NIE1_AGGAP	16	16	17.897	Aggregatibacter aphrophilus	ATP-dependent protease OS=Aggregatibacter aphrophilus OX=732 GN=DOL88_10710 PE=3 SV=1	0.404302	0.398472	1.15194	0.123926	HK83	HK83 hcp	0.81203	0.435788	1.05672	0.0556486	11575	11575 hcp
tr|A0A3M6NIE8|A0A3M6NIE8_AGGAP;tr|A0A448F7A0|A0A448F7A0_AGGAP;tr|A0A369Z6I7|A0A369Z6I7_AGGAP	6	4	5.918	Aggregatibacter aphrophilus	ATP-dependent DNA helicase Rep OS=Aggregatibacter aphrophilus OX=732 GN=rep PE=3 SV=1 [tr|A0A3M6NIE8|A0A3M6NIE8_AGGAP,tr|A0A448F7A0|A0A448F7A0_AGGAP]	0.246477	0.307894	1.11545	0.200208	HK83	HK83 hcp	0.308613	0.249792	1.21332	0.16334	11575 hcp	11575
tr|A0A3M6NIE9|A0A3M6NIE9_AGGAP;tr|A0A336N5P8|A0A336N5P8_AGGAP;tr|A0A448F716|A0A448F716_AGGAP	16	15	16.788	Aggregatibacter aphrophilus	DUF4384 domain-containing protein OS=Aggregatibacter aphrophilus OX=732 GN=DOL88_10690 PE=4 SV=1	0.0168565	0.0927044	1.70402	0.73287	HK83 hcp	HK83	0.00148922	0.0183519	1.55501	0.972974	11575 hcp	11575
tr|A0A3M6NIF0|A0A3M6NIF0_AGGAP;tr|A0A336NAV0|A0A336NAV0_AGGAP;tr|A0A448F8L5|A0A448F8L5_AGGAP	25	23	35.562	Aggregatibacter aphrophilus	Transglutaminase family protein OS=Aggregatibacter aphrophilus OX=732 GN=DOL88_11090 PE=4 SV=1	0.591748	0.487961	1.0838	0.0794243	HK83 hcp	HK83	0.0186722	0.059714	1.44193	0.71505	11575	11575 hcp
tr|A0A3M6NIF1|A0A3M6NIF1_AGGAP;tr|A0A336N6R5|A0A336N6R5_AGGAP;tr|A0A448F708|A0A448F708_AGGAP;tr|A0A369ZDT5|A0A369ZDT5_AGGAP	10	10	13.904	Aggregatibacter aphrophilus	S-ribosylhomocysteine lyase OS=Aggregatibacter aphrophilus OX=732 GN=luxS PE=3 SV=1	0.280828	0.330101	1.21746	0.178398	HK83 hcp	HK83	0.0598684	0.109376	1.31574	0.482912	11575	11575 hcp
tr|A0A3M6NIF2|A0A3M6NIF2_AGGAP	2	2	1.964	Aggregatibacter aphrophilus	Glutathionylspermidine synthase preATP-grasp family protein OS=Aggregatibacter aphrophilus OX=732 GN=DOL88_10825 PE=4 SV=1	0.31826	0.354357	1.20133	0.158564	HK83 hcp	HK83	0.00205719	0.020909	1.83354	0.95955	11575	11575 hcp
tr|A0A3M6NIF3|A0A3M6NIF3_AGGAP	13	12	16.824	Aggregatibacter aphrophilus	Bifunctional protein GlmU OS=Aggregatibacter aphrophilus OX=732 GN=glmU PE=3 SV=1	0.450029	0.42256	1.07931	0.109973	HK83 hcp	HK83	0.0852514	0.12851	1.18867	0.407879	11575	11575 hcp
tr|A0A3M6NIF6|A0A3M6NIF6_AGGAP	5	5	4.848	Aggregatibacter aphrophilus	Anhydro-N-acetylmuramic acid kinase OS=Aggregatibacter aphrophilus OX=732 GN=anmK PE=3 SV=1	0.0162958	0.0915471	1.48085	0.738639	HK83 hcp	HK83	0.0858888	0.128913	1.20639	0.406307	11575	11575 hcp
tr|A0A3M6NIF9|A0A3M6NIF9_AGGAP;tr|A0A369Z8C2|A0A369Z8C2_AGGAP	2	2	1.982	Aggregatibacter aphrophilus	DNA-binding transcriptional repressor DeoR OS=Aggregatibacter aphrophilus OX=732 GN=DOL88_10715 PE=4 SV=1	0.0707661	0.16248	1.43613	0.447358	HK83	HK83 hcp	0.089003	0.131109	1.2961	0.398798	11575 hcp	11575
tr|A0A3M6NIG0|A0A3M6NIG0_AGGAP	2	2	2.991	Aggregatibacter aphrophilus	Uncharacterized protein OS=Aggregatibacter aphrophilus OX=732 GN=DOL88_10830 PE=4 SV=1	0.12412	0.21312	1.20237	0.329862	HK83	HK83 hcp	0.425124	0.300705	1.07841	0.117259	11575 hcp	11575
tr|A0A3M6NIG1|A0A3M6NIG1_AGGAP	7	7	6.959	Aggregatibacter aphrophilus	N-acetylmuramic acid 6-phosphate etherase OS=Aggregatibacter aphrophilus OX=732 GN=murQ PE=3 SV=1	0.0228052	0.102997	1.32836	0.678683	HK83	HK83 hcp	0.119036	0.153401	1.19558	0.338383	11575	11575 hcp
tr|A0A3M6NIG2|A0A3M6NIG2_AGGAP;tr|A0A336N878|A0A336N878_AGGAP	23	6	28.663	Aggregatibacter aphrophilus	5-methyltetrahydropteroyltriglutamate--homocysteine methyltransferase OS=Aggregatibacter aphrophilus OX=732 GN=metE PE=3 SV=1	0.821311	0.577279	1.00452	0.0550922	HK83 hcp	HK83	0.00803981	0.0400307	2.24006	0.843597	11575	11575 hcp
tr|A0A3M6NIG4|A0A3M6NIG4_AGGAP	4	4	4.926	Aggregatibacter aphrophilus	UTRA domain-containing protein OS=Aggregatibacter aphrophilus OX=732 GN=DOL88_10625 PE=4 SV=1	0.77535	0.559986	1.08049	0.0581564	HK83	HK83 hcp	0.536454	0.342529	1.16911	0.0894607	11575	11575 hcp
tr|A0A3M6NIG5|A0A3M6NIG5_AGGAP;tr|A0A336N8S7|A0A336N8S7_AGGAP	8	6	7.85	Aggregatibacter aphrophilus	Endonuclease OS=Aggregatibacter aphrophilus OX=732 GN=DOL88_10635 PE=4 SV=1	0.380241	0.38766	1.12597	0.132367	HK83 hcp	HK83	0.315522	0.252073	1.15281	0.159897	11575	11575 hcp
tr|A0A3M6NIG8|A0A3M6NIG8_AGGAP;tr|A0A369ZC06|A0A369ZC06_AGGAP;tr|A0A3S4QAB7|A0A3S4QAB7_AGGAP	2	2	1.95	Aggregatibacter aphrophilus	Divergent polysaccharide deacetylase family protein OS=Aggregatibacter aphrophilus OX=732 GN=DOL88_10675 PE=4 SV=1	0.965594	0.618922	1.08292	0.0501847	HK83 hcp	HK83	0.501016	0.329332	1.05577	0.0970722	11575 hcp	11575
tr|A0A3M6NIH1|A0A3M6NIH1_AGGAP;tr|A0A336NAC0|A0A336NAC0_AGGAP	27	2	34.446	Aggregatibacter aphrophilus	Alpha-1,4 glucan phosphorylase OS=Aggregatibacter aphrophilus OX=732 GN=malQ PE=3 SV=1	0.0299796	0.111364	1.34074	0.62603	HK83 hcp	HK83	0.56814	0.354945	1.14349	0.0834572	11575 hcp	11575
tr|A0A3M6NIH2|A0A3M6NIH2_AGGAP	2	2	1.99	Aggregatibacter aphrophilus	WD40 repeat domain-containing protein (Fragment) OS=Aggregatibacter aphrophilus OX=732 GN=DOL88_10590 PE=4 SV=1	0.213434	0.283629	1.09744	0.225486	HK83 hcp	HK83	0.181318	0.192415	1.30523	0.255502	11575 hcp	11575
tr|A0A3M6NIH3|A0A3M6NIH3_AGGAP	3	3	3.956	Aggregatibacter aphrophilus	Cupin OS=Aggregatibacter aphrophilus OX=732 GN=DOL88_10820 PE=4 SV=1	0.324246	0.358197	1.22812	0.155706	HK83	HK83 hcp	0.028731	0.0749328	2.00433	0.634415	11575	11575 hcp
tr|A0A3M6NIH4|A0A3M6NIH4_AGGAP	5	5	4.948	Aggregatibacter aphrophilus	CRISPR-associated endonuclease Cas1 OS=Aggregatibacter aphrophilus OX=732 GN=cas1 PE=3 SV=1	0.312372	0.35181	1.25269	0.161453	HK83 hcp	HK83	0.470129	0.318105	1.09566	0.104586	11575 hcp	11575
tr|A0A3M6NIH5|A0A3M6NIH5_AGGAP	11	11	15.883	Aggregatibacter aphrophilus	O-acetylhomoserine aminocarboxypropyltransferase/cysteine synthase OS=Aggregatibacter aphrophilus OX=732 GN=DOL88_10835 PE=3 SV=1	0.858052	0.588263	1.00526	0.0531867	HK83	HK83 hcp	0.88483	0.455041	1.01729	0.0520876	11575	11575 hcp
tr|A0A3M6NIH6|A0A3M6NIH6_AGGAP	4	4	4.904	Aggregatibacter aphrophilus	tRNA U34 carboxymethyltransferase OS=Aggregatibacter aphrophilus OX=732 GN=cmoB PE=3 SV=1	0.0817267	0.174434	1.3001	0.416805	HK83 hcp	HK83	0.465282	0.317001	1.08856	0.105847	11575 hcp	11575
tr|A0A3M6NIH8|A0A3M6NIH8_AGGAP	55	14	69.324	Aggregatibacter aphrophilus	Type VI secretion system tip protein VgrG (Fragment) OS=Aggregatibacter aphrophilus OX=732 GN=DOL88_10480 PE=4 SV=1	0.537482	0.464507	1.12569	0.0892545	HK83	HK83 hcp	0.55931	0.350539	1.06015	0.0850595	11575 hcp	11575
tr|A0A3M6NII0|A0A3M6NII0_AGGAP	18	18	22.735	Aggregatibacter aphrophilus	Uncharacterized protein OS=Aggregatibacter aphrophilus OX=732 GN=DOL88_10655 PE=4 SV=1	0.0294507	0.110729	1.35973	0.629546	HK83	HK83 hcp	0.344803	0.264786	1.1406	0.146465	11575 hcp	11575
tr|A0A3M6NII1|A0A3M6NII1_AGGAP;tr|A0A3S4S2V5|A0A3S4S2V5_AGGAP	8	7	7.946	Aggregatibacter aphrophilus	Murein hydrolase activator EnvC OS=Aggregatibacter aphrophilus OX=732 GN=DOL88_10670 PE=4 SV=1	0.538436	0.465014	1.08485	0.089064	HK83	HK83 hcp	0.494601	0.326813	1.08616	0.0985614	11575	11575 hcp
tr|A0A3M6NII5|A0A3M6NII5_AGGAP	10	10	9.924	Aggregatibacter aphrophilus	Metalloprotease TldD OS=Aggregatibacter aphrophilus OX=732 GN=DOL88_10560 PE=3 SV=1	0.0732253	0.165233	1.10583	0.440099	HK83 hcp	HK83	0.0585936	0.108922	1.17147	0.487482	11575	11575 hcp
tr|A0A3M6NII6|A0A3M6NII6_AGGAP;tr|A0A369ZDU4|A0A369ZDU4_AGGAP	36	6	43.561	Aggregatibacter aphrophilus	DNA polymerase I OS=Aggregatibacter aphrophilus OX=732 GN=polA PE=3 SV=1	0.383946	0.389177	1.0847	0.131012	HK83 hcp	HK83	0.836695	0.441445	1.03349	0.0542372	11575	11575 hcp
tr|A0A3M6NII8|A0A3M6NII8_AGGAP;tr|A0A448F800|A0A448F800_AGGAP;tr|A0A369ZEU5|A0A369ZEU5_AGGAP	97	94	111.029	Aggregatibacter aphrophilus	Alpha-2-macroglobulin family protein OS=Aggregatibacter aphrophilus OX=732 GN=DOL88_10565 PE=3 SV=1	0.651572	0.511915	1.03587	0.0706856	HK83 hcp	HK83	0.737879	0.411216	1.04692	0.0612529	11575 hcp	11575
tr|A0A3M6NIJ1|A0A3M6NIJ1_AGGAP	3	3	2.977	Aggregatibacter aphrophilus	Uncharacterized protein OS=Aggregatibacter aphrophilus OX=732 GN=DOL88_10570 PE=4 SV=1	0.109354	0.201448	1.38934	0.355814	HK83 hcp	HK83	0.00048077	0.011285	1.47564	0.995139	11575 hcp	11575
tr|A0A3M6NIJ4|A0A3M6NIJ4_AGGAP	13	13	18.759	Aggregatibacter aphrophilus	Glutaredoxin 2 OS=Aggregatibacter aphrophilus OX=732 GN=DOL88_10525 PE=4 SV=1	0.773759	0.559683	1.01519	0.0582767	HK83 hcp	HK83	0.864581	0.448235	1.01346	0.0528966	11575	11575 hcp
tr|A0A3M6NIL5|A0A3M6NIL5_AGGAP	6	6	5.958	Aggregatibacter aphrophilus	Uncharacterized protein OS=Aggregatibacter aphrophilus OX=732 GN=DOL88_10535 PE=4 SV=1	0.227611	0.295061	1.11857	0.214043	HK83 hcp	HK83	0.0542749	0.104506	1.38207	0.503714	11575 hcp	11575
tr|A0A3M6NIM4|A0A3M6NIM4_AGGAP	4	2	4.955	Aggregatibacter aphrophilus	Molybdate ABC transporter substrate-binding protein OS=Aggregatibacter aphrophilus OX=732 GN=modA PE=3 SV=1	0.382863	0.388805	1.1123	0.131406	HK83	HK83 hcp	0.476259	0.32068	3.13841	0.103024	11575	11575 hcp
tr|A0A3M6NLS7|A0A3M6NLS7_AGGAP	2	2	1.931	Aggregatibacter aphrophilus	Formate-dependent nitrite reductase complex subunit OS=Aggregatibacter aphrophilus OX=732 GN=nrfF PE=3 SV=1	0.187543	0.267405	1.20231	0.249178	HK83	HK83 hcp	0.0197978	0.061961	1.39501	0.704608	11575 hcp	11575
tr|A0A3M6NLT2|A0A3M6NLT2_AGGAP;tr|A0A336N856|A0A336N856_AGGAP;tr|A0A448F8D9|A0A448F8D9_AGGAP	2	2	1.993	Aggregatibacter aphrophilus	Heme lyase NrfEFG subunit NrfE OS=Aggregatibacter aphrophilus OX=732 GN=DOL88_10245 PE=3 SV=1	0.17645	0.260746	1.17001	0.260642	HK83 hcp	HK83	0.0277508	0.0737417	1.21155	0.641207	11575 hcp	11575
tr|A0A3M6NLT3|A0A3M6NLT3_AGGAP	5	4	6.952	Aggregatibacter aphrophilus	Cytochrome c nitrite reductase Fe-S protein OS=Aggregatibacter aphrophilus OX=732 GN=nrfC PE=4 SV=1	0.00155091	0.0575758	2.60131	0.971514	HK83 hcp	HK83	0.0206926	0.0621948	1.72868	0.696608	11575 hcp	11575
tr|A0A3M6NLT5|A0A3M6NLT5_AGGAP	5	2	4.976	Aggregatibacter aphrophilus	WD40 repeat domain-containing protein (Fragment) OS=Aggregatibacter aphrophilus OX=732 GN=DOL88_10475 PE=4 SV=1	0.408563	0.399572	1.10425	0.122516	HK83 hcp	HK83	0.711539	0.404074	1.11736	0.0637749	11575 hcp	11575
tr|A0A3M6NLT7|A0A3M6NLT7_AGGAP;tr|A0A336N6P8|A0A336N6P8_AGGAP;tr|A0A369ZCN1|A0A369ZCN1_AGGAP;tr|A0A448F8M5|A0A448F8M5_AGGAP	3	3	3.948	Aggregatibacter aphrophilus	Uncharacterized protein OS=Aggregatibacter aphrophilus OX=732 GN=DOL88_10270 PE=4 SV=1	0.0106508	0.0827459	1.74266	0.805503	HK83	HK83 hcp	0.00751289	0.0393425	1.58598	0.852023	11575	11575 hcp
tr|A0A3M6NLT9|A0A3M6NLT9_AGGAP	4	4	4.866	Aggregatibacter aphrophilus	Cytochrome c nitrite reductase pentaheme subunit OS=Aggregatibacter aphrophilus OX=732 GN=DOL88_10260 PE=4 SV=1	0.90537	0.599997	1.01538	0.0514051	HK83	HK83 hcp	0.880025	0.453501	1.10726	0.0522673	11575	11575 hcp
tr|A0A3M6NLU0|A0A3M6NLU0_AGGAP	6	6	7.969	Aggregatibacter aphrophilus	DsbE family thiol:disulfide interchange protein OS=Aggregatibacter aphrophilus OX=732 GN=DOL88_10290 PE=3 SV=1	0.125006	0.213454	1.15391	0.328418	HK83 hcp	HK83	0.235342	0.218158	1.15878	0.208193	11575 hcp	11575
tr|A0A3M6NLU2|A0A3M6NLU2_AGGAP;tr|A0A336N7M8|A0A336N7M8_AGGAP;tr|A0A448F8Q3|A0A448F8Q3_AGGAP	7	6	10.939	Aggregatibacter aphrophilus	Uncharacterized protein OS=Aggregatibacter aphrophilus OX=732 GN=DOL88_10275 PE=4 SV=1	0.511257	0.453478	1.08991	0.094768	HK83	HK83 hcp	0.00904655	0.0419134	1.27168	0.828229	11575	11575 hcp
tr|A0A3M6NLU4|A0A3M6NLU4_AGGAP;tr|A0A369ZA95|A0A369ZA95_AGGAP	5	5	4.906	Aggregatibacter aphrophilus	C-type cytochrome biogenesis protein CcmI OS=Aggregatibacter aphrophilus OX=732 GN=ccmI PE=4 SV=1	0.58119	0.482871	1.07577	0.0811838	HK83	HK83 hcp	0.818846	0.437541	1.06649	0.0552369	11575	11575 hcp
tr|A0A3M6NLU8|A0A3M6NLU8_AGGAP;tr|A0A336N868|A0A336N868_AGGAP;tr|A0A369ZDK8|A0A369ZDK8_AGGAP;tr|A0A3S5ECR6|A0A3S5ECR6_AGGAP	6	6	5.918	Aggregatibacter aphrophilus	Heme lyase CcmF/NrfE family subunit OS=Aggregatibacter aphrophilus OX=732 GN=DOL88_10295 PE=3 SV=1	0.159025	0.246978	1.4606	0.280587	HK83 hcp	HK83	0.00753309	0.0393425	1.79012	0.851695	11575 hcp	11575
tr|A0A3M6NLV0|A0A3M6NLV0_AGGAP	11	11	11.935	Aggregatibacter aphrophilus	L-fucose isomerase OS=Aggregatibacter aphrophilus OX=732 GN=fucI PE=3 SV=1	0.155522	0.243997	1.41102	0.284921	HK83 hcp	HK83	0.201377	0.202796	1.2808	0.23603	11575	11575 hcp
tr|A0A3M6NLV3|A0A3M6NLV3_AGGAP;tr|A0A336NAI0|A0A336NAI0_AGGAP;tr|A0A3S4QAX2|A0A3S4QAX2_AGGAP	2	2	1.994	Aggregatibacter aphrophilus	Pseudouridine synthase OS=Aggregatibacter aphrophilus OX=732 GN=DOL88_10330 PE=3 SV=1	0.261905	0.317171	1.67859	0.189922	HK83 hcp	HK83	0.261528	0.229385	1.23772	0.190163	11575	11575 hcp
tr|A0A3M6NLV7|A0A3M6NLV7_AGGAP	2	2	1.991	Aggregatibacter aphrophilus	L-fuculose phosphate aldolase OS=Aggregatibacter aphrophilus OX=732 GN=fucA PE=3 SV=1	0.218557	0.28654	1.785	0.221238	HK83 hcp	HK83	0.491244	0.325401	1.15877	0.0993554	11575 hcp	11575
tr|A0A3M6NLV9|A0A3M6NLV9_AGGAP	3	3	2.946	Aggregatibacter aphrophilus	Lactaldehyde reductase OS=Aggregatibacter aphrophilus OX=732 GN=DOL88_10365 PE=4 SV=1	0.548971	0.469418	1.02941	0.087004	HK83	HK83 hcp	0.0781048	0.123022	1.77904	0.426407	11575	11575 hcp
tr|A0A3M6NLW3|A0A3M6NLW3_AGGAP	22	6	32.544	Aggregatibacter aphrophilus	Superoxide dismutase OS=Aggregatibacter aphrophilus OX=732 GN=DOL88_10375 PE=3 SV=1	0.167451	0.253555	1.14312	0.270623	HK83	HK83 hcp	0.27693	0.235966	1.18052	0.180681	11575	11575 hcp
tr|A0A3M6NLW5|A0A3M6NLW5_AGGAP;tr|A0A336N6K3|A0A336N6K3_AGGAP;tr|A0A3S4QRL6|A0A3S4QRL6_AGGAP;tr|A0A369ZCK3|A0A369ZCK3_AGGAP	34	33	36.69	Aggregatibacter aphrophilus	Peptidylprolyl isomerase OS=Aggregatibacter aphrophilus OX=732 GN=DOL88_10400 PE=4 SV=1	0.200021	0.276947	1.12797	0.237267	HK83 hcp	HK83	0.0381399	0.0874427	1.29067	0.577445	11575 hcp	11575
tr|A0A3M6NLW8|A0A3M6NLW8_AGGAP	12	12	14.909	Aggregatibacter aphrophilus	Ancillary SecYEG translocon subunit OS=Aggregatibacter aphrophilus OX=732 GN=DOL88_10425 PE=3 SV=1	0.171894	0.256914	1.21497	0.265614	HK83 hcp	HK83	0.932811	0.468713	1.01313	0.0507062	11575 hcp	11575
tr|A0A3M6NLX3|A0A3M6NLX3_AGGAP	19	19	23.649	Aggregatibacter aphrophilus	Alpha/beta hydrolase OS=Aggregatibacter aphrophilus OX=732 GN=DOL88_10465 PE=4 SV=1	0.0238467	0.105191	1.43262	0.670303	HK83 hcp	HK83	0.0254075	0.0703597	1.37263	0.658253	11575 hcp	11575
tr|A0A3M6NLX4|A0A3M6NLX4_AGGAP;tr|A0A336N6S8|A0A336N6S8_AGGAP;tr|A0A448F8D2|A0A448F8D2_AGGAP	17	17	18.727	Aggregatibacter aphrophilus	Helix-turn-helix domain-containing protein OS=Aggregatibacter aphrophilus OX=732 GN=DOL88_10440 PE=4 SV=1	0.242611	0.306169	1.21699	0.202924	HK83 hcp	HK83	0.0786229	0.123022	1.18721	0.425005	11575 hcp	11575
tr|A0A3M6NLX7|A0A3M6NLX7_AGGAP;tr|A0A336N8V7|A0A336N8V7_AGGAP;tr|A0A448F8P3|A0A448F8P3_AGGAP	32	29	37.493	Aggregatibacter aphrophilus	Cytochrome c-552 OS=Aggregatibacter aphrophilus OX=732 GN=nrfA PE=3 SV=1	0.403388	0.398472	1.12488	0.124232	HK83	HK83 hcp	0.576397	0.358061	1.21577	0.0820058	11575	11575 hcp
tr|A0A3M6NLX9|A0A3M6NLX9_AGGAP;tr|A0A3S4QAY1|A0A3S4QAY1_AGGAP;tr|A0A448F898|A0A448F898_AGGAP	9	9	10.83	Aggregatibacter aphrophilus	DUF4123 domain-containing protein OS=Aggregatibacter aphrophilus OX=732 GN=DOL88_10460 PE=4 SV=1	0.901474	0.599291	1.03082	0.051524	HK83 hcp	HK83	0.225897	0.215796	1.11826	0.215375	11575 hcp	11575
tr|A0A3M6NLY0|A0A3M6NLY0_AGGAP	17	15	22.774	Aggregatibacter aphrophilus	WD40 repeat domain-containing protein OS=Aggregatibacter aphrophilus OX=732 GN=DOL88_10470 PE=4 SV=1	0.0759655	0.168425	1.31928	0.432298	HK83 hcp	HK83	0.0149692	0.0546571	1.30721	0.752838	11575 hcp	11575
tr|A0A3M6NLY1|A0A3M6NLY1_AGGAP;tr|A0A369ZB82|A0A369ZB82_AGGAP	16	15	20.708	Aggregatibacter aphrophilus	Polysaccharide pyruvyl transferase OS=Aggregatibacter aphrophilus OX=732 GN=DOL88_10155 PE=4 SV=1	0.0226922	0.102997	1.55135	0.67961	HK83 hcp	HK83	0.106435	0.142442	1.40786	0.361412	11575 hcp	11575
tr|A0A3M6NLY2|A0A3M6NLY2_AGGAP	43	42	58.441	Aggregatibacter aphrophilus	Type VI secretion system ATPase TssH OS=Aggregatibacter aphrophilus OX=732 GN=clpV PE=3 SV=1	0.00795365	0.0814873	1.53467	0.844956	HK83 hcp	HK83	0.000143868	0.00506546	1.29252	0.999586	11575 hcp	11575
tr|A0A3M6NLY5|A0A3M6NLY5_AGGAP	7	7	7.884	Aggregatibacter aphrophilus	D,D-heptose 1,7-bisphosphate phosphatase OS=Aggregatibacter aphrophilus OX=732 GN=DOL88_10170 PE=3 SV=1	0.264652	0.318992	1.13407	0.188178	HK83 hcp	HK83	0.201681	0.202796	1.1151	0.235755	11575 hcp	11575
tr|A0A3M6NLY7|A0A3M6NLY7_AGGAP;tr|A0A336NBB5|A0A336NBB5_AGGAP	4	4	3.988	Aggregatibacter aphrophilus	tRNA (cytidine(34)-2'-O)-methyltransferase OS=Aggregatibacter aphrophilus OX=732 GN=trmL PE=3 SV=1	0.0985787	0.189751	1.71175	0.377365	HK83 hcp	HK83	0.0603565	0.10938	6.25628	0.481187	11575	11575 hcp
tr|A0A3M6NLZ0|A0A3M6NLZ0_AGGAP	13	13	16.927	Aggregatibacter aphrophilus	Lipoprotein OS=Aggregatibacter aphrophilus OX=732 GN=metQ PE=3 SV=1	0.905219	0.599997	1.01934	0.0514097	HK83 hcp	HK83	0.797942	0.432292	1.0408	0.0565528	11575	11575 hcp
tr|A0A3M6NLZ3|A0A3M6NLZ3_AGGAP;tr|A0A336N9Q8|A0A336N9Q8_AGGAP	9	9	10.916	Aggregatibacter aphrophilus	Methionine import ATP-binding protein MetN OS=Aggregatibacter aphrophilus OX=732 GN=metN PE=3 SV=1	0.114973	0.20653	1.11523	0.345495	HK83 hcp	HK83	0.463709	0.31691	1.08633	0.106262	11575 hcp	11575
tr|A0A3M6NLZ5|A0A3M6NLZ5_AGGAP;tr|A0A369Z973|A0A369Z973_AGGAP	4	4	3.934	Aggregatibacter aphrophilus	Cell division protein FtsP OS=Aggregatibacter aphrophilus OX=732 GN=ftsP PE=3 SV=1	0.482892	0.439322	1.14842	0.101375	HK83 hcp	HK83	0.11983	0.154094	1.32842	0.337025	11575	11575 hcp
tr|A0A3M6NLZ6|A0A3M6NLZ6_AGGAP;tr|A0A336NGG2|A0A336NGG2_AGGAP;tr|A0A369Z9A3|A0A369Z9A3_AGGAP;tr|A0A3S4QAT7|A0A3S4QAT7_AGGAP	11	10	13.836	Aggregatibacter aphrophilus	1-acyl-sn-glycerol-3-phosphate acyltransferase OS=Aggregatibacter aphrophilus OX=732 GN=DOL88_10005 PE=3 SV=1	0.174961	0.259604	1.23481	0.262249	HK83 hcp	HK83	0.59229	0.362435	1.09604	0.0793358	11575 hcp	11575
tr|A0A3M6NM00|A0A3M6NM00_AGGAP;tr|A0A369ZD01|A0A369ZD01_AGGAP	20	20	26.716	Aggregatibacter aphrophilus	Opacity-associated protein OapA OS=Aggregatibacter aphrophilus OX=732 GN=DOL88_10045 PE=4 SV=1	0.877984	0.594259	1.02877	0.0523459	HK83	HK83 hcp	2.68748e-05	0.00240861	2.07535	0.999997	11575 hcp	11575
tr|A0A3M6NM02|A0A3M6NM02_AGGAP	8	8	9.888	Aggregatibacter aphrophilus	DNA-binding protein OS=Aggregatibacter aphrophilus OX=732 GN=DOL88_10020 PE=4 SV=1	0.590992	0.487852	1.11366	0.079548	HK83 hcp	HK83	0.815901	0.436893	1.05099	0.0554128	11575 hcp	11575
tr|A0A3M6NM03|A0A3M6NM03_AGGAP;tr|A0A3S4QRG1|A0A3S4QRG1_AGGAP;tr|A0A369Z983|A0A369Z983_AGGAP	5	5	6.942	Aggregatibacter aphrophilus	MliC domain-containing protein OS=Aggregatibacter aphrophilus OX=732 GN=DOL88_10050 PE=4 SV=1 [tr|A0A3M6NM03|A0A3M6NM03_AGGAP,tr|A0A3S4QRG1|A0A3S4QRG1_AGGAP]	0.110344	0.201448	1.57154	0.353954	HK83	HK83 hcp	0.109131	0.144929	1.39228	0.356235	11575 hcp	11575
tr|A0A3M6NM05|A0A3M6NM05_AGGAP	28	28	33.604	Aggregatibacter aphrophilus	Protein HflK OS=Aggregatibacter aphrophilus OX=732 GN=hflK PE=3 SV=1	0.73942	0.548377	1.02681	0.0611144	HK83	HK83 hcp	0.223138	0.214262	1.2629	0.217549	11575 hcp	11575
tr|A0A3M6NM06|A0A3M6NM06_AGGAP;tr|A0A448F8D1|A0A448F8D1_AGGAP;tr|A0A336N6H8|A0A336N6H8_AGGAP;tr|A0A336NA73|A0A336NA73_AGGAP	9	8	9.911	Aggregatibacter aphrophilus	Recombination-associated protein RdgC OS=Aggregatibacter aphrophilus OX=732 GN=DOL88_10055 PE=3 SV=1	0.0643146	0.157734	1.52727	0.467685	HK83 hcp	HK83	0.601846	0.364454	1.04037	0.0778057	11575 hcp	11575
tr|A0A3M6NM10|A0A3M6NM10_AGGAP;tr|A0A3S4PSJ5|A0A3S4PSJ5_AGGAP;tr|A0A336N7B8|A0A336N7B8_AGGAP	7	6	6.949	Aggregatibacter aphrophilus	Pyrroline-5-carboxylate reductase OS=Aggregatibacter aphrophilus OX=732 GN=proC PE=3 SV=1	0.675575	0.523649	1.02371	0.0677142	HK83 hcp	HK83	0.363384	0.272636	1.10857	0.138806	11575 hcp	11575
tr|A0A3M6NM11|A0A3M6NM11_AGGAP	36	36	37.787	Aggregatibacter aphrophilus	Tyrosine phenol-lyase OS=Aggregatibacter aphrophilus OX=732 GN=tpl PE=3 SV=1	0.28586	0.333788	1.14655	0.175516	HK83	HK83 hcp	0.040634	0.089618	1.58668	0.564388	11575	11575 hcp
tr|A0A3M6NM13|A0A3M6NM13_AGGAP	9	9	10.961	Aggregatibacter aphrophilus	Threonine synthase OS=Aggregatibacter aphrophilus OX=732 GN=DOL88_10095 PE=3 SV=1	0.314197	0.352799	1.09238	0.160549	HK83	HK83 hcp	0.194412	0.197589	1.10507	0.2425	11575 hcp	11575
tr|A0A3M6NM14|A0A3M6NM14_AGGAP	27	8	29.551	Aggregatibacter aphrophilus	Adhesin OS=Aggregatibacter aphrophilus OX=732 GN=DOL88_10135 PE=4 SV=1	0.745688	0.550775	1.03764	0.0605611	HK83	HK83 hcp	0.0012035	0.0164788	2.34759	0.979689	11575	11575 hcp
tr|A0A3M6NM17|A0A3M6NM17_AGGAP	3	3	2.977	Aggregatibacter aphrophilus	Homoserine kinase OS=Aggregatibacter aphrophilus OX=732 GN=thrB PE=3 SV=1	0.774489	0.559683	1.06004	0.0582214	HK83 hcp	HK83	0.00464185	0.0331608	2.19709	0.903458	11575	11575 hcp
tr|A0A3M6NM21|A0A3M6NM21_AGGAP;tr|A0A3S4TPY4|A0A3S4TPY4_AGGAP	30	29	35.674	Aggregatibacter aphrophilus	Bifunctional aspartokinase/homoserine dehydrogenase OS=Aggregatibacter aphrophilus OX=732 GN=DOL88_10110 PE=3 SV=1	0.718311	0.539334	1.06246	0.0630981	HK83	HK83 hcp	0.0851942	0.12851	1.15801	0.408021	11575	11575 hcp
tr|A0A3M6NM23|A0A3M6NM23_AGGAP	29	29	41.688	Aggregatibacter aphrophilus	Trigger factor OS=Aggregatibacter aphrophilus OX=732 GN=tig PE=3 SV=1	0.497139	0.446657	1.07971	0.097968	HK83	HK83 hcp	0.130516	0.160837	1.16913	0.319696	11575	11575 hcp
tr|A0A3M6NM26|A0A3M6NM26_AGGAP	9	4	10.931	Aggregatibacter aphrophilus	Outer membrane protein assembly factor BamC OS=Aggregatibacter aphrophilus OX=732 GN=bamC PE=3 SV=1	0.903682	0.599997	1.01772	0.051456	HK83 hcp	HK83	0.0107817	0.0454557	1.37665	0.803735	11575	11575 hcp
tr|A0A3M6NQM7|A0A3M6NQM7_AGGAP	24	24	26.622	Aggregatibacter aphrophilus	Type VI secretion system contractile sheath small subunit OS=Aggregatibacter aphrophilus OX=732 GN=tssB PE=4 SV=1	0.885544	0.595018	1.0006	0.0520616	HK83	HK83 hcp	0.161455	0.180952	1.16737	0.277649	11575 hcp	11575
tr|A0A3M6NQP3|A0A3M6NQP3_AGGAP;tr|A0A3S4TPD6|A0A3S4TPD6_AGGAP	7	7	7.902	Aggregatibacter aphrophilus	Type VI secretion system baseplate subunit TssF OS=Aggregatibacter aphrophilus OX=732 GN=vasA PE=4 SV=1	0.00511313	0.0737324	1.40222	0.894296	HK83 hcp	HK83	0.256642	0.227324	1.12819	0.193335	11575 hcp	11575
tr|A0A3M6NQP9|A0A3M6NQP9_AGGAP	11	11	11.856	Aggregatibacter aphrophilus	ATP-dependent RNA helicase SrmB OS=Aggregatibacter aphrophilus OX=732 GN=srmB PE=3 SV=1	0.961179	0.618589	1.03524	0.0502353	HK83	HK83 hcp	0.0784251	0.123022	1.46598	0.425539	11575 hcp	11575
tr|A0A3M6NQQ3|A0A3M6NQQ3_AGGAP;tr|A0A369Z8E0|A0A369Z8E0_AGGAP	11	11	11.929	Aggregatibacter aphrophilus	Transporter OS=Aggregatibacter aphrophilus OX=732 GN=DOL88_09595 PE=4 SV=1	0.0845609	0.17651	1.24205	0.409597	HK83	HK83 hcp	0.0709541	0.118068	1.28643	0.446794	11575	11575 hcp
tr|A0A3M6NQQ6|A0A3M6NQQ6_AGGAP	13	12	14.888	Aggregatibacter aphrophilus	DNA mismatch repair protein MutS OS=Aggregatibacter aphrophilus OX=732 GN=mutS PE=3 SV=1	0.53031	0.461395	1.20853	0.0907091	HK83 hcp	HK83	0.464601	0.316956	1.15415	0.106027	11575	11575 hcp
tr|A0A3M6NQQ8|A0A3M6NQQ8_AGGAP	7	7	7.976	Aggregatibacter aphrophilus	Uncharacterized protein OS=Aggregatibacter aphrophilus OX=732 GN=DOL88_09590 PE=3 SV=1	0.282563	0.330938	1.13519	0.177396	HK83	HK83 hcp	0.201416	0.202796	1.11233	0.235995	11575 hcp	11575
tr|A0A3M6NQQ9|A0A3M6NQQ9_AGGAP	28	28	36.714	Aggregatibacter aphrophilus	50S ribosomal protein L1 OS=Aggregatibacter aphrophilus OX=732 GN=rplA PE=3 SV=1	0.958949	0.618407	1.00435	0.0502631	HK83	HK83 hcp	0.381631	0.280352	1.12714	0.131856	11575	11575 hcp
tr|A0A3M6NQR0|A0A3M6NQR0_AGGAP	3	3	3.988	Aggregatibacter aphrophilus	Uncharacterized protein OS=Aggregatibacter aphrophilus OX=732 GN=DOL88_09585 PE=4 SV=1	0.0100591	0.0827459	2.10548	0.813652	HK83 hcp	HK83	0.00237365	0.0227191	2.04392	0.95217	11575 hcp	11575
tr|A0A3M6NQR1|A0A3M6NQR1_AGGAP;tr|A0A448F756|A0A448F756_AGGAP;tr|A0A336NE84|A0A336NE84_AGGAP	7	7	8.971	Aggregatibacter aphrophilus	50S ribosomal protein L11 OS=Aggregatibacter aphrophilus OX=732 GN=rplK PE=3 SV=1 [tr|A0A3M6NQR1|A0A3M6NQR1_AGGAP,tr|A0A448F756|A0A448F756_AGGAP]	0.319862	0.354894	1.12356	0.157791	HK83 hcp	HK83	0.73045	0.409459	1.02463	0.0619344	11575 hcp	11575
tr|A0A3M6NQR2|A0A3M6NQR2_AGGAP	13	13	15.922	Aggregatibacter aphrophilus	Transcription termination/antitermination protein NusG OS=Aggregatibacter aphrophilus OX=732 GN=nusG PE=3 SV=1	0.0978132	0.189137	1.29221	0.378994	HK83 hcp	HK83	0.0807412	0.124568	1.14579	0.419373	11575 hcp	11575
tr|A0A3M6NQR3|A0A3M6NQR3_AGGAP	3	3	2.991	Aggregatibacter aphrophilus	Uncharacterized protein OS=Aggregatibacter aphrophilus OX=732 GN=DOL88_09580 PE=4 SV=1	0.434959	0.414537	1.09657	0.114297	HK83 hcp	HK83	0.982791	0.480599	1.03163	0.0500462	11575	11575 hcp
tr|A0A3M6NQR5|A0A3M6NQR5_AGGAP;tr|A0A336N6G8|A0A336N6G8_AGGAP;tr|A0A448F6Q3|A0A448F6Q3_AGGAP	9	9	9.847	Aggregatibacter aphrophilus	Uroporphyrinogen decarboxylase OS=Aggregatibacter aphrophilus OX=732 GN=hemE PE=3 SV=1	0.972299	0.620403	1.00325	0.0501197	HK83	HK83 hcp	0.308006	0.249694	1.08365	0.163647	11575 hcp	11575
tr|A0A3M6NQR6|A0A3M6NQR6_AGGAP;tr|A0A336N5D8|A0A336N5D8_AGGAP;tr|A0A3S4Q416|A0A3S4Q416_AGGAP	94	92	113.887	Aggregatibacter aphrophilus	DNA-directed RNA polymerase subunit beta' OS=Aggregatibacter aphrophilus OX=732 GN=rpoC PE=3 SV=1	0.287374	0.334932	1.1248	0.174663	HK83	HK83 hcp	0.404534	0.289369	1.17376	0.123849	11575 hcp	11575
tr|A0A3M6NQR8|A0A3M6NQR8_AGGAP	13	3	14.912	Aggregatibacter aphrophilus	50S ribosomal protein L10 OS=Aggregatibacter aphrophilus OX=732 GN=rplJ PE=3 SV=1	0.179434	0.261717	1.06201	0.257471	HK83 hcp	HK83	0.239166	0.219129	1.07273	0.205394	11575	11575 hcp
tr|A0A3M6NQR9|A0A3M6NQR9_AGGAP	15	15	21.908	Aggregatibacter aphrophilus	50S ribosomal protein L7/L12 OS=Aggregatibacter aphrophilus OX=732 GN=rplL PE=3 SV=1	0.290144	0.336932	1.14645	0.173119	HK83 hcp	HK83	0.150998	0.174311	1.21489	0.290697	11575	11575 hcp
tr|A0A3M6NQS0|A0A3M6NQS0_AGGAP;tr|A0A369Z6B0|A0A369Z6B0_AGGAP	32	32	43.723	Aggregatibacter aphrophilus	Glutamine--fructose-6-phosphate aminotransferase [isomerizing] OS=Aggregatibacter aphrophilus OX=732 GN=glmS PE=3 SV=1	0.453209	0.425108	1.11653	0.109093	HK83 hcp	HK83	0.750989	0.416638	1.0284	0.0601057	11575 hcp	11575
tr|A0A3M6NQS1|A0A3M6NQS1_AGGAP;tr|A0A3S5ECN8|A0A3S5ECN8_AGGAP	3	3	2.958	Aggregatibacter aphrophilus	DeoR family transcriptional regulator OS=Aggregatibacter aphrophilus OX=732 GN=DOL88_09670 PE=4 SV=1 [tr|A0A3M6NQS1|A0A3M6NQS1_AGGAP,tr|A0A3S5ECN8|A0A3S5ECN8_AGGAP]	0.0146699	0.0891717	1.31629	0.756155	HK83 hcp	HK83	0.908484	0.460243	1.01647	0.0513137	11575	11575 hcp
tr|A0A3M6NQS2|A0A3M6NQS2_AGGAP;tr|A0A3S4PXD8|A0A3S4PXD8_AGGAP	83	82	104.969	Aggregatibacter aphrophilus	DNA-directed RNA polymerase subunit beta OS=Aggregatibacter aphrophilus OX=732 GN=rpoB PE=3 SV=1	0.830806	0.579928	1.09395	0.0545547	HK83	HK83 hcp	0.96202	0.477126	1.00211	0.0502252	11575 hcp	11575
tr|A0A3M6NQS3|A0A3M6NQS3_AGGAP	2	2	1.987	Aggregatibacter aphrophilus	D-aminoacyl-tRNA deacylase OS=Aggregatibacter aphrophilus OX=732 GN=dtd PE=3 SV=1	0.991217	0.624213	1.02551	0.050012	HK83 hcp	HK83	0.318618	0.252108	1.43996	0.158391	11575	11575 hcp
tr|A0A3M6NQS4|A0A3M6NQS4_AGGAP;tr|A0A448F779|A0A448F779_AGGAP	23	23	37.711	Aggregatibacter aphrophilus	HU family DNA-binding protein OS=Aggregatibacter aphrophilus OX=732 GN=DOL88_09665 PE=3 SV=1 [tr|A0A3M6NQS4|A0A3M6NQS4_AGGAP,tr|A0A448F779|A0A448F779_AGGAP]	0.511514	0.453478	1.06466	0.0947114	HK83 hcp	HK83	0.234736	0.218111	1.16271	0.208642	11575	11575 hcp
tr|A0A3M6NQS6|A0A3M6NQS6_AGGAP	4	4	5.976	Aggregatibacter aphrophilus	Sodium/glutamate symporter OS=Aggregatibacter aphrophilus OX=732 GN=gltS PE=3 SV=1	0.0297214	0.110729	1.69249	0.62774	HK83	HK83 hcp	0.158999	0.179745	1.27124	0.280619	11575 hcp	11575
tr|A0A3M6NQS8|A0A3M6NQS8_AGGAP;tr|A0A369Z6A3|A0A369Z6A3_AGGAP	3	3	4.968	Aggregatibacter aphrophilus	Outer membrane protein assembly factor BamE OS=Aggregatibacter aphrophilus OX=732 GN=bamE PE=3 SV=1	0.787317	0.564457	1.01969	0.0572831	HK83 hcp	HK83	0.0716303	0.118485	1.21436	0.444778	11575 hcp	11575
tr|A0A3M6NQT0|A0A3M6NQT0_AGGAP	18	18	21.798	Aggregatibacter aphrophilus	DUF853 domain-containing protein OS=Aggregatibacter aphrophilus OX=732 GN=DOL88_09695 PE=4 SV=1	0.738806	0.548241	1.02394	0.0611695	HK83 hcp	HK83	0.327775	0.255243	1.10284	0.154058	11575 hcp	11575
tr|A0A3M6NQT2|A0A3M6NQT2_AGGAP	6	6	7.909	Aggregatibacter aphrophilus	Amidohydro-rel domain-containing protein OS=Aggregatibacter aphrophilus OX=732 GN=DOL88_09755 PE=4 SV=1	0.60186	0.492662	1.17688	0.0778034	HK83 hcp	HK83	0.935597	0.469269	1.02321	0.0506487	11575 hcp	11575
tr|A0A3M6NQT3|A0A3M6NQT3_AGGAP;tr|A0A3S4PRW8|A0A3S4PRW8_AGGAP;tr|A0A369ZDK9|A0A369ZDK9_AGGAP;tr|A0A336N423|A0A336N423_AGGAP;tr|A0A336N6G0|A0A336N6G0_AGGAP	6	6	6.952	Aggregatibacter aphrophilus	MOSC domain-containing protein OS=Aggregatibacter aphrophilus OX=732 GN=DOL88_09700 PE=4 SV=1 [tr|A0A3M6NQT3|A0A3M6NQT3_AGGAP,tr|A0A3S4PRW8|A0A3S4PRW8_AGGAP]	0.80451	0.569711	1.01349	0.0561222	HK83	HK83 hcp	0.717299	0.405647	1.03795	0.063198	11575 hcp	11575
tr|A0A3M6NQT4|A0A3M6NQT4_AGGAP	46	10	56.502	Aggregatibacter aphrophilus	Alanine--tRNA ligase OS=Aggregatibacter aphrophilus OX=732 GN=alaS PE=3 SV=1	0.453412	0.425108	1.07082	0.109037	HK83 hcp	HK83	0.713033	0.404225	1.00681	0.0636238	11575	11575 hcp
tr|A0A3M6NQT6|A0A3M6NQT6_AGGAP	16	6	20.727	Aggregatibacter aphrophilus	DNA-binding response regulator OS=Aggregatibacter aphrophilus OX=732 GN=DOL88_09730 PE=4 SV=1	0.163829	0.250734	1.25428	0.27483	HK83 hcp	HK83	0.623813	0.371331	1.07114	0.0744917	11575	11575 hcp
tr|A0A3M6NQT8|A0A3M6NQT8_AGGAP;tr|A0A336N5N4|A0A336N5N4_AGGAP	3	3	3.929	Aggregatibacter aphrophilus	Nucleoside triphosphate pyrophosphohydrolase OS=Aggregatibacter aphrophilus OX=732 GN=DOL88_09760 PE=4 SV=1	0.704998	0.534451	1.07186	0.0644476	HK83	HK83 hcp	0.842967	0.443459	1.05294	0.0539125	11575 hcp	11575
tr|A0A3M6NQT9|A0A3M6NQT9_AGGAP;tr|A0A369Z7V1|A0A369Z7V1_AGGAP	5	4	5.899	Aggregatibacter aphrophilus	Nucleoid-associated protein DOL88_09740 OS=Aggregatibacter aphrophilus OX=732 GN=DOL88_09740 PE=3 SV=1	0.481313	0.438642	1.09992	0.101763	HK83 hcp	HK83	0.721161	0.406848	1.00877	0.0628193	11575	11575 hcp
tr|A0A3M6NQU2|A0A3M6NQU2_AGGAP	13	12	14.832	Aggregatibacter aphrophilus	DUF3413 domain-containing protein OS=Aggregatibacter aphrophilus OX=732 GN=DOL88_09750 PE=4 SV=1	0.0181132	0.0935419	1.47521	0.720403	HK83 hcp	HK83	0.616628	0.369205	1.1366	0.0755452	11575 hcp	11575
tr|A0A3M6NQU3|A0A3M6NQU3_AGGAP	6	3	6.944	Aggregatibacter aphrophilus	Histidinol-phosphate aminotransferase OS=Aggregatibacter aphrophilus OX=732 GN=hisC PE=3 SV=1	0.110047	0.201448	1.19317	0.354509	HK83 hcp	HK83	0.083534	0.126696	1.38337	0.412179	11575	11575 hcp
tr|A0A3M6NQU4|A0A3M6NQU4_AGGAP;tr|A0A336N7W3|A0A336N7W3_AGGAP;tr|A0A3S4TYM4|A0A3S4TYM4_AGGAP	21	21	25.815	Aggregatibacter aphrophilus	CTP synthase OS=Aggregatibacter aphrophilus OX=732 GN=pyrG PE=3 SV=1	0.231675	0.298502	1.15223	0.210935	HK83 hcp	HK83	0.55777	0.350019	1.09208	0.0853443	11575 hcp	11575
tr|A0A3M6NQU6|A0A3M6NQU6_AGGAP;tr|A0A369ZAJ0|A0A369ZAJ0_AGGAP	35	34	50.472	Aggregatibacter aphrophilus	Enolase OS=Aggregatibacter aphrophilus OX=732 GN=eno PE=3 SV=1	0.651505	0.511915	1.05274	0.0706943	HK83	HK83 hcp	0.211412	0.207798	1.24756	0.227199	11575	11575 hcp
tr|A0A3M6NQU8|A0A3M6NQU8_AGGAP	13	12	17.894	Aggregatibacter aphrophilus	UTP--glucose-1-phosphate uridylyltransferase OS=Aggregatibacter aphrophilus OX=732 GN=galU PE=3 SV=1	0.0542355	0.14551	1.40552	0.503868	HK83 hcp	HK83	0.5324	0.341267	1.05608	0.0902813	11575 hcp	11575
tr|A0A3M6NQV1|A0A3M6NQV1_AGGAP	2	2	1.979	Aggregatibacter aphrophilus	UPF0301 protein DOL88_09800 OS=Aggregatibacter aphrophilus OX=732 GN=DOL88_09800 PE=3 SV=1	0.0194175	0.0978898	1.9485	0.708088	HK83 hcp	HK83	0.0942992	0.134037	1.40688	0.386653	11575 hcp	11575
tr|A0A3M6NQV6|A0A3M6NQV6_AGGAP	6	6	5.899	Aggregatibacter aphrophilus	Uncharacterized protein OS=Aggregatibacter aphrophilus OX=732 GN=DOL88_09875 PE=4 SV=1	0.457775	0.426679	1.0618	0.107848	HK83 hcp	HK83	0.327444	0.255243	1.10486	0.154211	11575 hcp	11575
tr|A0A3M6NQV7|A0A3M6NQV7_AGGAP;tr|A0A369Z841|A0A369Z841_AGGAP	10	10	10.927	Aggregatibacter aphrophilus	1-(5-phosphoribosyl)-5-[(5-phosphoribosylamino)methylideneamino] imidazole-4-carboxamide isomerase OS=Aggregatibacter aphrophilus OX=732 GN=hisA PE=3 SV=1	0.864261	0.589989	1.00962	0.0529104	HK83	HK83 hcp	0.043795	0.0938596	1.18024	0.548827	11575 hcp	11575
tr|A0A3M6NQV9|A0A3M6NQV9_AGGAP;tr|A0A369Z680|A0A369Z680_AGGAP	11	10	12.884	Aggregatibacter aphrophilus	Histidinol dehydrogenase OS=Aggregatibacter aphrophilus OX=732 GN=hisD PE=3 SV=1	0.0478797	0.139192	1.50625	0.53016	HK83	HK83 hcp	0.350306	0.266589	1.23442	0.144131	11575	11575 hcp
tr|A0A3M6NQW0|A0A3M6NQW0_AGGAP	17	17	19.859	Aggregatibacter aphrophilus	Uncharacterized protein OS=Aggregatibacter aphrophilus OX=732 GN=DOL88_09850 PE=4 SV=1	0.494937	0.446288	1.04105	0.0984826	HK83	HK83 hcp	0.464741	0.316956	1.07573	0.10599	11575 hcp	11575
tr|A0A3M6NQW2|A0A3M6NQW2_AGGAP	15	14	17.804	Aggregatibacter aphrophilus	Uncharacterized protein OS=Aggregatibacter aphrophilus OX=732 GN=DOL88_09855 PE=4 SV=1	0.426339	0.411596	1.10998	0.116887	HK83	HK83 hcp	0.66538	0.389298	1.10264	0.0689415	11575 hcp	11575
tr|A0A3M6NQW5|A0A3M6NQW5_AGGAP;tr|A0A3S4RGI3|A0A3S4RGI3_AGGAP	5	5	5.978	Aggregatibacter aphrophilus	Surface-adhesin protein OS=Aggregatibacter aphrophilus OX=732 GN=DOL88_09920 PE=4 SV=1 [tr|A0A3M6NQW5|A0A3M6NQW5_AGGAP,tr|A0A3S4RGI3|A0A3S4RGI3_AGGAP]	0.108554	0.201348	1.19802	0.357331	HK83	HK83 hcp	0.0402429	0.0893551	1.23543	0.566388	11575 hcp	11575
tr|A0A3M6NQW7|A0A3M6NQW7_AGGAP;tr|A0A369Z677|A0A369Z677_AGGAP;tr|A0A336N883|A0A336N883_AGGAP;tr|A0A448F6G1|A0A448F6G1_AGGAP	9	9	10.895	Aggregatibacter aphrophilus	Helix-hairpin-helix domain-containing protein OS=Aggregatibacter aphrophilus OX=732 GN=DOL88_09930 PE=4 SV=1	0.643725	0.509531	1.05192	0.0717201	HK83 hcp	HK83	0.336299	0.260646	1.2011	0.150185	11575 hcp	11575
tr|A0A3M6NQW8|A0A3M6NQW8_AGGAP;tr|A0A369Z830|A0A369Z830_AGGAP	57	56	73.326	Aggregatibacter aphrophilus	Chaperone protein ClpB OS=Aggregatibacter aphrophilus OX=732 GN=clpB PE=3 SV=1	0.000694641	0.0519107	1.76527	0.991014	HK83	HK83 hcp	0.0820422	0.125204	1.17905	0.41599	11575 hcp	11575
tr|A0A3M6NQX0|A0A3M6NQX0_AGGAP	2	2	2.911	Aggregatibacter aphrophilus	Phosphoribosylglycinamide formyltransferase OS=Aggregatibacter aphrophilus OX=732 GN=purN PE=3 SV=1	0.00112561	0.0571994	2.04538	0.981495	HK83 hcp	HK83	0.17467	0.188368	1.25751	0.262566	11575 hcp	11575
tr|A0A3M6NQX4|A0A3M6NQX4_AGGAP;tr|A0A369Z9Z6|A0A369Z9Z6_AGGAP	3	3	3.947	Aggregatibacter aphrophilus	Metallophos domain-containing protein OS=Aggregatibacter aphrophilus OX=732 GN=DOL88_09940 PE=4 SV=1	0.112251	0.203142	1.47822	0.350421	HK83 hcp	HK83	0.0227648	0.0656222	1.88652	0.679014	11575 hcp	11575
tr|A0A3M6NQX5|A0A3M6NQX5_AGGAP;tr|A0A336N479|A0A336N479_AGGAP;tr|A0A336N7T7|A0A336N7T7_AGGAP	19	18	20.785	Aggregatibacter aphrophilus	Multifunctional transcriptional regulator/nicotinamide-nucleotide adenylyltransferase/ribosylnicotinamide kinase NadR OS=Aggregatibacter aphrophilus OX=732 GN=DOL88_09945 PE=4 SV=1	0.143286	0.233375	1.13809	0.301036	HK83	HK83 hcp	0.625608	0.371966	1.05099	0.074233	11575 hcp	11575
tr|A0A3M6NQX6|A0A3M6NQX6_AGGAP	12	12	14.875	Aggregatibacter aphrophilus	Uncharacterized protein OS=Aggregatibacter aphrophilus OX=732 GN=DOL88_09690 PE=4 SV=1	0.688249	0.529101	1.03572	0.066258	HK83	HK83 hcp	0.128677	0.159772	1.24082	0.322559	11575 hcp	11575
tr|A0A3M6NQX7|A0A3M6NQX7_AGGAP	4	4	3.913	Aggregatibacter aphrophilus	Aldo/keto reductase OS=Aggregatibacter aphrophilus OX=732 GN=DOL88_09415 PE=4 SV=1	0.431125	0.413071	1.19297	0.115438	HK83	HK83 hcp	0.025625	0.0705157	1.42093	0.65662	11575	11575 hcp
tr|A0A3M6NQY2|A0A3M6NQY2_AGGAP	5	5	5.917	Aggregatibacter aphrophilus	Protoporphyrinogen IX dehydrogenase [quinone] OS=Aggregatibacter aphrophilus OX=732 GN=hemG PE=3 SV=1	0.025646	0.107734	1.54647	0.656462	HK83 hcp	HK83	0.254225	0.227135	1.24162	0.194935	11575 hcp	11575
tr|A0A3M6NQY4|A0A3M6NQY4_AGGAP	5	5	6.922	Aggregatibacter aphrophilus	Rhodanese-like domain-containing protein OS=Aggregatibacter aphrophilus OX=732 GN=DOL88_09405 PE=4 SV=1	0.526962	0.46011	1.08624	0.0914016	HK83	HK83 hcp	0.0177511	0.0583334	1.62632	0.723932	11575	11575 hcp
tr|A0A3M6NQY6|A0A3M6NQY6_AGGAP	7	7	9.909	Aggregatibacter aphrophilus	Uncharacterized protein OS=Aggregatibacter aphrophilus OX=732 GN=DOL88_09420 PE=4 SV=1	5.13377e-06	0.002174	3.66234	1	HK83 hcp	HK83	4.01396e-10	1.97859e-07	2.50138	1	11575 hcp	11575
tr|A0A3M6NQY9|A0A3M6NQY9_AGGAP	12	12	13.814	Aggregatibacter aphrophilus	Single-stranded DNA-binding protein OS=Aggregatibacter aphrophilus OX=732 GN=DOL88_09425 PE=3 SV=1	0.070733	0.16248	1.20818	0.447458	HK83	HK83 hcp	0.14518	0.170185	1.16429	0.298437	11575	11575 hcp
tr|A0A3M6NQZ1|A0A3M6NQZ1_AGGAP;tr|A0A369Z6B4|A0A369Z6B4_AGGAP	48	48	62.489	Aggregatibacter aphrophilus	Protein translocase subunit SecA OS=Aggregatibacter aphrophilus OX=732 GN=secA PE=3 SV=1	0.0704645	0.16248	1.28966	0.448266	HK83 hcp	HK83	0.0621564	0.111413	1.40938	0.474943	11575 hcp	11575
tr|A0A3M6NQZ2|A0A3M6NQZ2_AGGAP;tr|A0A336N7F3|A0A336N7F3_AGGAP	7	7	6.954	Aggregatibacter aphrophilus	Bis(5'-nucleosyl)-tetraphosphatase, symmetrical OS=Aggregatibacter aphrophilus OX=732 GN=apaH PE=3 SV=1	0.00144959	0.0575758	1.67461	0.97391	HK83 hcp	HK83	0.539849	0.343141	1.06352	0.0887829	11575 hcp	11575
tr|A0A3M6NQZ4|A0A3M6NQZ4_AGGAP;tr|A0A369Z4E8|A0A369Z4E8_AGGAP	11	10	11.925	Aggregatibacter aphrophilus	LPS-assembly lipoprotein LptE OS=Aggregatibacter aphrophilus OX=732 GN=lptE PE=3 SV=1	0.205823	0.279061	1.17343	0.232049	HK83 hcp	HK83	0.0812127	0.12471	1.17903	0.41814	11575	11575 hcp
tr|A0A3M6NQZ7|A0A3M6NQZ7_AGGAP;tr|A0A448F982|A0A448F982_AGGAP;tr|A0A336N7E9|A0A336N7E9_AGGAP	29	29	33.548	Aggregatibacter aphrophilus	Leucine--tRNA ligase OS=Aggregatibacter aphrophilus OX=732 GN=leuS PE=3 SV=1	0.360536	0.377601	1.20721	0.13994	HK83	HK83 hcp	0.949321	0.473869	1.00231	0.0504012	11575	11575 hcp
tr|A0A3M6NQZ9|A0A3M6NQZ9_AGGAP	8	8	9.925	Aggregatibacter aphrophilus	Bifunctional protein PyrR OS=Aggregatibacter aphrophilus OX=732 GN=pyrR PE=3 SV=1	0.00401663	0.0737324	1.42376	0.916107	HK83 hcp	HK83	0.00175964	0.019713	1.46014	0.96657	11575 hcp	11575
tr|A0A3M6NR00|A0A3M6NR00_AGGAP	21	21	22.784	Aggregatibacter aphrophilus	UvrABC system protein A OS=Aggregatibacter aphrophilus OX=732 GN=uvrA PE=3 SV=1	0.0135333	0.0866139	2.09246	0.769164	HK83 hcp	HK83	0.0154017	0.0554153	1.93764	0.748121	11575 hcp	11575
tr|A0A3M6NR04|A0A3M6NR04_AGGAP	6	4	5.856	Aggregatibacter aphrophilus	3-deoxy-D-manno-octulosonic acid transferase OS=Aggregatibacter aphrophilus OX=732 GN=DOL88_09515 PE=3 SV=1	0.0104839	0.0827459	1.76574	0.807776	HK83 hcp	HK83	0.0275286	0.0735412	1.71455	0.642773	11575 hcp	11575
tr|A0A3M6NR05|A0A3M6NR05_AGGAP;tr|A0A336NI91|A0A336NI91_AGGAP;tr|A0A336NCH5|A0A336NCH5_AGGAP	21	10	21.75	Aggregatibacter aphrophilus	Mechanosensitive channel MscK OS=Aggregatibacter aphrophilus OX=732 GN=DOL88_09375 PE=3 SV=1	0.395499	0.395584	1.15153	0.126918	HK83 hcp	HK83	0.057712	0.108166	1.16515	0.4907	11575 hcp	11575
tr|A0A3M6NR06|A0A3M6NR06_AGGAP;tr|A0A336N7F8|A0A336N7F8_AGGAP;tr|A0A3S4QB73|A0A3S4QB73_AGGAP;tr|A0A369Z942|A0A369Z942_AGGAP	3	3	2.92	Aggregatibacter aphrophilus	Phosphopantetheine adenylyltransferase OS=Aggregatibacter aphrophilus OX=732 GN=coaD PE=3 SV=1	0.229286	0.296326	1.59072	0.212753	HK83 hcp	HK83	0.0589101	0.109167	2.0423	0.486339	11575	11575 hcp
tr|A0A3M6NR09|A0A3M6NR09_AGGAP	2	2	1.987	Aggregatibacter aphrophilus	Uncharacterized protein OS=Aggregatibacter aphrophilus OX=732 GN=DOL88_09390 PE=4 SV=1	0.034087	0.119424	2.13371	0.600341	HK83	HK83 hcp	0.00377422	0.028732	3.22301	0.921169	11575	11575 hcp
tr|A0A3M6NR11|A0A3M6NR11_AGGAP;tr|A0A336N8W1|A0A336N8W1_AGGAP;tr|A0A336NAJ8|A0A336NAJ8_AGGAP	22	22	27.629	Aggregatibacter aphrophilus	Amino acid ABC transporter substrate-binding protein OS=Aggregatibacter aphrophilus OX=732 GN=DOL88_09355 PE=3 SV=1	0.00558105	0.0737324	1.47714	0.8855	HK83	HK83 hcp	0.0291586	0.0754491	2.00219	0.631511	11575	11575 hcp
tr|A0A3M6NR12|A0A3M6NR12_AGGAP	4	3	3.927	Aggregatibacter aphrophilus	Dimethyl sulfoxide reductase subunit A (Fragment) OS=Aggregatibacter aphrophilus OX=732 GN=DOL88_09345 PE=4 SV=1	0.0225816	0.102997	2.05379	0.680521	HK83 hcp	HK83	0.870719	0.450025	1.2435	0.0526369	11575	11575 hcp
tr|A0A3M6NR13|A0A3M6NR13_AGGAP	2	2	1.962	Aggregatibacter aphrophilus	Diadenosine tetraphosphatase OS=Aggregatibacter aphrophilus OX=732 GN=DOL88_09480 PE=4 SV=1	0.0407543	0.130745	1.51604	0.563776	HK83 hcp	HK83	0.0348151	0.0834675	1.54096	0.596061	11575 hcp	11575
tr|A0A3M6NR17|A0A3M6NR17_AGGAP;tr|A0A3S4PZG8|A0A3S4PZG8_AGGAP;tr|A0A336N3M0|A0A336N3M0_AGGAP	25	25	29.742	Aggregatibacter aphrophilus	Transcription termination/antitermination protein NusA OS=Aggregatibacter aphrophilus OX=732 GN=nusA PE=3 SV=1 [tr|A0A3M6NR17|A0A3M6NR17_AGGAP,tr|A0A3S4PZG8|A0A3S4PZG8_AGGAP]	0.3422	0.367281	1.13375	0.147589	HK83 hcp	HK83	0.491159	0.325401	1.07626	0.0993757	11575	11575 hcp
tr|A0A3M6NR18|A0A3M6NR18_AGGAP	2	2	1.922	Aggregatibacter aphrophilus	YcgL domain-containing protein DOL88_09340 OS=Aggregatibacter aphrophilus OX=732 GN=DOL88_09340 PE=3 SV=1	0.0671558	0.160368	5.59672	0.458492	HK83	HK83 hcp	0.958178	0.475881	1.22935	0.0502731	11575	11575 hcp
tr|A0A3M6NR20|A0A3M6NR20_AGGAP	5	5	5.965	Aggregatibacter aphrophilus	DUF2322 family protein OS=Aggregatibacter aphrophilus OX=732 GN=DOL88_09275 PE=4 SV=1	0.0284608	0.110451	1.26597	0.636268	HK83	HK83 hcp	6.53174e-05	0.00357741	1.74424	0.999947	11575	11575 hcp
tr|A0A3M6NR21|A0A3M6NR21_AGGAP;tr|A0A336NBD1|A0A336NBD1_AGGAP;tr|A0A3S4Q9T1|A0A3S4Q9T1_AGGAP;tr|A0A448F5V4|A0A448F5V4_AGGAP	20	7	21.687	Aggregatibacter aphrophilus	Glyco_hydro_19_cat domain-containing protein (Fragment) OS=Aggregatibacter aphrophilus OX=732 GN=DOL88_09385 PE=4 SV=1	0.0757027	0.168425	1.2561	0.433033	HK83 hcp	HK83	0.348853	0.266296	1.32903	0.144742	11575	11575 hcp
tr|A0A3M6NR22|A0A3M6NR22_AGGAP;tr|A0A336NBF1|A0A336NBF1_AGGAP;tr|A0A3S4Q662|A0A3S4Q662_AGGAP;tr|A0A369ZAS7|A0A369ZAS7_AGGAP	33	30	38.645	Aggregatibacter aphrophilus	Translation initiation factor IF-2 OS=Aggregatibacter aphrophilus OX=732 GN=infB PE=3 SV=1	0.341019	0.367281	1.12383	0.148103	HK83	HK83 hcp	0.69417	0.399347	1.06955	0.0656033	11575	11575 hcp
tr|A0A3M6NR29|A0A3M6NR29_AGGAP;tr|A0A369Z6M4|A0A369Z6M4_AGGAP	21	20	22.704	Aggregatibacter aphrophilus	Periplasmic nitrate reductase OS=Aggregatibacter aphrophilus OX=732 GN=napA PE=3 SV=1	0.888942	0.595018	1.00859	0.0519399	HK83	HK83 hcp	0.616777	0.369205	1.01226	0.075523	11575 hcp	11575
tr|A0A3M6NR30|A0A3M6NR30_AGGAP	2	2	1.96	Aggregatibacter aphrophilus	tRNA pseudouridine(55) synthase (Fragment) OS=Aggregatibacter aphrophilus OX=732 GN=DOL88_09310 PE=3 SV=1	0.530612	0.461395	1.43612	0.090647	HK83	HK83 hcp	0.310685	0.250033	1.65829	0.162295	11575 hcp	11575
tr|A0A3M6NR31|A0A3M6NR31_AGGAP	2	2	2.923	Aggregatibacter aphrophilus	Uncharacterized protein OS=Aggregatibacter aphrophilus OX=732 GN=DOL88_09190 PE=4 SV=1	0.00887627	0.0827459	3.77089	0.830764	HK83 hcp	HK83	0.289924	0.241882	1.1289	0.173241	11575 hcp	11575
tr|A0A3M6NR32|A0A3M6NR32_AGGAP	4	4	5.939	Aggregatibacter aphrophilus	Periplasmic nitrate reductase, electron transfer subunit OS=Aggregatibacter aphrophilus OX=732 GN=DOL88_09240 PE=3 SV=1	0.202387	0.277834	1.19964	0.235116	HK83	HK83 hcp	0.184483	0.194725	1.26146	0.252253	11575	11575 hcp
tr|A0A3M6NR33|A0A3M6NR33_AGGAP	17	17	25.761	Aggregatibacter aphrophilus	Type VI secretion system baseplate subunit TssK OS=Aggregatibacter aphrophilus OX=732 GN=tssK PE=4 SV=1	0.0765583	0.168644	1.24325	0.430648	HK83 hcp	HK83	0.0038602	0.0288302	1.49659	0.919363	11575 hcp	11575
tr|A0A3M6NR35|A0A3M6NR35_AGGAP;tr|A0A369Z9Q3|A0A369Z9Q3_AGGAP	5	5	5.928	Aggregatibacter aphrophilus	UDP-N-acetylenolpyruvoylglucosamine reductase OS=Aggregatibacter aphrophilus OX=732 GN=murB PE=3 SV=1	0.693635	0.530034	1.05246	0.0656619	HK83 hcp	HK83	0.00299404	0.0257778	1.60527	0.938076	11575	11575 hcp
tr|A0A3M6NR39|A0A3M6NR39_AGGAP	21	21	26.785	Aggregatibacter aphrophilus	Aminoacyl-histidine dipeptidase OS=Aggregatibacter aphrophilus OX=732 GN=DOL88_09290 PE=4 SV=1	0.0820296	0.174559	1.14834	0.416022	HK83 hcp	HK83	0.227139	0.216773	1.13711	0.214408	11575	11575 hcp
tr|A0A3M6NR42|A0A3M6NR42_AGGAP	28	27	34.559	Aggregatibacter aphrophilus	Type VI secretion system lipoprotein TssJ OS=Aggregatibacter aphrophilus OX=732 GN=tssJ PE=4 SV=1	0.0267672	0.108333	1.30076	0.648217	HK83 hcp	HK83	0.630311	0.373434	1.03802	0.0735637	11575 hcp	11575
tr|A0A3M6NR45|A0A3M6NR45_AGGAP;tr|A0A336N853|A0A336N853_AGGAP;tr|A0A448F758|A0A448F758_AGGAP	10	10	10.917	Aggregatibacter aphrophilus	Type VI secretion system protein TssA (Fragment) OS=Aggregatibacter aphrophilus OX=732 GN=DOL88_09215 PE=4 SV=1	0.0320564	0.115042	1.47447	0.612697	HK83 hcp	HK83	0.00135276	0.0175477	1.32656	0.976194	11575 hcp	11575
tr|A0A3M6NR47|A0A3M6NR47_AGGAP	5	5	5.84	Aggregatibacter aphrophilus	PTS ascorbate-specific transporter subunit IIA OS=Aggregatibacter aphrophilus OX=732 GN=DOL88_08880 PE=4 SV=1	0.0201288	0.0996924	1.31834	0.701619	HK83 hcp	HK83	0.0689918	0.117504	1.27542	0.452757	11575 hcp	11575
tr|A0A3M6NR50|A0A3M6NR50_AGGAP	14	2	13.831	Aggregatibacter aphrophilus	Formylglycine-generating enzyme family protein OS=Aggregatibacter aphrophilus OX=732 GN=DOL88_08935 PE=4 SV=1	0.0698356	0.16248	1.31041	0.450172	HK83	HK83 hcp	0.141048	0.167736	1.19952	0.304161	11575	11575 hcp
tr|A0A3M6NR51|A0A3M6NR51_AGGAP	5	5	6.971	Aggregatibacter aphrophilus	DotU family type IV/VI secretion system protein OS=Aggregatibacter aphrophilus OX=732 GN=DOL88_09205 PE=4 SV=1	0.043381	0.133792	1.28302	0.550806	HK83 hcp	HK83	0.34882	0.266296	1.20347	0.144756	11575 hcp	11575
tr|A0A3M6NR60|A0A3M6NR60_AGGAP;tr|A0A369ZG05|A0A369ZG05_AGGAP	11	10	10.872	Aggregatibacter aphrophilus	Uncharacterized protein OS=Aggregatibacter aphrophilus OX=732 GN=DOL88_08945 PE=4 SV=1	0.823508	0.577934	1.05091	0.054965	HK83	HK83 hcp	0.0100608	0.0444773	1.27686	0.813628	11575 hcp	11575
tr|A0A3M6NR61|A0A3M6NR61_AGGAP;tr|A0A3S4QA92|A0A3S4QA92_AGGAP;tr|A0A336N490|A0A336N490_AGGAP	5	5	4.9	Aggregatibacter aphrophilus	Type VI secretion protein OS=Aggregatibacter aphrophilus OX=732 GN=DOL88_09210 PE=4 SV=1 [tr|A0A3M6NR61|A0A3M6NR61_AGGAP,tr|A0A3S4QA92|A0A3S4QA92_AGGAP]	0.705919	0.534451	1.03399	0.0643518	HK83 hcp	HK83	0.015988	0.0564842	1.54548	0.741863	11575	11575 hcp
tr|A0A3M6NR62|A0A3M6NR62_AGGAP	20	19	22.795	Aggregatibacter aphrophilus	DNA gyrase subunit B OS=Aggregatibacter aphrophilus OX=732 GN=gyrB PE=3 SV=1	0.0656615	0.16011	1.50321	0.463278	HK83 hcp	HK83	0.0312657	0.078631	1.3675	0.617687	11575 hcp	11575
tr|A0A3M6NR63|A0A3M6NR63_AGGAP	9	9	10.851	Aggregatibacter aphrophilus	Uncharacterized protein OS=Aggregatibacter aphrophilus OX=732 GN=DOL88_08915 PE=4 SV=1	0.79002	0.565357	1.02231	0.0570933	HK83 hcp	HK83	0.355061	0.269397	1.13175	0.14216	11575 hcp	11575
tr|A0A3M6NR67|A0A3M6NR67_AGGAP;tr|A0A369ZIH9|A0A369ZIH9_AGGAP	9	9	10.953	Aggregatibacter aphrophilus	Uncharacterized protein OS=Aggregatibacter aphrophilus OX=732 GN=DOL88_08940 PE=4 SV=1	0.287631	0.334932	1.14954	0.174519	HK83 hcp	HK83	0.00193091	0.0204688	1.35474	0.962522	11575 hcp	11575
tr|A0A3M6NR72|A0A3M6NR72_AGGAP	41	40	49.584	Aggregatibacter aphrophilus	Virulence factor SrfB OS=Aggregatibacter aphrophilus OX=732 GN=DOL88_08905 PE=4 SV=1	0.523277	0.458664	1.07717	0.0921738	HK83	HK83 hcp	0.989676	0.482069	1.0165	0.0500166	11575	11575 hcp
tr|A0A3M6NR73|A0A3M6NR73_AGGAP	5	5	4.915	Aggregatibacter aphrophilus	ABC transporter permease OS=Aggregatibacter aphrophilus OX=732 GN=DOL88_08930 PE=4 SV=1	0.829679	0.579459	1.04618	0.0546168	HK83	HK83 hcp	0.0367886	0.0864844	1.49052	0.584836	11575 hcp	11575
tr|A0A3M6NR75|A0A3M6NR75_AGGAP;tr|A0A336N309|A0A336N309_AGGAP;tr|A0A3S4PZK5|A0A3S4PZK5_AGGAP	22	20	22.855	Aggregatibacter aphrophilus	DUF945 family protein OS=Aggregatibacter aphrophilus OX=732 GN=DOL88_09095 PE=4 SV=1	0.967572	0.619253	1.05563	0.0501641	HK83	HK83 hcp	0.213003	0.208738	1.24475	0.225849	11575	11575 hcp
tr|A0A3M6NR76|A0A3M6NR76_AGGAP	4	4	3.956	Aggregatibacter aphrophilus	Uncharacterized protein OS=Aggregatibacter aphrophilus OX=732 GN=DOL88_08950 PE=4 SV=1	0.959893	0.618549	1.00998	0.0502511	HK83	HK83 hcp	0.14827	0.172373	1.46773	0.294281	11575 hcp	11575
tr|A0A3M6NR77|A0A3M6NR77_AGGAP	11	11	12.905	Aggregatibacter aphrophilus	Cytosine-specific methyltransferase OS=Aggregatibacter aphrophilus OX=732 GN=DOL88_09025 PE=3 SV=1	0.720217	0.540011	1.03798	0.0629113	HK83 hcp	HK83	0.301151	0.246768	1.24726	0.167186	11575 hcp	11575
tr|A0A3M6NR78|A0A3M6NR78_AGGAP	3	3	2.984	Aggregatibacter aphrophilus	Probable alpha-L-glutamate ligase OS=Aggregatibacter aphrophilus OX=732 GN=rimK PE=3 SV=1	0.547878	0.469418	1.05495	0.087214	HK83 hcp	HK83	0.725348	0.407659	1.04276	0.0624158	11575	11575 hcp
tr|A0A3M6NR81|A0A3M6NR81_AGGAP;tr|A0A369ZFK4|A0A369ZFK4_AGGAP	39	39	45.487	Aggregatibacter aphrophilus	Uncharacterized protein OS=Aggregatibacter aphrophilus OX=732 GN=DOL88_08900 PE=4 SV=1	0.187294	0.267349	1.40403	0.249426	HK83 hcp	HK83	9.62281e-05	0.00453938	1.65713	0.999847	11575 hcp	11575
tr|A0A3M6NR82|A0A3M6NR82_AGGAP;tr|A0A336N1W3|A0A336N1W3_AGGAP;tr|A0A3S4TRJ4|A0A3S4TRJ4_AGGAP	39	38	58.386	Aggregatibacter aphrophilus	Fumarate hydratase class II OS=Aggregatibacter aphrophilus OX=732 GN=fumC PE=3 SV=1	0.00152229	0.0575758	1.63663	0.972191	HK83	HK83 hcp	2.70146e-06	0.000443874	2.21264	1	11575	11575 hcp
tr|A0A3M6NR83|A0A3M6NR83_AGGAP;tr|A0A369ZCH8|A0A369ZCH8_AGGAP	10	10	10.954	Aggregatibacter aphrophilus	EmrA/EmrK family multidrug efflux transporter periplasmic adaptor subunit OS=Aggregatibacter aphrophilus OX=732 GN=DOL88_09055 PE=3 SV=1	0.198076	0.276	1.20778	0.23906	HK83 hcp	HK83	0.00275754	0.0254069	1.36727	0.943384	11575 hcp	11575
tr|A0A3M6NR87|A0A3M6NR87_AGGAP	41	41	43.621	Aggregatibacter aphrophilus	Uncharacterized protein OS=Aggregatibacter aphrophilus OX=732 GN=DOL88_08910 PE=4 SV=1	0.0159512	0.0900651	1.28657	0.742251	HK83 hcp	HK83	0.00680025	0.0387517	1.23992	0.863876	11575 hcp	11575
tr|A0A3M6NR92|A0A3M6NR92_AGGAP;tr|A0A369ZBC3|A0A369ZBC3_AGGAP;tr|A0A369ZD89|A0A369ZD89_AGGAP	8	7	7.883	Aggregatibacter aphrophilus	VWFA domain-containing protein OS=Aggregatibacter aphrophilus OX=732 GN=DOL88_08960 PE=4 SV=1	0.542591	0.467016	1.10067	0.0882417	HK83 hcp	HK83	0.00758234	0.0393425	1.42771	0.850896	11575 hcp	11575
tr|A0A3M6NR93|A0A3M6NR93_AGGAP;tr|A0A369ZET9|A0A369ZET9_AGGAP	7	4	7.863	Aggregatibacter aphrophilus	RecBCD enzyme subunit RecD OS=Aggregatibacter aphrophilus OX=732 GN=recD PE=3 SV=1	0.668586	0.520135	1.05916	0.0685501	HK83 hcp	HK83	0.750857	0.416638	1.04419	0.0601169	11575	11575 hcp
tr|A0A3M6NR94|A0A3M6NR94_AGGAP	42	13	45.705	Aggregatibacter aphrophilus	Valine--tRNA ligase OS=Aggregatibacter aphrophilus OX=732 GN=valS PE=3 SV=1	0.217657	0.286304	1.19529	0.221974	HK83 hcp	HK83	0.790262	0.429849	1.02366	0.0570764	11575 hcp	11575
tr|A0A3M6NR95|A0A3M6NR95_AGGAP	7	7	7.864	Aggregatibacter aphrophilus	Uncharacterized protein OS=Aggregatibacter aphrophilus OX=732 GN=DOL88_08955 PE=4 SV=1	0.210503	0.282094	1.24342	0.227977	HK83 hcp	HK83	0.0911021	0.131884	1.27425	0.393894	11575 hcp	11575
tr|A0A3M6NR96|A0A3M6NR96_AGGAP;tr|A0A448FBG3|A0A448FBG3_AGGAP	16	16	18.872	Aggregatibacter aphrophilus	Uncharacterized protein OS=Aggregatibacter aphrophilus OX=732 GN=DOL88_09045 PE=4 SV=1	0.0187285	0.095554	1.18419	0.714518	HK83	HK83 hcp	0.00371463	0.02861	1.5616	0.922427	11575	11575 hcp
tr|A0A3M6NR98|A0A3M6NR98_AGGAP;tr|A0A369ZF05|A0A369ZF05_AGGAP	29	29	31.787	Aggregatibacter aphrophilus	VWA domain-containing protein OS=Aggregatibacter aphrophilus OX=732 GN=DOL88_08920 PE=4 SV=1	0.0403429	0.130082	1.24358	0.565875	HK83	HK83 hcp	0.047917	0.0986204	1.67021	0.529997	11575	11575 hcp
tr|A0A3M6NRA1|A0A3M6NRA1_AGGAP;tr|A0A369ZG73|A0A369ZG73_AGGAP	4	4	4.907	Aggregatibacter aphrophilus	DNA starvation/stationary phase protection protein OS=Aggregatibacter aphrophilus OX=732 GN=DOL88_09060 PE=3 SV=1	0.750456	0.551211	1.03171	0.060151	HK83 hcp	HK83	0.703391	0.402151	1.03015	0.0646158	11575 hcp	11575
tr|A0A3M6NRA2|A0A3M6NRA2_AGGAP;tr|A0A369Z5U7|A0A369Z5U7_AGGAP;tr|A0A336N3B5|A0A336N3B5_AGGAP	12	11	12.887	Aggregatibacter aphrophilus	DNA topoisomerase 4 subunit B OS=Aggregatibacter aphrophilus OX=732 GN=parE PE=3 SV=1	0.618908	0.499341	1.06294	0.0752078	HK83 hcp	HK83	0.537788	0.342823	1.07862	0.0891933	11575	11575 hcp
tr|A0A3M6NRA3|A0A3M6NRA3_AGGAP	10	10	9.909	Aggregatibacter aphrophilus	Uncharacterized protein OS=Aggregatibacter aphrophilus OX=732 GN=DOL88_09010 PE=4 SV=1	0.052921	0.144457	1.18962	0.509059	HK83 hcp	HK83	0.000612002	0.0120669	1.48522	0.992679	11575 hcp	11575
tr|A0A3M6NRA4|A0A3M6NRA4_AGGAP	4	4	4.975	Aggregatibacter aphrophilus	Carboxymuconolactone decarboxylase family protein OS=Aggregatibacter aphrophilus OX=732 GN=DOL88_08835 PE=4 SV=1	0.331213	0.362392	1.16256	0.152478	HK83	HK83 hcp	0.152095	0.174963	1.4947	0.289277	11575	11575 hcp
tr|A0A3M6NRB0|A0A3M6NRB0_AGGAP	46	9	59.545	Aggregatibacter aphrophilus	Transketolase OS=Aggregatibacter aphrophilus OX=732 GN=tkt PE=3 SV=1	0.0571891	0.148141	1.48421	0.492631	HK83	HK83 hcp	0.112273	0.147579	1.31546	0.350382	11575	11575 hcp
tr|A0A3M6NRB6|A0A3M6NRB6_AGGAP;tr|A0A369ZEC1|A0A369ZEC1_AGGAP;tr|A0A448FA43|A0A448FA43_AGGAP	5	5	4.871	Aggregatibacter aphrophilus	RecBCD enzyme subunit RecB OS=Aggregatibacter aphrophilus OX=732 GN=recB PE=3 SV=1	0.44845	0.421878	1.13737	0.110414	HK83 hcp	HK83	0.297273	0.244912	1.16584	0.16924	11575	11575 hcp
tr|A0A3M6NRB9|A0A3M6NRB9_AGGAP	26	2	29.849	Aggregatibacter aphrophilus	Transaldolase OS=Aggregatibacter aphrophilus OX=732 GN=tal PE=3 SV=1	0.0709309	0.16248	1.22548	0.446864	HK83	HK83 hcp	0.267724	0.231993	1.08867	0.186257	11575	11575 hcp
tr|A0A3M6NRC1|A0A3M6NRC1_AGGAP	12	12	12.873	Aggregatibacter aphrophilus	DNA topoisomerase 4 subunit A OS=Aggregatibacter aphrophilus OX=732 GN=parC PE=3 SV=1	0.988308	0.623752	1.01844	0.0500213	HK83	HK83 hcp	0.64913	0.38183	1.02917	0.0710041	11575	11575 hcp
tr|A0A3M6NRC8|A0A3M6NRC8_AGGAP;tr|A0A448F9T4|A0A448F9T4_AGGAP;tr|A0A369Z6R4|A0A369Z6R4_AGGAP;tr|A0A336N991|A0A336N991_AGGAP	22	22	27.688	Aggregatibacter aphrophilus	Selenocysteine-specific translation elongation factor OS=Aggregatibacter aphrophilus OX=732 GN=selB PE=4 SV=1	0.0509493	0.143254	1.48268	0.517077	HK83 hcp	HK83	0.0160425	0.0564842	1.24234	0.741289	11575 hcp	11575
tr|A0A3M6NRD2|A0A3M6NRD2_AGGAP;tr|A0A369Z928|A0A369Z928_AGGAP	17	15	20.784	Aggregatibacter aphrophilus	Iron-sulfur cluster repair protein YtfE OS=Aggregatibacter aphrophilus OX=732 GN=DOL88_09080 PE=4 SV=1	0.00805177	0.0818327	1.54122	0.843409	HK83 hcp	HK83	0.0256784	0.0705157	1.41038	0.656221	11575 hcp	11575
tr|A0A3M6NRE5|A0A3M6NRE5_AGGAP;tr|A0A336NIJ2|A0A336NIJ2_AGGAP	15	14	17.749	Aggregatibacter aphrophilus	ABC transporter ATP-binding protein OS=Aggregatibacter aphrophilus OX=732 GN=DOL88_08535 PE=4 SV=1	0.747216	0.551211	1.00974	0.0604287	HK83	HK83 hcp	0.00610766	0.0376473	1.24029	0.875939	11575 hcp	11575
tr|A0A3M6NRE6|A0A3M6NRE6_AGGAP	13	13	12.822	Aggregatibacter aphrophilus	ATP-dependent endonuclease OS=Aggregatibacter aphrophilus OX=732 GN=DOL88_08545 PE=4 SV=1	0.534258	0.463867	1.0893	0.0899036	HK83 hcp	HK83	0.037515	0.0872272	1.25461	0.580834	11575 hcp	11575
tr|A0A3M6NRE7|A0A3M6NRE7_AGGAP;tr|A0A369Z8W1|A0A369Z8W1_AGGAP	21	20	25.84	Aggregatibacter aphrophilus	Proline--tRNA ligase OS=Aggregatibacter aphrophilus OX=732 GN=proS PE=3 SV=1	0.0618782	0.154746	1.23306	0.475896	HK83 hcp	HK83	0.605794	0.364849	1.04824	0.0771895	11575 hcp	11575
tr|A0A3M6NRE9|A0A3M6NRE9_AGGAP	5	5	5.973	Aggregatibacter aphrophilus	2-C-methyl-D-erythritol 4-phosphate cytidylyltransferase OS=Aggregatibacter aphrophilus OX=732 GN=ispD PE=3 SV=1	0.164737	0.250734	1.09572	0.273764	HK83 hcp	HK83	0.288097	0.240901	1.11295	0.174258	11575	11575 hcp
tr|A0A3M6NRF0|A0A3M6NRF0_AGGAP	18	17	19.742	Aggregatibacter aphrophilus	Murein hydrolase activator NlpD OS=Aggregatibacter aphrophilus OX=732 GN=DOL88_08605 PE=4 SV=1	0.609443	0.495773	1.12198	0.076628	HK83 hcp	HK83	0.34831	0.266296	1.08854	0.144971	11575 hcp	11575
tr|A0A3M6NRF5|A0A3M6NRF5_AGGAP	9	9	10.932	Aggregatibacter aphrophilus	Ribosomal RNA small subunit methyltransferase G OS=Aggregatibacter aphrophilus OX=732 GN=rsmG PE=3 SV=1	0.0134769	0.0866139	1.47347	0.769828	HK83 hcp	HK83	0.267796	0.231993	1.08647	0.186213	11575 hcp	11575
tr|A0A3M6NRF6|A0A3M6NRF6_AGGAP	15	15	21.81	Aggregatibacter aphrophilus	Ribulose-phosphate 3-epimerase OS=Aggregatibacter aphrophilus OX=732 GN=rpe PE=3 SV=1	0.347828	0.369161	1.12841	0.145175	HK83	HK83 hcp	0.161523	0.180952	1.28471	0.277568	11575	11575 hcp
tr|A0A3M6NRF7|A0A3M6NRF7_AGGAP;tr|A0A336N9A1|A0A336N9A1_AGGAP;tr|A0A448F9T8|A0A448F9T8_AGGAP	11	11	12.827	Aggregatibacter aphrophilus	Thiol reductant ABC exporter subunit CydC OS=Aggregatibacter aphrophilus OX=732 GN=cydC PE=4 SV=1	0.00652056	0.0772702	1.36274	0.86868	HK83 hcp	HK83	0.0917838	0.132289	1.36991	0.392327	11575 hcp	11575
tr|A0A3M6NRG2|A0A3M6NRG2_AGGAP	2	2	1.951	Aggregatibacter aphrophilus	FAD assembly factor SdhE OS=Aggregatibacter aphrophilus OX=732 GN=DOL88_08660 PE=3 SV=1	0.246724	0.3079	1.24615	0.200036	HK83 hcp	HK83	0.320487	0.252701	1.18344	0.157491	11575 hcp	11575
tr|A0A3M6NRG8|A0A3M6NRG8_AGGAP	15	2	15.832	Aggregatibacter aphrophilus	NADH-dependent flavin oxidoreductase OS=Aggregatibacter aphrophilus OX=732 GN=DOL88_08690 PE=4 SV=1	0.0103539	0.0827459	1.24686	0.80956	HK83 hcp	HK83	0.0111494	0.0456761	1.28475	0.798833	11575 hcp	11575
tr|A0A3M6NRH2|A0A3M6NRH2_AGGAP	2	2	1.982	Aggregatibacter aphrophilus	Uncharacterized protein OS=Aggregatibacter aphrophilus OX=732 GN=DOL88_08715 PE=4 SV=1	0.54016	0.465444	1.04886	0.0887212	HK83 hcp	HK83	0.00629167	0.0376473	1.81563	0.872679	11575	11575 hcp
tr|A0A3M6NRH3|A0A3M6NRH3_AGGAP	12	11	13.756	Aggregatibacter aphrophilus	DNA helicase OS=Aggregatibacter aphrophilus OX=732 GN=DOL88_08550 PE=4 SV=1	0.512239	0.453592	1.1673	0.0945516	HK83 hcp	HK83	0.100163	0.137721	1.37421	0.374038	11575	11575 hcp
tr|A0A3M6NRH4|A0A3M6NRH4_AGGAP;tr|A0A369Z6Z2|A0A369Z6Z2_AGGAP;tr|A0A3S4PYW2|A0A3S4PYW2_AGGAP	3	3	2.888	Aggregatibacter aphrophilus	Anti-sigma-E factor RseA OS=Aggregatibacter aphrophilus OX=732 GN=DOL88_08650 PE=3 SV=1	0.159461	0.24705	1.58856	0.280057	HK83 hcp	HK83	0.408559	0.291236	1.1777	0.122517	11575 hcp	11575
tr|A0A3M6NRH5|A0A3M6NRH5_AGGAP	15	9	18.887	Aggregatibacter aphrophilus	DUF3298 domain-containing protein OS=Aggregatibacter aphrophilus OX=732 GN=DOL88_08685 PE=4 SV=1	0.0876365	0.179608	1.59243	0.402058	HK83 hcp	HK83	0.00232932	0.0227191	1.80874	0.953197	11575 hcp	11575
tr|A0A3M6NRH8|A0A3M6NRH8_AGGAP	4	4	3.954	Aggregatibacter aphrophilus	Protein-export protein SecB OS=Aggregatibacter aphrophilus OX=732 GN=secB PE=3 SV=1	0.348589	0.369351	1.22269	0.144854	HK83	HK83 hcp	0.0279456	0.0739636	1.40216	0.639842	11575	11575 hcp
tr|A0A3M6NRH9|A0A3M6NRH9_AGGAP	14	4	16.868	Aggregatibacter aphrophilus	L-seryl-tRNA(Sec) selenium transferase OS=Aggregatibacter aphrophilus OX=732 GN=selA PE=3 SV=1	0.319196	0.354468	1.1685	0.158111	HK83 hcp	HK83	0.59895	0.364237	1.05174	0.0782635	11575 hcp	11575
tr|A0A3M6NRI2|A0A3M6NRI2_AGGAP	4	4	3.988	Aggregatibacter aphrophilus	Sigma-E factor regulatory protein RseB OS=Aggregatibacter aphrophilus OX=732 GN=DOL88_08645 PE=3 SV=1	0.342364	0.367281	1.15606	0.147517	HK83 hcp	HK83	0.901871	0.458581	1.00854	0.0515117	11575 hcp	11575
tr|A0A3M6NRI8|A0A3M6NRI8_AGGAP	3	3	3.897	Aggregatibacter aphrophilus	Rhodanese-like domain-containing protein OS=Aggregatibacter aphrophilus OX=732 GN=DOL88_08735 PE=4 SV=1	0.0106326	0.0827459	1.26383	0.80575	HK83 hcp	HK83	0.757879	0.419045	1.02951	0.0595307	11575 hcp	11575
tr|A0A3M6NRI9|A0A3M6NRI9_AGGAP	3	3	4.97	Aggregatibacter aphrophilus	ATP synthase subunit a OS=Aggregatibacter aphrophilus OX=732 GN=atpB PE=3 SV=1	0.00209306	0.0633108	1.91155	0.958708	HK83 hcp	HK83	0.0252046	0.0701923	1.37216	0.659786	11575 hcp	11575
tr|A0A3M6NRJ9|A0A3M6NRJ9_AGGAP	7	7	6.896	Aggregatibacter aphrophilus	ABC transporter ATP-binding protein/permease OS=Aggregatibacter aphrophilus OX=732 GN=DOL88_08725 PE=4 SV=1	0.710646	0.535287	1.01705	0.0638656	HK83 hcp	HK83	0.133847	0.162504	1.22129	0.314629	11575 hcp	11575
tr|A0A3M6NRK8|A0A3M6NRK8_AGGAP	5	5	3.988	Aggregatibacter aphrophilus	Uncharacterized protein OS=Aggregatibacter aphrophilus OX=732 GN=DOL88_08755 PE=4 SV=1	0.977509	0.620943	1.03944	0.0500789	HK83	HK83 hcp	0.62142	0.370396	1.13737	0.0748393	11575	11575 hcp
tr|A0A3M6NRK9|A0A3M6NRK9_AGGAP	2	2	1.947	Aggregatibacter aphrophilus	Pseudouridine synthase OS=Aggregatibacter aphrophilus OX=732 GN=DOL88_08700 PE=3 SV=1	0.756166	0.552304	1.7887	0.0596719	HK83 hcp	HK83	0.99761	0.484959	1.29002	0.0500009	11575 hcp	11575
tr|A0A3M6NRL6|A0A3M6NRL6_AGGAP	15	14	19.811	Aggregatibacter aphrophilus	tRNA uridine 5-carboxymethylaminomethyl modification enzyme MnmG OS=Aggregatibacter aphrophilus OX=732 GN=mnmG PE=3 SV=1	0.037842	0.124547	1.29154	0.579054	HK83 hcp	HK83	0.121341	0.154954	1.15064	0.334468	11575 hcp	11575
tr|A0A3M6NRL7|A0A3M6NRL7_AGGAP	11	11	11.86	Aggregatibacter aphrophilus	ATP synthase subunit delta OS=Aggregatibacter aphrophilus OX=732 GN=atpH PE=3 SV=1	0.261511	0.317171	1.14637	0.190174	HK83 hcp	HK83	0.0815917	0.125097	1.5109	0.417155	11575 hcp	11575
tr|A0A3M6NRM2|A0A3M6NRM2_AGGAP;tr|A0A448F9N7|A0A448F9N7_AGGAP;tr|A0A336NA76|A0A336NA76_AGGAP	11	11	14.891	Aggregatibacter aphrophilus	N-acetyl-D-glucosamine kinase OS=Aggregatibacter aphrophilus OX=732 GN=nagK PE=3 SV=1 [tr|A0A3M6NRM2|A0A3M6NRM2_AGGAP,tr|A0A448F9N7|A0A448F9N7_AGGAP]	0.111871	0.203032	1.32749	0.35112	HK83 hcp	HK83	0.365791	0.273401	1.08725	0.137858	11575	11575 hcp
tr|A0A3M6NRM7|A0A3M6NRM7_AGGAP	5	2	5.9	Aggregatibacter aphrophilus	Glycerol-3-phosphate dehydrogenase [NAD(P)+] OS=Aggregatibacter aphrophilus OX=732 GN=gpsA PE=3 SV=1	0.470811	0.433157	1.0405	0.104411	HK83	HK83 hcp	0.455821	0.313808	1.05292	0.108378	11575 hcp	11575
tr|A0A3M6NRM9|A0A3M6NRM9_AGGAP;tr|A0A3S4RI51|A0A3S4RI51_AGGAP	5	5	4.942	Aggregatibacter aphrophilus	Lytic murein transglycosylase OS=Aggregatibacter aphrophilus OX=732 GN=DOL88_08370 PE=4 SV=1	0.241603	0.305408	1.14269	0.203642	HK83	HK83 hcp	0.00349544	0.0277903	1.56251	0.927102	11575	11575 hcp
tr|A0A3M6NRS5|A0A3M6NRS5_AGGAP	2	2	1.977	Aggregatibacter aphrophilus	AraC family transcriptional regulator OS=Aggregatibacter aphrophilus OX=732 GN=DOL88_08425 PE=4 SV=1	0.0567761	0.148141	1.50847	0.494168	HK83 hcp	HK83	0.196885	0.199486	1.39506	0.240169	11575	11575 hcp
tr|A0A3M6NRS9|A0A3M6NRS9_AGGAP	17	7	21.76	Aggregatibacter aphrophilus	Type I-C CRISPR-associated protein Cas7/Csd2 OS=Aggregatibacter aphrophilus OX=732 GN=cas7c PE=4 SV=1	0.212858	0.283629	1.14632	0.225971	HK83	HK83 hcp	0.171684	0.18661	1.19636	0.265847	11575	11575 hcp
tr|A0A3M6NRT0|A0A3M6NRT0_AGGAP	9	9	11.791	Aggregatibacter aphrophilus	Probable Fe(2+)-trafficking protein OS=Aggregatibacter aphrophilus OX=732 GN=DOL88_08450 PE=3 SV=1	0.537031	0.464432	1.07783	0.0893449	HK83 hcp	HK83	0.0322768	0.0797263	1.53373	0.611325	11575	11575 hcp
tr|A0A3M6NRV5|A0A3M6NRV5_AGGAP;tr|A0A369Z6W0|A0A369Z6W0_AGGAP	41	40	52.633	Aggregatibacter aphrophilus	ATP synthase subunit alpha OS=Aggregatibacter aphrophilus OX=732 GN=atpA PE=3 SV=1	0.091806	0.183867	1.17866	0.392276	HK83 hcp	HK83	0.112256	0.147579	1.26288	0.350412	11575 hcp	11575
tr|A0A3M6NRV8|A0A3M6NRV8_AGGAP	2	2	1.963	Aggregatibacter aphrophilus	ADP-heptose--LPS heptosyltransferase I OS=Aggregatibacter aphrophilus OX=732 GN=DOL88_08415 PE=4 SV=1	0.827161	0.578942	1.24649	0.0547573	HK83 hcp	HK83	0.96702	0.477194	1.06643	0.0501697	11575	11575 hcp
tr|A0A3M6NRV9|A0A3M6NRV9_AGGAP	3	3	2.973	Aggregatibacter aphrophilus	Phosphatase PAP2 family protein OS=Aggregatibacter aphrophilus OX=732 GN=DOL88_08355 PE=4 SV=1	0.517025	0.456453	1.05974	0.0935086	HK83 hcp	HK83	0.0122986	0.0492565	1.18652	0.784097	11575 hcp	11575
tr|A0A3M6NRW1|A0A3M6NRW1_AGGAP	7	7	7.905	Aggregatibacter aphrophilus	Formate dehydrogenase subunit alpha OS=Aggregatibacter aphrophilus OX=732 GN=DOL88_08190 PE=3 SV=1	0.101293	0.192065	1.82945	0.371701	HK83 hcp	HK83	0.886909	0.455872	1.39183	0.0520123	11575	11575 hcp
tr|A0A3M6NRW2|A0A3M6NRW2_AGGAP	6	6	6.943	Aggregatibacter aphrophilus	2-C-methyl-D-erythritol 4-phosphate cytidylyltransferase OS=Aggregatibacter aphrophilus OX=732 GN=DOL88_08375 PE=4 SV=1	0.612492	0.496363	1.03678	0.0761649	HK83 hcp	HK83	0.106287	0.142442	1.20437	0.361701	11575 hcp	11575
tr|A0A3M6NRW7|A0A3M6NRW7_AGGAP	8	8	7.805	Aggregatibacter aphrophilus	GTP cyclohydrolase-2 OS=Aggregatibacter aphrophilus OX=732 GN=ribA PE=3 SV=1	0.984112	0.622626	1.03294	0.0500394	HK83	HK83 hcp	0.663475	0.388645	1.25606	0.0691764	11575	11575 hcp
tr|A0A3M6NRY1|A0A3M6NRY1_AGGAP;tr|A0A369ZG67|A0A369ZG67_AGGAP	3	3	2.984	Aggregatibacter aphrophilus	Glycosyltransferase OS=Aggregatibacter aphrophilus OX=732 GN=DOL88_08365 PE=4 SV=1	0.711561	0.535531	1.12158	0.0637726	HK83	HK83 hcp	0.468909	0.317664	1.15129	0.104902	11575 hcp	11575
tr|A0A3M6NRZ3|A0A3M6NRZ3_AGGAP	8	7	9.815	Aggregatibacter aphrophilus	Choline-phosphate cytidylyltransferase OS=Aggregatibacter aphrophilus OX=732 GN=DOL88_08380 PE=4 SV=1	0.554258	0.472331	1.05314	0.0860002	HK83 hcp	HK83	0.716855	0.405647	1.05588	0.0632419	11575	11575 hcp
tr|A0A3M6NRZ4|A0A3M6NRZ4_AGGAP	32	32	38.594	Aggregatibacter aphrophilus	Phosphoenolpyruvate-protein phosphotransferase OS=Aggregatibacter aphrophilus OX=732 GN=DOL88_08325 PE=3 SV=1	0.953137	0.61591	1.01113	0.050343	HK83 hcp	HK83	0.176205	0.189023	1.18261	0.260905	11575	11575 hcp
tr|A0A3M6NS03|A0A3M6NS03_AGGAP	5	5	5.968	Aggregatibacter aphrophilus	NurA domain-containing protein OS=Aggregatibacter aphrophilus OX=732 GN=DOL88_08275 PE=4 SV=1	0.644785	0.510053	1.06378	0.0715785	HK83	HK83 hcp	0.159849	0.180101	1.66665	0.279584	11575 hcp	11575
tr|A0A3M6NS07|A0A3M6NS07_AGGAP;tr|A0A3S5ECQ2|A0A3S5ECQ2_AGGAP	20	20	19.885	Aggregatibacter aphrophilus	Type I-C CRISPR-associated protein Cas8c/Csd1 OS=Aggregatibacter aphrophilus OX=732 GN=cas8c PE=4 SV=1	0.222102	0.289992	1.22063	0.218374	HK83 hcp	HK83	0.894307	0.457528	1.00197	0.0517556	11575	11575 hcp
tr|A0A3M6NS16|A0A3M6NS16_AGGAP;tr|A0A3S4PU68|A0A3S4PU68_AGGAP	4	4	4.932	Aggregatibacter aphrophilus	Formate hydrogenlyase maturation protein HycH OS=Aggregatibacter aphrophilus OX=732 GN=DOL88_08210 PE=4 SV=1	0.00613141	0.0756255	1.97548	0.875516	HK83 hcp	HK83	0.627281	0.37231	1.00267	0.0739935	11575	11575 hcp
tr|A0A3M6NS22|A0A3M6NS22_AGGAP	10	10	11.893	Aggregatibacter aphrophilus	Methyltransferase OS=Aggregatibacter aphrophilus OX=732 GN=DOL88_08265 PE=3 SV=1	0.478137	0.436373	1.09037	0.102553	HK83	HK83 hcp	0.456752	0.313853	1.1353	0.108125	11575 hcp	11575
tr|A0A3M6NS24|A0A3M6NS24_AGGAP	21	9	22.731	Aggregatibacter aphrophilus	Uncharacterized protein OS=Aggregatibacter aphrophilus OX=732 GN=DOL88_08250 PE=4 SV=1	0.369234	0.381903	1.11973	0.136519	HK83 hcp	HK83	0.891329	0.45719	1.00388	0.0518568	11575	11575 hcp
tr|A0A3M6NS29|A0A3M6NS29_AGGAP;tr|A0A448F6D5|A0A448F6D5_AGGAP	4	4	3.95	Aggregatibacter aphrophilus	Ribosomal RNA small subunit methyltransferase D OS=Aggregatibacter aphrophilus OX=732 GN=rsmD PE=3 SV=1	0.031487	0.113981	1.38151	0.61628	HK83 hcp	HK83	0.110124	0.145922	1.31621	0.354365	11575 hcp	11575
tr|A0A3M6NS32|A0A3M6NS32_AGGAP;tr|A0A369Z3V8|A0A369Z3V8_AGGAP	4	3	3.911	Aggregatibacter aphrophilus	Peptide ABC transporter substrate-binding protein OS=Aggregatibacter aphrophilus OX=732 GN=DOL88_08345 PE=4 SV=1	0.0094829	0.0827459	2.34793	0.821845	HK83	HK83 hcp	0.669679	0.391011	1.23466	0.0684178	11575 hcp	11575
tr|A0A3M6NS36|A0A3M6NS36_AGGAP	2	2	1.994	Aggregatibacter aphrophilus	Uncharacterized protein OS=Aggregatibacter aphrophilus OX=732 GN=DOL88_08200 PE=4 SV=1	0.560362	0.474427	1.08236	0.0848658	HK83 hcp	HK83	0.338326	0.261805	1.54948	0.149285	11575	11575 hcp
tr|A0A3M6NS38|A0A3M6NS38_AGGAP	29	2	32.745	Aggregatibacter aphrophilus	Hydrogenase large subunit OS=Aggregatibacter aphrophilus OX=732 GN=hycE PE=4 SV=1	0.491083	0.443726	1.09046	0.0993936	HK83 hcp	HK83	0.866314	0.448796	1.27921	0.052822	11575	11575 hcp
tr|A0A3M6NS97|A0A3M6NS97_AGGAP	2	2	2.902	Aggregatibacter aphrophilus	5'-deoxynucleotidase DOL88_07860 OS=Aggregatibacter aphrophilus OX=732 GN=DOL88_07860 PE=3 SV=1	0.770544	0.55842	1.06001	0.0585226	HK83	HK83 hcp	0.790498	0.429849	1.0583	0.05706	11575	11575 hcp
tr|A0A3M6NSA8|A0A3M6NSA8_AGGAP	21	18	21.838	Aggregatibacter aphrophilus	ATPase OS=Aggregatibacter aphrophilus OX=732 GN=DOL88_08270 PE=4 SV=1	0.526316	0.459862	1.06545	0.0915361	HK83	HK83 hcp	0.95622	0.475881	1.05537	0.0502993	11575	11575 hcp
tr|A0A3M6NSB0|A0A3M6NSB0_AGGAP	23	22	26.775	Aggregatibacter aphrophilus	Malate dehydrogenase OS=Aggregatibacter aphrophilus OX=732 GN=mdh PE=3 SV=1	0.0295869	0.110729	1.17294	0.628636	HK83	HK83 hcp	0.0137284	0.0530752	1.25985	0.766883	11575	11575 hcp
tr|A0A3M6NSD0|A0A3M6NSD0_AGGAP;tr|A0A369ZE23|A0A369ZE23_AGGAP;tr|A0A336N352|A0A336N352_AGGAP;tr|A0A3S4TRD6|A0A3S4TRD6_AGGAP	4	4	5.89	Aggregatibacter aphrophilus	Transketolase OS=Aggregatibacter aphrophilus OX=732 GN=DOL88_07960 PE=4 SV=1	0.802865	0.569498	1.01067	0.0562286	HK83 hcp	HK83	0.00866809	0.0408874	1.36729	0.833899	11575	11575 hcp
tr|A0A3M6NSD5|A0A3M6NSD5_AGGAP;tr|A0A369Z9T1|A0A369Z9T1_AGGAP;tr|A0A336N5H5|A0A336N5H5_AGGAP;tr|A0A448FAT0|A0A448FAT0_AGGAP	13	13	13.862	Aggregatibacter aphrophilus	ATP-binding protein Uup OS=Aggregatibacter aphrophilus OX=732 GN=uup PE=3 SV=1	0.0537411	0.144954	1.18622	0.505806	HK83 hcp	HK83	0.37023	0.275273	1.11643	0.136135	11575 hcp	11575
tr|A0A3M6NSE9|A0A3M6NSE9_AGGAP	4	3	3.955	Aggregatibacter aphrophilus	Uncharacterized protein OS=Aggregatibacter aphrophilus OX=732 GN=DOL88_08040 PE=4 SV=1	0.393417	0.394477	1.28554	0.127641	HK83 hcp	HK83	0.504145	0.330022	1.12823	0.0963588	11575 hcp	11575
tr|A0A3M6NSF1|A0A3M6NSF1_AGGAP;tr|A0A336N421|A0A336N421_AGGAP	5	5	4.934	Aggregatibacter aphrophilus	NAD-dependent DNA ligase OS=Aggregatibacter aphrophilus OX=732 GN=DOL88_08020 PE=4 SV=1	0.202879	0.277834	1.13061	0.234673	HK83	HK83 hcp	0.186377	0.195204	1.20237	0.250342	11575 hcp	11575
tr|A0A3M6NSG9|A0A3M6NSG9_AGGAP	20	20	21.713	Aggregatibacter aphrophilus	Bifunctional protein HldE OS=Aggregatibacter aphrophilus OX=732 GN=hldE PE=3 SV=1	0.00793268	0.0814873	1.82559	0.845288	HK83 hcp	HK83	0.0062904	0.0376473	1.81597	0.872702	11575 hcp	11575
tr|A0A3M6NSH4|A0A3M6NSH4_AGGAP	35	6	44.384	Aggregatibacter aphrophilus	2',3'-cyclic-nucleotide 2'-phosphodiesterase/3'-nucleotidase OS=Aggregatibacter aphrophilus OX=732 GN=cpdB PE=3 SV=1	0.0355105	0.121927	1.46637	0.592044	HK83 hcp	HK83	0.188133	0.195912	1.1744	0.248592	11575 hcp	11575
tr|A0A3M6NSK1|A0A3M6NSK1_AGGAP;tr|A0A369Z9W0|A0A369Z9W0_AGGAP	5	5	7.902	Aggregatibacter aphrophilus	Sulfate ABC transporter substrate-binding protein OS=Aggregatibacter aphrophilus OX=732 GN=DOL88_07820 PE=4 SV=1	0.881191	0.594774	1.05509	0.052223	HK83 hcp	HK83	0.0935519	0.133915	1.62224	0.388321	11575 hcp	11575
tr|A0A3M6NSL9|A0A3M6NSL9_AGGAP	7	7	7.916	Aggregatibacter aphrophilus	Outer membrane-stress sensor serine endopeptidase DegS OS=Aggregatibacter aphrophilus OX=732 GN=degS PE=3 SV=1	0.272726	0.324719	1.17722	0.183195	HK83	HK83 hcp	0.734353	0.410473	1.05061	0.0615735	11575	11575 hcp
tr|A0A3M6NSP9|A0A3M6NSP9_AGGAP;tr|A0A369ZER9|A0A369ZER9_AGGAP	8	8	9.951	Aggregatibacter aphrophilus	Branched-chain-amino-acid aminotransferase OS=Aggregatibacter aphrophilus OX=732 GN=DOL88_07895 PE=3 SV=1	0.756887	0.552304	1.01955	0.0596123	HK83 hcp	HK83	0.481541	0.322725	1.07759	0.101707	11575	11575 hcp
tr|A0A3M6NSQ0|A0A3M6NSQ0_AGGAP;tr|A0A369Z9V0|A0A369Z9V0_AGGAP	9	9	8.858	Aggregatibacter aphrophilus	Riboflavin biosynthesis protein RibD OS=Aggregatibacter aphrophilus OX=732 GN=DOL88_07870 PE=3 SV=1	0.325491	0.358948	1.12598	0.155122	HK83	HK83 hcp	0.89947	0.458581	1.02649	0.0515871	11575 hcp	11575
tr|A0A3M6NSQ1|A0A3M6NSQ1_AGGAP	9	8	10.947	Aggregatibacter aphrophilus	HAD family phosphatase OS=Aggregatibacter aphrophilus OX=732 GN=DOL88_08175 PE=4 SV=1	0.0918627	0.183867	1.15099	0.392147	HK83 hcp	HK83	0.978833	0.479921	1.01805	0.0500699	11575	11575 hcp
tr|A0A3M6NSQ3|A0A3M6NSQ3_AGGAP;tr|A0A369ZDM0|A0A369ZDM0_AGGAP	32	31	42.297	Aggregatibacter aphrophilus	Formate dehydrogenase-N subunit alpha OS=Aggregatibacter aphrophilus OX=732 GN=fdnG PE=3 SV=1	0.280884	0.330101	1.26423	0.178366	HK83	HK83 hcp	0.00294273	0.0257778	1.83194	0.939221	11575 hcp	11575
tr|A0A3M6NSQ7|A0A3M6NSQ7_AGGAP	10	10	12.877	Aggregatibacter aphrophilus	EIIAB-Man OS=Aggregatibacter aphrophilus OX=732 GN=DOL88_08135 PE=4 SV=1	0.015344	0.0899206	1.51671	0.748745	HK83 hcp	HK83	0.603726	0.364711	1.11076	0.077511	11575	11575 hcp
tr|A0A3M6NST8|A0A3M6NST8_AGGAP	2	2	1.994	Aggregatibacter aphrophilus	Endonuclease III OS=Aggregatibacter aphrophilus OX=732 GN=nth PE=3 SV=1	0.1798	0.26195	1.25939	0.257087	HK83 hcp	HK83	0.307768	0.249694	1.42031	0.163768	11575	11575 hcp
tr|A0A3M6NSW0|A0A3M6NSW0_AGGAP;tr|A0A369Z9U1|A0A369Z9U1_AGGAP	14	13	14.797	Aggregatibacter aphrophilus	Ion-translocating oxidoreductase complex subunit C OS=Aggregatibacter aphrophilus OX=732 GN=rnfC PE=3 SV=1	0.719437	0.53986	1.08636	0.0629875	HK83	HK83 hcp	0.770951	0.424606	1.00827	0.0584913	11575	11575 hcp
tr|A0A3M6NSX0|A0A3M6NSX0_AGGAP	6	6	5.966	Aggregatibacter aphrophilus	Ion-translocating oxidoreductase complex subunit G OS=Aggregatibacter aphrophilus OX=732 GN=rnfG PE=3 SV=1	0.0264008	0.108333	1.93741	0.650882	HK83 hcp	HK83	0.302897	0.247471	1.42987	0.166274	11575 hcp	11575
tr|A0A3M6NSX2|A0A3M6NSX2_AGGAP;tr|A0A3S4QC93|A0A3S4QC93_AGGAP	3	3	3.975	Aggregatibacter aphrophilus	DUF4336 domain-containing protein OS=Aggregatibacter aphrophilus OX=732 GN=DOL88_07975 PE=4 SV=1 [tr|A0A3M6NSX2|A0A3M6NSX2_AGGAP,tr|A0A3S4QC93|A0A3S4QC93_AGGAP]	0.169846	0.256192	1.41541	0.267903	HK83 hcp	HK83	0.0638972	0.113315	1.37782	0.46907	11575 hcp	11575
tr|A0A3M6NSX3|A0A3M6NSX3_AGGAP	9	9	10.862	Aggregatibacter aphrophilus	LysR family transcriptional regulator OS=Aggregatibacter aphrophilus OX=732 GN=DOL88_07855 PE=3 SV=1	0.0179259	0.093333	1.19444	0.722223	HK83	HK83 hcp	0.18908	0.19601	1.07731	0.247657	11575	11575 hcp
tr|A0A3M6NSX5|A0A3M6NSX5_AGGAP;tr|A0A448FBC9|A0A448FBC9_AGGAP	5	5	6.976	Aggregatibacter aphrophilus	Flavodoxin family protein OS=Aggregatibacter aphrophilus OX=732 GN=DOL88_08080 PE=4 SV=1	0.771061	0.558476	1.00832	0.0584828	HK83 hcp	HK83	0.085978	0.128913	1.31179	0.406088	11575	11575 hcp
tr|A0A3M6NSY7|A0A3M6NSY7_AGGAP;tr|A0A336N5F7|A0A336N5F7_AGGAP;tr|A0A448FB76|A0A448FB76_AGGAP	8	8	8.886	Aggregatibacter aphrophilus	Arginine repressor OS=Aggregatibacter aphrophilus OX=732 GN=argR PE=3 SV=1	0.560537	0.474427	1.09164	0.0848335	HK83	HK83 hcp	0.81822	0.437443	1.01045	0.0552741	11575 hcp	11575
tr|A0A3M6NSY8|A0A3M6NSY8_AGGAP	10	10	9.789	Aggregatibacter aphrophilus	Deoxyguanosinetriphosphate triphosphohydrolase-like protein OS=Aggregatibacter aphrophilus OX=732 GN=DOL88_07985 PE=3 SV=1	0.033896	0.119285	1.25387	0.601476	HK83	HK83 hcp	0.40429	0.289369	1.09783	0.12393	11575	11575 hcp
tr|A0A3M6NSZ1|A0A3M6NSZ1_AGGAP	2	2	1.994	Aggregatibacter aphrophilus	DUF4325 domain-containing protein OS=Aggregatibacter aphrophilus OX=732 GN=DOL88_08035 PE=4 SV=1	0.0719846	0.163743	1.24524	0.44373	HK83 hcp	HK83	0.262602	0.229917	1.16584	0.189478	11575	11575 hcp
tr|A0A3M6NT60|A0A3M6NT60_AGGAP;tr|A0A336NBU2|A0A336NBU2_AGGAP;tr|A0A448FAS7|A0A448FAS7_AGGAP	6	6	6.848	Aggregatibacter aphrophilus	Enterochelin ABC transporter substrate-binding protein OS=Aggregatibacter aphrophilus OX=732 GN=DOL88_08100 PE=4 SV=1	0.10661	0.19859	1.38656	0.361073	HK83	HK83 hcp	0.02715	0.0730439	1.79753	0.645465	11575	11575 hcp
tr|A0A3M6NT83|A0A3M6NT83_AGGAP;tr|A0A369ZGU5|A0A369ZGU5_AGGAP	6	6	5.946	Aggregatibacter aphrophilus	Lipid A biosynthesis lauroyltransferase OS=Aggregatibacter aphrophilus OX=732 GN=lpxL PE=3 SV=1	0.0312886	0.113981	1.65452	0.617541	HK83 hcp	HK83	0.0157158	0.0563398	1.42668	0.744749	11575 hcp	11575
tr|A0A3M6P082|A0A3M6P082_AGGAP	16	13	20.811	Aggregatibacter aphrophilus	Uncharacterized protein (Fragment) OS=Aggregatibacter aphrophilus OX=732 GN=DOL88_07795 PE=4 SV=1	0.0125466	0.0861586	1.57264	0.781027	HK83 hcp	HK83	0.0478063	0.0985984	1.44529	0.530483	11575 hcp	11575
tr|A0A3M6P1P1|A0A3M6P1P1_AGGAP	7	7	9.794	Aggregatibacter aphrophilus	5-deoxy-glucuronate isomerase OS=Aggregatibacter aphrophilus OX=732 GN=iolB PE=4 SV=1	0.791127	0.565357	1.06085	0.0570163	HK83 hcp	HK83	0.00734898	0.0393425	1.49112	0.854701	11575	11575 hcp
tr|A0A3M6P1S8|A0A3M6P1S8_AGGAP;tr|A0A369ZBG4|A0A369ZBG4_AGGAP	17	17	18.819	Aggregatibacter aphrophilus	ATP-binding cassette domain-containing protein OS=Aggregatibacter aphrophilus OX=732 GN=DOL88_07665 PE=4 SV=1	0.225738	0.29352	1.15861	0.2155	HK83	HK83 hcp	0.810422	0.435637	1.04863	0.0557482	11575 hcp	11575
tr|A0A3M6P1T0|A0A3M6P1T0_AGGAP	6	5	5.935	Aggregatibacter aphrophilus	Uncharacterized protein OS=Aggregatibacter aphrophilus OX=732 GN=DOL88_07780 PE=4 SV=1	0.387196	0.389977	1.11183	0.12984	HK83 hcp	HK83	0.448474	0.310275	1.08337	0.110408	11575 hcp	11575
tr|A0A3M6P1T5|A0A3M6P1T5_AGGAP	25	8	29.819	Aggregatibacter aphrophilus	Protein translocase subunit SecD OS=Aggregatibacter aphrophilus OX=732 GN=secD PE=3 SV=1	0.0758673	0.168425	1.13819	0.432572	HK83 hcp	HK83	0.752958	0.417495	1.02882	0.0599394	11575 hcp	11575
tr|A0A3M6P1T7|A0A3M6P1T7_AGGAP	10	6	11.926	Aggregatibacter aphrophilus	Gfo/Idh/MocA family oxidoreductase OS=Aggregatibacter aphrophilus OX=732 GN=DOL88_07650 PE=4 SV=1	0.0292729	0.110681	1.17259	0.63074	HK83 hcp	HK83	0.894831	0.457558	1.05271	0.0517381	11575	11575 hcp
tr|A0A3M6P1U3|A0A3M6P1U3_AGGAP;tr|A0A3S4U135|A0A3S4U135_AGGAP	44	43	55.443	Aggregatibacter aphrophilus	Fumarate reductase flavoprotein subunit OS=Aggregatibacter aphrophilus OX=732 GN=DOL88_07745 PE=3 SV=1	0.422447	0.409267	1.09451	0.118085	HK83 hcp	HK83	0.505765	0.330557	1.08292	0.0959926	11575 hcp	11575
tr|A0A3M6P1U9|A0A3M6P1U9_AGGAP	19	19	21.879	Aggregatibacter aphrophilus	ATPase OS=Aggregatibacter aphrophilus OX=732 GN=DOL88_07655 PE=4 SV=1	0.942702	0.612394	1.01108	0.0505131	HK83 hcp	HK83	0.00554429	0.0368319	2.61474	0.886181	11575	11575 hcp
tr|A0A3M6P1V1|A0A3M6P1V1_AGGAP;tr|A0A336N282|A0A336N282_AGGAP	12	12	15.836	Aggregatibacter aphrophilus	Queuine tRNA-ribosyltransferase OS=Aggregatibacter aphrophilus OX=732 GN=tgt PE=3 SV=1	0.0623877	0.155714	1.26479	0.474153	HK83	HK83 hcp	0.0503799	0.100745	1.50264	0.519448	11575	11575 hcp
tr|A0A3M6P1W0|A0A3M6P1W0_AGGAP;tr|A0A369ZBE8|A0A369ZBE8_AGGAP	55	54	68.412	Aggregatibacter aphrophilus	Bifunctional protein PutA OS=Aggregatibacter aphrophilus OX=732 GN=DOL88_07725 PE=3 SV=1	0.666054	0.518801	1.06512	0.0688588	HK83	HK83 hcp	0.0734072	0.119695	1.38289	0.439572	11575 hcp	11575
tr|A0A3M6P1W4|A0A3M6P1W4_AGGAP	2	2	1.94	Aggregatibacter aphrophilus	MFS transporter OS=Aggregatibacter aphrophilus OX=732 GN=DOL88_07635 PE=4 SV=1	0.72649	0.543153	1.03939	0.0623071	HK83 hcp	HK83	0.250164	0.224817	1.1767	0.197671	11575 hcp	11575
tr|A0A3M6P1W8|A0A3M6P1W8_AGGAP;tr|A0A336NCB0|A0A336NCB0_AGGAP	19	6	22.752	Aggregatibacter aphrophilus	Fe(3+)-dicitrate ABC transporter substrate-binding protein FecB OS=Aggregatibacter aphrophilus OX=732 GN=fecB PE=4 SV=1	0.0666801	0.160291	1.42118	0.460004	HK83 hcp	HK83	0.185802	0.195073	1.24893	0.25092	11575	11575 hcp
tr|A0A3M6P1W9|A0A3M6P1W9_AGGAP;tr|A0A369ZBJ1|A0A369ZBJ1_AGGAP	9	9	8.856	Aggregatibacter aphrophilus	Histidinol-phosphate aminotransferase family protein OS=Aggregatibacter aphrophilus OX=732 GN=DOL88_07710 PE=4 SV=1	0.0138349	0.0866139	1.56382	0.765646	HK83 hcp	HK83	0.417548	0.296378	1.1234	0.119621	11575 hcp	11575
tr|A0A3M6P1Y1|A0A3M6P1Y1_AGGAP	25	25	32.691	Aggregatibacter aphrophilus	Methylmalonate-semialdehyde dehydrogenase (CoA acylating) OS=Aggregatibacter aphrophilus OX=732 GN=mmsA PE=4 SV=1	0.629166	0.503917	1.04087	0.0737255	HK83 hcp	HK83	0.0349164	0.0834675	1.73465	0.595472	11575	11575 hcp
tr|A0A3M6P1Y4|A0A3M6P1Y4_AGGAP	9	9	10.814	Aggregatibacter aphrophilus	Iron-dicitrate ABC transporter ATP-binding subunit OS=Aggregatibacter aphrophilus OX=732 GN=DOL88_07755 PE=4 SV=1	0.006065	0.0756255	1.60472	0.876701	HK83 hcp	HK83	0.202812	0.203608	1.11618	0.234733	11575 hcp	11575
tr|A0A3M6P1Z1|A0A3M6P1Z1_AGGAP;tr|A0A369ZBZ9|A0A369ZBZ9_AGGAP	57	56	68.314	Aggregatibacter aphrophilus	Outer membrane protein assembly factor BamA OS=Aggregatibacter aphrophilus OX=732 GN=bamA PE=3 SV=1	0.00152039	0.0575758	1.2787	0.972236	HK83 hcp	HK83	0.0268354	0.0726204	1.23328	0.647725	11575 hcp	11575
tr|A0A3M6P1Z4|A0A3M6P1Z4_AGGAP;tr|A0A369ZF77|A0A369ZF77_AGGAP	17	16	19.781	Aggregatibacter aphrophilus	5-dehydro-2-deoxygluconokinase OS=Aggregatibacter aphrophilus OX=732 GN=iolC PE=4 SV=1	0.521555	0.457906	1.07772	0.0925384	HK83 hcp	HK83	0.118666	0.153326	1.40947	0.339018	11575	11575 hcp
tr|A0A3M6P1Z5|A0A3M6P1Z5_AGGAP	3	3	3.981	Aggregatibacter aphrophilus	Hemerythrin domain-containing protein OS=Aggregatibacter aphrophilus OX=732 GN=DOL88_07700 PE=4 SV=1	0.948782	0.61372	1.02137	0.0504098	HK83	HK83 hcp	0.474484	0.320173	1.14762	0.103473	11575	11575 hcp
tr|A0A3M6P1Z8|A0A3M6P1Z8_AGGAP;tr|A0A369ZBY9|A0A369ZBY9_AGGAP	7	7	6.886	Aggregatibacter aphrophilus	2-isopropylmalate synthase OS=Aggregatibacter aphrophilus OX=732 GN=leuA PE=3 SV=1	0.12036	0.210037	1.57316	0.336124	HK83 hcp	HK83	0.100421	0.137884	1.42679	0.373502	11575	11575 hcp
tr|A0A3M6P1Z9|A0A3M6P1Z9_AGGAP;tr|A0A369ZBK1|A0A369ZBK1_AGGAP	9	9	10.953	Aggregatibacter aphrophilus	ATPase OS=Aggregatibacter aphrophilus OX=732 GN=DOL88_07660 PE=4 SV=1	0.0267775	0.108333	1.2771	0.648143	HK83	HK83 hcp	0.0253677	0.0703597	1.89716	0.658553	11575	11575 hcp
tr|A0A3M6P200|A0A3M6P200_AGGAP	6	6	7.908	Aggregatibacter aphrophilus	Elongation factor P--(R)-beta-lysine ligase OS=Aggregatibacter aphrophilus OX=732 GN=epmA PE=3 SV=1	0.0723001	0.163743	1.32476	0.4428	HK83 hcp	HK83	0.99602	0.484664	1.0026	0.0500025	11575 hcp	11575
tr|A0A3M6P203|A0A3M6P203_AGGAP;tr|A0A3S4Q6K5|A0A3S4Q6K5_AGGAP	7	6	7.925	Aggregatibacter aphrophilus	S-adenosylmethionine:tRNA ribosyltransferase-isomerase OS=Aggregatibacter aphrophilus OX=732 GN=queA PE=3 SV=1	0.694267	0.530034	1.04607	0.0655928	HK83	HK83 hcp	0.139334	0.166299	1.21807	0.306594	11575 hcp	11575
tr|A0A3M6P206|A0A3M6P206_AGGAP;tr|A0A336N4R1|A0A336N4R1_AGGAP;tr|A0A448FBR2|A0A448FBR2_AGGAP	32	32	43.418	Aggregatibacter aphrophilus	Aldehyde-alcohol dehydrogenase OS=Aggregatibacter aphrophilus OX=732 GN=DOL88_07675 PE=3 SV=1	0.584428	0.484638	1.07336	0.0806367	HK83 hcp	HK83	0.0268394	0.0726204	1.22709	0.647696	11575 hcp	11575
tr|A0A3M6P213|A0A3M6P213_AGGAP	17	8	21.784	Aggregatibacter aphrophilus	CRISPR-associated helicase/endonuclease Cas3 (Fragment) OS=Aggregatibacter aphrophilus OX=732 GN=DOL88_07160 PE=3 SV=1	0.422664	0.409267	1.12888	0.118018	HK83 hcp	HK83	0.128679	0.159772	2.33634	0.322555	11575 hcp	11575
tr|A0A3M6P214|A0A3M6P214_AGGAP;tr|A0A369ZBM1|A0A369ZBM1_AGGAP	7	7	6.909	Aggregatibacter aphrophilus	3-isopropylmalate dehydratase large subunit OS=Aggregatibacter aphrophilus OX=732 GN=leuC PE=3 SV=1	0.317816	0.354173	1.24918	0.158779	HK83	HK83 hcp	0.0268868	0.0726204	1.44553	0.647354	11575	11575 hcp
tr|A0A3M6P215|A0A3M6P215_AGGAP	8	8	8.881	Aggregatibacter aphrophilus	DUF4189 domain-containing protein OS=Aggregatibacter aphrophilus OX=732 GN=DOL88_07440 PE=4 SV=1	0.790885	0.565357	1.03486	0.0570331	HK83 hcp	HK83	0.278097	0.236454	1.16094	0.179993	11575	11575 hcp
tr|A0A3M6P217|A0A3M6P217_AGGAP	7	6	6.979	Aggregatibacter aphrophilus	Protein-export membrane protein SecF OS=Aggregatibacter aphrophilus OX=732 GN=secF PE=3 SV=1	0.0611591	0.154134	1.4393	0.47838	HK83 hcp	HK83	0.00722486	0.0392666	2.11225	0.856748	11575 hcp	11575
tr|A0A3M6P219|A0A3M6P219_AGGAP	13	12	14.741	Aggregatibacter aphrophilus	Inorganic pyrophosphatase OS=Aggregatibacter aphrophilus OX=732 GN=ppa PE=3 SV=1	0.631287	0.504718	1.04081	0.0734262	HK83 hcp	HK83	0.782047	0.427612	1.02187	0.057661	11575	11575 hcp
tr|A0A3M6P221|A0A3M6P221_AGGAP	21	3	25.695	Aggregatibacter aphrophilus	Glycerol-3-phosphate acyltransferase OS=Aggregatibacter aphrophilus OX=732 GN=plsB PE=3 SV=1	0.854398	0.586407	1.01363	0.0533553	HK83	HK83 hcp	0.124395	0.15776	1.28671	0.329412	11575	11575 hcp
tr|A0A3M6P224|A0A3M6P224_AGGAP;tr|A0A336N3Y3|A0A336N3Y3_AGGAP;tr|A0A448F5Y1|A0A448F5Y1_AGGAP;tr|A0A369ZEA9|A0A369ZEA9_AGGAP	5	5	4.978	Aggregatibacter aphrophilus	Zinc metalloprotease OS=Aggregatibacter aphrophilus OX=732 GN=DOL88_07415 PE=3 SV=1	0.403286	0.398472	1.22008	0.124266	HK83 hcp	HK83	0.0069791	0.0389997	1.78533	0.86085	11575 hcp	11575
tr|A0A3M6P228|A0A3M6P228_AGGAP	7	7	7.884	Aggregatibacter aphrophilus	LexA repressor OS=Aggregatibacter aphrophilus OX=732 GN=lexA PE=3 SV=1	0.466346	0.430561	1.09727	0.105569	HK83	HK83 hcp	0.0241021	0.0680834	1.26965	0.66829	11575	11575 hcp
tr|A0A3M6P234|A0A3M6P234_AGGAP	24	23	30.786	Aggregatibacter aphrophilus	ABC transporter substrate-binding protein OS=Aggregatibacter aphrophilus OX=732 GN=DOL88_07570 PE=4 SV=1	0.0836601	0.175674	1.20787	0.41186	HK83	HK83 hcp	0.58022	0.358764	1.03702	0.0813489	11575 hcp	11575
tr|A0A3M6P235|A0A3M6P235_AGGAP	19	18	21.723	Aggregatibacter aphrophilus	Signal recognition particle protein OS=Aggregatibacter aphrophilus OX=732 GN=ffh PE=3 SV=1	0.68107	0.5254	1.09471	0.0670735	HK83 hcp	HK83	0.691185	0.398484	1.03749	0.0659314	11575 hcp	11575
tr|A0A3M6P236|A0A3M6P236_AGGAP	9	9	9.744	Aggregatibacter aphrophilus	1-deoxy-D-xylulose 5-phosphate reductoisomerase OS=Aggregatibacter aphrophilus OX=732 GN=dxr PE=3 SV=1	0.691607	0.530034	1.0566	0.0658848	HK83	HK83 hcp	0.601805	0.364454	1.06041	0.0778121	11575 hcp	11575
tr|A0A3M6P241|A0A3M6P241_AGGAP;tr|A0A3S4PSA6|A0A3S4PSA6_AGGAP	9	9	9.956	Aggregatibacter aphrophilus	DNA translocase FtsK OS=Aggregatibacter aphrophilus OX=732 GN=DOL88_07195 PE=3 SV=1	0.748397	0.551211	1.06141	0.060327	HK83 hcp	HK83	0.0205535	0.0621558	1.53101	0.697835	11575 hcp	11575
tr|A0A3M6P242|A0A3M6P242_AGGAP;tr|A0A369Z6X6|A0A369Z6X6_AGGAP;tr|A0A3S5ECM3|A0A3S5ECM3_AGGAP	3	3	2.907	Aggregatibacter aphrophilus	Primosomal replication protein N OS=Aggregatibacter aphrophilus OX=732 GN=priB PE=3 SV=1	0.921758	0.605836	1.01711	0.0509587	HK83 hcp	HK83	0.488511	0.324528	1.07071	0.100009	11575 hcp	11575
tr|A0A3M6P243|A0A3M6P243_AGGAP	8	8	8.822	Aggregatibacter aphrophilus	HlyC/CorC family transporter OS=Aggregatibacter aphrophilus OX=732 GN=DOL88_07515 PE=3 SV=1	0.568834	0.478263	1.08123	0.0833333	HK83 hcp	HK83	0.0498336	0.0999962	1.25817	0.521745	11575 hcp	11575
tr|A0A3M6P245|A0A3M6P245_AGGAP	30	4	38.563	Aggregatibacter aphrophilus	Serine--tRNA ligase OS=Aggregatibacter aphrophilus OX=732 GN=serS PE=3 SV=1	0.0925828	0.183867	1.1954	0.390507	HK83	HK83 hcp	0.4464	0.310275	1.15689	0.110991	11575	11575 hcp
tr|A0A3M6P246|A0A3M6P246_AGGAP	19	6	20.796	Aggregatibacter aphrophilus	M48 family peptidase OS=Aggregatibacter aphrophilus OX=732 GN=DOL88_07495 PE=3 SV=1	0.936499	0.611899	1.03554	0.0506306	HK83	HK83 hcp	0.103954	0.140412	1.38092	0.366306	11575	11575 hcp
tr|A0A3M6P247|A0A3M6P247_AGGAP	5	5	5.9	Aggregatibacter aphrophilus	DNA-protecting protein DprA OS=Aggregatibacter aphrophilus OX=732 GN=dprA PE=3 SV=1	0.0234537	0.104139	1.28319	0.673431	HK83	HK83 hcp	0.169083	0.185141	1.403	0.268765	11575 hcp	11575
tr|A0A3M6P248|A0A3M6P248_AGGAP;tr|A0A369Z8J6|A0A369Z8J6_AGGAP	17	17	21.749	Aggregatibacter aphrophilus	OmpH family outer membrane protein OS=Aggregatibacter aphrophilus OX=732 GN=DOL88_07405 PE=3 SV=1	0.54561	0.468253	1.06178	0.0876524	HK83 hcp	HK83	0.81334	0.436109	1.00677	0.0555682	11575 hcp	11575
tr|A0A3M6P249|A0A3M6P249_AGGAP;tr|A0A336N829|A0A336N829_AGGAP;tr|A0A448F7L0|A0A448F7L0_AGGAP	14	13	15.817	Aggregatibacter aphrophilus	SH3 domain-containing protein OS=Aggregatibacter aphrophilus OX=732 GN=DOL88_07225 PE=4 SV=1	0.120768	0.21046	1.18572	0.335433	HK83 hcp	HK83	0.000643798	0.0124449	1.41181	0.992047	11575 hcp	11575
tr|A0A3M6P250|A0A3M6P250_AGGAP	3	3	2.969	Aggregatibacter aphrophilus	Octanoyltransferase OS=Aggregatibacter aphrophilus OX=732 GN=lipB PE=3 SV=1	0.412996	0.402442	1.72418	0.121074	HK83 hcp	HK83	0.294316	0.243621	1.3978	0.170833	11575 hcp	11575
tr|A0A3M6P253|A0A3M6P253_AGGAP;tr|A0A369Z6W7|A0A369Z6W7_AGGAP	60	59	78.462	Aggregatibacter aphrophilus	Elongation factor G OS=Aggregatibacter aphrophilus OX=732 GN=fusA PE=3 SV=1	0.00441158	0.0737324	1.19502	0.908049	HK83 hcp	HK83	0.633625	0.37461	1.02809	0.0730992	11575	11575 hcp
tr|A0A3M6P255|A0A3M6P255_AGGAP	4	4	3.981	Aggregatibacter aphrophilus	YbaK/prolyl-tRNA synthetase associated domain-containing protein OS=Aggregatibacter aphrophilus OX=732 GN=DOL88_07250 PE=4 SV=1	0.870492	0.592968	1.03016	0.0526463	HK83	HK83 hcp	0.234161	0.218111	1.10418	0.20907	11575 hcp	11575
tr|A0A3M6P256|A0A3M6P256_AGGAP	16	16	21.781	Aggregatibacter aphrophilus	30S ribosomal protein S7 OS=Aggregatibacter aphrophilus OX=732 GN=rpsG PE=3 SV=1	0.0103911	0.0827459	1.50289	0.809047	HK83	HK83 hcp	0.284185	0.238845	1.15773	0.176467	11575	11575 hcp
tr|A0A3M6P257|A0A3M6P257_AGGAP	5	5	5.897	Aggregatibacter aphrophilus	DNA repair protein RadA OS=Aggregatibacter aphrophilus OX=732 GN=radA PE=3 SV=1	0.90108	0.599291	1.00576	0.0515363	HK83 hcp	HK83	0.0452784	0.0955843	1.2599	0.54187	11575 hcp	11575
tr|A0A3M6P258|A0A3M6P258_AGGAP;tr|A0A448F7Y3|A0A448F7Y3_AGGAP	12	12	13.819	Aggregatibacter aphrophilus	Anaerobic C4-dicarboxylate transporter OS=Aggregatibacter aphrophilus OX=732 GN=DOL88_07175 PE=3 SV=1 [tr|A0A3M6P258|A0A3M6P258_AGGAP,tr|A0A448F7Y3|A0A448F7Y3_AGGAP]	0.087014	0.179153	1.30065	0.403561	HK83 hcp	HK83	0.313629	0.250968	1.14785	0.160829	11575 hcp	11575
tr|A0A3M6P264|A0A3M6P264_AGGAP;tr|A0A336N3T7|A0A336N3T7_AGGAP;tr|A0A448F6C2|A0A448F6C2_AGGAP	16	15	18.864	Aggregatibacter aphrophilus	Alpha/beta fold hydrolase OS=Aggregatibacter aphrophilus OX=732 GN=DOL88_07055 PE=4 SV=1	0.0365957	0.122159	1.23843	0.58591	HK83 hcp	HK83	0.0831779	0.12635	1.45078	0.413082	11575 hcp	11575
tr|A0A3M6P265|A0A3M6P265_AGGAP;tr|A0A336N7F0|A0A336N7F0_AGGAP;tr|A0A369Z6Z0|A0A369Z6Z0_AGGAP;tr|A0A3S4Q9U2|A0A3S4Q9U2_AGGAP	2	2	1.987	Aggregatibacter aphrophilus	Biopolymer transport protein ExbD OS=Aggregatibacter aphrophilus OX=732 GN=exbD PE=3 SV=1	0.798017	0.56828	1.12404	0.0565477	HK83	HK83 hcp	0.133534	0.162352	1.33437	0.315099	11575 hcp	11575
tr|A0A3M6P266|A0A3M6P266_AGGAP	4	4	3.957	Aggregatibacter aphrophilus	Multifunctional CCA protein OS=Aggregatibacter aphrophilus OX=732 GN=cca PE=3 SV=1	0.0359393	0.12208	2.0899	0.589602	HK83 hcp	HK83	0.420675	0.298148	1.41127	0.118637	11575 hcp	11575
tr|A0A3M6P269|A0A3M6P269_AGGAP;tr|A0A336NA94|A0A336NA94_AGGAP	8	8	8.941	Aggregatibacter aphrophilus	Outer-membrane lipoprotein carrier protein OS=Aggregatibacter aphrophilus OX=732 GN=lolA PE=3 SV=1	0.650358	0.511911	1.12536	0.0708436	HK83 hcp	HK83	0.264839	0.230443	1.34451	0.188061	11575	11575 hcp
tr|A0A3M6P272|A0A3M6P272_AGGAP	9	9	13.794	Aggregatibacter aphrophilus	Uncharacterized protein OS=Aggregatibacter aphrophilus OX=732 GN=DOL88_07530 PE=4 SV=1	0.342021	0.367281	1.07939	0.147666	HK83	HK83 hcp	0.0895065	0.131115	1.30758	0.397611	11575 hcp	11575
tr|A0A3M6P277|A0A3M6P277_AGGAP	5	5	6.935	Aggregatibacter aphrophilus	Ribosomal protein L11 methyltransferase OS=Aggregatibacter aphrophilus OX=732 GN=prmA PE=3 SV=1	0.208535	0.281237	1.24006	0.229675	HK83 hcp	HK83	0.258023	0.227669	1.10865	0.19243	11575 hcp	11575
tr|A0A3M6P279|A0A3M6P279_AGGAP	3	3	2.982	Aggregatibacter aphrophilus	ATP-sulfurylase small subunit OS=Aggregatibacter aphrophilus OX=732 GN=DOL88_07285 PE=3 SV=1	0.00548347	0.0737324	2.72841	0.88731	HK83	HK83 hcp	0.996855	0.484831	1.13853	0.0500015	11575	11575 hcp
tr|A0A3M6P284|A0A3M6P284_AGGAP	18	5	20.893	Aggregatibacter aphrophilus	Ribose-phosphate pyrophosphokinase OS=Aggregatibacter aphrophilus OX=732 GN=prs PE=3 SV=1	0.71554	0.537889	1.06635	0.0633726	HK83 hcp	HK83	0.709473	0.403552	1.06572	0.0639853	11575	11575 hcp
tr|A0A3M6P290|A0A3M6P290_AGGAP;tr|A0A336N8M9|A0A336N8M9_AGGAP;tr|A0A448F822|A0A448F822_AGGAP	10	8	9.814	Aggregatibacter aphrophilus	Probable cytosol aminopeptidase OS=Aggregatibacter aphrophilus OX=732 GN=pepA PE=3 SV=1	0.723591	0.542017	1.04674	0.0625842	HK83 hcp	HK83	0.208974	0.206224	1.19537	0.229294	11575	11575 hcp
tr|A0A3M6P292|A0A3M6P292_AGGAP;tr|A0A336N825|A0A336N825_AGGAP	4	4	3.883	Aggregatibacter aphrophilus	Recombinase OS=Aggregatibacter aphrophilus OX=732 GN=DOL88_06650 PE=4 SV=1	0.000683286	0.0519107	2.23011	0.991247	HK83 hcp	HK83	0.858123	0.446901	1.1095	0.0531835	11575 hcp	11575
tr|A0A3M6P293|A0A3M6P293_AGGAP	16	16	19.856	Aggregatibacter aphrophilus	Peptidyl-prolyl cis-trans isomerase OS=Aggregatibacter aphrophilus OX=732 GN=DOL88_06935 PE=3 SV=1	0.00336864	0.0737324	1.75333	0.929841	HK83 hcp	HK83	0.201798	0.202796	1.1039	0.235648	11575	11575 hcp
tr|A0A3M6P294|A0A3M6P294_AGGAP;tr|A0A336N5D7|A0A336N5D7_AGGAP	19	18	21.697	Aggregatibacter aphrophilus	Cysteine--tRNA ligase OS=Aggregatibacter aphrophilus OX=732 GN=cysS PE=3 SV=1	0.661306	0.516687	1.02931	0.0694461	HK83 hcp	HK83	0.0700791	0.117775	1.15614	0.449432	11575	11575 hcp
tr|A0A3M6P297|A0A3M6P297_AGGAP;tr|A0A369Z7J9|A0A369Z7J9_AGGAP	7	7	6.956	Aggregatibacter aphrophilus	LPS export ABC transporter permease LptG OS=Aggregatibacter aphrophilus OX=732 GN=DOL88_07325 PE=3 SV=1	0.63285	0.505601	1.03974	0.0732073	HK83	HK83 hcp	0.0541585	0.104506	1.40774	0.504169	11575	11575 hcp
tr|A0A3M6P299|A0A3M6P299_AGGAP;tr|A0A448F9N9|A0A448F9N9_AGGAP	6	4	6.95	Aggregatibacter aphrophilus	Carbonic anhydrase OS=Aggregatibacter aphrophilus OX=732 GN=DOL88_06700 PE=3 SV=1 [tr|A0A3M6P299|A0A3M6P299_AGGAP,tr|A0A448F9N9|A0A448F9N9_AGGAP]	0.32846	0.360969	1.15457	0.153741	HK83	HK83 hcp	0.00315718	0.0266027	1.50058	0.934463	11575	11575 hcp
tr|A0A3M6P2A1|A0A3M6P2A1_AGGAP	8	8	9.943	Aggregatibacter aphrophilus	Malonyl CoA-acyl carrier protein transacylase OS=Aggregatibacter aphrophilus OX=732 GN=fabD PE=3 SV=1	0.454158	0.425394	1.05245	0.108833	HK83	HK83 hcp	0.0021536	0.0216646	1.29175	0.95729	11575	11575 hcp
tr|A0A3M6P2A2|A0A3M6P2A2_AGGAP	13	13	13.88	Aggregatibacter aphrophilus	Replication-associated recombination protein A OS=Aggregatibacter aphrophilus OX=732 GN=DOL88_07185 PE=3 SV=1	0.752677	0.551211	1.05912	0.059963	HK83 hcp	HK83	0.052149	0.102976	1.44549	0.512164	11575 hcp	11575
tr|A0A3M6P2A5|A0A3M6P2A5_AGGAP	10	10	11.886	Aggregatibacter aphrophilus	Sulfite reductase [NADPH] flavoprotein alpha-component OS=Aggregatibacter aphrophilus OX=732 GN=cysJ PE=3 SV=1	0.0140364	0.0866139	1.47072	0.763323	HK83	HK83 hcp	0.321895	0.252862	1.375	0.156819	11575	11575 hcp
tr|A0A3M6P2A7|A0A3M6P2A7_AGGAP;tr|A0A336N7A3|A0A336N7A3_AGGAP;tr|A0A3S4TQW8|A0A3S4TQW8_AGGAP;tr|A0A369ZBS4|A0A369ZBS4_AGGAP	3	2	3.972	Aggregatibacter aphrophilus	Protease SohB OS=Aggregatibacter aphrophilus OX=732 GN=DOL88_06750 PE=3 SV=1	0.183505	0.264317	2.08526	0.25325	HK83 hcp	HK83	0.110929	0.146595	1.74316	0.352863	11575 hcp	11575
tr|A0A3M6P2A9|A0A3M6P2A9_AGGAP	4	4	4.949	Aggregatibacter aphrophilus	23S rRNA accumulation protein YceD OS=Aggregatibacter aphrophilus OX=732 GN=DOL88_07035 PE=3 SV=1	0.728956	0.543153	1.03144	0.0620742	HK83 hcp	HK83	0.247448	0.223395	1.07973	0.199535	11575	11575 hcp
tr|A0A3M6P2B2|A0A3M6P2B2_AGGAP;tr|A0A369ZCL2|A0A369ZCL2_AGGAP	5	4	4.927	Aggregatibacter aphrophilus	4-diphosphocytidyl-2-C-methyl-D-erythritol kinase OS=Aggregatibacter aphrophilus OX=732 GN=ispE PE=3 SV=1	0.0429038	0.133266	1.60951	0.553109	HK83 hcp	HK83	0.0696915	0.117775	1.32599	0.450611	11575 hcp	11575
tr|A0A3M6P2B3|A0A3M6P2B3_AGGAP;tr|A0A336NCA2|A0A336NCA2_AGGAP;tr|A0A3S4TPR1|A0A3S4TPR1_AGGAP;tr|A0A369Z950|A0A369Z950_AGGAP	7	6	8.847	Aggregatibacter aphrophilus	Outer-membrane lipoprotein LolB OS=Aggregatibacter aphrophilus OX=732 GN=lolB PE=3 SV=1	0.0381387	0.125199	1.62169	0.577452	HK83 hcp	HK83	0.0198976	0.0620166	1.41251	0.703703	11575 hcp	11575
tr|A0A3M6P2B4|A0A3M6P2B4_AGGAP;tr|A0A369ZC30|A0A369ZC30_AGGAP	7	7	7.808	Aggregatibacter aphrophilus	Malonyl-[acyl-carrier protein] O-methyltransferase OS=Aggregatibacter aphrophilus OX=732 GN=bioC PE=3 SV=1	0.0269678	0.108333	1.56514	0.646771	HK83 hcp	HK83	0.191719	0.197087	1.17268	0.245082	11575 hcp	11575
tr|A0A3M6P2B8|A0A3M6P2B8_AGGAP;tr|A0A369ZEP1|A0A369ZEP1_AGGAP;tr|A0A336N9L7|A0A336N9L7_AGGAP;tr|A0A336N793|A0A336N793_AGGAP	12	12	14.852	Aggregatibacter aphrophilus	1-deoxy-D-xylulose-5-phosphate synthase OS=Aggregatibacter aphrophilus OX=732 GN=dxs PE=3 SV=1	0.31081	0.351387	1.11689	0.162233	HK83	HK83 hcp	0.141612	0.167863	1.17432	0.303368	11575	11575 hcp
tr|A0A3M6P2C0|A0A3M6P2C0_AGGAP	3	3	2.972	Aggregatibacter aphrophilus	ATP-sulfurylase large subunit OS=Aggregatibacter aphrophilus OX=732 GN=DOL88_07290 PE=4 SV=1	0.0176506	0.0929806	1.52424	0.72492	HK83	HK83 hcp	0.829399	0.441042	1.1927	0.0546324	11575	11575 hcp
tr|A0A3M6P2C1|A0A3M6P2C1_AGGAP	13	12	13.815	Aggregatibacter aphrophilus	3-oxoacyl-[acyl-carrier-protein] reductase OS=Aggregatibacter aphrophilus OX=732 GN=fabG PE=3 SV=1	0.970693	0.620001	1.00563	0.050134	HK83	HK83 hcp	0.134113	0.162599	1.15381	0.31423	11575	11575 hcp
tr|A0A3M6P2C3|A0A3M6P2C3_AGGAP;tr|A0A336N771|A0A336N771_AGGAP;tr|A0A448F641|A0A448F641_AGGAP	3	3	2.985	Aggregatibacter aphrophilus	DUF21 domain-containing protein OS=Aggregatibacter aphrophilus OX=732 GN=DOL88_07090 PE=3 SV=1	0.738324	0.548204	1.03357	0.0612128	HK83	HK83 hcp	0.263213	0.230044	1.59801	0.189089	11575 hcp	11575
tr|A0A3M6P2C4|A0A3M6P2C4_AGGAP;tr|A0A369ZBF8|A0A369ZBF8_AGGAP;tr|A0A3S4Q051|A0A3S4Q051_AGGAP	15	15	15.782	Aggregatibacter aphrophilus	DUF560 domain-containing protein OS=Aggregatibacter aphrophilus OX=732 GN=DOL88_06925 PE=3 SV=1	0.00728258	0.0797577	1.33744	0.855794	HK83 hcp	HK83	0.341113	0.262547	1.07659	0.148062	11575 hcp	11575
tr|A0A3M6P2C5|A0A3M6P2C5_AGGAP	14	12	15.843	Aggregatibacter aphrophilus	ATP-dependent RNA helicase RhlB OS=Aggregatibacter aphrophilus OX=732 GN=rhlB PE=3 SV=1	0.0117221	0.0861586	1.33205	0.791383	HK83 hcp	HK83	0.0365016	0.086089	1.18544	0.586435	11575 hcp	11575
tr|A0A3M6P2C7|A0A3M6P2C7_AGGAP;tr|A0A3S4S5H6|A0A3S4S5H6_AGGAP	40	38	46.269	Aggregatibacter aphrophilus	Formylglycinamide ribonucleotide amidotransferase (Fragment) OS=Aggregatibacter aphrophilus OX=732 GN=DOL88_06895 PE=3 SV=1	0.00449682	0.0737324	1.69099	0.90634	HK83 hcp	HK83	0.0250081	0.0698423	1.37886	0.66128	11575 hcp	11575
tr|A0A3M6P2E3|A0A3M6P2E3_AGGAP	5	5	5.959	Aggregatibacter aphrophilus	Fe(3+) ions import ATP-binding protein FbpC OS=Aggregatibacter aphrophilus OX=732 GN=fbpC PE=3 SV=1	0.633586	0.505601	1.12521	0.0731047	HK83	HK83 hcp	0.201333	0.202796	1.28728	0.23607	11575 hcp	11575
tr|A0A3M6P2F0|A0A3M6P2F0_AGGAP;tr|A0A369Z752|A0A369Z752_AGGAP	5	5	4.982	Aggregatibacter aphrophilus	Endolytic murein transglycosylase OS=Aggregatibacter aphrophilus OX=732 GN=mltG PE=3 SV=1	0.19489	0.274492	1.26149	0.242046	HK83 hcp	HK83	0.00536704	0.0364904	1.54052	0.889487	11575 hcp	11575
tr|A0A3M6P2F1|A0A3M6P2F1_AGGAP;tr|A0A3S4PZ40|A0A3S4PZ40_AGGAP;tr|A0A369ZAF5|A0A369ZAF5_AGGAP	22	22	25.887	Aggregatibacter aphrophilus	Glycerol-3-phosphate dehydrogenase/oxidase OS=Aggregatibacter aphrophilus OX=732 GN=DOL88_06740 PE=3 SV=1	0.0124895	0.0861586	2.29541	0.781731	HK83 hcp	HK83	0.0591605	0.109289	1.65255	0.485438	11575 hcp	11575
tr|A0A3M6P2G0|A0A3M6P2G0_AGGAP	3	3	2.991	Aggregatibacter aphrophilus	Thioredoxin domain-containing protein OS=Aggregatibacter aphrophilus OX=732 GN=DOL88_06685 PE=4 SV=1	0.294012	0.339561	1.30677	0.170998	HK83 hcp	HK83	0.306894	0.249425	1.10983	0.164214	11575	11575 hcp
tr|A0A3M6P2G5|A0A3M6P2G5_AGGAP;tr|A0A336N2Y5|A0A336N2Y5_AGGAP;tr|A0A369ZBW2|A0A369ZBW2_AGGAP;tr|A0A3S4TRW2|A0A3S4TRW2_AGGAP	7	7	6.904	Aggregatibacter aphrophilus	Phosphate acyltransferase OS=Aggregatibacter aphrophilus OX=732 GN=plsX PE=3 SV=1	0.888006	0.595018	1.09059	0.0519731	HK83	HK83 hcp	0.721715	0.406848	1.07521	0.0627655	11575 hcp	11575
tr|A0A3M6P2H0|A0A3M6P2H0_AGGAP;tr|A0A336N9Y1|A0A336N9Y1_AGGAP;tr|A0A448FA63|A0A448FA63_AGGAP	22	22	27.717	Aggregatibacter aphrophilus	Uncharacterized protein OS=Aggregatibacter aphrophilus OX=732 GN=DOL88_06655 PE=4 SV=1	0.126646	0.215479	1.23294	0.325776	HK83 hcp	HK83	0.371232	0.275359	1.06192	0.135751	11575 hcp	11575
tr|A0A3M6P2H4|A0A3M6P2H4_AGGAP	10	3	10.804	Aggregatibacter aphrophilus	Fructosamine kinase family protein OS=Aggregatibacter aphrophilus OX=732 GN=DOL88_06760 PE=3 SV=1	0.327608	0.360656	1.12895	0.154136	HK83	HK83 hcp	0.449291	0.310396	1.0928	0.110179	11575	11575 hcp
tr|A0A3M6P2H5|A0A3M6P2H5_AGGAP	38	37	47.427	Aggregatibacter aphrophilus	Threonine--tRNA ligase OS=Aggregatibacter aphrophilus OX=732 GN=thrS PE=3 SV=1	0.119435	0.209575	1.18685	0.337698	HK83 hcp	HK83	0.169973	0.185569	1.20684	0.26776	11575 hcp	11575
tr|A0A3M6P2H9|A0A3M6P2H9_AGGAP	7	3	7.928	Aggregatibacter aphrophilus	50S ribosomal protein L20 OS=Aggregatibacter aphrophilus OX=732 GN=rplT PE=3 SV=1	0.244571	0.307531	1.44477	0.20154	HK83	HK83 hcp	0.831693	0.441059	1.04014	0.0545061	11575	11575 hcp
tr|A0A3M6P2I0|A0A3M6P2I0_AGGAP;tr|A0A369ZBT2|A0A369ZBT2_AGGAP	14	14	17.92	Aggregatibacter aphrophilus	Osmotically-inducible protein OsmY OS=Aggregatibacter aphrophilus OX=732 GN=DOL88_06705 PE=4 SV=1	0.551645	0.470663	1.05439	0.0864938	HK83 hcp	HK83	0.0288138	0.0749503	1.32669	0.63385	11575 hcp	11575
tr|A0A3M6P2I5|A0A3M6P2I5_AGGAP	3	3	2.991	Aggregatibacter aphrophilus	YchF/TatD family DNA exonuclease OS=Aggregatibacter aphrophilus OX=732 GN=DOL88_07100 PE=3 SV=1	0.182965	0.264138	1.2367	0.253803	HK83 hcp	HK83	0.755773	0.41835	1.11476	0.0597045	11575	11575 hcp
tr|A0A3M6P2J5|A0A3M6P2J5_AGGAP;tr|A0A3S4RI91|A0A3S4RI91_AGGAP;tr|A0A369ZFE9|A0A369ZFE9_AGGAP	37	36	47.446	Aggregatibacter aphrophilus	Outer membrane protein assembly factor BamE OS=Aggregatibacter aphrophilus OX=732 GN=DOL88_06755 PE=4 SV=1	0.401136	0.398472	1.07462	0.12499	HK83	HK83 hcp	0.370571	0.275305	1.10486	0.136004	11575 hcp	11575
tr|A0A3M6P2J8|A0A3M6P2J8_AGGAP;tr|A0A448F9Z7|A0A448F9Z7_AGGAP	8	8	8.963	Aggregatibacter aphrophilus	Histidine phosphatase family protein OS=Aggregatibacter aphrophilus OX=732 GN=DOL88_06835 PE=4 SV=1	0.242686	0.306169	1.11399	0.202871	HK83 hcp	HK83	0.0234834	0.0669109	1.22602	0.673194	11575 hcp	11575
tr|A0A3M6P2K0|A0A3M6P2K0_AGGAP	20	20	26.628	Aggregatibacter aphrophilus	Uncharacterized protein OS=Aggregatibacter aphrophilus OX=732 GN=DOL88_06880 PE=3 SV=1	0.0612476	0.154134	1.47412	0.478073	HK83 hcp	HK83	0.00175196	0.019713	1.36027	0.966751	11575 hcp	11575
tr|A0A3M6P2K3|A0A3M6P2K3_AGGAP;tr|A0A448F5U8|A0A448F5U8_AGGAP;tr|A0A336N370|A0A336N370_AGGAP;tr|A0A336N4I1|A0A336N4I1_AGGAP	9	8	8.843	Aggregatibacter aphrophilus	Thymidylate kinase OS=Aggregatibacter aphrophilus OX=732 GN=tmk PE=3 SV=1 [tr|A0A3M6P2K3|A0A3M6P2K3_AGGAP,tr|A0A448F5U8|A0A448F5U8_AGGAP]	0.0980452	0.189298	1.21953	0.378499	HK83	HK83 hcp	0.087119	0.129478	1.23542	0.403307	11575	11575 hcp
tr|A0A3M6P2K4|A0A3M6P2K4_AGGAP	3	3	2.978	Aggregatibacter aphrophilus	Ribosomal RNA small subunit methyltransferase I OS=Aggregatibacter aphrophilus OX=732 GN=rsmI PE=3 SV=1	0.505256	0.45076	1.40292	0.0961075	HK83 hcp	HK83	0.592132	0.362435	1.08591	0.0793616	11575	11575 hcp
tr|A0A3M6P2K8|A0A3M6P2K8_AGGAP;tr|A0A336N5I2|A0A336N5I2_AGGAP;tr|A0A448FA10|A0A448FA10_AGGAP;tr|A0A369ZE45|A0A369ZE45_AGGAP	9	9	8.873	Aggregatibacter aphrophilus	Macrolide export ATP-binding/permease protein MacB OS=Aggregatibacter aphrophilus OX=732 GN=macB PE=3 SV=1	0.0283924	0.110451	1.48521	0.63674	HK83 hcp	HK83	0.049531	0.0998575	1.34952	0.523028	11575 hcp	11575
tr|A0A3M6P2L8|A0A3M6P2L8_AGGAP	6	6	6.913	Aggregatibacter aphrophilus	Cys-tRNA(Pro)/Cys-tRNA(Cys) deacylase OS=Aggregatibacter aphrophilus OX=732 GN=ybaK PE=3 SV=1	0.423137	0.409413	1.12505	0.117871	HK83 hcp	HK83	0.000847281	0.0141835	1.57523	0.987769	11575	11575 hcp
tr|A0A3M6P2M0|A0A3M6P2M0_AGGAP	25	25	27.75	Aggregatibacter aphrophilus	Ribonucleoside-diphosphate reductase OS=Aggregatibacter aphrophilus OX=732 GN=DOL88_06645 PE=3 SV=1	0.436778	0.415191	1.16896	0.113761	HK83	HK83 hcp	0.724447	0.407648	1.0546	0.062502	11575 hcp	11575
tr|A0A3M6P2Q3|A0A3M6P2Q3_AGGAP;tr|A0A336N9N6|A0A336N9N6_AGGAP	33	17	34.694	Aggregatibacter aphrophilus	Penicillin-binding protein activator LpoA OS=Aggregatibacter aphrophilus OX=732 GN=lpoA PE=3 SV=1	0.0662475	0.160291	1.17542	0.461389	HK83	HK83 hcp	0.0654849	0.11439	1.2633	0.463851	11575 hcp	11575
tr|A0A3M6P2Q9|A0A3M6P2Q9_AGGAP;tr|A0A369ZAG4|A0A369ZAG4_AGGAP	15	15	16.828	Aggregatibacter aphrophilus	Multifunctional fusion protein OS=Aggregatibacter aphrophilus OX=732 GN=msrB PE=3 SV=1	0.0374357	0.123851	1.30286	0.581268	HK83 hcp	HK83	0.377321	0.277807	1.09871	0.133449	11575 hcp	11575
tr|A0A3M6P2T6|A0A3M6P2T6_AGGAP	5	5	4.967	Aggregatibacter aphrophilus	Ferredoxin--NADP reductase OS=Aggregatibacter aphrophilus OX=732 GN=DOL88_06775 PE=3 SV=1	0.0286979	0.11048	1.40904	0.634641	HK83 hcp	HK83	0.275211	0.235859	1.19711	0.181703	11575 hcp	11575
tr|A0A3M6P2V6|A0A3M6P2V6_AGGAP	7	4	7.777	Aggregatibacter aphrophilus	FMN dependent NADH:quinone oxidoreductase OS=Aggregatibacter aphrophilus OX=732 GN=azoR PE=3 SV=1	0.2177	0.286304	1.25521	0.221939	HK83	HK83 hcp	0.389415	0.283588	1.11663	0.129049	11575	11575 hcp
tr|A0A3M6P2X6|A0A3M6P2X6_AGGAP	13	11	13.774	Aggregatibacter aphrophilus	Acetyl-coenzyme A carboxylase carboxyl transferase subunit beta OS=Aggregatibacter aphrophilus OX=732 GN=accD PE=3 SV=1	0.0976973	0.189137	1.25139	0.379242	HK83 hcp	HK83	0.620197	0.370174	1.05975	0.0750182	11575	11575 hcp
tr|A0A3M6P377|A0A3M6P377_AGGAP;tr|A0A336N6N8|A0A336N6N8_AGGAP;tr|A0A3S4S4H1|A0A3S4S4H1_AGGAP	17	16	18.83	Aggregatibacter aphrophilus	Efflux RND transporter periplasmic adaptor subunit OS=Aggregatibacter aphrophilus OX=732 GN=DOL88_06890 PE=3 SV=1	0.502408	0.449483	1.07157	0.0967538	HK83	HK83 hcp	0.325419	0.254865	1.18282	0.155156	11575 hcp	11575
tr|A0A3M6P3R0|A0A3M6P3R0_AGGAP	14	14	15.648	Aggregatibacter aphrophilus	50S ribosomal protein L15 OS=Aggregatibacter aphrophilus OX=732 GN=rplO PE=3 SV=1	0.0737738	0.165882	1.2789	0.438514	HK83 hcp	HK83	0.000324962	0.00892966	1.37432	0.997634	11575	11575 hcp
tr|A0A3M6P3W3|A0A3M6P3W3_AGGAP	10	10	13.912	Aggregatibacter aphrophilus	50S ribosomal protein L4 OS=Aggregatibacter aphrophilus OX=732 GN=rplD PE=3 SV=1	0.162536	0.249986	1.2821	0.276359	HK83 hcp	HK83	0.76403	0.421737	1.05282	0.0590332	11575 hcp	11575
tr|A0A3M6P409|A0A3M6P409_AGGAP	6	6	8.939	Aggregatibacter aphrophilus	50S ribosomal protein L30 OS=Aggregatibacter aphrophilus OX=732 GN=rpmD PE=3 SV=1	0.0391456	0.12719	1.53609	0.572092	HK83 hcp	HK83	0.000124178	0.00489684	1.6748	0.999709	11575	11575 hcp
tr|A0A3M6P481|A0A3M6P481_AGGAP;tr|A0A369Z682|A0A369Z682_AGGAP	6	6	6.946	Aggregatibacter aphrophilus	Glycosyltransferase family 2 protein OS=Aggregatibacter aphrophilus OX=732 GN=DOL88_06495 PE=4 SV=1	0.00205143	0.0633108	1.47039	0.959685	HK83 hcp	HK83	0.0010494	0.015214	1.36128	0.983245	11575 hcp	11575
tr|A0A3M6P4H9|A0A3M6P4H9_AGGAP;tr|A0A336N6D2|A0A336N6D2_AGGAP;tr|A0A369ZEU9|A0A369ZEU9_AGGAP;tr|A0A448FA34|A0A448FA34_AGGAP	6	6	6.852	Aggregatibacter aphrophilus	Cytochrome c-type protein OS=Aggregatibacter aphrophilus OX=732 GN=DOL88_06135 PE=3 SV=1	0.155965	0.244315	1.35484	0.284367	HK83 hcp	HK83	0.737014	0.410966	1.20307	0.0613311	11575	11575 hcp
tr|A0A3M6P4I4|A0A3M6P4I4_AGGAP;tr|A0A336N554|A0A336N554_AGGAP;tr|A0A448FA23|A0A448FA23_AGGAP	12	12	12.886	Aggregatibacter aphrophilus	Stringent starvation protein A OS=Aggregatibacter aphrophilus OX=732 GN=DOL88_06175 PE=3 SV=1	0.882489	0.594881	1.0318	0.0521742	HK83	HK83 hcp	0.365106	0.273401	1.05194	0.138127	11575	11575 hcp
tr|A0A3M6P4J8|A0A3M6P4J8_AGGAP	9	9	10.863	Aggregatibacter aphrophilus	ROK family protein OS=Aggregatibacter aphrophilus OX=732 GN=DOL88_06190 PE=3 SV=1	0.131958	0.220197	1.21219	0.317484	HK83 hcp	HK83	0.501421	0.329332	1.07485	0.0969795	11575	11575 hcp
tr|A0A3M6P4K2|A0A3M6P4K2_AGGAP;tr|A0A336N6V2|A0A336N6V2_AGGAP;tr|A0A3S4PZ92|A0A3S4PZ92_AGGAP	3	3	2.978	Aggregatibacter aphrophilus	SDR family NAD(P)-dependent oxidoreductase OS=Aggregatibacter aphrophilus OX=732 GN=DOL88_06225 PE=3 SV=1	0.75834	0.55263	1.10835	0.0594928	HK83 hcp	HK83	0.0702825	0.117775	1.26203	0.448816	11575	11575 hcp
tr|A0A3M6P4M2|A0A3M6P4M2_AGGAP	28	25	30.706	Aggregatibacter aphrophilus	Uncharacterized protein OS=Aggregatibacter aphrophilus OX=732 GN=DOL88_06110 PE=4 SV=1	0.642852	0.509306	1.07668	0.0718372	HK83	HK83 hcp	0.213326	0.208846	1.32163	0.225577	11575	11575 hcp
tr|A0A3M6P4M4|A0A3M6P4M4_AGGAP	3	3	2.941	Aggregatibacter aphrophilus	Probable oxaloacetate decarboxylase gamma chain OS=Aggregatibacter aphrophilus OX=732 GN=oadG PE=3 SV=1	0.0905114	0.182809	1.40557	0.395262	HK83	HK83 hcp	0.805329	0.433718	1.02426	0.0560697	11575	11575 hcp
tr|A0A3M6P4M5|A0A3M6P4M5_AGGAP	21	21	26.68	Aggregatibacter aphrophilus	Hydrogenase 2 large subunit OS=Aggregatibacter aphrophilus OX=732 GN=DOL88_06280 PE=3 SV=1	0.262889	0.317772	1.27262	0.189294	HK83 hcp	HK83	0.639688	0.376951	1.03516	0.0722648	11575	11575 hcp
tr|A0A3M6P4N8|A0A3M6P4N8_AGGAP	4	2	3.88	Aggregatibacter aphrophilus	DUF560 domain-containing protein OS=Aggregatibacter aphrophilus OX=732 GN=DOL88_06115 PE=3 SV=1	0.376088	0.385623	1.21506	0.133911	HK83 hcp	HK83	0.235911	0.218379	1.7871	0.207773	11575 hcp	11575
tr|A0A3M6P4Q6|A0A3M6P4Q6_AGGAP;tr|A0A369ZHG2|A0A369ZHG2_AGGAP	15	14	15.666	Aggregatibacter aphrophilus	Arabinose 5-phosphate isomerase OS=Aggregatibacter aphrophilus OX=732 GN=DOL88_06330 PE=3 SV=1	0.0523976	0.143796	1.23059	0.511159	HK83 hcp	HK83	0.0683072	0.117504	1.1146	0.454877	11575 hcp	11575
tr|A0A3M6P4Q7|A0A3M6P4Q7_AGGAP	4	4	4.931	Aggregatibacter aphrophilus	Hydrogenase (acceptor) OS=Aggregatibacter aphrophilus OX=732 GN=DOL88_06295 PE=3 SV=1	0.0939213	0.184998	1.57747	0.387495	HK83 hcp	HK83	0.273191	0.235014	1.16044	0.182914	11575 hcp	11575
tr|A0A3M6P4R0|A0A3M6P4R0_AGGAP	15	15	17.755	Aggregatibacter aphrophilus	Alpha,alpha-phosphotrehalase OS=Aggregatibacter aphrophilus OX=732 GN=treC PE=3 SV=1	0.00849364	0.0827459	1.60022	0.836555	HK83 hcp	HK83	0.477051	0.32068	1.05261	0.102825	11575 hcp	11575
tr|A0A3M6P4R8|A0A3M6P4R8_AGGAP;tr|A0A336NF73|A0A336NF73_AGGAP;tr|A0A3S4QSN7|A0A3S4QSN7_AGGAP	7	6	7.871	Aggregatibacter aphrophilus	Putative gluconeogenesis factor OS=Aggregatibacter aphrophilus OX=732 GN=DOL88_06150 PE=3 SV=1	0.199378	0.276823	1.21882	0.237857	HK83 hcp	HK83	0.038723	0.0883686	1.57504	0.574327	11575 hcp	11575
tr|A0A3M6P4R9|A0A3M6P4R9_AGGAP	2	2	1.926	Aggregatibacter aphrophilus	MPT synthase subunit 2 OS=Aggregatibacter aphrophilus OX=732 GN=DOL88_06170 PE=3 SV=1	0.607126	0.494741	1.55133	0.0769836	HK83 hcp	HK83	0.0810492	0.12471	1.47343	0.418567	11575	11575 hcp
tr|A0A3M6P4S1|A0A3M6P4S1_AGGAP;tr|A0A369ZHH1|A0A369ZHH1_AGGAP	4	4	5.965	Aggregatibacter aphrophilus	ABC transporter permease OS=Aggregatibacter aphrophilus OX=732 GN=DOL88_06385 PE=4 SV=1	0.611459	0.496362	1.13332	0.0763212	HK83	HK83 hcp	0.675539	0.392216	1.08028	0.0677185	11575 hcp	11575
tr|A0A3M6P4S5|A0A3M6P4S5_AGGAP	6	6	5.925	Aggregatibacter aphrophilus	Dipeptidase PepE OS=Aggregatibacter aphrophilus OX=732 GN=DOL88_06145 PE=3 SV=1	0.475019	0.435179	1.13081	0.103337	HK83 hcp	HK83	0.0393514	0.0889464	1.36913	0.571012	11575	11575 hcp
tr|A0A3M6P4S6|A0A3M6P4S6_AGGAP	4	4	3.981	Aggregatibacter aphrophilus	Cyclic pyranopterin monophosphate synthase OS=Aggregatibacter aphrophilus OX=732 GN=moaC PE=3 SV=1	0.851173	0.586093	1.04054	0.053508	HK83 hcp	HK83	0.0112152	0.0456882	1.38851	0.797967	11575	11575 hcp
tr|A0A3M6P4T2|A0A3M6P4T2_AGGAP	5	4	5.913	Aggregatibacter aphrophilus	Tryptophan synthase alpha chain OS=Aggregatibacter aphrophilus OX=732 GN=trpA PE=3 SV=1	0.625666	0.502119	1.06942	0.0742246	HK83	HK83 hcp	0.0377386	0.0873351	1.26369	0.579616	11575	11575 hcp
tr|A0A3M6P4T5|A0A3M6P4T5_AGGAP;tr|A0A369ZC49|A0A369ZC49_AGGAP	29	28	37.734	Aggregatibacter aphrophilus	Pyruvate kinase OS=Aggregatibacter aphrophilus OX=732 GN=pyk PE=3 SV=1	0.0692833	0.162082	1.40522	0.45186	HK83 hcp	HK83	0.561913	0.351947	1.0538	0.0845815	11575 hcp	11575
tr|A0A3M6P4T6|A0A3M6P4T6_AGGAP	9	9	10.839	Aggregatibacter aphrophilus	Tryptophan synthase beta chain OS=Aggregatibacter aphrophilus OX=732 GN=trpB PE=3 SV=1	0.735883	0.547031	1.01864	0.0614337	HK83	HK83 hcp	0.00787137	0.0396184	1.57776	0.846261	11575	11575 hcp
tr|A0A3M6P4T9|A0A3M6P4T9_AGGAP	3	3	2.932	Aggregatibacter aphrophilus	Uncharacterized protein OS=Aggregatibacter aphrophilus OX=732 GN=DOL88_06260 PE=4 SV=1	0.504728	0.450606	1.09934	0.0962269	HK83 hcp	HK83	0.0599103	0.109376	1.15373	0.482763	11575	11575 hcp
tr|A0A3M6P4U1|A0A3M6P4U1_AGGAP;tr|A0A369ZED0|A0A369ZED0_AGGAP	23	22	25.711	Aggregatibacter aphrophilus	Trimethylamine-N-oxide reductase OS=Aggregatibacter aphrophilus OX=732 GN=DOL88_06130 PE=3 SV=1	0.0822034	0.174636	2.18426	0.415574	HK83 hcp	HK83	0.25658	0.227324	1.41172	0.193376	11575 hcp	11575
tr|A0A3M6P4U2|A0A3M6P4U2_AGGAP;tr|A0A369ZEG3|A0A369ZEG3_AGGAP	3	3	2.977	Aggregatibacter aphrophilus	Hydrogenase-2 assembly chaperone OS=Aggregatibacter aphrophilus OX=732 GN=DOL88_06270 PE=3 SV=1	0.00516397	0.0737324	2.77946	0.893326	HK83 hcp	HK83	0.600817	0.364454	1.39816	0.0779678	11575	11575 hcp
tr|A0A3M6P4U3|A0A3M6P4U3_AGGAP	16	16	24.843	Aggregatibacter aphrophilus	Ferritin OS=Aggregatibacter aphrophilus OX=732 GN=DOL88_06485 PE=3 SV=1	0.849737	0.585677	1.00925	0.0535771	HK83 hcp	HK83	0.174819	0.188368	1.1516	0.262403	11575 hcp	11575
tr|A0A3M6P4U6|A0A3M6P4U6_AGGAP;tr|A0A448F9W6|A0A448F9W6_AGGAP	2	2	1.956	Aggregatibacter aphrophilus	Peptidase S51 OS=Aggregatibacter aphrophilus OX=732 GN=DOL88_06450 PE=3 SV=1 [tr|A0A3M6P4U6|A0A3M6P4U6_AGGAP,tr|A0A448F9W6|A0A448F9W6_AGGAP]	0.234051	0.300345	1.15616	0.209152	HK83 hcp	HK83	0.1131	0.148272	1.52438	0.34887	11575 hcp	11575
tr|A0A3M6P4U7|A0A3M6P4U7_AGGAP	4	3	4.957	Aggregatibacter aphrophilus	Uncharacterized protein OS=Aggregatibacter aphrophilus OX=732 GN=DOL88_06255 PE=4 SV=1	0.00237969	0.0660214	1.6363	0.95203	HK83 hcp	HK83	0.159069	0.179745	1.24118	0.280534	11575 hcp	11575
tr|A0A3M6P4U9|A0A3M6P4U9_AGGAP	4	2	3.954	Aggregatibacter aphrophilus	Tautomerase family protein OS=Aggregatibacter aphrophilus OX=732 GN=DOL88_06310 PE=4 SV=1	0.0676838	0.160677	1.28673	0.456827	HK83 hcp	HK83	0.103497	0.140412	1.19009	0.367221	11575 hcp	11575
tr|A0A3M6P4V0|A0A3M6P4V0_AGGAP	18	18	20.8	Aggregatibacter aphrophilus	Asparagine--tRNA ligase OS=Aggregatibacter aphrophilus OX=732 GN=asnS PE=3 SV=1	0.0148668	0.0899206	1.33413	0.753968	HK83 hcp	HK83	0.968036	0.477194	1.00372	0.0501594	11575	11575 hcp
tr|A0A3M6P4V4|A0A3M6P4V4_AGGAP	3	3	2.98	Aggregatibacter aphrophilus	3-deoxy-D-manno-octulosonate 8-phosphate phosphatase KdsC OS=Aggregatibacter aphrophilus OX=732 GN=DOL88_06325 PE=3 SV=1	0.14659	0.236029	1.22113	0.296527	HK83 hcp	HK83	0.321162	0.252701	1.08568	0.157168	11575	11575 hcp
tr|A0A3M6P4V6|A0A3M6P4V6_AGGAP	5	5	6.842	Aggregatibacter aphrophilus	Anthranilate phosphoribosyltransferase OS=Aggregatibacter aphrophilus OX=732 GN=trpD PE=3 SV=1	0.244187	0.307469	1.11349	0.20181	HK83	HK83 hcp	0.212041	0.208001	1.25884	0.226664	11575 hcp	11575
tr|A0A3M6P4V7|A0A3M6P4V7_AGGAP	7	7	7.921	Aggregatibacter aphrophilus	Multifunctional fusion protein OS=Aggregatibacter aphrophilus OX=732 GN=trpF PE=3 SV=1	0.373059	0.383446	1.10085	0.135054	HK83	HK83 hcp	0.563313	0.3526	1.05759	0.0843265	11575 hcp	11575
tr|A0A3M6P4W2|A0A3M6P4W2_AGGAP;tr|A0A336N608|A0A336N608_AGGAP;tr|A0A448FAE9|A0A448FAE9_AGGAP	40	16	48.62	Aggregatibacter aphrophilus	Outer membrane protein A OS=Aggregatibacter aphrophilus OX=732 GN=ompA PE=3 SV=1	0.173959	0.258782	1.17275	0.26334	HK83 hcp	HK83	0.276781	0.235966	1.25242	0.180769	11575 hcp	11575
tr|A0A3M6P4W4|A0A3M6P4W4_AGGAP;tr|A0A3S4TR02|A0A3S4TR02_AGGAP;tr|A0A369ZA98|A0A369ZA98_AGGAP;tr|A0A336N5M5|A0A336N5M5_AGGAP	29	28	32.711	Aggregatibacter aphrophilus	Aminopeptidase N OS=Aggregatibacter aphrophilus OX=732 GN=DOL88_06440 PE=3 SV=1	0.0222813	0.102997	1.46644	0.683009	HK83 hcp	HK83	0.348992	0.266296	1.13794	0.144684	11575	11575 hcp
tr|A0A3M6P4W5|A0A3M6P4W5_AGGAP	13	8	17.852	Aggregatibacter aphrophilus	TolC family protein OS=Aggregatibacter aphrophilus OX=732 GN=DOL88_06380 PE=3 SV=1	0.164761	0.250734	1.34212	0.273736	HK83 hcp	HK83	0.203836	0.203951	1.21975	0.233815	11575 hcp	11575
tr|A0A3M6P4W7|A0A3M6P4W7_AGGAP;tr|A0A369ZDW8|A0A369ZDW8_AGGAP;tr|A0A3S5ECV0|A0A3S5ECV0_AGGAP	23	23	27.788	Aggregatibacter aphrophilus	Oxaloacetate decarboxylase subunit alpha OS=Aggregatibacter aphrophilus OX=732 GN=oadA PE=4 SV=1	0.0661487	0.160291	1.2523	0.461706	HK83 hcp	HK83	0.0665155	0.115245	1.1676	0.46053	11575 hcp	11575
tr|A0A3M6P4W8|A0A3M6P4W8_AGGAP	31	10	40.498	Aggregatibacter aphrophilus	Phenylalanine--tRNA ligase beta subunit OS=Aggregatibacter aphrophilus OX=732 GN=pheT PE=3 SV=1	0.904356	0.599997	1.03118	0.0514356	HK83 hcp	HK83	0.929953	0.467993	1.00682	0.0507677	11575	11575 hcp
tr|A0A3M6P4X8|A0A3M6P4X8_AGGAP	17	16	18.794	Aggregatibacter aphrophilus	Aminotransferase OS=Aggregatibacter aphrophilus OX=732 GN=DOL88_06425 PE=3 SV=1	0.870197	0.592968	1.00292	0.0526585	HK83 hcp	HK83	0.252697	0.226475	1.22311	0.195958	11575	11575 hcp
tr|A0A3M6P4X9|A0A3M6P4X9_AGGAP	3	2	2.976	Aggregatibacter aphrophilus	tRNA-cytidine(32) 2-sulfurtransferase OS=Aggregatibacter aphrophilus OX=732 GN=ttcA PE=3 SV=1	0.498181	0.447276	1.17148	0.0977261	HK83	HK83 hcp	0.773644	0.425376	1.01892	0.0582854	11575	11575 hcp
tr|A0A3M6P4Y3|A0A3M6P4Y3_AGGAP;tr|A0A369ZBN0|A0A369ZBN0_AGGAP	16	16	25.785	Aggregatibacter aphrophilus	Ferritin OS=Aggregatibacter aphrophilus OX=732 GN=DOL88_06490 PE=3 SV=1	0.00294479	0.071529	1.38053	0.939175	HK83 hcp	HK83	0.578236	0.358075	1.06642	0.0816887	11575 hcp	11575
tr|A0A3M6P4Z6|A0A3M6P4Z6_AGGAP	10	10	9.908	Aggregatibacter aphrophilus	Hydrogenase 2 operon protein HybA OS=Aggregatibacter aphrophilus OX=732 GN=DOL88_06290 PE=4 SV=1	0.00492613	0.0737324	2.55707	0.897894	HK83 hcp	HK83	0.165554	0.183213	1.29648	0.272812	11575 hcp	11575
tr|A0A3M6P501|A0A3M6P501_AGGAP;tr|A0A336N7R3|A0A336N7R3_AGGAP;tr|A0A448FA39|A0A448FA39_AGGAP	4	3	4.978	Aggregatibacter aphrophilus	PHP domain-containing protein OS=Aggregatibacter aphrophilus OX=732 GN=DOL88_06455 PE=4 SV=1	0.635709	0.506466	1.0451	0.0728102	HK83	HK83 hcp	0.695628	0.39941	1.05411	0.0654447	11575 hcp	11575
tr|A0A3M6P504|A0A3M6P504_AGGAP	36	12	41.499	Aggregatibacter aphrophilus	DNA topoisomerase 1 OS=Aggregatibacter aphrophilus OX=732 GN=topA PE=3 SV=1	0.0259496	0.107734	1.29563	0.654203	HK83	HK83 hcp	0.829872	0.441042	1.00294	0.0546061	11575	11575 hcp
tr|A0A3M6P518|A0A3M6P518_AGGAP	16	16	18.874	Aggregatibacter aphrophilus	HlyD family efflux transporter periplasmic adaptor subunit OS=Aggregatibacter aphrophilus OX=732 GN=DOL88_06395 PE=4 SV=1	0.118454	0.208848	1.23666	0.339383	HK83	HK83 hcp	0.0541493	0.104506	1.34117	0.504205	11575 hcp	11575
tr|A0A3M6P520|A0A3M6P520_AGGAP;tr|A0A336N4T2|A0A336N4T2_AGGAP;tr|A0A3S4RGB0|A0A3S4RGB0_AGGAP	30	29	34.708	Aggregatibacter aphrophilus	Na(+)-translocating NADH-quinone reductase subunit A OS=Aggregatibacter aphrophilus OX=732 GN=nqrA PE=3 SV=1	0.273829	0.325118	1.25965	0.18253	HK83 hcp	HK83	0.0158352	0.0564842	1.67141	0.743478	11575 hcp	11575
tr|A0A3M6P536|A0A3M6P536_AGGAP;tr|A0A336N632|A0A336N632_AGGAP	3	3	2.991	Aggregatibacter aphrophilus	Dihydroorotate dehydrogenase (quinone) OS=Aggregatibacter aphrophilus OX=732 GN=pyrD PE=3 SV=1	0.0333793	0.118121	1.39523	0.604575	HK83 hcp	HK83	0.189684	0.196429	1.13726	0.247064	11575 hcp	11575
tr|A0A3M6P567|A0A3M6P567_AGGAP	4	4	5.982	Aggregatibacter aphrophilus	Translation initiation factor IF-1 OS=Aggregatibacter aphrophilus OX=732 GN=infA PE=3 SV=1	0.612545	0.496363	1.03935	0.0761569	HK83 hcp	HK83	0.172825	0.187406	1.24388	0.264585	11575	11575 hcp
tr|A0A3M6P569|A0A3M6P569_AGGAP;tr|A0A448F829|A0A448F829_AGGAP;tr|A0A336NC13|A0A336NC13_AGGAP	8	8	9.926	Aggregatibacter aphrophilus	Probable 2-(5''-triphosphoribosyl)-3'-dephosphocoenzyme-A synthase OS=Aggregatibacter aphrophilus OX=732 GN=citG PE=3 SV=1	0.147845	0.236852	1.56361	0.294846	HK83 hcp	HK83	0.157824	0.178864	2.56476	0.28206	11575 hcp	11575
tr|A0A3M6P5E9|A0A3M6P5E9_AGGAP;tr|A0A369ZC95|A0A369ZC95_AGGAP;tr|A0A336NBN2|A0A336NBN2_AGGAP;tr|A0A3S4TZ77|A0A3S4TZ77_AGGAP	5	5	6.96	Aggregatibacter aphrophilus	Nucleoside diphosphate kinase OS=Aggregatibacter aphrophilus OX=732 GN=ndk PE=3 SV=1	0.0138934	0.0866139	1.42126	0.76497	HK83	HK83 hcp	0.00479234	0.0339895	1.27816	0.900498	11575	11575 hcp
tr|A0A3M6P5K0|A0A3M6P5K0_AGGAP;tr|A0A369Z7K6|A0A369Z7K6_AGGAP	7	7	6.945	Aggregatibacter aphrophilus	Magnesium/cobalt transporter CorC OS=Aggregatibacter aphrophilus OX=732 GN=DOL88_05560 PE=3 SV=1	0.254968	0.314175	1.17871	0.194441	HK83 hcp	HK83	0.039859	0.0891047	1.26513	0.568368	11575 hcp	11575
tr|A0A3M6P5K2|A0A3M6P5K2_AGGAP	31	16	34.78	Aggregatibacter aphrophilus	TbpB_B_D domain-containing protein OS=Aggregatibacter aphrophilus OX=732 GN=DOL88_05660 PE=4 SV=1	0.010034	0.0827459	1.75189	0.814002	HK83	HK83 hcp	0.0414908	0.0902961	1.96867	0.560066	11575	11575 hcp
tr|A0A3M6P5L2|A0A3M6P5L2_AGGAP	7	7	6.889	Aggregatibacter aphrophilus	[Citrate [pro-3S]-lyase] ligase OS=Aggregatibacter aphrophilus OX=732 GN=citC PE=4 SV=1	0.00680975	0.0772841	1.28596	0.863714	HK83 hcp	HK83	0.0863733	0.128913	1.21294	0.40512	11575 hcp	11575
tr|A0A3M6P5M0|A0A3M6P5M0_AGGAP	16	16	19.815	Aggregatibacter aphrophilus	Aminopeptidase PepB OS=Aggregatibacter aphrophilus OX=732 GN=DOL88_05545 PE=3 SV=1	0.496816	0.446657	1.08529	0.0980433	HK83 hcp	HK83	0.0371381	0.086555	1.3718	0.582902	11575	11575 hcp
tr|A0A3M6P5M7|A0A3M6P5M7_AGGAP;tr|A0A3S5ECQ7|A0A3S5ECQ7_AGGAP	2	2	2.984	Aggregatibacter aphrophilus	Succinyl-diaminopimelate desuccinylase OS=Aggregatibacter aphrophilus OX=732 GN=dapE PE=3 SV=1	0.627055	0.502681	1.18139	0.0740257	HK83	HK83 hcp	0.308237	0.249694	1.1435	0.16353	11575	11575 hcp
tr|A0A3M6P5M8|A0A3M6P5M8_AGGAP	37	4	43.459	Aggregatibacter aphrophilus	Chaperone protein HtpG OS=Aggregatibacter aphrophilus OX=732 GN=htpG PE=3 SV=1	0.37464	0.384759	1.06681	0.134456	HK83 hcp	HK83	0.433069	0.303927	1.0936	0.114857	11575	11575 hcp
tr|A0A3M6P5N3|A0A3M6P5N3_AGGAP;tr|A0A448F7T0|A0A448F7T0_AGGAP;tr|A0A336N8M1|A0A336N8M1_AGGAP	12	8	13.778	Aggregatibacter aphrophilus	Ribosomal RNA large subunit methyltransferase K/L OS=Aggregatibacter aphrophilus OX=732 GN=rlmL PE=3 SV=1	0.84134	0.583752	1.04902	0.0539954	HK83 hcp	HK83	0.636248	0.375822	1.17444	0.0727359	11575 hcp	11575
tr|A0A3M6P5N6|A0A3M6P5N6_AGGAP	28	28	33.747	Aggregatibacter aphrophilus	TonB-dependent siderophore receptor OS=Aggregatibacter aphrophilus OX=732 GN=DOL88_05630 PE=3 SV=1	0.0579734	0.149362	1.32999	0.489741	HK83 hcp	HK83	0.0487191	0.0989889	1.51108	0.526507	11575 hcp	11575
tr|A0A3M6P5P0|A0A3M6P5P0_AGGAP	15	15	20.828	Aggregatibacter aphrophilus	DNA starvation/stationary phase protection protein OS=Aggregatibacter aphrophilus OX=732 GN=DOL88_05650 PE=3 SV=1	0.669416	0.520463	1.02911	0.0684495	HK83 hcp	HK83	0.0200043	0.0620166	1.19671	0.702739	11575 hcp	11575
tr|A0A3M6P5P3|A0A3M6P5P3_AGGAP;tr|A0A336N7H2|A0A336N7H2_AGGAP;tr|A0A3S4TZ95|A0A3S4TZ95_AGGAP	5	5	3.92	Aggregatibacter aphrophilus	UDP-N-acetylmuramoyl-tripeptide--D-alanyl-D-alanine ligase OS=Aggregatibacter aphrophilus OX=732 GN=murF PE=3 SV=1	0.0611677	0.154134	1.41832	0.47835	HK83 hcp	HK83	0.0695592	0.117775	1.58259	0.451015	11575	11575 hcp
tr|A0A3M6P5P5|A0A3M6P5P5_AGGAP	10	10	10.852	Aggregatibacter aphrophilus	U32 family peptidase OS=Aggregatibacter aphrophilus OX=732 GN=DOL88_05620 PE=4 SV=1	0.172387	0.257045	1.44526	0.265069	HK83 hcp	HK83	0.234463	0.218111	1.20758	0.208845	11575 hcp	11575
tr|A0A3M6P5P6|A0A3M6P5P6_AGGAP	19	18	22.733	Aggregatibacter aphrophilus	DUF533 domain-containing protein OS=Aggregatibacter aphrophilus OX=732 GN=DOL88_05715 PE=4 SV=1	0.478578	0.436463	1.15532	0.102443	HK83 hcp	HK83	0.0173622	0.0576316	1.51782	0.727779	11575 hcp	11575
tr|A0A3M6P5P7|A0A3M6P5P7_AGGAP	34	34	44.503	Aggregatibacter aphrophilus	Bifunctional UDP-sugar hydrolase/5'-nucleotidase OS=Aggregatibacter aphrophilus OX=732 GN=ushA PE=3 SV=1	0.236071	0.301112	1.28184	0.207655	HK83 hcp	HK83	0.769121	0.424072	1.01255	0.0586328	11575	11575 hcp
tr|A0A3M6P5P8|A0A3M6P5P8_AGGAP;tr|A0A336N7P5|A0A336N7P5_AGGAP;tr|A0A369Z7B4|A0A369Z7B4_AGGAP;tr|A0A3S4PSG6|A0A3S4PSG6_AGGAP	10	10	11.777	Aggregatibacter aphrophilus	Transcription-repair-coupling factor OS=Aggregatibacter aphrophilus OX=732 GN=mfd PE=3 SV=1	0.145986	0.235657	1.08628	0.297342	HK83 hcp	HK83	0.740941	0.412456	1.0658	0.0609787	11575	11575 hcp
tr|A0A3M6P5Q0|A0A3M6P5Q0_AGGAP;tr|A0A369ZBP4|A0A369ZBP4_AGGAP;tr|A0A336NBK6|A0A336NBK6_AGGAP;tr|A0A3S4Q4L3|A0A3S4Q4L3_AGGAP	34	14	42.735	Aggregatibacter aphrophilus	TonB-dependent copper receptor OS=Aggregatibacter aphrophilus OX=732 GN=DOL88_05700 PE=3 SV=1	0.33057	0.362076	1.11734	0.152771	HK83 hcp	HK83	0.0100443	0.0444773	1.51854	0.813858	11575 hcp	11575
tr|A0A3M6P5Q1|A0A3M6P5Q1_AGGAP;tr|A0A3S4TZ87|A0A3S4TZ87_AGGAP	8	8	7.813	Aggregatibacter aphrophilus	D-alanyl-D-alanine carboxypeptidase family protein OS=Aggregatibacter aphrophilus OX=732 GN=DOL88_05690 PE=4 SV=1	0.022741	0.102997	1.46394	0.67921	HK83 hcp	HK83	0.935886	0.469269	1.03083	0.0506428	11575 hcp	11575
tr|A0A3M6P5Q2|A0A3M6P5Q2_AGGAP	4	2	3.972	Aggregatibacter aphrophilus	ArsC family reductase OS=Aggregatibacter aphrophilus OX=732 GN=DOL88_05705 PE=3 SV=1	0.137083	0.226642	1.51804	0.309845	HK83 hcp	HK83	0.258418	0.227669	1.21771	0.192173	11575	11575 hcp
tr|A0A3M6P5Q4|A0A3M6P5Q4_AGGAP;tr|A0A369Z7F3|A0A369Z7F3_AGGAP	9	9	11.89	Aggregatibacter aphrophilus	3',5'-cyclic adenosine monophosphate phosphodiesterase CpdA OS=Aggregatibacter aphrophilus OX=732 GN=cpdA PE=3 SV=1	0.0347917	0.120436	1.59165	0.596198	HK83 hcp	HK83	0.524522	0.337997	1.09082	0.0919118	11575	11575 hcp
tr|A0A3M6P5Q6|A0A3M6P5Q6_AGGAP;tr|A0A369Z7E2|A0A369Z7E2_AGGAP	2	2	3.988	Aggregatibacter aphrophilus	RcpB protein OS=Aggregatibacter aphrophilus OX=732 GN=DOL88_05915 PE=4 SV=1	0.0146207	0.0891717	1.70506	0.756704	HK83 hcp	HK83	0.0281913	0.0739636	1.3536	0.638131	11575 hcp	11575
tr|A0A3M6P5R2|A0A3M6P5R2_AGGAP;tr|A0A369Z978|A0A369Z978_AGGAP	9	8	13.935	Aggregatibacter aphrophilus	ATP-dependent Clp protease proteolytic subunit OS=Aggregatibacter aphrophilus OX=732 GN=clpP PE=3 SV=1	0.819427	0.577279	1.0273	0.0552026	HK83	HK83 hcp	0.601098	0.364454	1.04802	0.0779234	11575	11575 hcp
tr|A0A3M6P5R3|A0A3M6P5R3_AGGAP	16	2	16.759	Aggregatibacter aphrophilus	D-alanine--D-alanine ligase OS=Aggregatibacter aphrophilus OX=732 GN=ddl PE=3 SV=1	0.0222182	0.102997	1.71001	0.683535	HK83 hcp	HK83	0.242986	0.221626	1.13941	0.202658	11575 hcp	11575
tr|A0A3M6P5R4|A0A3M6P5R4_AGGAP;tr|A0A369ZC65|A0A369ZC65_AGGAP	50	50	64.478	Aggregatibacter aphrophilus	Cell division protein FtsZ OS=Aggregatibacter aphrophilus OX=732 GN=ftsZ PE=3 SV=1	0.536922	0.464432	1.11221	0.0893667	HK83	HK83 hcp	0.00167174	0.0191639	1.46068	0.968651	11575 hcp	11575
tr|A0A3M6P5R5|A0A3M6P5R5_AGGAP;tr|A0A336N7R2|A0A336N7R2_AGGAP;tr|A0A3S4QRB7|A0A3S4QRB7_AGGAP	13	3	15.832	Aggregatibacter aphrophilus	UDP-N-acetylmuramoylalanine--D-glutamate ligase OS=Aggregatibacter aphrophilus OX=732 GN=murD PE=3 SV=1	0.79463	0.566822	1.11563	0.0567759	HK83	HK83 hcp	0.75368	0.41766	1.06468	0.0598789	11575	11575 hcp
tr|A0A3M6P5R6|A0A3M6P5R6_AGGAP	5	5	4.963	Aggregatibacter aphrophilus	Flp family type IVb pilin OS=Aggregatibacter aphrophilus OX=732 GN=DOL88_05890 PE=4 SV=1	0.000609206	0.0519107	1.40532	0.992734	HK83 hcp	HK83	0.0498067	0.0999962	1.24543	0.521859	11575 hcp	11575
tr|A0A3M6P5S2|A0A3M6P5S2_AGGAP;tr|A0A448F7W6|A0A448F7W6_AGGAP;tr|A0A369Z7F9|A0A369Z7F9_AGGAP	10	9	12.847	Aggregatibacter aphrophilus	Ribosomal RNA small subunit methyltransferase H OS=Aggregatibacter aphrophilus OX=732 GN=rsmH PE=3 SV=1	0.121806	0.210743	1.21426	0.333689	HK83 hcp	HK83	0.619754	0.370174	1.04099	0.0750833	11575 hcp	11575
tr|A0A3M6P5S6|A0A3M6P5S6_AGGAP	10	10	9.956	Aggregatibacter aphrophilus	Pilus assembly protein OS=Aggregatibacter aphrophilus OX=732 GN=DOL88_05945 PE=4 SV=1	0.015413	0.0899206	1.72751	0.747998	HK83	HK83 hcp	0.553786	0.349074	1.09283	0.086089	11575	11575 hcp
tr|A0A3M6P5S8|A0A3M6P5S8_AGGAP;tr|A0A448F7Y6|A0A448F7Y6_AGGAP;tr|A0A369Z7A5|A0A369Z7A5_AGGAP	27	27	33.693	Aggregatibacter aphrophilus	Pilus assembly protein OS=Aggregatibacter aphrophilus OX=732 GN=DOL88_05920 PE=4 SV=1	0.0850768	0.176606	1.57745	0.408312	HK83 hcp	HK83	0.963634	0.477194	1.05366	0.0502064	11575 hcp	11575
tr|A0A3M6P5S9|A0A3M6P5S9_AGGAP	42	42	53.392	Aggregatibacter aphrophilus	Pilus assembly protein OS=Aggregatibacter aphrophilus OX=732 GN=DOL88_05955 PE=4 SV=1	0.0670205	0.160346	1.2442	0.458922	HK83 hcp	HK83	0.533833	0.341942	1.04381	0.0899898	11575 hcp	11575
tr|A0A3M6P5T2|A0A3M6P5T2_AGGAP;tr|A0A369Z7C6|A0A369Z7C6_AGGAP	10	10	9.954	Aggregatibacter aphrophilus	Arginine ABC transporter substrate-binding protein OS=Aggregatibacter aphrophilus OX=732 GN=DOL88_05825 PE=3 SV=1	0.629493	0.503917	1.07123	0.0736792	HK83 hcp	HK83	0.648875	0.38183	1.08949	0.0710375	11575	11575 hcp
tr|A0A3M6P5T3|A0A3M6P5T3_AGGAP;tr|A0A369ZBK6|A0A369ZBK6_AGGAP	22	22	25.744	Aggregatibacter aphrophilus	Flp operon protein C OS=Aggregatibacter aphrophilus OX=732 GN=DOL88_05905 PE=4 SV=1	0.0343469	0.119424	1.26252	0.598804	HK83 hcp	HK83	0.12621	0.158907	1.24609	0.326476	11575 hcp	11575
tr|A0A3M6P5T7|A0A3M6P5T7_AGGAP	18	18	20.825	Aggregatibacter aphrophilus	ATP-dependent Clp protease ATP-binding subunit ClpX OS=Aggregatibacter aphrophilus OX=732 GN=clpX PE=3 SV=1	0.103186	0.194018	1.18015	0.367847	HK83 hcp	HK83	0.0109354	0.0454883	1.31679	0.801675	11575 hcp	11575
tr|A0A3M6P5T8|A0A3M6P5T8_AGGAP;tr|A0A336N9S6|A0A336N9S6_AGGAP;tr|A0A369Z8V5|A0A369Z8V5_AGGAP;tr|A0A3S4QRC6|A0A3S4QRC6_AGGAP	6	6	6.898	Aggregatibacter aphrophilus	PhoH family protein OS=Aggregatibacter aphrophilus OX=732 GN=DOL88_05880 PE=3 SV=1	0.00435877	0.0737324	1.57988	0.909113	HK83	HK83 hcp	0.402804	0.289369	1.09301	0.124427	11575	11575 hcp
tr|A0A3M6P5U2|A0A3M6P5U2_AGGAP;tr|A0A369ZCA3|A0A369ZCA3_AGGAP	30	28	36.747	Aggregatibacter aphrophilus	NrfG protein OS=Aggregatibacter aphrophilus OX=732 GN=DOL88_05940 PE=4 SV=1	0.125552	0.214098	1.22841	0.327534	HK83 hcp	HK83	0.968083	0.477194	1.01613	0.050159	11575	11575 hcp
tr|A0A3M6P5U4|A0A3M6P5U4_AGGAP;tr|A0A369ZC24|A0A369ZC24_AGGAP	33	32	41.551	Aggregatibacter aphrophilus	Glutathione biosynthesis bifunctional protein GshAB OS=Aggregatibacter aphrophilus OX=732 GN=gshAB PE=3 SV=1	0.300809	0.345214	1.11122	0.167366	HK83	HK83 hcp	0.881744	0.45369	1.06706	0.0522021	11575	11575 hcp
tr|A0A3M6P5U5|A0A3M6P5U5_AGGAP;tr|A0A336N6F4|A0A336N6F4_AGGAP;tr|A0A448F8F3|A0A448F8F3_AGGAP	19	19	24.661	Aggregatibacter aphrophilus	Glutamine synthetase OS=Aggregatibacter aphrophilus OX=732 GN=glnA PE=3 SV=1	0.0917987	0.183867	1.26854	0.392293	HK83 hcp	HK83	0.00596048	0.0376473	1.29468	0.878576	11575	11575 hcp
tr|A0A3M6P5U8|A0A3M6P5U8_AGGAP;tr|A0A336N8H2|A0A336N8H2_AGGAP;tr|A0A448F7Y7|A0A448F7Y7_AGGAP	28	18	34.587	Aggregatibacter aphrophilus	Uncharacterized protein OS=Aggregatibacter aphrophilus OX=732 GN=DOL88_06025 PE=3 SV=1	0.842766	0.583785	1.01708	0.0539226	HK83 hcp	HK83	0.488225	0.324528	1.09274	0.100078	11575 hcp	11575
tr|A0A3M6P5U9|A0A3M6P5U9_AGGAP;tr|A0A3S4TPW4|A0A3S4TPW4_AGGAP;tr|A0A369Z8U5|A0A369Z8U5_AGGAP	3	3	3.983	Aggregatibacter aphrophilus	Type II secretion system F family protein OS=Aggregatibacter aphrophilus OX=732 GN=DOL88_05935 PE=4 SV=1 [tr|A0A3M6P5U9|A0A3M6P5U9_AGGAP,tr|A0A3S4TPW4|A0A3S4TPW4_AGGAP]	0.454923	0.425394	1.15011	0.108623	HK83	HK83 hcp	0.460596	0.315602	1.084	0.107089	11575 hcp	11575
tr|A0A3M6P5V0|A0A3M6P5V0_AGGAP	36	34	41.709	Aggregatibacter aphrophilus	Potassium transporter Trk OS=Aggregatibacter aphrophilus OX=732 GN=DOL88_05470 PE=4 SV=1	0.593236	0.488435	1.05541	0.0791818	HK83	HK83 hcp	0.366351	0.273612	1.14161	0.137639	11575	11575 hcp
tr|A0A3M6P5V1|A0A3M6P5V1_AGGAP	6	6	5.945	Aggregatibacter aphrophilus	Sulfatase domain-containing protein OS=Aggregatibacter aphrophilus OX=732 GN=DOL88_05965 PE=4 SV=1	0.232247	0.29883	1.11932	0.210504	HK83	HK83 hcp	0.0650882	0.114045	1.11581	0.465143	11575 hcp	11575
tr|A0A3M6P5V4|A0A3M6P5V4_AGGAP	5	5	5.942	Aggregatibacter aphrophilus	Pilus assembly protein TadF OS=Aggregatibacter aphrophilus OX=732 GN=DOL88_05950 PE=4 SV=1	0.404025	0.398472	1.11253	0.124019	HK83 hcp	HK83	0.979301	0.479921	1.0056	0.0500668	11575 hcp	11575
tr|A0A3M6P5V5|A0A3M6P5V5_AGGAP	9	9	12.917	Aggregatibacter aphrophilus	Glutathione S-transferase OS=Aggregatibacter aphrophilus OX=732 GN=DOL88_05520 PE=4 SV=1	0.17886	0.261717	1.27941	0.258076	HK83 hcp	HK83	0.0145954	0.0546571	1.3035	0.756987	11575 hcp	11575
tr|A0A3M6P5V7|A0A3M6P5V7_AGGAP;tr|A0A369Z7A1|A0A369Z7A1_AGGAP	5	5	4.977	Aggregatibacter aphrophilus	Protein dehydratase OS=Aggregatibacter aphrophilus OX=732 GN=DOL88_05930 PE=4 SV=1	0.548466	0.469418	1.06558	0.0871009	HK83 hcp	HK83	0.121182	0.154954	1.17357	0.334735	11575 hcp	11575
tr|A0A3M6P5W1|A0A3M6P5W1_AGGAP	5	5	4.917	Aggregatibacter aphrophilus	Heavy metal translocating P-type ATPase OS=Aggregatibacter aphrophilus OX=732 GN=DOL88_05985 PE=3 SV=1	0.00751519	0.0809102	1.4165	0.851986	HK83 hcp	HK83	0.761503	0.420813	1.15217	0.0592358	11575	11575 hcp
tr|A0A3M6P5X0|A0A3M6P5X0_AGGAP	8	2	7.885	Aggregatibacter aphrophilus	3-deoxy-manno-octulosonate cytidylyltransferase OS=Aggregatibacter aphrophilus OX=732 GN=kdsB PE=3 SV=1	0.984533	0.622626	1.01458	0.0500373	HK83	HK83 hcp	0.0578629	0.1082	1.32685	0.490146	11575	11575 hcp
tr|A0A3M6P5X1|A0A3M6P5X1_AGGAP;tr|A0A336N760|A0A336N760_AGGAP;tr|A0A3S4QSS5|A0A3S4QSS5_AGGAP	2	2	1.944	Aggregatibacter aphrophilus	Uncharacterized protein OS=Aggregatibacter aphrophilus OX=732 GN=DOL88_05345 PE=4 SV=1	0.00706791	0.0794616	3.82655	0.85936	HK83 hcp	HK83	0.261486	0.229385	1.207	0.190191	11575 hcp	11575
tr|A0A3M6P5Y9|A0A3M6P5Y9_AGGAP;tr|A0A448FAC9|A0A448FAC9_AGGAP	13	13	17.812	Aggregatibacter aphrophilus	NAD(P) transhydrogenase subunit beta OS=Aggregatibacter aphrophilus OX=732 GN=DOL88_05495 PE=3 SV=1 [tr|A0A3M6P5Y9|A0A3M6P5Y9_AGGAP,tr|A0A448FAC9|A0A448FAC9_AGGAP]	0.0305235	0.112725	1.21833	0.622466	HK83 hcp	HK83	0.0640282	0.113315	1.26985	0.468635	11575 hcp	11575
tr|A0A3M6P5Z2|A0A3M6P5Z2_AGGAP	3	3	2.991	Aggregatibacter aphrophilus	Tetraacyldisaccharide 4'-kinase OS=Aggregatibacter aphrophilus OX=732 GN=lpxK PE=3 SV=1	0.0314548	0.113981	1.36681	0.616484	HK83	HK83 hcp	0.0168624	0.0573397	1.6196	0.73281	11575 hcp	11575
tr|A0A3M6P5Z8|A0A3M6P5Z8_AGGAP;tr|A0A336N734|A0A336N734_AGGAP;tr|A0A3S4PTY0|A0A3S4PTY0_AGGAP;tr|A0A369ZGD3|A0A369ZGD3_AGGAP	17	16	17.709	Aggregatibacter aphrophilus	ATP-dependent lipid A-core flippase OS=Aggregatibacter aphrophilus OX=732 GN=msbA PE=3 SV=1	0.120038	0.20989	1.13022	0.33667	HK83 hcp	HK83	0.473098	0.319675	1.03381	0.103825	11575 hcp	11575
tr|A0A3M6P605|A0A3M6P605_AGGAP;tr|A0A369ZC11|A0A369ZC11_AGGAP	16	16	17.909	Aggregatibacter aphrophilus	Sucrose-6-phosphate hydrolase OS=Aggregatibacter aphrophilus OX=732 GN=DOL88_05525 PE=3 SV=1	0.512713	0.453592	1.07605	0.0944476	HK83 hcp	HK83	0.0892863	0.131115	1.23806	0.398129	11575 hcp	11575
tr|A0A3M6P606|A0A3M6P606_AGGAP;tr|A0A448F7Y4|A0A448F7Y4_AGGAP	2	2	1.994	Aggregatibacter aphrophilus	Methylated-DNA--protein-cysteine methyltransferase OS=Aggregatibacter aphrophilus OX=732 GN=DOL88_06030 PE=3 SV=1	0.844327	0.584229	1.07497	0.0538438	HK83	HK83 hcp	0.611528	0.367608	1.09279	0.0763107	11575 hcp	11575
tr|A0A3M6P607|A0A3M6P607_AGGAP;tr|A0A336N4Q8|A0A336N4Q8_AGGAP;tr|A0A3S4TR72|A0A3S4TR72_AGGAP	19	19	21.768	Aggregatibacter aphrophilus	Lactase OS=Aggregatibacter aphrophilus OX=732 GN=DOL88_05465 PE=3 SV=1	0.182954	0.264138	1.47921	0.253814	HK83 hcp	HK83	0.0220775	0.0642137	1.49071	0.684713	11575	11575 hcp
tr|A0A3M6P608|A0A3M6P608_AGGAP;tr|A0A336N746|A0A336N746_AGGAP;tr|A0A448FAE3|A0A448FAE3_AGGAP;tr|A0A369ZFD6|A0A369ZFD6_AGGAP	48	48	63.328	Aggregatibacter aphrophilus	Phosphate acetyltransferase OS=Aggregatibacter aphrophilus OX=732 GN=DOL88_05395 PE=3 SV=1	0.337643	0.366935	1.10788	0.149587	HK83	HK83 hcp	0.297458	0.244912	1.13823	0.169141	11575 hcp	11575
tr|A0A3M6P609|A0A3M6P609_AGGAP	3	3	2.969	Aggregatibacter aphrophilus	Selenide, water dikinase OS=Aggregatibacter aphrophilus OX=732 GN=selD PE=3 SV=1	0.559068	0.473825	1.26016	0.0851041	HK83 hcp	HK83	0.0806379	0.124568	1.78859	0.419644	11575 hcp	11575
tr|A0A3M6P617|A0A3M6P617_AGGAP	5	5	6.836	Aggregatibacter aphrophilus	ABC transporter ATP-binding protein OS=Aggregatibacter aphrophilus OX=732 GN=DOL88_05485 PE=4 SV=1	0.591892	0.487961	1.10788	0.0794008	HK83 hcp	HK83	0.570876	0.356428	1.12007	0.0829713	11575 hcp	11575
tr|A0A3M6P620|A0A3M6P620_AGGAP	17	2	18.857	Aggregatibacter aphrophilus	Aminoimidazole riboside kinase OS=Aggregatibacter aphrophilus OX=732 GN=DOL88_05515 PE=3 SV=1	0.0207136	0.100056	1.33235	0.696424	HK83 hcp	HK83	0.180276	0.191514	1.34364	0.256588	11575 hcp	11575
tr|A0A3M6P636|A0A3M6P636_AGGAP;tr|A0A336N4T0|A0A336N4T0_AGGAP;tr|A0A3S4RIJ5|A0A3S4RIJ5_AGGAP;tr|A0A369ZEX6|A0A369ZEX6_AGGAP	24	24	33.613	Aggregatibacter aphrophilus	Acetate kinase OS=Aggregatibacter aphrophilus OX=732 GN=ackA PE=3 SV=1	0.00646088	0.0772702	1.45515	0.869717	HK83 hcp	HK83	0.265846	0.231116	1.15213	0.187428	11575 hcp	11575
tr|A0A3M6P639|A0A3M6P639_AGGAP;tr|A0A336N101|A0A336N101_AGGAP;tr|A0A3S4QST6|A0A3S4QST6_AGGAP	24	22	29.658	Aggregatibacter aphrophilus	Tyrosine--tRNA ligase OS=Aggregatibacter aphrophilus OX=732 GN=tyrS PE=3 SV=1	0.156408	0.244407	1.19331	0.283814	HK83	HK83 hcp	0.103692	0.140412	1.31428	0.36683	11575	11575 hcp
tr|A0A3M6P690|A0A3M6P690_AGGAP;tr|A0A336N2R7|A0A336N2R7_AGGAP;tr|A0A3S4U0M7|A0A3S4U0M7_AGGAP	6	6	6.894	Aggregatibacter aphrophilus	Protein-tyrosine-phosphatase OS=Aggregatibacter aphrophilus OX=732 GN=DOL88_05530 PE=4 SV=1	0.136327	0.225804	1.29267	0.310951	HK83	HK83 hcp	0.376971	0.277807	1.13065	0.13358	11575 hcp	11575
tr|A0A3M6P691|A0A3M6P691_AGGAP	22	22	26.648	Aggregatibacter aphrophilus	NAD(P) transhydrogenase subunit alpha OS=Aggregatibacter aphrophilus OX=732 GN=pntA PE=3 SV=1	0.48521	0.440176	1.11562	0.100808	HK83	HK83 hcp	0.304879	0.248197	1.13888	0.165247	11575 hcp	11575
tr|A0A3M6P6C1|A0A3M6P6C1_AGGAP;tr|A0A369ZC00|A0A369ZC00_AGGAP;tr|A0A336N6E0|A0A336N6E0_AGGAP	11	11	10.879	Aggregatibacter aphrophilus	UvrABC system protein C OS=Aggregatibacter aphrophilus OX=732 GN=uvrC PE=3 SV=1	0.000117235	0.0190826	2.06125	0.999747	HK83 hcp	HK83	0.0189598	0.0602954	1.73294	0.712341	11575 hcp	11575
tr|A0A3M6P6C7|A0A3M6P6C7_AGGAP;tr|A0A369ZBV7|A0A369ZBV7_AGGAP	3	3	3.935	Aggregatibacter aphrophilus	GNAT family N-acetyltransferase OS=Aggregatibacter aphrophilus OX=732 GN=DOL88_05290 PE=4 SV=1	0.055095	0.146823	1.35881	0.500539	HK83 hcp	HK83	0.530848	0.340493	1.03358	0.0905987	11575 hcp	11575
tr|A0A3M6P6D7|A0A3M6P6D7_AGGAP;tr|A0A369Z4L3|A0A369Z4L3_AGGAP	25	24	29.633	Aggregatibacter aphrophilus	6-phosphogluconate dehydrogenase, decarboxylating OS=Aggregatibacter aphrophilus OX=732 GN=DOL88_05300 PE=3 SV=1	0.698609	0.532088	1.09573	0.0651232	HK83	HK83 hcp	0.203981	0.203951	1.42918	0.233684	11575	11575 hcp
tr|A0A3M6P6E0|A0A3M6P6E0_AGGAP;tr|A0A369Z8C8|A0A369Z8C8_AGGAP	3	3	3.986	Aggregatibacter aphrophilus	3'(2'),5'-bisphosphate nucleotidase CysQ OS=Aggregatibacter aphrophilus OX=732 GN=cysQ PE=3 SV=1	0.117624	0.208619	1.41907	0.340823	HK83 hcp	HK83	0.464895	0.316956	1.08087	0.105949	11575 hcp	11575
tr|A0A3M6P6K9|A0A3M6P6K9_AGGAP;tr|A0A336N997|A0A336N997_AGGAP;tr|A0A336N9R6|A0A336N9R6_AGGAP	18	18	18.834	Aggregatibacter aphrophilus	TonB-dependent hemoglobin/transferrin/lactoferrin family receptor OS=Aggregatibacter aphrophilus OX=732 GN=DOL88_05320 PE=3 SV=1	0.128071	0.217517	1.30597	0.323513	HK83 hcp	HK83	0.00318618	0.0266195	1.68365	0.933825	11575 hcp	11575
tr|A0A3M6P6L4|A0A3M6P6L4_AGGAP	13	13	15.731	Aggregatibacter aphrophilus	DUF1043 family protein OS=Aggregatibacter aphrophilus OX=732 GN=DOL88_05110 PE=4 SV=1	0.0477515	0.139138	1.14855	0.530724	HK83 hcp	HK83	0.0176447	0.0581777	1.24529	0.724978	11575 hcp	11575
tr|A0A3M6P6L6|A0A3M6P6L6_AGGAP	15	14	17.901	Aggregatibacter aphrophilus	ROK family transcriptional regulator OS=Aggregatibacter aphrophilus OX=732 GN=DOL88_05065 PE=3 SV=1	0.0960051	0.187078	1.41973	0.382897	HK83 hcp	HK83	0.186779	0.195204	1.18452	0.24994	11575 hcp	11575
tr|A0A3M6P6M0|A0A3M6P6M0_AGGAP	8	8	10.862	Aggregatibacter aphrophilus	Porin OS=Aggregatibacter aphrophilus OX=732 GN=DOL88_05020 PE=4 SV=1	0.728836	0.543153	1.04363	0.0620855	HK83 hcp	HK83	0.682852	0.394371	1.02633	0.0668689	11575	11575 hcp
tr|A0A3M6P6M1|A0A3M6P6M1_AGGAP	12	12	13.899	Aggregatibacter aphrophilus	DUF1176 domain-containing protein OS=Aggregatibacter aphrophilus OX=732 GN=DOL88_05285 PE=4 SV=1	0.747019	0.551211	1.04438	0.0604457	HK83	HK83 hcp	0.00627832	0.0376473	1.9025	0.872914	11575	11575 hcp
tr|A0A3M6P6N2|A0A3M6P6N2_AGGAP	9	9	10.925	Aggregatibacter aphrophilus	6-phosphogluconolactonase OS=Aggregatibacter aphrophilus OX=732 GN=pgl PE=3 SV=1	0.142649	0.232784	1.41728	0.301919	HK83 hcp	HK83	0.228086	0.216837	1.20881	0.213675	11575 hcp	11575
tr|A0A3M6P6Q3|A0A3M6P6Q3_AGGAP;tr|A0A369Z8U3|A0A369Z8U3_AGGAP	9	7	9.886	Aggregatibacter aphrophilus	Aspartate/glutamate racemase family protein OS=Aggregatibacter aphrophilus OX=732 GN=DOL88_05295 PE=3 SV=1	0.196676	0.275211	1.27464	0.240365	HK83 hcp	HK83	0.852975	0.445632	1.03428	0.0534223	11575 hcp	11575
tr|A0A3M6P6Q7|A0A3M6P6Q7_AGGAP;tr|A0A448FBP2|A0A448FBP2_AGGAP	10	10	9.912	Aggregatibacter aphrophilus	3-phosphoshikimate 1-carboxyvinyltransferase OS=Aggregatibacter aphrophilus OX=732 GN=aroA PE=3 SV=1	0.400514	0.398448	1.15434	0.1252	HK83 hcp	HK83	0.0854819	0.12866	1.28337	0.407309	11575 hcp	11575
tr|A0A3M6P6R0|A0A3M6P6R0_AGGAP	37	4	49.379	Aggregatibacter aphrophilus	Putrescine-binding periplasmic protein OS=Aggregatibacter aphrophilus OX=732 GN=DOL88_05005 PE=3 SV=1	0.735026	0.546791	1.06509	0.0615119	HK83 hcp	HK83	0.0561096	0.106787	1.36219	0.496672	11575 hcp	11575
tr|A0A3M6P6R2|A0A3M6P6R2_AGGAP	2	2	1.968	Aggregatibacter aphrophilus	Inner membrane protein YccF OS=Aggregatibacter aphrophilus OX=732 GN=DOL88_05160 PE=4 SV=1	0.0850014	0.176606	1.32735	0.408499	HK83	HK83 hcp	0.572861	0.35699	1.07626	0.0826218	11575	11575 hcp
tr|A0A3M6P6R4|A0A3M6P6R4_AGGAP;tr|A0A369Z7C8|A0A369Z7C8_AGGAP	5	5	6.949	Aggregatibacter aphrophilus	Cytidine deaminase OS=Aggregatibacter aphrophilus OX=732 GN=cdd PE=3 SV=1	0.561551	0.474969	1.03583	0.0846477	HK83	HK83 hcp	0.0735221	0.119695	1.25202	0.439239	11575	11575 hcp
tr|A0A3M6P6R6|A0A3M6P6R6_AGGAP;tr|A0A3S4PT53|A0A3S4PT53_AGGAP;tr|A0A369Z697|A0A369Z697_AGGAP;tr|A0A336ND13|A0A336ND13_AGGAP	31	30	49.627	Aggregatibacter aphrophilus	Class B acid phosphatase OS=Aggregatibacter aphrophilus OX=732 GN=DOL88_05325 PE=3 SV=1 [tr|A0A3M6P6R6|A0A3M6P6R6_AGGAP,tr|A0A3S4PT53|A0A3S4PT53_AGGAP]	0.0516048	0.143796	1.32962	0.51438	HK83 hcp	HK83	0.00361966	0.0282408	1.47638	0.924444	11575	11575 hcp
tr|A0A3M6P6V3|A0A3M6P6V3_AGGAP	30	2	41.565	Aggregatibacter aphrophilus	Spermidine/putrescine import ATP-binding protein PotA OS=Aggregatibacter aphrophilus OX=732 GN=potA PE=3 SV=1	0.743531	0.549821	1.01115	0.0607497	HK83 hcp	HK83	0.0977338	0.136282	1.18716	0.379164	11575 hcp	11575
tr|A0A3M6P6V5|A0A3M6P6V5_AGGAP	2	2	2.978	Aggregatibacter aphrophilus	SDR family NAD(P)-dependent oxidoreductase OS=Aggregatibacter aphrophilus OX=732 GN=DOL88_05030 PE=4 SV=1	0.0855155	0.176938	1.35461	0.407226	HK83 hcp	HK83	0.390568	0.283683	1.22166	0.128641	11575 hcp	11575
tr|A0A3M6P6V6|A0A3M6P6V6_AGGAP	27	2	31.662	Aggregatibacter aphrophilus	Gamma-glutamyltransferase OS=Aggregatibacter aphrophilus OX=732 GN=ggt PE=4 SV=1	0.344362	0.367313	1.11519	0.146654	HK83	HK83 hcp	0.373418	0.276171	1.09695	0.134918	11575	11575 hcp
tr|A0A3M6P6V7|A0A3M6P6V7_AGGAP;tr|A0A369Z7I8|A0A369Z7I8_AGGAP	11	11	14.859	Aggregatibacter aphrophilus	Sugar transporter OS=Aggregatibacter aphrophilus OX=732 GN=DOL88_04870 PE=3 SV=1	0.0395244	0.127794	1.48526	0.570107	HK83 hcp	HK83	0.00439415	0.0320888	1.73698	0.9084	11575 hcp	11575
tr|A0A3M6P6V8|A0A3M6P6V8_AGGAP;tr|A0A369ZBB9|A0A369ZBB9_AGGAP	69	43	96.976	Aggregatibacter aphrophilus	D-galactose-binding periplasmic protein OS=Aggregatibacter aphrophilus OX=732 GN=DOL88_04940 PE=3 SV=1	0.068901	0.161798	1.73186	0.453037	HK83 hcp	HK83	0.0201854	0.0620596	1.45086	0.701112	11575	11575 hcp
tr|A0A3M6P6W2|A0A3M6P6W2_AGGAP	12	12	15.94	Aggregatibacter aphrophilus	Mannose-6-phosphate isomerase OS=Aggregatibacter aphrophilus OX=732 GN=manA PE=3 SV=1	0.726832	0.543153	1.08417	0.0622747	HK83	HK83 hcp	0.208389	0.206224	1.18904	0.229801	11575 hcp	11575
tr|A0A3M6P6W3|A0A3M6P6W3_AGGAP	27	2	34.545	Aggregatibacter aphrophilus	Beta-ketoacyl-ACP synthase I OS=Aggregatibacter aphrophilus OX=732 GN=DOL88_04920 PE=3 SV=1	0.760553	0.553706	1.02643	0.0593126	HK83	HK83 hcp	0.0998139	0.137625	1.47831	0.374766	11575	11575 hcp
tr|A0A3M6P6W5|A0A3M6P6W5_AGGAP;tr|A0A336N961|A0A336N961_AGGAP;tr|A0A448F7C3|A0A448F7C3_AGGAP	6	6	6.886	Aggregatibacter aphrophilus	ATP-binding cassette domain-containing protein OS=Aggregatibacter aphrophilus OX=732 GN=DOL88_05130 PE=4 SV=1	0.430673	0.413071	1.09223	0.115573	HK83 hcp	HK83	0.21502	0.209879	1.13935	0.224157	11575 hcp	11575
tr|A0A3M6P6X1|A0A3M6P6X1_AGGAP;tr|A0A3S4QCE7|A0A3S4QCE7_AGGAP	38	38	49.54	Aggregatibacter aphrophilus	Galactose-1-phosphate uridylyltransferase OS=Aggregatibacter aphrophilus OX=732 GN=DOL88_04950 PE=3 SV=1	0.0772804	0.168644	1.57978	0.428657	HK83 hcp	HK83	0.614372	0.368868	1.07142	0.075882	11575 hcp	11575
tr|A0A3M6P6X2|A0A3M6P6X2_AGGAP	4	4	4.951	Aggregatibacter aphrophilus	Putative sulfurtransferase YedF OS=Aggregatibacter aphrophilus OX=732 GN=DOL88_04705 PE=3 SV=1	0.897756	0.598873	1.00773	0.0516421	HK83	HK83 hcp	0.00153724	0.0184817	1.82315	0.971837	11575	11575 hcp
tr|A0A3M6P6X3|A0A3M6P6X3_AGGAP;tr|A0A336N2Q9|A0A336N2Q9_AGGAP;tr|A0A369ZDA7|A0A369ZDA7_AGGAP;tr|A0A448FBI9|A0A448FBI9_AGGAP	4	4	3.979	Aggregatibacter aphrophilus	Histidinol-phosphate aminotransferase OS=Aggregatibacter aphrophilus OX=732 GN=hisC PE=3 SV=1	0.152237	0.240852	1.17293	0.289094	HK83 hcp	HK83	0.448047	0.310275	1.0911	0.110528	11575	11575 hcp
tr|A0A3M6P6X5|A0A3M6P6X5_AGGAP;tr|A0A369ZIE6|A0A369ZIE6_AGGAP	17	17	13.707	Aggregatibacter aphrophilus	UPF0319 protein DOL88_05150 OS=Aggregatibacter aphrophilus OX=732 GN=DOL88_05150 PE=3 SV=1	0.0897377	0.181825	1.25376	0.397068	HK83	HK83 hcp	0.0123065	0.0492565	1.49319	0.783999	11575	11575 hcp
tr|A0A3M6P746|A0A3M6P746_AGGAP;tr|A0A336N8X8|A0A336N8X8_AGGAP	19	3	21.757	Aggregatibacter aphrophilus	DNA polymerase III subunit gamma/tau OS=Aggregatibacter aphrophilus OX=732 GN=dnaX PE=3 SV=1	0.875695	0.593647	1.01562	0.0524357	HK83 hcp	HK83	0.105242	0.141547	1.26676	0.363748	11575	11575 hcp
tr|A0A3M6P756|A0A3M6P756_AGGAP;tr|A0A336N8D3|A0A336N8D3_AGGAP	8	8	8.81	Aggregatibacter aphrophilus	Nif3-like dinuclear metal center hexameric protein OS=Aggregatibacter aphrophilus OX=732 GN=DOL88_05205 PE=3 SV=1	0.633377	0.505601	1.05766	0.0731337	HK83 hcp	HK83	0.00339538	0.0273435	1.42486	0.929261	11575	11575 hcp
tr|A0A3M6P761|A0A3M6P761_AGGAP	15	14	23.701	Aggregatibacter aphrophilus	Autonomous glycyl radical cofactor OS=Aggregatibacter aphrophilus OX=732 GN=grcA PE=3 SV=1	0.0342613	0.119424	1.30138	0.599309	HK83	HK83 hcp	0.365251	0.273401	1.09435	0.13807	11575	11575 hcp
tr|A0A3M6P763|A0A3M6P763_AGGAP	3	3	2.94	Aggregatibacter aphrophilus	Endonuclease/exonuclease/phosphatase family protein OS=Aggregatibacter aphrophilus OX=732 GN=DOL88_05235 PE=4 SV=1	0.292149	0.338641	1.4198	0.172014	HK83 hcp	HK83	0.682232	0.394364	1.21623	0.0669399	11575	11575 hcp
tr|A0A3M6P768|A0A3M6P768_AGGAP;tr|A0A336N1Z7|A0A336N1Z7_AGGAP;tr|A0A3S4S569|A0A3S4S569_AGGAP	11	11	13.834	Aggregatibacter aphrophilus	LacI family DNA-binding transcriptional regulator OS=Aggregatibacter aphrophilus OX=732 GN=DOL88_04945 PE=4 SV=1	0.0508763	0.143254	1.85977	0.51738	HK83 hcp	HK83	0.301373	0.246768	1.36601	0.16707	11575 hcp	11575
tr|A0A3M6P770|A0A3M6P770_AGGAP;tr|A0A336N4I9|A0A336N4I9_AGGAP	20	18	24.826	Aggregatibacter aphrophilus	Aldose 1-epimerase OS=Aggregatibacter aphrophilus OX=732 GN=galM PE=3 SV=1	0.0782851	0.169428	1.50046	0.425918	HK83 hcp	HK83	0.302467	0.247459	1.24136	0.166498	11575 hcp	11575
tr|A0A3M6P773|A0A3M6P773_AGGAP;tr|A0A448F7J3|A0A448F7J3_AGGAP	11	11	10.908	Aggregatibacter aphrophilus	Exoribonuclease 2 OS=Aggregatibacter aphrophilus OX=732 GN=rnb PE=3 SV=1	0.193787	0.274153	1.18251	0.243096	HK83 hcp	HK83	0.0508588	0.101087	1.37687	0.517453	11575 hcp	11575
tr|A0A3M6P778|A0A3M6P778_AGGAP;tr|A0A369ZES5|A0A369ZES5_AGGAP	2	2	1.984	Aggregatibacter aphrophilus	ATP-grasp domain-containing protein OS=Aggregatibacter aphrophilus OX=732 GN=DOL88_04850 PE=4 SV=1	0.189058	0.26866	1.29048	0.247679	HK83 hcp	HK83	0.870968	0.450025	1.00446	0.0526267	11575	11575 hcp
tr|A0A3M6P785|A0A3M6P785_AGGAP;tr|A0A369ZIK1|A0A369ZIK1_AGGAP	11	9	12.825	Aggregatibacter aphrophilus	Galactokinase OS=Aggregatibacter aphrophilus OX=732 GN=galK PE=3 SV=1	0.037568	0.123966	22.372	0.580545	HK83	HK83 hcp	0.00250886	0.0235559	1.2404	0.949053	11575 hcp	11575
tr|A0A3M6P788|A0A3M6P788_AGGAP;tr|A0A336NC34|A0A336NC34_AGGAP;tr|A0A369ZBC8|A0A369ZBC8_AGGAP;tr|A0A3S4QAM6|A0A3S4QAM6_AGGAP	19	19	20.782	Aggregatibacter aphrophilus	Polysaccharide biosynthesis protein GumC OS=Aggregatibacter aphrophilus OX=732 GN=DOL88_04875 PE=3 SV=1	0.072107	0.163743	1.24218	0.443369	HK83 hcp	HK83	0.00700201	0.0389997	1.27611	0.860465	11575 hcp	11575
tr|A0A3M6P794|A0A3M6P794_AGGAP;tr|A0A3S4RGD1|A0A3S4RGD1_AGGAP;tr|A0A336N583|A0A336N583_AGGAP	22	22	32.792	Aggregatibacter aphrophilus	30S ribosomal protein S2 OS=Aggregatibacter aphrophilus OX=732 GN=rpsB PE=3 SV=1	0.170326	0.256192	1.18468	0.267363	HK83	HK83 hcp	0.853679	0.445764	1.06575	0.0533891	11575	11575 hcp
tr|A0A3M6P798|A0A3M6P798_AGGAP;tr|A0A336N3J4|A0A336N3J4_AGGAP;tr|A0A448F6F4|A0A448F6F4_AGGAP;tr|A0A369ZAG2|A0A369ZAG2_AGGAP	6	6	6.898	Aggregatibacter aphrophilus	Folate-binding protein OS=Aggregatibacter aphrophilus OX=732 GN=DOL88_04730 PE=4 SV=1	0.0939391	0.184998	1.3437	0.387455	HK83 hcp	HK83	0.811601	0.435788	1.12828	0.0556751	11575	11575 hcp
tr|A0A3M6P799|A0A3M6P799_AGGAP	36	6	41.641	Aggregatibacter aphrophilus	Galactose/methyl galactoside import ATP-binding protein MglA OS=Aggregatibacter aphrophilus OX=732 GN=DOL88_04935 PE=3 SV=1	0.0128836	0.0866139	1.81971	0.776913	HK83 hcp	HK83	0.0632621	0.112883	1.21791	0.471194	11575 hcp	11575
tr|A0A3M6P7B9|A0A3M6P7B9_AGGAP;tr|A0A369ZBE4|A0A369ZBE4_AGGAP	22	22	27.859	Aggregatibacter aphrophilus	Phosphoserine aminotransferase OS=Aggregatibacter aphrophilus OX=732 GN=serC PE=3 SV=1	0.0629535	0.156205	1.45836	0.472234	HK83 hcp	HK83	0.132575	0.162352	1.24597	0.316547	11575 hcp	11575
tr|A0A3M6P7C6|A0A3M6P7C6_AGGAP;tr|A0A448F653|A0A448F653_AGGAP	5	5	5.885	Aggregatibacter aphrophilus	Fe(3+) ions import ATP-binding protein FbpC OS=Aggregatibacter aphrophilus OX=732 GN=fbpC PE=3 SV=1	0.386778	0.389977	1.23924	0.12999	HK83 hcp	HK83	0.161339	0.180952	1.22591	0.277787	11575 hcp	11575
tr|A0A3M6P7D9|A0A3M6P7D9_AGGAP;tr|A0A3S4S2E2|A0A3S4S2E2_AGGAP	5	4	4.922	Aggregatibacter aphrophilus	UDP-N-acetylglucosamine-peptide N-acetylglucosaminyltransferase OS=Aggregatibacter aphrophilus OX=732 GN=DOL88_04770 PE=4 SV=1	0.647272	0.510747	1.41186	0.0712486	HK83	HK83 hcp	0.137999	0.165446	1.29587	0.308515	11575 hcp	11575
tr|A0A3M6P7E4|A0A3M6P7E4_AGGAP	7	7	6.885	Aggregatibacter aphrophilus	Purine nucleoside phosphoramidase OS=Aggregatibacter aphrophilus OX=732 GN=DOL88_04590 PE=4 SV=1	0.878287	0.594259	1.0012	0.0523341	HK83 hcp	HK83	0.0101249	0.0445612	1.30226	0.812732	11575	11575 hcp
tr|A0A3M6P7E6|A0A3M6P7E6_AGGAP;tr|A0A448F8J5|A0A448F8J5_AGGAP	14	14	15.807	Aggregatibacter aphrophilus	ATP-dependent 6-phosphofructokinase OS=Aggregatibacter aphrophilus OX=732 GN=pfkA PE=3 SV=1 [tr|A0A3M6P7E6|A0A3M6P7E6_AGGAP,tr|A0A448F8J5|A0A448F8J5_AGGAP]	0.0455022	0.135062	1.38288	0.540839	HK83 hcp	HK83	0.318284	0.252108	1.09668	0.158552	11575	11575 hcp
tr|A0A3M6P7H1|A0A3M6P7H1_AGGAP	3	3	3.978	Aggregatibacter aphrophilus	Uncharacterized protein OS=Aggregatibacter aphrophilus OX=732 GN=DOL88_04620 PE=4 SV=1	0.245739	0.307577	1.1	0.200722	HK83 hcp	HK83	0.000302761	0.00877876	1.55652	0.997939	11575 hcp	11575
tr|A0A3M6P7I9|A0A3M6P7I9_AGGAP	11	2	11.914	Aggregatibacter aphrophilus	Signal peptidase I OS=Aggregatibacter aphrophilus OX=732 GN=DOL88_04645 PE=3 SV=1	0.090832	0.182875	1.54121	0.394518	HK83 hcp	HK83	0.23545	0.218158	1.20248	0.208113	11575 hcp	11575
tr|A0A3M6P7R8|A0A3M6P7R8_AGGAP	22	21	23.715	Aggregatibacter aphrophilus	Uncharacterized protein OS=Aggregatibacter aphrophilus OX=732 GN=DOL88_04490 PE=4 SV=1	0.0933148	0.184655	1.18788	0.388854	HK83 hcp	HK83	0.0140902	0.0538406	1.35491	0.762706	11575 hcp	11575
tr|A0A3M6P7S3|A0A3M6P7S3_AGGAP;tr|A0A336N6A4|A0A336N6A4_AGGAP;tr|A0A448F840|A0A448F840_AGGAP	7	7	8.899	Aggregatibacter aphrophilus	Pyruvate formate-lyase-activating enzyme OS=Aggregatibacter aphrophilus OX=732 GN=pflA PE=3 SV=1	0.126701	0.215479	1.2383	0.325688	HK83 hcp	HK83	0.147648	0.172056	1.15261	0.295108	11575 hcp	11575
tr|A0A3M6P7V6|A0A3M6P7V6_AGGAP	19	19	27.712	Aggregatibacter aphrophilus	2,3-bisphosphoglycerate-dependent phosphoglycerate mutase OS=Aggregatibacter aphrophilus OX=732 GN=gpmA PE=3 SV=1	0.036185	0.122159	1.1588	0.588212	HK83 hcp	HK83	0.0651289	0.114045	1.16954	0.46501	11575	11575 hcp
tr|A0A3M6P7W9|A0A3M6P7W9_AGGAP	3	3	3.931	Aggregatibacter aphrophilus	Antibiotic biosynthesis monooxygenase OS=Aggregatibacter aphrophilus OX=732 GN=DOL88_04900 PE=4 SV=1	0.00950486	0.0827459	1.30836	0.821528	HK83 hcp	HK83	0.502247	0.329436	1.07625	0.0967905	11575 hcp	11575
tr|A0A3M6P7X3|A0A3M6P7X3_AGGAP	5	5	4.97	Aggregatibacter aphrophilus	Potassium transporter OS=Aggregatibacter aphrophilus OX=732 GN=DOL88_04700 PE=3 SV=1	0.167769	0.253733	1.41768	0.270259	HK83 hcp	HK83	0.0178381	0.0583533	1.78724	0.72308	11575 hcp	11575
tr|A0A3M6P803|A0A3M6P803_AGGAP	32	7	38.719	Aggregatibacter aphrophilus	Elongation factor Ts OS=Aggregatibacter aphrophilus OX=732 GN=tsf PE=3 SV=1	0.646747	0.51065	1.04146	0.0713179	HK83 hcp	HK83	0.0228564	0.0656941	1.25876	0.678265	11575	11575 hcp
tr|A0A3M6P807|A0A3M6P807_AGGAP	2	2	1.923	Aggregatibacter aphrophilus	Protein IscX OS=Aggregatibacter aphrophilus OX=732 GN=iscX PE=3 SV=1	0.359519	0.376847	1.15731	0.140348	HK83 hcp	HK83	0.474909	0.32024	1.07258	0.103365	11575	11575 hcp
tr|A0A3M6P821|A0A3M6P821_AGGAP	3	3	3.955	Aggregatibacter aphrophilus	Flavodoxin family protein OS=Aggregatibacter aphrophilus OX=732 GN=DOL88_04720 PE=4 SV=1	0.109866	0.201448	1.98892	0.35485	HK83 hcp	HK83	0.355973	0.269525	1.24949	0.141787	11575 hcp	11575
tr|A0A3M6P822|A0A3M6P822_AGGAP	35	21	36.687	Aggregatibacter aphrophilus	Uncharacterized protein OS=Aggregatibacter aphrophilus OX=732 GN=DOL88_04450 PE=4 SV=1	0.448093	0.421878	1.07297	0.110515	HK83 hcp	HK83	0.00141519	0.0180133	1.69726	0.974723	11575 hcp	11575
tr|A0A3M6P823|A0A3M6P823_AGGAP;tr|A0A336N4W1|A0A336N4W1_AGGAP;tr|A0A3S4Q3Q8|A0A3S4Q3Q8_AGGAP	9	9	11.939	Aggregatibacter aphrophilus	YicC family protein OS=Aggregatibacter aphrophilus OX=732 GN=DOL88_04735 PE=4 SV=1	0.210882	0.282305	1.26203	0.227652	HK83 hcp	HK83	0.278026	0.236454	1.09712	0.180035	11575	11575 hcp
tr|A0A3M6P824|A0A3M6P824_AGGAP	2	2	1.994	Aggregatibacter aphrophilus	DUF1007 family protein OS=Aggregatibacter aphrophilus OX=732 GN=DOL88_04385 PE=4 SV=1	0.400291	0.398448	1.11784	0.125276	HK83	HK83 hcp	0.0122504	0.0492565	1.39403	0.784699	11575	11575 hcp
tr|A0A3M6P825|A0A3M6P825_AGGAP;tr|A0A336N9T4|A0A336N9T4_AGGAP;tr|A0A448F9H6|A0A448F9H6_AGGAP	5	5	4.943	Aggregatibacter aphrophilus	Uncharacterized protein OS=Aggregatibacter aphrophilus OX=732 GN=DOL88_04495 PE=4 SV=1	0.999681	0.62582	1.02468	0.05	HK83 hcp	HK83	0.234696	0.218111	1.25732	0.208672	11575 hcp	11575
tr|A0A3M6P831|A0A3M6P831_AGGAP;tr|A0A336NDJ1|A0A336NDJ1_AGGAP;tr|A0A448F647|A0A448F647_AGGAP	7	7	7.899	Aggregatibacter aphrophilus	Co-chaperone protein DjlA OS=Aggregatibacter aphrophilus OX=732 GN=djlA PE=3 SV=1	0.756618	0.552304	1.04783	0.0596345	HK83 hcp	HK83	0.0440733	0.0940472	1.43285	0.547506	11575 hcp	11575
tr|A0A3M6P832|A0A3M6P832_AGGAP;tr|A0A369ZAH2|A0A369ZAH2_AGGAP	56	26	73.203	Aggregatibacter aphrophilus	Iron ABC transporter substrate-binding protein OS=Aggregatibacter aphrophilus OX=732 GN=DOL88_04775 PE=3 SV=1	0.487621	0.441226	1.10674	0.100223	HK83	HK83 hcp	0.103972	0.140412	1.60062	0.366271	11575	11575 hcp
tr|A0A3M6P834|A0A3M6P834_AGGAP	11	2	12.786	Aggregatibacter aphrophilus	VacJ family lipoprotein OS=Aggregatibacter aphrophilus OX=732 GN=DOL88_04550 PE=3 SV=1	0.46291	0.428635	1.09339	0.106473	HK83 hcp	HK83	0.0523201	0.102976	1.35523	0.511472	11575 hcp	11575
tr|A0A3M6P836|A0A3M6P836_AGGAP	13	13	12.894	Aggregatibacter aphrophilus	UPF0304 protein DOL88_04545 OS=Aggregatibacter aphrophilus OX=732 GN=DOL88_04545 PE=3 SV=1	0.226358	0.293737	1.32079	0.215015	HK83 hcp	HK83	0.591457	0.362435	1.06221	0.0794719	11575	11575 hcp
tr|A0A3M6P839|A0A3M6P839_AGGAP;tr|A0A336N7U7|A0A336N7U7_AGGAP	6	6	5.967	Aggregatibacter aphrophilus	Copper chaperone PCu(A)C OS=Aggregatibacter aphrophilus OX=732 GN=DOL88_04790 PE=4 SV=1	0.255456	0.314317	1.32925	0.194118	HK83 hcp	HK83	0.000543747	0.0119836	1.90733	0.993991	11575	11575 hcp
tr|A0A3M6P843|A0A3M6P843_AGGAP;tr|A0A369ZB25|A0A369ZB25_AGGAP;tr|A0A448F801|A0A448F801_AGGAP	6	5	5.937	Aggregatibacter aphrophilus	UPF0246 protein DOL88_04625 OS=Aggregatibacter aphrophilus OX=732 GN=DOL88_04625 PE=3 SV=1	0.923384	0.60629	1.02278	0.0509191	HK83 hcp	HK83	0.0709969	0.118068	1.24488	0.446666	11575	11575 hcp
tr|A0A3M6P848|A0A3M6P848_AGGAP	3	3	2.977	Aggregatibacter aphrophilus	Uracil-DNA glycosylase OS=Aggregatibacter aphrophilus OX=732 GN=ung PE=3 SV=1	0.475115	0.435179	1.27249	0.103313	HK83 hcp	HK83	0.00118461	0.0164486	1.23326	0.980129	11575 hcp	11575
tr|A0A3M6P855|A0A3M6P855_AGGAP	6	6	5.951	Aggregatibacter aphrophilus	GTPase Era OS=Aggregatibacter aphrophilus OX=732 GN=era PE=3 SV=1	0.00371299	0.0737324	1.79531	0.922462	HK83 hcp	HK83	0.0734916	0.119695	1.27633	0.439328	11575 hcp	11575
tr|A0A3M6P856|A0A3M6P856_AGGAP;tr|A0A3S4Q6F5|A0A3S4Q6F5_AGGAP;tr|A0A336N5R3|A0A336N5R3_AGGAP;tr|A0A369Z7U4|A0A369Z7U4_AGGAP	14	14	14.858	Aggregatibacter aphrophilus	Fe(3+) ions import ATP-binding protein FbpC OS=Aggregatibacter aphrophilus OX=732 GN=fbpC PE=3 SV=1 [tr|A0A3M6P856|A0A3M6P856_AGGAP,tr|A0A3S4Q6F5|A0A3S4Q6F5_AGGAP]	0.118583	0.208848	1.21931	0.339162	HK83 hcp	HK83	0.14494	0.170146	1.194	0.298763	11575 hcp	11575
tr|A0A3M6P889|A0A3M6P889_AGGAP	9	9	9.791	Aggregatibacter aphrophilus	TbpB_B_D domain-containing protein OS=Aggregatibacter aphrophilus OX=732 GN=DOL88_04660 PE=4 SV=1	0.0437783	0.134665	1.1873	0.548906	HK83 hcp	HK83	0.522826	0.337385	1.03254	0.0922691	11575	11575 hcp
tr|A0A3M6P8U3|A0A3M6P8U3_AGGAP;tr|A0A336NBA4|A0A336NBA4_AGGAP;tr|A0A448F8Y4|A0A448F8Y4_AGGAP	6	6	6.885	Aggregatibacter aphrophilus	DUF4123 domain-containing protein OS=Aggregatibacter aphrophilus OX=732 GN=DOL88_04485 PE=4 SV=1	0.189874	0.269518	1.13703	0.246878	HK83 hcp	HK83	0.025648	0.0705157	1.35654	0.656448	11575 hcp	11575
tr|A0A3M6P8X2|A0A3M6P8X2_AGGAP	2	2	1.987	Aggregatibacter aphrophilus	Uncharacterized protein OS=Aggregatibacter aphrophilus OX=732 GN=DOL88_04520 PE=4 SV=1	0.692056	0.530034	1.04764	0.0658353	HK83 hcp	HK83	0.0149475	0.0546571	1.5	0.753077	11575 hcp	11575
tr|A0A3M6P8Y3|A0A3M6P8Y3_AGGAP;tr|A0A369Z4K5|A0A369Z4K5_AGGAP	59	58	69.571	Aggregatibacter aphrophilus	Phospho-sugar mutase OS=Aggregatibacter aphrophilus OX=732 GN=DOL88_04535 PE=3 SV=1	0.15489	0.243835	1.2361	0.285715	HK83 hcp	HK83	0.673046	0.391011	1.06861	0.068014	11575	11575 hcp
tr|A0A3M6P8Y7|A0A3M6P8Y7_AGGAP	6	6	5.904	Aggregatibacter aphrophilus	Uncharacterized protein OS=Aggregatibacter aphrophilus OX=732 GN=DOL88_04510 PE=4 SV=1	0.714262	0.537246	1.02667	0.0635003	HK83 hcp	HK83	0.00834062	0.0404994	1.31587	0.838908	11575 hcp	11575
tr|A0A3M6P908|A0A3M6P908_AGGAP;tr|A0A369ZBU5|A0A369ZBU5_AGGAP;tr|A0A336N9M4|A0A336N9M4_AGGAP;tr|A0A336NDA1|A0A336NDA1_AGGAP	20	20	21.848	Aggregatibacter aphrophilus	ATP-dependent protease ATPase subunit HslU OS=Aggregatibacter aphrophilus OX=732 GN=hslU PE=3 SV=1	0.370656	0.381903	1.11546	0.135972	HK83 hcp	HK83	0.575178	0.357755	1.05977	0.0822173	11575	11575 hcp
tr|A0A3M6P913|A0A3M6P913_AGGAP;tr|A0A3S5ECW9|A0A3S5ECW9_AGGAP	22	21	24.77	Aggregatibacter aphrophilus	Methionine--tRNA ligase OS=Aggregatibacter aphrophilus OX=732 GN=metG PE=3 SV=1	0.0786086	0.169839	1.31767	0.425044	HK83	HK83 hcp	0.501284	0.329332	1.17445	0.0970109	11575	11575 hcp
tr|A0A3M6P920|A0A3M6P920_AGGAP	15	15	17.889	Aggregatibacter aphrophilus	Iron-sulfur cluster carrier protein OS=Aggregatibacter aphrophilus OX=732 GN=DOL88_04390 PE=3 SV=1	0.22596	0.29352	1.21528	0.215326	HK83	HK83 hcp	0.382586	0.280635	1.09367	0.131507	11575	11575 hcp
tr|A0A3M6P969|A0A3M6P969_AGGAP;tr|A0A336N2G0|A0A336N2G0_AGGAP	7	7	8.925	Aggregatibacter aphrophilus	Co-chaperone protein HscB homolog OS=Aggregatibacter aphrophilus OX=732 GN=hscB PE=3 SV=1	0.837673	0.582799	1.03956	0.0541857	HK83	HK83 hcp	0.127882	0.159749	1.39151	0.323812	11575	11575 hcp
tr|A0A3M6P987|A0A3M6P987_AGGAP;tr|A0A336N2I0|A0A336N2I0_AGGAP	19	19	22.876	Aggregatibacter aphrophilus	Inositol-1-monophosphatase OS=Aggregatibacter aphrophilus OX=732 GN=DOL88_04445 PE=3 SV=1	0.03157	0.113981	1.37341	0.615755	HK83	HK83 hcp	0.546073	0.345598	1.09644	0.0875626	11575	11575 hcp
tr|A0A3M6P9B1|A0A3M6P9B1_AGGAP	3	3	2.94	Aggregatibacter aphrophilus	Iron-binding protein IscA OS=Aggregatibacter aphrophilus OX=732 GN=DOL88_04420 PE=3 SV=1	0.639374	0.507986	1.04752	0.0723076	HK83	HK83 hcp	0.433144	0.303927	1.33964	0.114834	11575	11575 hcp
tr|A0A3M6P9C4|A0A3M6P9C4_AGGAP;tr|A0A336N1S7|A0A336N1S7_AGGAP	25	7	30.737	Aggregatibacter aphrophilus	Cysteine desulfurase IscS OS=Aggregatibacter aphrophilus OX=732 GN=iscS PE=3 SV=1	0.977496	0.620943	1.00591	0.050079	HK83	HK83 hcp	0.845372	0.443541	1.00258	0.0537915	11575 hcp	11575
tr|A0A3M6P9D7|A0A3M6P9D7_AGGAP;tr|A0A448FBJ1|A0A448FBJ1_AGGAP	17	16	23.746	Aggregatibacter aphrophilus	Uncharacterized protein OS=Aggregatibacter aphrophilus OX=732 GN=DOL88_04470 PE=4 SV=1 [tr|A0A3M6P9D7|A0A3M6P9D7_AGGAP,tr|A0A448FBJ1|A0A448FBJ1_AGGAP]	0.314112	0.352799	1.15318	0.160591	HK83 hcp	HK83	0.267058	0.231761	1.21724	0.186671	11575	11575 hcp
tr|A0A3M6P9E0|A0A3M6P9E0_AGGAP;tr|A0A336NB85|A0A336NB85_AGGAP	15	7	14.904	Aggregatibacter aphrophilus	Nickel ABC transporter, nickel/metallophore periplasmic binding protein OS=Aggregatibacter aphrophilus OX=732 GN=nikA PE=4 SV=1	0.0499992	0.1426	1.22198	0.521047	HK83	HK83 hcp	0.0165231	0.0569619	1.41749	0.736285	11575	11575 hcp
tr|A0A3M6P9K4|A0A3M6P9K4_AGGAP;tr|A0A369Z437|A0A369Z437_AGGAP	20	18	25.756	Aggregatibacter aphrophilus	Chaperone protein HscA homolog OS=Aggregatibacter aphrophilus OX=732 GN=hscA PE=3 SV=1	0.495706	0.446316	1.0847	0.0983024	HK83	HK83 hcp	0.0937272	0.133915	1.45516	0.387929	11575	11575 hcp
tr|A0A3M6PBQ1|A0A3M6PBQ1_AGGAP	18	18	19.751	Aggregatibacter aphrophilus	Glutamate-1-semialdehyde 2,1-aminomutase OS=Aggregatibacter aphrophilus OX=732 GN=hemL PE=3 SV=1	0.204287	0.278416	1.41581	0.233411	HK83 hcp	HK83	0.355	0.269397	1.17826	0.142185	11575 hcp	11575
tr|A0A3M6PBQ9|A0A3M6PBQ9_AGGAP	14	14	17.889	Aggregatibacter aphrophilus	Quinone-dependent D-lactate dehydrogenase OS=Aggregatibacter aphrophilus OX=732 GN=dld PE=3 SV=1	0.397934	0.396814	1.14289	0.126079	HK83 hcp	HK83	0.815954	0.436893	1.01938	0.0554096	11575 hcp	11575
tr|A0A3M6PBU7|A0A3M6PBU7_AGGAP	11	11	12.874	Aggregatibacter aphrophilus	Sel1 repeat family protein OS=Aggregatibacter aphrophilus OX=732 GN=DOL88_03990 PE=4 SV=1	0.435677	0.414829	1.07936	0.114085	HK83	HK83 hcp	0.177723	0.189855	1.19758	0.259281	11575 hcp	11575
tr|A0A3M6PBX5|A0A3M6PBX5_AGGAP;tr|A0A369ZER3|A0A369ZER3_AGGAP	50	41	72.366	Aggregatibacter aphrophilus	Outer membrane protein A OS=Aggregatibacter aphrophilus OX=732 GN=ompA PE=3 SV=1	0.313904	0.352799	1.14991	0.160694	HK83	HK83 hcp	0.00809682	0.040112	1.19219	0.842702	11575 hcp	11575
tr|A0A3M6PBY6|A0A3M6PBY6_AGGAP	3	3	3.985	Aggregatibacter aphrophilus	Glucosamine-6-phosphate deaminase OS=Aggregatibacter aphrophilus OX=732 GN=nagB PE=3 SV=1	0.55908	0.473825	1.07839	0.0851018	HK83 hcp	HK83	0.0159491	0.0564842	1.64098	0.742273	11575	11575 hcp
tr|A0A3M6PBY9|A0A3M6PBY9_AGGAP	3	3	3.938	Aggregatibacter aphrophilus	Putative N-acetylmannosamine-6-phosphate 2-epimerase OS=Aggregatibacter aphrophilus OX=732 GN=nanE PE=3 SV=1	0.419396	0.407177	1.19	0.119038	HK83	HK83 hcp	0.96262	0.477126	1.00208	0.0502181	11575 hcp	11575
tr|A0A3M6PBZ1|A0A3M6PBZ1_AGGAP	5	5	4.97	Aggregatibacter aphrophilus	Thiol peroxidase OS=Aggregatibacter aphrophilus OX=732 GN=tpx PE=3 SV=1	0.228207	0.295533	1.14112	0.213582	HK83 hcp	HK83	0.425502	0.300705	1.07312	0.117143	11575	11575 hcp
tr|A0A3M6PC06|A0A3M6PC06_AGGAP	8	8	9.863	Aggregatibacter aphrophilus	PTS glucose transporter subunit IIBC OS=Aggregatibacter aphrophilus OX=732 GN=DOL88_04115 PE=4 SV=1	0.0810412	0.173619	1.25023	0.418587	HK83 hcp	HK83	0.0407986	0.089618	1.25483	0.563551	11575 hcp	11575
tr|A0A3M6PCD3|A0A3M6PCD3_AGGAP	8	7	8.874	Aggregatibacter aphrophilus	Pyridoxal phosphate-dependent aminotransferase OS=Aggregatibacter aphrophilus OX=732 GN=DOL88_04310 PE=4 SV=1	0.994696	0.625273	1.00292	0.0500044	HK83	HK83 hcp	0.477513	0.32068	1.21591	0.102709	11575	11575 hcp
tr|A0A3M6PCR7|A0A3M6PCR7_AGGAP	3	3	2.984	Aggregatibacter aphrophilus	L-lactate permease OS=Aggregatibacter aphrophilus OX=732 GN=DOL88_03925 PE=3 SV=1	0.0362048	0.122159	1.28104	0.588101	HK83	HK83 hcp	0.18527	0.19493	1.36286	0.251456	11575	11575 hcp
tr|A0A3M6PCY2|A0A3M6PCY2_AGGAP;tr|A0A369Z5J6|A0A369Z5J6_AGGAP	4	4	3.975	Aggregatibacter aphrophilus	TlpA family protein disulfide reductase OS=Aggregatibacter aphrophilus OX=732 GN=DOL88_03975 PE=4 SV=1	0.000122572	0.0190826	1.6817	0.999718	HK83 hcp	HK83	0.000822983	0.0141835	1.6529	0.988297	11575 hcp	11575
tr|A0A3M6PD05|A0A3M6PD05_AGGAP	8	8	7.926	Aggregatibacter aphrophilus	Methionine aminopeptidase OS=Aggregatibacter aphrophilus OX=732 GN=map PE=3 SV=1	0.977544	0.620943	1.00548	0.0500787	HK83 hcp	HK83	0.794138	0.431044	1.02986	0.0568094	11575 hcp	11575
tr|A0A3M6PD97|A0A3M6PD97_AGGAP;tr|A0A336N5R6|A0A336N5R6_AGGAP	15	15	18.819	Aggregatibacter aphrophilus	(Fe-S)-binding protein OS=Aggregatibacter aphrophilus OX=732 GN=DOL88_03930 PE=4 SV=1	0.334487	0.364753	1.08947	0.150995	HK83 hcp	HK83	0.357188	0.270042	1.10991	0.141291	11575 hcp	11575
tr|A0A3M6PDC1|A0A3M6PDC1_AGGAP	53	51	67.349	Aggregatibacter aphrophilus	Acetyltransferase component of pyruvate dehydrogenase complex OS=Aggregatibacter aphrophilus OX=732 GN=aceF PE=3 SV=1	0.0440592	0.134876	1.28112	0.547572	HK83 hcp	HK83	0.862576	0.448037	1.03209	0.0529841	11575	11575 hcp
tr|A0A3M6PDE3|A0A3M6PDE3_AGGAP;tr|A0A448F7G6|A0A448F7G6_AGGAP	18	18	26.796	Aggregatibacter aphrophilus	Iron transporter OS=Aggregatibacter aphrophilus OX=732 GN=DOL88_03950 PE=3 SV=1 [tr|A0A3M6PDE3|A0A3M6PDE3_AGGAP,tr|A0A448F7G6|A0A448F7G6_AGGAP]	0.151746	0.2407	1.211	0.289728	HK83	HK83 hcp	0.0105584	0.0454557	1.59663	0.806758	11575	11575 hcp
tr|A0A3M6PDE8|A0A3M6PDE8_AGGAP	8	2	8.948	Aggregatibacter aphrophilus	DUF2318 domain-containing protein OS=Aggregatibacter aphrophilus OX=732 GN=DOL88_03955 PE=4 SV=1	0.200446	0.276947	1.22817	0.236878	HK83	HK83 hcp	0.166131	0.183405	1.25224	0.272143	11575 hcp	11575
tr|A0A3M6PDG1|A0A3M6PDG1_AGGAP	8	8	7.971	Aggregatibacter aphrophilus	DUF2827 family protein OS=Aggregatibacter aphrophilus OX=732 GN=DOL88_04180 PE=4 SV=1	0.0433893	0.133792	1.763	0.550766	HK83 hcp	HK83	0.556463	0.349525	1.05121	0.0855874	11575 hcp	11575
tr|A0A3M6PDH2|A0A3M6PDH2_AGGAP;tr|A0A369ZCZ7|A0A369ZCZ7_AGGAP	5	5	4.827	Aggregatibacter aphrophilus	ATP-dependent RNA helicase HrpA OS=Aggregatibacter aphrophilus OX=732 GN=DOL88_04010 PE=4 SV=1	0.0244827	0.10654	1.8786	0.665321	HK83 hcp	HK83	0.08747	0.129478	1.55201	0.402459	11575 hcp	11575
tr|A0A3M6PDI2|A0A3M6PDI2_AGGAP	13	13	14.894	Aggregatibacter aphrophilus	L,D-transpeptidase OS=Aggregatibacter aphrophilus OX=732 GN=DOL88_03740 PE=3 SV=1	0.683789	0.526482	1.03772	0.0667618	HK83 hcp	HK83	1.00798e-05	0.000993717	2.38278	1	11575	11575 hcp
tr|A0A3M6PDJ2|A0A3M6PDJ2_AGGAP	7	3	6.919	Aggregatibacter aphrophilus	Bifunctional uridylyltransferase/uridylyl-removing enzyme OS=Aggregatibacter aphrophilus OX=732 GN=glnD PE=3 SV=1	0.385253	0.389977	1.24969	0.130539	HK83 hcp	HK83	0.527271	0.339118	1.11724	0.0913373	11575 hcp	11575
tr|A0A3M6PDJ5|A0A3M6PDJ5_AGGAP;tr|A0A336N5Y5|A0A336N5Y5_AGGAP;tr|A0A3S4PXL8|A0A3S4PXL8_AGGAP	27	27	32.711	Aggregatibacter aphrophilus	GMP synthase [glutamine-hydrolyzing] OS=Aggregatibacter aphrophilus OX=732 GN=guaA PE=3 SV=1	0.529278	0.460876	1.15475	0.0909217	HK83	HK83 hcp	0.284024	0.238845	1.15274	0.176559	11575	11575 hcp
tr|A0A3M6PDJ8|A0A3M6PDJ8_AGGAP;tr|A0A369ZFB3|A0A369ZFB3_AGGAP;tr|A0A3S4PS27|A0A3S4PS27_AGGAP	7	7	7.958	Aggregatibacter aphrophilus	N-acetylglucosamine-6-phosphate deacetylase OS=Aggregatibacter aphrophilus OX=732 GN=DOL88_04070 PE=3 SV=1	0.0105657	0.0827459	1.42076	0.80666	HK83 hcp	HK83	0.0537085	0.104506	1.30604	0.505935	11575	11575 hcp
tr|A0A3M6PDK7|A0A3M6PDK7_AGGAP	3	3	2.987	Aggregatibacter aphrophilus	MurR/RpiR family transcriptional regulator OS=Aggregatibacter aphrophilus OX=732 GN=DOL88_04085 PE=4 SV=1	0.0508602	0.143254	1.41968	0.517447	HK83 hcp	HK83	0.843537	0.443509	1.00142	0.0538836	11575	11575 hcp
tr|A0A3M6PDK9|A0A3M6PDK9_AGGAP;tr|A0A369Z9X2|A0A369Z9X2_AGGAP	17	17	18.901	Aggregatibacter aphrophilus	Protease 4 OS=Aggregatibacter aphrophilus OX=732 GN=sppA PE=3 SV=1	0.910279	0.602061	1.02837	0.0512623	HK83	HK83 hcp	0.0280994	0.0739636	1.18089	0.638769	11575 hcp	11575
tr|A0A3M6PDL7|A0A3M6PDL7_AGGAP;tr|A0A336NCF7|A0A336NCF7_AGGAP;tr|A0A448F7M1|A0A448F7M1_AGGAP;tr|A0A369Z3J7|A0A369Z3J7_AGGAP	7	7	8.899	Aggregatibacter aphrophilus	RNA chaperone ProQ OS=Aggregatibacter aphrophilus OX=732 GN=proQ PE=3 SV=1	0.588135	0.48622	1.06593	0.0800185	HK83 hcp	HK83	0.0820142	0.125204	1.28365	0.416062	11575	11575 hcp
tr|A0A3M6PDL8|A0A3M6PDL8_AGGAP;tr|A0A448F7A2|A0A448F7A2_AGGAP	34	33	43.693	Aggregatibacter aphrophilus	Dihydrolipoyllysine-residue succinyltransferase component of 2-oxoglutarate dehydrogenase complex OS=Aggregatibacter aphrophilus OX=732 GN=DOL88_03760 PE=3 SV=1	0.150074	0.238917	1.25114	0.291902	HK83	HK83 hcp	0.0322093	0.0797263	1.3995	0.611745	11575 hcp	11575
tr|A0A3M6PDL9|A0A3M6PDL9_AGGAP;tr|A0A369Z826|A0A369Z826_AGGAP	19	3	20.884	Aggregatibacter aphrophilus	Iron permease OS=Aggregatibacter aphrophilus OX=732 GN=DOL88_03945 PE=3 SV=1	0.0664933	0.160291	1.32038	0.460601	HK83 hcp	HK83	0.124928	0.158095	1.13737	0.328545	11575 hcp	11575
tr|A0A3M6PDM2|A0A3M6PDM2_AGGAP	12	2	13.819	Aggregatibacter aphrophilus	N-acetylneuraminate epimerase OS=Aggregatibacter aphrophilus OX=732 GN=nanM PE=3 SV=1	0.858492	0.588263	1.00917	0.0531667	HK83 hcp	HK83	0.0218162	0.0638207	1.62184	0.686914	11575	11575 hcp
tr|A0A3M6PDM3|A0A3M6PDM3_AGGAP	18	17	26.671	Aggregatibacter aphrophilus	Thiamine-binding periplasmic protein OS=Aggregatibacter aphrophilus OX=732 GN=thiB PE=3 SV=1	0.593077	0.488435	1.04875	0.0792077	HK83 hcp	HK83	0.0148772	0.0546571	1.27218	0.753852	11575	11575 hcp
tr|A0A3M6PDM8|A0A3M6PDM8_AGGAP;tr|A0A369ZAZ2|A0A369ZAZ2_AGGAP	6	6	6.945	Aggregatibacter aphrophilus	XRE family transcriptional regulator OS=Aggregatibacter aphrophilus OX=732 GN=DOL88_04000 PE=4 SV=1	0.802054	0.569498	1.04828	0.0562814	HK83	HK83 hcp	0.00299913	0.0257778	1.50963	0.937963	11575	11575 hcp
tr|A0A3M6PDM9|A0A3M6PDM9_AGGAP	10	4	13.945	Aggregatibacter aphrophilus	Uncharacterized protein OS=Aggregatibacter aphrophilus OX=732 GN=DOL88_03465 PE=4 SV=1	0.762477	0.554789	1.03007	0.0591575	HK83 hcp	HK83	0.0212991	0.0630564	1.48733	0.691329	11575 hcp	11575
tr|A0A3M6PDN3|A0A3M6PDN3_AGGAP;tr|A0A3S5ECV4|A0A3S5ECV4_AGGAP	3	3	2.927	Aggregatibacter aphrophilus	Vancomycin high temperature exclusion protein OS=Aggregatibacter aphrophilus OX=732 GN=DOL88_03595 PE=4 SV=1 [tr|A0A3M6PDN3|A0A3M6PDN3_AGGAP,tr|A0A3S5ECV4|A0A3S5ECV4_AGGAP]	0.645834	0.510564	1.09009	0.0714389	HK83 hcp	HK83	0.425266	0.300705	1.14893	0.117215	11575 hcp	11575
tr|A0A3M6PDN5|A0A3M6PDN5_AGGAP	3	3	2.977	Aggregatibacter aphrophilus	Bifunctional hydroxymethylpyrimidine kinase/phosphomethylpyrimidine kinase OS=Aggregatibacter aphrophilus OX=732 GN=thiD PE=4 SV=1	0.708601	0.534888	1.09745	0.0640747	HK83 hcp	HK83	0.903447	0.458634	1.18031	0.0514632	11575	11575 hcp
tr|A0A3M6PDN6|A0A3M6PDN6_AGGAP;tr|A0A369ZB32|A0A369ZB32_AGGAP	15	15	18.82	Aggregatibacter aphrophilus	PHB domain-containing protein OS=Aggregatibacter aphrophilus OX=732 GN=DOL88_04250 PE=3 SV=1	0.109748	0.201448	1.15364	0.355072	HK83 hcp	HK83	0.0187164	0.059714	1.59628	0.714632	11575 hcp	11575
tr|A0A3M6PDP0|A0A3M6PDP0_AGGAP;tr|A0A369ZB00|A0A369ZB00_AGGAP	16	4	20.878	Aggregatibacter aphrophilus	FAD-binding protein OS=Aggregatibacter aphrophilus OX=732 GN=DOL88_04050 PE=4 SV=1	0.0270317	0.108333	1.47934	0.646312	HK83 hcp	HK83	0.00572133	0.0371079	1.4544	0.882919	11575 hcp	11575
tr|A0A3M6PDP2|A0A3M6PDP2_AGGAP;tr|A0A369ZE82|A0A369ZE82_AGGAP	8	8	9.848	Aggregatibacter aphrophilus	Maltoporin LamB OS=Aggregatibacter aphrophilus OX=732 GN=lamB PE=3 SV=1	0.15805	0.246367	1.55804	0.281782	HK83 hcp	HK83	0.017249	0.0576316	1.81611	0.72891	11575 hcp	11575
tr|A0A3M6PDP7|A0A3M6PDP7_AGGAP	3	3	3.908	Aggregatibacter aphrophilus	Anaerobic C4-dicarboxylate transporter DcuC OS=Aggregatibacter aphrophilus OX=732 GN=DOL88_04235 PE=3 SV=1	0.0421607	0.132155	1.58486	0.556741	HK83 hcp	HK83	0.18857	0.19601	1.2705	0.24816	11575 hcp	11575
tr|A0A3M6PDQ0|A0A3M6PDQ0_AGGAP	201	106	233.907	Aggregatibacter aphrophilus	Adhesin OS=Aggregatibacter aphrophilus OX=732 GN=DOL88_04225 PE=3 SV=1	0.124973	0.213454	1.31317	0.328472	HK83 hcp	HK83	0.00156212	0.0185257	1.73421	0.971248	11575 hcp	11575
tr|A0A3M6PDQ7|A0A3M6PDQ7_AGGAP	21	5	24.626	Aggregatibacter aphrophilus	TonB-dependent siderophore receptor OS=Aggregatibacter aphrophilus OX=732 GN=DOL88_03565 PE=3 SV=1	0.449707	0.42256	1.08763	0.110063	HK83 hcp	HK83	0.458784	0.314749	1.10049	0.107576	11575 hcp	11575
tr|A0A3M6PDR1|A0A3M6PDR1_AGGAP;tr|A0A369ZA03|A0A369ZA03_AGGAP	8	8	8.871	Aggregatibacter aphrophilus	Catabolite repressor/activator OS=Aggregatibacter aphrophilus OX=732 GN=DOL88_03600 PE=4 SV=1	0.0419306	0.132125	1.29733	0.557878	HK83 hcp	HK83	0.121295	0.154954	1.26194	0.334546	11575 hcp	11575
tr|A0A3M6PDR2|A0A3M6PDR2_AGGAP;tr|A0A448FAS6|A0A448FAS6_AGGAP	4	4	4.85	Aggregatibacter aphrophilus	Na+/H+ antiporter NhaC family protein OS=Aggregatibacter aphrophilus OX=732 GN=DOL88_03630 PE=4 SV=1 [tr|A0A3M6PDR2|A0A3M6PDR2_AGGAP,tr|A0A448FAS6|A0A448FAS6_AGGAP]	0.104869	0.196379	1.49675	0.364485	HK83 hcp	HK83	0.369485	0.275273	1.24195	0.136422	11575 hcp	11575
tr|A0A3M6PDS0|A0A3M6PDS0_AGGAP	2	2	1.909	Aggregatibacter aphrophilus	Endopeptidase La OS=Aggregatibacter aphrophilus OX=732 GN=DOL88_03695 PE=3 SV=1	0.369676	0.381903	1.15419	0.136348	HK83 hcp	HK83	0.603103	0.364711	1.05138	0.0776085	11575	11575 hcp
tr|A0A3M6PDS7|A0A3M6PDS7_AGGAP;tr|A0A3S4Q613|A0A3S4Q613_AGGAP;tr|A0A369ZA38|A0A369ZA38_AGGAP;tr|A0A336N5R2|A0A336N5R2_AGGAP	37	37	42.677	Aggregatibacter aphrophilus	ATP-dependent zinc metalloprotease FtsH OS=Aggregatibacter aphrophilus OX=732 GN=ftsH PE=3 SV=1	0.144314	0.23385	1.14103	0.29962	HK83 hcp	HK83	0.310243	0.250033	1.11917	0.162517	11575 hcp	11575
tr|A0A3M6PDX4|A0A3M6PDX4_AGGAP	9	9	9.884	Aggregatibacter aphrophilus	Lipopolysaccharide heptosyltransferase II OS=Aggregatibacter aphrophilus OX=732 GN=waaF PE=4 SV=1	0.705896	0.534451	1.0335	0.0643541	HK83 hcp	HK83	0.0609444	0.110243	1.27552	0.479127	11575 hcp	11575
tr|A0A3M6PDY1|A0A3M6PDY1_AGGAP;tr|A0A369ZFE4|A0A369ZFE4_AGGAP	4	4	3.9	Aggregatibacter aphrophilus	tRNA(Ile)-lysidine synthase OS=Aggregatibacter aphrophilus OX=732 GN=tilS PE=3 SV=1	0.0795869	0.171661	1.53953	0.422422	HK83 hcp	HK83	0.307233	0.249495	1.34608	0.164041	11575 hcp	11575
tr|A0A3M6PDY2|A0A3M6PDY2_AGGAP	20	19	25.736	Aggregatibacter aphrophilus	ADP-L-glycero-D-manno-heptose-6-epimerase OS=Aggregatibacter aphrophilus OX=732 GN=hldD PE=3 SV=1	0.0228475	0.102997	1.53296	0.678337	HK83 hcp	HK83	0.591442	0.362435	1.05594	0.0794743	11575 hcp	11575
tr|A0A3M6PDY8|A0A3M6PDY8_AGGAP	5	5	4.964	Aggregatibacter aphrophilus	Uncharacterized protein OS=Aggregatibacter aphrophilus OX=732 GN=DOL88_03400 PE=3 SV=1	0.0445669	0.134929	1.5254	0.545181	HK83 hcp	HK83	0.231592	0.218111	1.34202	0.210998	11575 hcp	11575
tr|A0A3M6PE32|A0A3M6PE32_AGGAP;tr|A0A369Z3N2|A0A369Z3N2_AGGAP	2	2	3.988	Aggregatibacter aphrophilus	Protein FdhE homolog OS=Aggregatibacter aphrophilus OX=732 GN=fdhE PE=3 SV=1	0.0422413	0.132155	1.42747	0.556345	HK83 hcp	HK83	0.00765042	0.0394037	1.72582	0.849797	11575 hcp	11575
[truncated: 309 more rows]
