# Supplementary material for: Bacterial symbionts in oral niche use type VI secretion nanomachinery for fitness increase against pathobionts
Source: iScience. 2024 Mar 29;27(5):109650. doi: 10.1016/j.isci.2024.109650 (PMC11033201; doi:10.1016/j.isci.2024.109650)
Supplement: Table S4. List of GO terms from all A. aphrophilus proteins documented by UniProt, related to Figures 2E and 2F [file mmc4.xlsx]

## Sheet: Supplementary Table 4
Table S4: List of GO terms from all A. aphrophilus proteins documented by UniProt, related to Figures 2E and 2F.
yourlist:M202108314ABAA9BC7178C81CEBC9459510EDDEA3168A945	Entry name	Status	Protein names	Gene names	Organism	Gene ontology (GO)	Cross-reference (KEGG)	Gene ontology (biological process)	Gene ontology (cellular component)	Gene ontology (molecular function)
A0A3M6NR09	A0A3M6NR09_AGGAP	unreviewed	Uncharacterized protein	DOL88_09390	Aggregatibacter aphrophilus (Haemophilus aphrophilus)
A0A3M6P279	A0A3M6P279_AGGAP	unreviewed	ATP-sulfurylase small subunit (EC 2.7.7.4) (Sulfate adenylate transferase) (Sulfate adenylyltransferase subunit 2)	DOL88_07285	Aggregatibacter aphrophilus (Haemophilus aphrophilus)	sulfate adenylyltransferase (ATP) activity [GO:0004781]; hydrogen sulfide biosynthetic process [GO:0070814]; sulfate reduction [GO:0019419]	aaz:ADJ80_06115;	hydrogen sulfide biosynthetic process [GO:0070814]; sulfate reduction [GO:0019419]		sulfate adenylyltransferase (ATP) activity [GO:0004781]
A0A369ZBH8	A0A369ZBH8_AGGAP	unreviewed	Type II/IV secretion system protein	DPV99_06880	Aggregatibacter aphrophilus (Haemophilus aphrophilus)	nucleotide binding [GO:0000166]				nucleotide binding [GO:0000166]
A0A3M6NS32	A0A3M6NS32_AGGAP	unreviewed	Peptide ABC transporter substrate-binding protein	DOL88_08345	Aggregatibacter aphrophilus (Haemophilus aphrophilus)	ATP-binding cassette (ABC) transporter complex [GO:0043190]; transmembrane transport [GO:0055085]		transmembrane transport [GO:0055085]	ATP-binding cassette (ABC) transporter complex [GO:0043190]
A0A336N3Z5	A0A336N3Z5_AGGAP	unreviewed	CDS102	yddA_1 NCTC5908_00718	Aggregatibacter aphrophilus (Haemophilus aphrophilus)	integral component of membrane [GO:0016021]; ATP binding [GO:0005524]; ATPase-coupled transmembrane transporter activity [GO:0042626]			integral component of membrane [GO:0016021]	ATPase-coupled transmembrane transporter activity [GO:0042626]; ATP binding [GO:0005524]
A0A3M6P785	A0A3M6P785_AGGAP	unreviewed	Galactokinase (EC 2.7.1.6) (Galactose kinase)	galK DOL88_04955	Aggregatibacter aphrophilus (Haemophilus aphrophilus)	cytoplasm [GO:0005737]; ATP binding [GO:0005524]; galactokinase activity [GO:0004335]; magnesium ion binding [GO:0000287]; galactose metabolic process [GO:0006012]	aaz:ADJ80_10240;	galactose metabolic process [GO:0006012]	cytoplasm [GO:0005737]	ATP binding [GO:0005524]; galactokinase activity [GO:0004335]; magnesium ion binding [GO:0000287]
A0A3M6PFF8	A0A3M6PFF8_AGGAP	unreviewed	Metalloprotease PmbA	DOL88_03240	Aggregatibacter aphrophilus (Haemophilus aphrophilus)	metallopeptidase activity [GO:0008237]				metallopeptidase activity [GO:0008237]
A0A0K1N0I1	A0A0K1N0I1_AGGAP	unreviewed	Secreted protein hcp (Type VI secretion system tube protein Hcp)	hcpA DOL88_09605 NCTC5908_01018	Aggregatibacter aphrophilus (Haemophilus aphrophilus)		aaz:ADJ80_01850;
A0A3M6NQX0	A0A3M6NQX0_AGGAP	unreviewed	Phosphoribosylglycinamide formyltransferase (EC 2.1.2.2) (5'-phosphoribosylglycinamide transformylase) (GAR transformylase) (GART)	purN DOL88_09910	Aggregatibacter aphrophilus (Haemophilus aphrophilus)	phosphoribosylglycinamide formyltransferase activity [GO:0004644]; 'de novo' IMP biosynthetic process [GO:0006189]		'de novo' IMP biosynthetic process [GO:0006189]		phosphoribosylglycinamide formyltransferase activity [GO:0004644]
A0A3M6PNP8	A0A3M6PNP8_AGGAP	unreviewed	Uncharacterized protein	DOL88_00860	Aggregatibacter aphrophilus (Haemophilus aphrophilus)		aaz:ADJ80_09770;
A0A3M6NR31	A0A3M6NR31_AGGAP	unreviewed	Uncharacterized protein	DOL88_09190	Aggregatibacter aphrophilus (Haemophilus aphrophilus)		aaz:ADJ80_01930;
A0A369ZAN3	A0A369ZAN3_AGGAP	unreviewed	High frequency lysogenization protein HflD homolog	hflD DPV99_09330	Aggregatibacter aphrophilus (Haemophilus aphrophilus)	cytoplasm [GO:0005737]; plasma membrane [GO:0005886]			cytoplasm [GO:0005737]; plasma membrane [GO:0005886]
A0A3M6PRR2	A0A3M6PRR2_AGGAP	unreviewed	NLPC_P60 domain-containing protein	DOL88_00075	Aggregatibacter aphrophilus (Haemophilus aphrophilus)		aaz:ADJ80_09035;
A0A336N6Y4	A0A336N6Y4_AGGAP	unreviewed	Membrane-bound lytic murein transglycosylase F (EC 4.2.2.n1) (Murein lyase F)	mltF NCTC5908_01939	Aggregatibacter aphrophilus (Haemophilus aphrophilus)	cell outer membrane [GO:0009279]; carbon-oxygen lyase activity, acting on polysaccharides [GO:0016837]; lytic transglycosylase activity [GO:0008933]; cell wall macromolecule catabolic process [GO:0016998]; cell wall organization [GO:0071555]; peptidoglycan metabolic process [GO:0000270]		cell wall macromolecule catabolic process [GO:0016998]; cell wall organization [GO:0071555]; peptidoglycan metabolic process [GO:0000270]	cell outer membrane [GO:0009279]	carbon-oxygen lyase activity, acting on polysaccharides [GO:0016837]; lytic transglycosylase activity [GO:0008933]
A0A336N6S3	A0A336N6S3_AGGAP	unreviewed	Uncharacterized protein	NCTC5908_01132	Aggregatibacter aphrophilus (Haemophilus aphrophilus)
A0A369ZDH3	A0A369ZDH3_AGGAP	unreviewed	Uncharacterized protein	DPV99_05985	Aggregatibacter aphrophilus (Haemophilus aphrophilus)	integral component of membrane [GO:0016021]			integral component of membrane [GO:0016021]
A0A3M6P5X1	A0A3M6P5X1_AGGAP	unreviewed	Uncharacterized protein	DOL88_05345	Aggregatibacter aphrophilus (Haemophilus aphrophilus)	integral component of membrane [GO:0016021]	aaz:ADJ80_08755;		integral component of membrane [GO:0016021]
A0A336NGE3	A0A336NGE3_AGGAP	unreviewed	Tyrosine recombinase XerD	xerD NCTC5908_01745	Aggregatibacter aphrophilus (Haemophilus aphrophilus)	cytoplasm [GO:0005737]; DNA binding [GO:0003677]; tyrosine-based site-specific recombinase activity [GO:0009037]; cell cycle [GO:0007049]; cell division [GO:0051301]; chromosome segregation [GO:0007059]; transposition, DNA-mediated [GO:0006313]		cell cycle [GO:0007049]; cell division [GO:0051301]; chromosome segregation [GO:0007059]; transposition, DNA-mediated [GO:0006313]	cytoplasm [GO:0005737]	DNA binding [GO:0003677]; tyrosine-based site-specific recombinase activity [GO:0009037]
A0A336N9G0	A0A336N9G0_AGGAP	unreviewed	Iron-sulfur cluster assembly protein CyaY	cyaY NCTC5908_02632	Aggregatibacter aphrophilus (Haemophilus aphrophilus)	ferric iron binding [GO:0008199]; iron-sulfur cluster assembly [GO:0016226]		iron-sulfur cluster assembly [GO:0016226]		ferric iron binding [GO:0008199]
A0A0K1N4S5	A0A0K1N4S5_AGGAP	unreviewed	Endopeptidase (Probable endopeptidase Spr) (EC 3.4.-.-)	spr DOL88_06365 NCTC5908_01434	Aggregatibacter aphrophilus (Haemophilus aphrophilus)	hydrolase activity [GO:0016787]	aaz:ADJ80_08155;			hydrolase activity [GO:0016787]
A0A3M6PLC6	A0A3M6PLC6_AGGAP	unreviewed	Aminoglycoside adenylyltransferase	DOL88_00875	Aggregatibacter aphrophilus (Haemophilus aphrophilus)	nucleotidyltransferase activity [GO:0016779]				nucleotidyltransferase activity [GO:0016779]
A0A3M6P4U2	A0A3M6P4U2_AGGAP	unreviewed	Hydrogenase-2 assembly chaperone	DOL88_06270	Aggregatibacter aphrophilus (Haemophilus aphrophilus)
A0A3M6NQR0	A0A3M6NQR0_AGGAP	unreviewed	Uncharacterized protein	DOL88_09585	Aggregatibacter aphrophilus (Haemophilus aphrophilus)		aaz:ADJ80_01865;
A0A336NHA6	A0A336NHA6_AGGAP	unreviewed	Site-specific DNA-methyltransferase (adenine-specific) (EC 2.1.1.72)	dam NCTC5908_02086	Aggregatibacter aphrophilus (Haemophilus aphrophilus)	nucleic acid binding [GO:0003676]; site-specific DNA-methyltransferase (adenine-specific) activity [GO:0009007]				nucleic acid binding [GO:0003676]; site-specific DNA-methyltransferase (adenine-specific) activity [GO:0009007]
A0A369Z7R3	A0A369Z7R3_AGGAP	unreviewed	Hydrogenase 4 subunit B	DPV99_11030	Aggregatibacter aphrophilus (Haemophilus aphrophilus)	integral component of membrane [GO:0016021]; NADH dehydrogenase (ubiquinone) activity [GO:0008137]; ATP synthesis coupled electron transport [GO:0042773]		ATP synthesis coupled electron transport [GO:0042773]	integral component of membrane [GO:0016021]	NADH dehydrogenase (ubiquinone) activity [GO:0008137]
A0A3M6NR12	A0A3M6NR12_AGGAP	unreviewed	Dimethyl sulfoxide reductase subunit A (Fragment)	DOL88_09345	Aggregatibacter aphrophilus (Haemophilus aphrophilus)	4 iron, 4 sulfur cluster binding [GO:0051539]; oxidoreductase activity [GO:0016491]				4 iron, 4 sulfur cluster binding [GO:0051539]; oxidoreductase activity [GO:0016491]
A0A0K1N4I1	A0A0K1N4I1_AGGAP	unreviewed	Hydrogenase-3 component G	hycG NCTC5908_00192	Aggregatibacter aphrophilus (Haemophilus aphrophilus)	4 iron, 4 sulfur cluster binding [GO:0051539]	aaz:ADJ80_09700;			4 iron, 4 sulfur cluster binding [GO:0051539]
A0A3M6P266	A0A3M6P266_AGGAP	unreviewed	Multifunctional CCA protein [Includes: CCA-adding enzyme (EC 2.7.7.72) (CCA tRNA nucleotidyltransferase) (tRNA CCA-pyrophosphorylase) (tRNA adenylyl-/cytidylyl-transferase) (tRNA nucleotidyltransferase) (tRNA-NT); 2'-nucleotidase (EC 3.1.3.-); 2',3'-cyclic phosphodiesterase (EC 3.1.4.-); Phosphatase]	cca DOL88_07230	Aggregatibacter aphrophilus (Haemophilus aphrophilus)	ATP binding [GO:0005524]; ATP:3'-cytidine-cytidine-tRNA adenylyltransferase activity [GO:0052929]; CTP:3'-cytidine-tRNA cytidylyltransferase activity [GO:0052928]; CTP:tRNA cytidylyltransferase activity [GO:0052927]; cyclic-nucleotide phosphodiesterase activity [GO:0004112]; magnesium ion binding [GO:0000287]; phosphatase activity [GO:0016791]; tRNA binding [GO:0000049]; tRNA cytidylyltransferase…		RNA repair [GO:0042245]; tRNA 3'-terminal CCA addition [GO:0001680]		ATP:3'-cytidine-cytidine-tRNA adenylyltransferase activity [GO:0052929]; ATP binding [GO:0005524]; CTP:3'-cytidine-tRNA cytidylyltransferase activity [GO:0052928]; CTP:tRNA cytidylyltransferase activity [GO:0052927]; cyclic-nucleotide phosphodiesterase activity [GO:0004112]; magnesium ion binding [GO:0000287]; phosphatase activity [GO:0016791]; tRNA binding [GO:0000049]; tRNA cytidylyltransferase…
A0A3M6P292	A0A3M6P292_AGGAP	unreviewed	Recombinase	DOL88_06650	Aggregatibacter aphrophilus (Haemophilus aphrophilus)	integral component of membrane [GO:0016021]	aaz:ADJ80_07700;		integral component of membrane [GO:0016021]
A0A369ZG84	A0A369ZG84_AGGAP	unreviewed	Ribonuclease P protein component (RNase P protein) (RNaseP protein) (EC 3.1.26.5) (Protein C5)	rnpA DOL88_11045 DPV99_05610	Aggregatibacter aphrophilus (Haemophilus aphrophilus)	ribonuclease P activity [GO:0004526]; tRNA binding [GO:0000049]; tRNA 5'-leader removal [GO:0001682]		tRNA 5'-leader removal [GO:0001682]		ribonuclease P activity [GO:0004526]; tRNA binding [GO:0000049]
A0A3M6NGL4	A0A3M6NGL4_AGGAP	unreviewed	Ribosomal RNA small subunit methyltransferase C (EC 2.1.1.172) (16S rRNA m2G1207 methyltransferase) (rRNA (guanine-N(2)-)-methyltransferase RsmC)	rsmC DOL88_11250	Aggregatibacter aphrophilus (Haemophilus aphrophilus)	cytoplasm [GO:0005737]; 16S rRNA (guanine(1207)-N(2))-methyltransferase activity [GO:0052914]; nucleic acid binding [GO:0003676]	aaz:ADJ80_10540;		cytoplasm [GO:0005737]	16S rRNA (guanine(1207)-N(2))-methyltransferase activity [GO:0052914]; nucleic acid binding [GO:0003676]
A0A3M6NLT3	A0A3M6NLT3_AGGAP	unreviewed	Cytochrome c nitrite reductase Fe-S protein (EC 1.7.2.2)	nrfC DOL88_10255	Aggregatibacter aphrophilus (Haemophilus aphrophilus)	iron-sulfur cluster binding [GO:0051536]; metal ion binding [GO:0046872]; nitrite reductase (cytochrome, ammonia-forming) activity [GO:0042279]				iron-sulfur cluster binding [GO:0051536]; metal ion binding [GO:0046872]; nitrite reductase (cytochrome, ammonia-forming) activity [GO:0042279]
A0A336N7B9	A0A336N7B9_AGGAP	unreviewed	Na(+)/dicarboxylate symporter	sdcS_1 NCTC5908_00699	Aggregatibacter aphrophilus (Haemophilus aphrophilus)	integral component of membrane [GO:0016021]; cation transmembrane transporter activity [GO:0008324]; potassium ion transport [GO:0006813]		potassium ion transport [GO:0006813]	integral component of membrane [GO:0016021]	cation transmembrane transporter activity [GO:0008324]
A0A336N404	A0A336N404_AGGAP	unreviewed	Poly-beta-1,6-N-acetyl-D-glucosamine synthase (Poly-beta-1,6-GlcNAc synthase) (EC 2.4.1.-)	pgaC NCTC5908_00849	Aggregatibacter aphrophilus (Haemophilus aphrophilus)	integral component of membrane [GO:0016021]; plasma membrane [GO:0005886]; acetylglucosaminyltransferase activity [GO:0008375]; cell adhesion involved in biofilm formation [GO:0043708]		cell adhesion involved in biofilm formation [GO:0043708]	integral component of membrane [GO:0016021]; plasma membrane [GO:0005886]	acetylglucosaminyltransferase activity [GO:0008375]
A0A369ZEN6	A0A369ZEN6_AGGAP	unreviewed	UDP-3-O-acyl-N-acetylglucosamine deacetylase (UDP-3-O-acyl-GlcNAc deacetylase) (EC 3.5.1.108) (UDP-3-O-[R-3-hydroxymyristoyl]-N-acetylglucosamine deacetylase)	lpxC DPV99_07235	Aggregatibacter aphrophilus (Haemophilus aphrophilus)	metal ion binding [GO:0046872]; UDP-3-O-[3-hydroxymyristoyl] N-acetylglucosamine deacetylase activity [GO:0008759]; UDP-3-O-acyl-N-acetylglucosamine deacetylase activity [GO:0103117]; lipid A biosynthetic process [GO:0009245]		lipid A biosynthetic process [GO:0009245]		metal ion binding [GO:0046872]; UDP-3-O-[3-hydroxymyristoyl] N-acetylglucosamine deacetylase activity [GO:0008759]; UDP-3-O-acyl-N-acetylglucosamine deacetylase activity [GO:0103117]
A0A3M6NQY6	A0A3M6NQY6_AGGAP	unreviewed	Uncharacterized protein	DOL88_09420	Aggregatibacter aphrophilus (Haemophilus aphrophilus)		aaz:ADJ80_03645;
A0A336N9H3	A0A336N9H3_AGGAP	unreviewed	Gamma-glutamylputrescine oxidoreductase (EC 1.4.3.-)	puuB NCTC5908_02646	Aggregatibacter aphrophilus (Haemophilus aphrophilus)	oxidoreductase activity [GO:0016491]				oxidoreductase activity [GO:0016491]
A0A336N461	A0A336N461_AGGAP	unreviewed	NADH-quinone oxidoreductase subunit I (EC 1.6.5.11)	nuoI NCTC5908_00193	Aggregatibacter aphrophilus (Haemophilus aphrophilus)	membrane [GO:0016020]; 4 iron, 4 sulfur cluster binding [GO:0051539]; metal ion binding [GO:0046872]; NADH dehydrogenase (quinone) activity [GO:0050136]			membrane [GO:0016020]	4 iron, 4 sulfur cluster binding [GO:0051539]; metal ion binding [GO:0046872]; NADH dehydrogenase (quinone) activity [GO:0050136]
A0A3M6P4Z6	A0A3M6P4Z6_AGGAP	unreviewed	Hydrogenase 2 operon protein HybA	DOL88_06290	Aggregatibacter aphrophilus (Haemophilus aphrophilus)	iron-sulfur cluster binding [GO:0051536]; metal ion binding [GO:0046872]				iron-sulfur cluster binding [GO:0051536]; metal ion binding [GO:0046872]
A0A3M6P6C1	A0A3M6P6C1_AGGAP	unreviewed	UvrABC system protein C (Protein UvrC) (Excinuclease ABC subunit C)	uvrC DOL88_05445	Aggregatibacter aphrophilus (Haemophilus aphrophilus)	cytoplasm [GO:0005737]; excinuclease repair complex [GO:0009380]; DNA binding [GO:0003677]; excinuclease ABC activity [GO:0009381]; nucleotide-excision repair [GO:0006289]; SOS response [GO:0009432]		nucleotide-excision repair [GO:0006289]; SOS response [GO:0009432]	cytoplasm [GO:0005737]; excinuclease repair complex [GO:0009380]	DNA binding [GO:0003677]; excinuclease ABC activity [GO:0009381]
A0A3M6NR00	A0A3M6NR00_AGGAP	unreviewed	UvrABC system protein A (UvrA protein) (Excinuclease ABC subunit A)	uvrA DOL88_09430	Aggregatibacter aphrophilus (Haemophilus aphrophilus)	cytoplasm [GO:0005737]; excinuclease repair complex [GO:0009380]; ATP binding [GO:0005524]; ATPase-coupled transmembrane transporter activity [GO:0042626]; DNA binding [GO:0003677]; excinuclease ABC activity [GO:0009381]; zinc ion binding [GO:0008270]; nucleotide-excision repair [GO:0006289]; SOS response [GO:0009432]	aaz:ADJ80_03635;	nucleotide-excision repair [GO:0006289]; SOS response [GO:0009432]	cytoplasm [GO:0005737]; excinuclease repair complex [GO:0009380]	ATPase-coupled transmembrane transporter activity [GO:0042626]; ATP binding [GO:0005524]; DNA binding [GO:0003677]; excinuclease ABC activity [GO:0009381]; zinc ion binding [GO:0008270]
A0A3M6P2F1	A0A3M6P2F1_AGGAP	unreviewed	Glycerol-3-phosphate dehydrogenase/oxidase	DOL88_06740	Aggregatibacter aphrophilus (Haemophilus aphrophilus)	glycerol-3-phosphate dehydrogenase complex [GO:0009331]; glycerol-3-phosphate dehydrogenase (quinone) activity [GO:0004368]; glycerol-3-phosphate metabolic process [GO:0006072]	aaz:ADJ80_07790;	glycerol-3-phosphate metabolic process [GO:0006072]	glycerol-3-phosphate dehydrogenase complex [GO:0009331]	glycerol-3-phosphate dehydrogenase (quinone) activity [GO:0004368]
A0A3M6PE92	A0A3M6PE92_AGGAP	unreviewed	ATP-dependent RNA helicase DeaD (EC 3.6.4.13) (Cold-shock DEAD box protein A)	deaD csdA DOL88_03185	Aggregatibacter aphrophilus (Haemophilus aphrophilus)	cytoplasm [GO:0005737]; ATP binding [GO:0005524]; hydrolase activity [GO:0016787]; RNA binding [GO:0003723]; RNA helicase activity [GO:0003724]; cellular response to cold [GO:0070417]; ribosomal large subunit assembly [GO:0000027]; RNA catabolic process [GO:0006401]	aaz:ADJ80_11155;	cellular response to cold [GO:0070417]; ribosomal large subunit assembly [GO:0000027]; RNA catabolic process [GO:0006401]	cytoplasm [GO:0005737]	ATP binding [GO:0005524]; hydrolase activity [GO:0016787]; RNA binding [GO:0003723]; RNA helicase activity [GO:0003724]
A0A448FAA1	A0A448FAA1_AGGAP	unreviewed	Uncharacterized protein	NCTC5906_01722	Aggregatibacter aphrophilus ATCC 33389	integral component of membrane [GO:0016021]			integral component of membrane [GO:0016021]
A0A3M6PHQ2	A0A3M6PHQ2_AGGAP	unreviewed	Ribonuclease R (RNase R) (EC 3.1.13.1)	rnr DOL88_02060	Aggregatibacter aphrophilus (Haemophilus aphrophilus)	cytoplasm [GO:0005737]; exoribonuclease II activity [GO:0008859]; RNA binding [GO:0003723]			cytoplasm [GO:0005737]	exoribonuclease II activity [GO:0008859]; RNA binding [GO:0003723]
A0A3M6PEP3	A0A3M6PEP3_AGGAP	unreviewed	Uncharacterized protein	DOL88_03470	Aggregatibacter aphrophilus (Haemophilus aphrophilus)	integral component of membrane [GO:0016021]			integral component of membrane [GO:0016021]
A0A3M6PGZ1	A0A3M6PGZ1_AGGAP	unreviewed	Porin	DOL88_02485	Aggregatibacter aphrophilus (Haemophilus aphrophilus)	cell outer membrane [GO:0009279]; porin activity [GO:0015288]; ion transmembrane transport [GO:0034220]	aaz:ADJ80_09135;	ion transmembrane transport [GO:0034220]	cell outer membrane [GO:0009279]	porin activity [GO:0015288]
A0A336N596	A0A336N596_AGGAP	unreviewed	Anthranilate synthase component II (EC 4.1.3.27)	trpD_2 NCTC5908_01421	Aggregatibacter aphrophilus (Haemophilus aphrophilus)	anthranilate synthase activity [GO:0004049]; glutamine metabolic process [GO:0006541]		glutamine metabolic process [GO:0006541]		anthranilate synthase activity [GO:0004049]
A0A3M6PKG5	A0A3M6PKG5_AGGAP	unreviewed	Uncharacterized protein	DOL88_01525	Aggregatibacter aphrophilus (Haemophilus aphrophilus)
A0A0K1N040	A0A0K1N040_AGGAP	unreviewed	Gfo/Idh/MocA family oxidoreductase	DOL88_02680 DPV99_09150	Aggregatibacter aphrophilus (Haemophilus aphrophilus)	nucleotide binding [GO:0000166]	aaz:ADJ80_01080;			nucleotide binding [GO:0000166]
A0A0K1N556	A0A0K1N556_AGGAP	unreviewed	50S ribosomal protein L31 type B	rpmE2 DOL88_11530 DPV99_03615	Aggregatibacter aphrophilus (Haemophilus aphrophilus)	ribosome [GO:0005840]; structural constituent of ribosome [GO:0003735]; translation [GO:0006412]	aaz:ADJ80_10820;	translation [GO:0006412]	ribosome [GO:0005840]	structural constituent of ribosome [GO:0003735]
A0A336N8J9	A0A336N8J9_AGGAP	unreviewed	Cell division protein FtsQ	ftsQ NCTC5908_02233	Aggregatibacter aphrophilus (Haemophilus aphrophilus)	cell division site [GO:0032153]; integral component of plasma membrane [GO:0005887]; cell septum assembly [GO:0090529]; FtsZ-dependent cytokinesis [GO:0043093]		cell septum assembly [GO:0090529]; FtsZ-dependent cytokinesis [GO:0043093]	cell division site [GO:0032153]; integral component of plasma membrane [GO:0005887]
A0A336N2X3	A0A336N2X3_AGGAP	unreviewed	Crossover junction endodeoxyribonuclease RuvC (EC 3.1.22.4) (Holliday junction nuclease RuvC) (Holliday junction resolvase RuvC)	ruvC NCTC5908_00423	Aggregatibacter aphrophilus (Haemophilus aphrophilus)	crossover junction endodeoxyribonuclease activity [GO:0008821]; magnesium ion binding [GO:0000287]; nucleic acid binding [GO:0003676]; DNA recombination [GO:0006310]; DNA repair [GO:0006281]		DNA recombination [GO:0006310]; DNA repair [GO:0006281]		crossover junction endodeoxyribonuclease activity [GO:0008821]; magnesium ion binding [GO:0000287]; nucleic acid binding [GO:0003676]
A0A369Z9T7	A0A369Z9T7_AGGAP	unreviewed	Lipooligosaccharide biosynthesis protein lex-1	DPV99_04390	Aggregatibacter aphrophilus (Haemophilus aphrophilus)
A0A369ZJ81	A0A369ZJ81_AGGAP	unreviewed	Methyltransferase domain-containing protein	DPV99_02630	Aggregatibacter aphrophilus (Haemophilus aphrophilus)	methyltransferase activity [GO:0008168]; methylation [GO:0032259]		methylation [GO:0032259]		methyltransferase activity [GO:0008168]
A0A3M6P6V5	A0A3M6P6V5_AGGAP	unreviewed	SDR family NAD(P)-dependent oxidoreductase	DOL88_05030	Aggregatibacter aphrophilus (Haemophilus aphrophilus)		aaz:ADJ80_06655;
A0A336NGJ8	A0A336NGJ8_AGGAP	unreviewed	Phosphatidylglycerol--prolipoprotein diacylglyceryl transferase (EC 2.5.1.145)	lgt NCTC5908_01805	Aggregatibacter aphrophilus (Haemophilus aphrophilus)	integral component of plasma membrane [GO:0005887]; phosphatidylglycerol-prolipoprotein diacylglyceryl transferase activity [GO:0008961]; lipoprotein biosynthetic process [GO:0042158]		lipoprotein biosynthetic process [GO:0042158]	integral component of plasma membrane [GO:0005887]	phosphatidylglycerol-prolipoprotein diacylglyceryl transferase activity [GO:0008961]
A0A336N6B1	A0A336N6B1_AGGAP	unreviewed	NAD kinase (EC 2.7.1.23) (ATP-dependent NAD kinase)	ppnK nadK NCTC5908_00333	Aggregatibacter aphrophilus (Haemophilus aphrophilus)	cytoplasm [GO:0005737]; ATP binding [GO:0005524]; metal ion binding [GO:0046872]; NAD+ kinase activity [GO:0003951]; NAD metabolic process [GO:0019674]; NADP biosynthetic process [GO:0006741]		NAD metabolic process [GO:0019674]; NADP biosynthetic process [GO:0006741]	cytoplasm [GO:0005737]	ATP binding [GO:0005524]; metal ion binding [GO:0046872]; NAD+ kinase activity [GO:0003951]
A0A369ZB24	A0A369ZB24_AGGAP	unreviewed	Thiamine import ATP-binding protein ThiQ (EC 7.6.2.15)	thiQ DPV99_02490	Aggregatibacter aphrophilus (Haemophilus aphrophilus)	integral component of membrane [GO:0016021]; plasma membrane [GO:0005886]; ABC-type thiamine transporter activity [GO:0048502]; ATP binding [GO:0005524]			integral component of membrane [GO:0016021]; plasma membrane [GO:0005886]	ABC-type thiamine transporter activity [GO:0048502]; ATP binding [GO:0005524]
A0A336N5B9	A0A336N5B9_AGGAP	unreviewed	DNA-binding transcriptional repressor FabR	NCTC5908_01443	Aggregatibacter aphrophilus (Haemophilus aphrophilus)	DNA binding [GO:0003677]				DNA binding [GO:0003677]
A0A0K1N5X9	A0A0K1N5X9_AGGAP	unreviewed	UPF0125 protein DOL88_03320	DOL88_03320 DPV99_06230	Aggregatibacter aphrophilus (Haemophilus aphrophilus)		aaz:ADJ80_11020;
A0A336N9A9	A0A336N9A9_AGGAP	unreviewed	Protein of uncharacterized function, DUF462	NCTC5908_01344	Aggregatibacter aphrophilus (Haemophilus aphrophilus)
A0A3M6P606	A0A3M6P606_AGGAP	unreviewed	Methylated-DNA--protein-cysteine methyltransferase (EC 2.1.1.63) (6-O-methylguanine-DNA methyltransferase) (MGMT) (O-6-methylguanine-DNA-alkyltransferase)	DOL88_06030	Aggregatibacter aphrophilus (Haemophilus aphrophilus)	cytoplasm [GO:0005737]; methylated-DNA-[protein]-cysteine S-methyltransferase activity [GO:0003908]; DNA dealkylation involved in DNA repair [GO:0006307]; methylation [GO:0032259]		DNA dealkylation involved in DNA repair [GO:0006307]; methylation [GO:0032259]	cytoplasm [GO:0005737]	methylated-DNA-[protein]-cysteine S-methyltransferase activity [GO:0003908]
A0A336N406	A0A336N406_AGGAP	unreviewed	Protein TonB	NCTC5908_00728	Aggregatibacter aphrophilus (Haemophilus aphrophilus)	integral component of membrane [GO:0016021]; outer membrane-bounded periplasmic space [GO:0030288]; plasma membrane [GO:0005886]; energy transducer activity [GO:0031992]; siderophore transmembrane transporter activity [GO:0015343]; protein transport [GO:0015031]		protein transport [GO:0015031]	integral component of membrane [GO:0016021]; outer membrane-bounded periplasmic space [GO:0030288]; plasma membrane [GO:0005886]	energy transducer activity [GO:0031992]; siderophore transmembrane transporter activity [GO:0015343]
A0A369Z9Q4	A0A369Z9Q4_AGGAP	unreviewed	Acetolactate synthase 2 small subunit (EC 2.2.1.6)	DPV99_08830	Aggregatibacter aphrophilus (Haemophilus aphrophilus)	acetolactate synthase activity [GO:0003984]				acetolactate synthase activity [GO:0003984]
A0A336NF37	A0A336NF37_AGGAP	unreviewed	NADPH-dependent 7-cyano-7-deazaguanine reductase (EC 1.7.1.13) (7-cyano-7-carbaguanine reductase) (NADPH-dependent nitrile oxidoreductase) (PreQ(0) reductase)	queF NCTC5908_01345	Aggregatibacter aphrophilus (Haemophilus aphrophilus)	cytoplasm [GO:0005737]; oxidoreductase activity, acting on other nitrogenous compounds as donors, with NAD or NADP as acceptor [GO:0046857]; preQ1 synthase activity [GO:0033739]; queuosine biosynthetic process [GO:0008616]		queuosine biosynthetic process [GO:0008616]	cytoplasm [GO:0005737]	oxidoreductase activity, acting on other nitrogenous compounds as donors, with NAD or NADP as acceptor [GO:0046857]; preQ1 synthase activity [GO:0033739]
A0A336N885	A0A336N885_AGGAP	unreviewed	DnaA-homolog protein hda	hda NCTC5908_01889	Aggregatibacter aphrophilus (Haemophilus aphrophilus)	DNA replication [GO:0006260]; negative regulation of DNA-dependent DNA replication initiation [GO:0032297]		DNA replication [GO:0006260]; negative regulation of DNA-dependent DNA replication initiation [GO:0032297]
A0A369ZEW6	A0A369ZEW6_AGGAP	unreviewed	Aminodeoxychorismate synthase component I (EC 2.6.1.85)	DPV99_01645	Aggregatibacter aphrophilus (Haemophilus aphrophilus)	4-amino-4-deoxychorismate synthase activity [GO:0046820]; biosynthetic process [GO:0009058]		biosynthetic process [GO:0009058]		4-amino-4-deoxychorismate synthase activity [GO:0046820]
A0A3M6PNW9	A0A3M6PNW9_AGGAP	unreviewed	Glycosyltransferase	DOL88_00115	Aggregatibacter aphrophilus (Haemophilus aphrophilus)	integral component of membrane [GO:0016021]; transferase activity [GO:0016740]	aaz:ADJ80_07435;		integral component of membrane [GO:0016021]	transferase activity [GO:0016740]
A0A336N4J5	A0A336N4J5_AGGAP	unreviewed	HMP/thiamine import ATP-binding protein YkoD (EC 3.6.3.-)	ykoD NCTC5908_01074	Aggregatibacter aphrophilus (Haemophilus aphrophilus)	ATP binding [GO:0005524]; hydrolase activity [GO:0016787]				ATP binding [GO:0005524]; hydrolase activity [GO:0016787]
A0A3M6PGV9	A0A3M6PGV9_AGGAP	unreviewed	Dimethylsulfoxide reductase subunit B	dmsB DOL88_02660	Aggregatibacter aphrophilus (Haemophilus aphrophilus)	4 iron, 4 sulfur cluster binding [GO:0051539]; metal ion binding [GO:0046872]				4 iron, 4 sulfur cluster binding [GO:0051539]; metal ion binding [GO:0046872]
A0A336N969	A0A336N969_AGGAP	unreviewed	Methyltransferase domain	NCTC5908_02476	Aggregatibacter aphrophilus (Haemophilus aphrophilus)	methyltransferase activity [GO:0008168]; methylation [GO:0032259]		methylation [GO:0032259]		methyltransferase activity [GO:0008168]
A0A369ZCL4	A0A369ZCL4_AGGAP	unreviewed	Lipopolysaccharide heptosyltransferase family protein	DPV99_04370	Aggregatibacter aphrophilus (Haemophilus aphrophilus)	transferase activity, transferring glycosyl groups [GO:0016757]				transferase activity, transferring glycosyl groups [GO:0016757]
A0A3M6NR13	A0A3M6NR13_AGGAP	unreviewed	Diadenosine tetraphosphatase	DOL88_09480	Aggregatibacter aphrophilus (Haemophilus aphrophilus)		aaz:ADJ80_03585;
A0A336N4J1	A0A336N4J1_AGGAP	unreviewed	Domain of uncharacterized function (DUF477)	NCTC5908_01181	Aggregatibacter aphrophilus (Haemophilus aphrophilus)	integral component of membrane [GO:0016021]			integral component of membrane [GO:0016021]
A0A3M6PJD7	A0A3M6PJD7_AGGAP	unreviewed	Lipoprotein-releasing system transmembrane subunit LolE	DOL88_01250	Aggregatibacter aphrophilus (Haemophilus aphrophilus)	integral component of membrane [GO:0016021]; plasma membrane [GO:0005886]; lipoprotein localization to outer membrane [GO:0044874]; lipoprotein transport [GO:0042953]		lipoprotein localization to outer membrane [GO:0044874]; lipoprotein transport [GO:0042953]	integral component of membrane [GO:0016021]; plasma membrane [GO:0005886]
A0A3M6NIF9	A0A3M6NIF9_AGGAP	unreviewed	DNA-binding transcriptional repressor DeoR	DOL88_10715	Aggregatibacter aphrophilus (Haemophilus aphrophilus)	DNA binding [GO:0003677]; DNA-binding transcription factor activity [GO:0003700]	aaz:ADJ80_02245;			DNA binding [GO:0003677]; DNA-binding transcription factor activity [GO:0003700]
A0A3M6PDS0	A0A3M6PDS0_AGGAP	unreviewed	Endopeptidase La (EC 3.4.21.53)	DOL88_03695	Aggregatibacter aphrophilus (Haemophilus aphrophilus)	ATP binding [GO:0005524]; ATP-dependent peptidase activity [GO:0004176]; serine-type endopeptidase activity [GO:0004252]; protein catabolic process [GO:0030163]	aaz:ADJ80_08470;	protein catabolic process [GO:0030163]		ATP binding [GO:0005524]; ATP-dependent peptidase activity [GO:0004176]; serine-type endopeptidase activity [GO:0004252]
A0A369ZFQ3	A0A369ZFQ3_AGGAP	unreviewed	Shikimate dehydrogenase (NADP(+)) (SDH) (EC 1.1.1.25)	aroE DPV99_04585	Aggregatibacter aphrophilus (Haemophilus aphrophilus)	NADP binding [GO:0050661]; shikimate 3-dehydrogenase (NADP+) activity [GO:0004764]; aromatic amino acid family biosynthetic process [GO:0009073]; cellular amino acid biosynthetic process [GO:0008652]; chorismate biosynthetic process [GO:0009423]; shikimate metabolic process [GO:0019632]		aromatic amino acid family biosynthetic process [GO:0009073]; cellular amino acid biosynthetic process [GO:0008652]; chorismate biosynthetic process [GO:0009423]; shikimate metabolic process [GO:0019632]		NADP binding [GO:0050661]; shikimate 3-dehydrogenase (NADP+) activity [GO:0004764]
A0A336N1D5	A0A336N1D5_AGGAP	unreviewed	Glycosyltransferase family 25 (LPS biosynthesis protein)	NCTC5908_00100	Aggregatibacter aphrophilus (Haemophilus aphrophilus)	transferase activity [GO:0016740]				transferase activity [GO:0016740]
A0A0K1N420	A0A0K1N420_AGGAP	unreviewed	Ribosome assembly RNA-binding protein YhbY	yhbY DOL88_03550 DPV99_00445	Aggregatibacter aphrophilus (Haemophilus aphrophilus)	RNA binding [GO:0003723]	aaz:ADJ80_08615;			RNA binding [GO:0003723]
A0A3M6PGY4	A0A3M6PGY4_AGGAP	unreviewed	LysR family transcriptional regulator	DOL88_02585	Aggregatibacter aphrophilus (Haemophilus aphrophilus)	DNA-binding transcription factor activity [GO:0003700]	aaz:ADJ80_09230;			DNA-binding transcription factor activity [GO:0003700]
A0A0K1N148	A0A0K1N148_AGGAP	unreviewed	Uncharacterized protein	NCTC5908_02715	Aggregatibacter aphrophilus (Haemophilus aphrophilus)		aaz:ADJ80_03155;
A0A3M6NIH2	A0A3M6NIH2_AGGAP	unreviewed	WD40 repeat domain-containing protein (Fragment)	DOL88_10590	Aggregatibacter aphrophilus (Haemophilus aphrophilus)
A0A3M6NRV8	A0A3M6NRV8_AGGAP	unreviewed	ADP-heptose--LPS heptosyltransferase I	DOL88_08415	Aggregatibacter aphrophilus (Haemophilus aphrophilus)	transferase activity, transferring glycosyl groups [GO:0016757]				transferase activity, transferring glycosyl groups [GO:0016757]
A0A3M6P1W4	A0A3M6P1W4_AGGAP	unreviewed	MFS transporter	DOL88_07635	Aggregatibacter aphrophilus (Haemophilus aphrophilus)	integral component of membrane [GO:0016021]; transmembrane transporter activity [GO:0022857]			integral component of membrane [GO:0016021]	transmembrane transporter activity [GO:0022857]
A0A0K1N1D9	A0A0K1N1D9_AGGAP	unreviewed	8-oxo-dGTP diphosphatase (EC 3.6.1.55) (8-oxo-dGTP diphosphatase MutT)	mutT DOL88_09455 NCTC5908_02102	Aggregatibacter aphrophilus (Haemophilus aphrophilus)	8-oxo-7,8-dihydrodeoxyguanosine triphosphate pyrophosphatase activity [GO:0035539]; 8-oxo-7,8-dihydroguanosine triphosphate pyrophosphatase activity [GO:0008413]; DNA repair [GO:0006281]	aaz:ADJ80_03610;	DNA repair [GO:0006281]		8-oxo-7,8-dihydrodeoxyguanosine triphosphate pyrophosphatase activity [GO:0035539]; 8-oxo-7,8-dihydroguanosine triphosphate pyrophosphatase activity [GO:0008413]
A0A336N981	A0A336N981_AGGAP	unreviewed	Molybdopterin-guanine dinucleotide biosynthesis protein B	mobB NCTC5908_02552	Aggregatibacter aphrophilus (Haemophilus aphrophilus)	GTP binding [GO:0005525]; Mo-molybdopterin cofactor biosynthetic process [GO:0006777]		Mo-molybdopterin cofactor biosynthetic process [GO:0006777]		GTP binding [GO:0005525]
A0A0K1N176	A0A0K1N176_AGGAP	unreviewed	Peptide deformylase (PDF) (EC 3.5.1.88) (Polypeptide deformylase)	def DOL88_00735 DPV99_10530	Aggregatibacter aphrophilus (Haemophilus aphrophilus)	metal ion binding [GO:0046872]; peptide deformylase activity [GO:0042586]; translation [GO:0006412]	aaz:ADJ80_03280;	translation [GO:0006412]		metal ion binding [GO:0046872]; peptide deformylase activity [GO:0042586]
A0A336N7A6	A0A336N7A6_AGGAP	unreviewed	Serine transporter	sdaC NCTC5908_01920	Aggregatibacter aphrophilus (Haemophilus aphrophilus)	integral component of membrane [GO:0016021]; plasma membrane [GO:0005886]; amino acid transmembrane transporter activity [GO:0015171]			integral component of membrane [GO:0016021]; plasma membrane [GO:0005886]	amino acid transmembrane transporter activity [GO:0015171]
A0A0K1N3C2	A0A0K1N3C2_AGGAP	unreviewed	Iron-sulfur cluster insertion protein ErpA	erpA DPV99_11640 NCTC5908_01156	Aggregatibacter aphrophilus (Haemophilus aphrophilus)	iron ion binding [GO:0005506]; iron-sulfur cluster binding [GO:0051536]; iron-sulfur cluster assembly [GO:0016226]	aaz:ADJ80_07170;	iron-sulfur cluster assembly [GO:0016226]		iron ion binding [GO:0005506]; iron-sulfur cluster binding [GO:0051536]
A0A369Z6D0	A0A369Z6D0_AGGAP	unreviewed	DUF416 family protein	DPV99_08245	Aggregatibacter aphrophilus (Haemophilus aphrophilus)
A0A0K1N2D0	A0A0K1N2D0_AGGAP	unreviewed	YggT family protein	DOL88_02175 DPV99_04435	Aggregatibacter aphrophilus (Haemophilus aphrophilus)	integral component of membrane [GO:0016021]	aaz:ADJ80_04070;		integral component of membrane [GO:0016021]
A0A3M6PGZ8	A0A3M6PGZ8_AGGAP	unreviewed	Putative glucose-6-phosphate 1-epimerase (EC 5.1.3.15)	DOL88_02565	Aggregatibacter aphrophilus (Haemophilus aphrophilus)	carbohydrate binding [GO:0030246]; glucose-6-phosphate 1-epimerase activity [GO:0047938]; carbohydrate metabolic process [GO:0005975]	aaz:ADJ80_09210;	carbohydrate metabolic process [GO:0005975]		carbohydrate binding [GO:0030246]; glucose-6-phosphate 1-epimerase activity [GO:0047938]
A0A369Z8Z2	A0A369Z8Z2_AGGAP	unreviewed	ADP-ribose diphosphatase (EC 3.6.1.13) (ADP-ribose phosphohydrolase) (ADP-ribose pyrophosphatase) (Adenosine diphosphoribose pyrophosphatase)	DPV99_07295	Aggregatibacter aphrophilus (Haemophilus aphrophilus)	ADP-ribose diphosphatase activity [GO:0047631]; metal ion binding [GO:0046872]				ADP-ribose diphosphatase activity [GO:0047631]; metal ion binding [GO:0046872]
A0A369Z6C6	A0A369Z6C6_AGGAP	unreviewed	Phosphofructokinase	DPV99_08345	Aggregatibacter aphrophilus (Haemophilus aphrophilus)	1-phosphofructokinase activity [GO:0008662]				1-phosphofructokinase activity [GO:0008662]
A0A336NCU1	A0A336NCU1_AGGAP	unreviewed	Inner membrane protein yagU	yagU NCTC5908_02629	Aggregatibacter aphrophilus (Haemophilus aphrophilus)	integral component of membrane [GO:0016021]			integral component of membrane [GO:0016021]
A0A3M6PE32	A0A3M6PE32_AGGAP	unreviewed	Protein FdhE homolog	fdhE DOL88_04315	Aggregatibacter aphrophilus (Haemophilus aphrophilus)	cytoplasm [GO:0005737]	aaz:ADJ80_06785;		cytoplasm [GO:0005737]
A0A336N4M6	A0A336N4M6_AGGAP	unreviewed	Biotin--protein ligase (EC 6.3.4.15)	birA NCTC5908_01213	Aggregatibacter aphrophilus (Haemophilus aphrophilus)	biotin-[acetyl-CoA-carboxylase] ligase activity [GO:0004077]				biotin-[acetyl-CoA-carboxylase] ligase activity [GO:0004077]
A0A3M6NSZ1	A0A3M6NSZ1_AGGAP	unreviewed	DUF4325 domain-containing protein	DOL88_08035	Aggregatibacter aphrophilus (Haemophilus aphrophilus)
A0A336NHT4	A0A336NHT4_AGGAP	unreviewed	Predicted transporter component	NCTC5908_02283	Aggregatibacter aphrophilus (Haemophilus aphrophilus)	integral component of membrane [GO:0016021]; plasma membrane [GO:0005886]			integral component of membrane [GO:0016021]; plasma membrane [GO:0005886]
A0A369Z516	A0A369Z516_AGGAP	unreviewed	Anaerobic C4-dicarboxylate transporter	DPV99_09835	Aggregatibacter aphrophilus (Haemophilus aphrophilus)	integral component of membrane [GO:0016021]; plasma membrane [GO:0005886]; C4-dicarboxylate transmembrane transporter activity [GO:0015556]			integral component of membrane [GO:0016021]; plasma membrane [GO:0005886]	C4-dicarboxylate transmembrane transporter activity [GO:0015556]
A0A3M6P5Q6	A0A3M6P5Q6_AGGAP	unreviewed	RcpB protein	DOL88_05915	Aggregatibacter aphrophilus (Haemophilus aphrophilus)		aaz:ADJ80_05400;
A0A336N775	A0A336N775_AGGAP	unreviewed	Copper chaperone CopZ	NCTC5908_01708	Aggregatibacter aphrophilus (Haemophilus aphrophilus)	cytoplasm [GO:0005737]; copper ion binding [GO:0005507]			cytoplasm [GO:0005737]	copper ion binding [GO:0005507]
A0A369Z9X9	A0A369Z9X9_AGGAP	unreviewed	Cell division protein FtsX	DPV99_09205	Aggregatibacter aphrophilus (Haemophilus aphrophilus)	integral component of membrane [GO:0016021]; plasma membrane [GO:0005886]; cell cycle [GO:0007049]; cell division [GO:0051301]		cell cycle [GO:0007049]; cell division [GO:0051301]	integral component of membrane [GO:0016021]; plasma membrane [GO:0005886]
A0A336N9Z1	A0A336N9Z1_AGGAP	unreviewed	Methylglyoxal synthase (MGS) (EC 4.2.3.3)	mgsA NCTC5908_02460	Aggregatibacter aphrophilus (Haemophilus aphrophilus)	methylglyoxal synthase activity [GO:0008929]; methylglyoxal biosynthetic process [GO:0019242]		methylglyoxal biosynthetic process [GO:0019242]		methylglyoxal synthase activity [GO:0008929]
A0A3S4RIP7	A0A3S4RIP7_AGGAP	unreviewed	Inner membrane permease ygbN	ygbN NCTC5906_01835	Aggregatibacter aphrophilus ATCC 33389	integral component of membrane [GO:0016021]; gluconate transmembrane transporter activity [GO:0015128]			integral component of membrane [GO:0016021]	gluconate transmembrane transporter activity [GO:0015128]
A0A3M6NIG0	A0A3M6NIG0_AGGAP	unreviewed	Uncharacterized protein	DOL88_10830	Aggregatibacter aphrophilus (Haemophilus aphrophilus)
A0A369Z5B3	A0A369Z5B3_AGGAP	unreviewed	Spermidine/putrescine ABC transporter permease PotC	DPV99_11755	Aggregatibacter aphrophilus (Haemophilus aphrophilus)	integral component of membrane [GO:0016021]; plasma membrane [GO:0005886]; transmembrane transport [GO:0055085]		transmembrane transport [GO:0055085]	integral component of membrane [GO:0016021]; plasma membrane [GO:0005886]
A0A3M6P807	A0A3M6P807_AGGAP	unreviewed	Protein IscX	iscX DOL88_04400	Aggregatibacter aphrophilus (Haemophilus aphrophilus)	iron-sulfur cluster assembly [GO:0016226]	aaz:ADJ80_09960;	iron-sulfur cluster assembly [GO:0016226]
A0A3M6PM72	A0A3M6PM72_AGGAP	unreviewed	AI-2E family transporter	DOL88_01155	Aggregatibacter aphrophilus (Haemophilus aphrophilus)	integral component of membrane [GO:0016021]	aaz:ADJ80_03360;		integral component of membrane [GO:0016021]
A0A336N5P9	A0A336N5P9_AGGAP	unreviewed	Lipid-A-disaccharide synthase (EC 2.4.1.182)	lpxB_1 NCTC5908_00701	Aggregatibacter aphrophilus (Haemophilus aphrophilus)	lipid-A-disaccharide synthase activity [GO:0008915]; lipid A biosynthetic process [GO:0009245]		lipid A biosynthetic process [GO:0009245]		lipid-A-disaccharide synthase activity [GO:0008915]
A0A3M6NRH2	A0A3M6NRH2_AGGAP	unreviewed	Uncharacterized protein	DOL88_08715	Aggregatibacter aphrophilus (Haemophilus aphrophilus)		aaz:ADJ80_02515;
A0A3M6PF95	A0A3M6PF95_AGGAP	unreviewed	MFS transporter (Fragment)	DOL88_02670	Aggregatibacter aphrophilus (Haemophilus aphrophilus)	integral component of membrane [GO:0016021]; transmembrane transporter activity [GO:0022857]			integral component of membrane [GO:0016021]	transmembrane transporter activity [GO:0022857]
A0A336NHE6	A0A336NHE6_AGGAP	unreviewed	Protein translocase subunit SecY	secY NCTC5908_02127	Aggregatibacter aphrophilus (Haemophilus aphrophilus)	integral component of membrane [GO:0016021]; plasma membrane [GO:0005886]; intracellular protein transmembrane transport [GO:0065002]; protein targeting [GO:0006605]; protein transport by the Sec complex [GO:0043952]		intracellular protein transmembrane transport [GO:0065002]; protein targeting [GO:0006605]; protein transport by the Sec complex [GO:0043952]	integral component of membrane [GO:0016021]; plasma membrane [GO:0005886]
A0A0K1MZL7	A0A0K1MZL7_AGGAP	unreviewed	N-acetyltransferase	DOL88_03130 DPV99_06855	Aggregatibacter aphrophilus (Haemophilus aphrophilus)	transferase activity [GO:0016740]	aaz:ADJ80_00050;			transferase activity [GO:0016740]
A0A336N6Y9	A0A336N6Y9_AGGAP	unreviewed	3-dehydroquinate dehydratase (3-dehydroquinase) (EC 4.2.1.10) (Type II DHQase)	aroQ NCTC5908_01793	Aggregatibacter aphrophilus (Haemophilus aphrophilus)	3-dehydroquinate dehydratase activity [GO:0003855]; aromatic amino acid family biosynthetic process [GO:0009073]; cellular amino acid biosynthetic process [GO:0008652]; chorismate biosynthetic process [GO:0009423]		aromatic amino acid family biosynthetic process [GO:0009073]; cellular amino acid biosynthetic process [GO:0008652]; chorismate biosynthetic process [GO:0009423]		3-dehydroquinate dehydratase activity [GO:0003855]
A0A3M6P265	A0A3M6P265_AGGAP	unreviewed	Biopolymer transport protein ExbD	exbD DOL88_07505	Aggregatibacter aphrophilus (Haemophilus aphrophilus)	integral component of membrane [GO:0016021]; plasma membrane [GO:0005886]; transmembrane transporter activity [GO:0022857]; protein transport [GO:0015031]	aaz:ADJ80_00555;	protein transport [GO:0015031]	integral component of membrane [GO:0016021]; plasma membrane [GO:0005886]	transmembrane transporter activity [GO:0022857]
A0A0K1N307	A0A0K1N307_AGGAP	unreviewed	Spermidine/putrescine ABC transporter permease PotB	DOL88_04995 DPV99_11750	Aggregatibacter aphrophilus (Haemophilus aphrophilus)	integral component of membrane [GO:0016021]; plasma membrane [GO:0005886]; transmembrane transport [GO:0055085]	aaz:ADJ80_06690;	transmembrane transport [GO:0055085]	integral component of membrane [GO:0016021]; plasma membrane [GO:0005886]
A0A3M6PPT3	A0A3M6PPT3_AGGAP	unreviewed	NTP_transf_3 domain-containing protein	DOL88_00105	Aggregatibacter aphrophilus (Haemophilus aphrophilus)
A0A3M6NLV3	A0A3M6NLV3_AGGAP	unreviewed	Pseudouridine synthase (EC 5.4.99.-)	DOL88_10330	Aggregatibacter aphrophilus (Haemophilus aphrophilus)	pseudouridine synthase activity [GO:0009982]; RNA binding [GO:0003723]; pseudouridine synthesis [GO:0001522]	aaz:ADJ80_04695;	pseudouridine synthesis [GO:0001522]		pseudouridine synthase activity [GO:0009982]; RNA binding [GO:0003723]
A0A369Z8Y5	A0A369Z8Y5_AGGAP	unreviewed	Ribonuclease HII (RNase HII) (EC 3.1.26.4)	rnhB DPV99_06505	Aggregatibacter aphrophilus (Haemophilus aphrophilus)	cytoplasm [GO:0005737]; manganese ion binding [GO:0030145]; RNA binding [GO:0003723]; RNA-DNA hybrid ribonuclease activity [GO:0004523]; RNA catabolic process [GO:0006401]		RNA catabolic process [GO:0006401]	cytoplasm [GO:0005737]	manganese ion binding [GO:0030145]; RNA binding [GO:0003723]; RNA-DNA hybrid ribonuclease activity [GO:0004523]
A0A336N562	A0A336N562_AGGAP	unreviewed	Na(+)/serine-threonine symporter	sstT_1 NCTC5908_00038	Aggregatibacter aphrophilus (Haemophilus aphrophilus)	integral component of membrane [GO:0016021]; symporter activity [GO:0015293]			integral component of membrane [GO:0016021]	symporter activity [GO:0015293]
A0A336N5Q1	A0A336N5Q1_AGGAP	unreviewed	Formate dehydrogenase-N subunit gamma	fdnI NCTC5908_00118	Aggregatibacter aphrophilus (Haemophilus aphrophilus)	formate dehydrogenase complex [GO:0009326]; integral component of membrane [GO:0016021]; plasma membrane [GO:0005886]; electron transfer activity [GO:0009055]; formate dehydrogenase (NAD+) activity [GO:0008863]; respiratory electron transport chain [GO:0022904]		respiratory electron transport chain [GO:0022904]	formate dehydrogenase complex [GO:0009326]; integral component of membrane [GO:0016021]; plasma membrane [GO:0005886]	electron transfer activity [GO:0009055]; formate dehydrogenase (NAD+) activity [GO:0008863]
A0A3M6P4U6	A0A3M6P4U6_AGGAP	unreviewed	Peptidase S51	DOL88_06450	Aggregatibacter aphrophilus (Haemophilus aphrophilus)	serine-type peptidase activity [GO:0008236]	aaz:ADJ80_08070;			serine-type peptidase activity [GO:0008236]
A0A336NCG3	A0A336NCG3_AGGAP	unreviewed	Cytochrome d ubiquinol oxidase subunit 2 (EC 1.10.3.-)	cydB NCTC5908_00417	Aggregatibacter aphrophilus (Haemophilus aphrophilus)	integral component of membrane [GO:0016021]; plasma membrane [GO:0005886]; oxidoreductase activity [GO:0016491]			integral component of membrane [GO:0016021]; plasma membrane [GO:0005886]	oxidoreductase activity [GO:0016491]
A0A3M6PMA1	A0A3M6PMA1_AGGAP	unreviewed	Uncharacterized protein (Fragment)	DOL88_00930	Aggregatibacter aphrophilus (Haemophilus aphrophilus)
A0A3M6PFE7	A0A3M6PFE7_AGGAP	unreviewed	Uncharacterized protein	DOL88_03055	Aggregatibacter aphrophilus (Haemophilus aphrophilus)		aaz:ADJ80_01455;
A0A3M6NR30	A0A3M6NR30_AGGAP	unreviewed	tRNA pseudouridine(55) synthase (EC 5.4.99.25) (Fragment)	DOL88_09310	Aggregatibacter aphrophilus (Haemophilus aphrophilus)	RNA binding [GO:0003723]; tRNA pseudouridine synthase activity [GO:0106029]; pseudouridine synthesis [GO:0001522]; RNA processing [GO:0006396]		pseudouridine synthesis [GO:0001522]; RNA processing [GO:0006396]		RNA binding [GO:0003723]; tRNA pseudouridine synthase activity [GO:0106029]
A0A3M6PHE1	A0A3M6PHE1_AGGAP	unreviewed	Uncharacterized protein	DOL88_01700	Aggregatibacter aphrophilus (Haemophilus aphrophilus)	integral component of membrane [GO:0016021]			integral component of membrane [GO:0016021]
A0A336N745	A0A336N745_AGGAP	unreviewed	50S ribosomal protein L25	rplY DOL88_00670 NCTC5908_01486	Aggregatibacter aphrophilus (Haemophilus aphrophilus)	ribosome [GO:0005840]; 5S rRNA binding [GO:0008097]; structural constituent of ribosome [GO:0003735]; translation [GO:0006412]		translation [GO:0006412]	ribosome [GO:0005840]	5S rRNA binding [GO:0008097]; structural constituent of ribosome [GO:0003735]
A0A3M6PGX2	A0A3M6PGX2_AGGAP	unreviewed	XRE family transcriptional regulator	DOL88_02455	Aggregatibacter aphrophilus (Haemophilus aphrophilus)	DNA binding [GO:0003677]	aaz:ADJ80_09105;			DNA binding [GO:0003677]
A0A336N491	A0A336N491_AGGAP	unreviewed	tRNA-dihydrouridine synthase B (EC 1.3.1.-)	dus_1 dusB NCTC5908_00572	Aggregatibacter aphrophilus (Haemophilus aphrophilus)	flavin adenine dinucleotide binding [GO:0050660]; FMN binding [GO:0010181]; tRNA binding [GO:0000049]; tRNA dihydrouridine synthase activity [GO:0017150]				flavin adenine dinucleotide binding [GO:0050660]; FMN binding [GO:0010181]; tRNA binding [GO:0000049]; tRNA dihydrouridine synthase activity [GO:0017150]
A0A3M6NLS7	A0A3M6NLS7_AGGAP	unreviewed	Formate-dependent nitrite reductase complex subunit	nrfF DOL88_10235	Aggregatibacter aphrophilus (Haemophilus aphrophilus)	integral component of membrane [GO:0016021]; lyase activity [GO:0016829]; metal ion binding [GO:0046872]	aaz:ADJ80_04790;		integral component of membrane [GO:0016021]	lyase activity [GO:0016829]; metal ion binding [GO:0046872]
A0A0K1N106	A0A0K1N106_AGGAP	unreviewed	Protein SlyX homolog	slyX DOL88_01620 DPV99_10490	Aggregatibacter aphrophilus (Haemophilus aphrophilus)		aaz:ADJ80_02875;
A0A369ZB66	A0A369ZB66_AGGAP	unreviewed	TIGR01666 family membrane protein	yccS DPV99_02715	Aggregatibacter aphrophilus (Haemophilus aphrophilus)	integral component of membrane [GO:0016021]			integral component of membrane [GO:0016021]
A0A3M6P8X2	A0A3M6P8X2_AGGAP	unreviewed	Uncharacterized protein	DOL88_04520	Aggregatibacter aphrophilus (Haemophilus aphrophilus)	integral component of membrane [GO:0016021]			integral component of membrane [GO:0016021]
A0A3M6NQS3	A0A3M6NQS3_AGGAP	unreviewed	D-aminoacyl-tRNA deacylase (DTD) (EC 3.1.1.96) (Gly-tRNA(Ala) deacylase) (EC 3.1.1.-)	dtd DOL88_09715	Aggregatibacter aphrophilus (Haemophilus aphrophilus)	cytoplasm [GO:0005737]; D-aminoacyl-tRNA deacylase activity [GO:0051499]; Gly-tRNA(Ala) hydrolase activity [GO:0106026]; Ser(Gly)-tRNA(Ala) hydrolase activity [GO:0043908]; tRNA binding [GO:0000049]; D-amino acid catabolic process [GO:0019478]	aaz:ADJ80_01750;	D-amino acid catabolic process [GO:0019478]	cytoplasm [GO:0005737]	D-aminoacyl-tRNA deacylase activity [GO:0051499]; Gly-tRNA(Ala) hydrolase activity [GO:0106026]; Ser(Gly)-tRNA(Ala) hydrolase activity [GO:0043908]; tRNA binding [GO:0000049]
A0A3M6NRG2	A0A3M6NRG2_AGGAP	unreviewed	FAD assembly factor SdhE	DOL88_08660	Aggregatibacter aphrophilus (Haemophilus aphrophilus)
A0A3M6NRK9	A0A3M6NRK9_AGGAP	unreviewed	Pseudouridine synthase (EC 5.4.99.-)	DOL88_08700	Aggregatibacter aphrophilus (Haemophilus aphrophilus)	pseudouridine synthase activity [GO:0009982]; RNA binding [GO:0003723]; pseudouridine synthesis [GO:0001522]		pseudouridine synthesis [GO:0001522]		pseudouridine synthase activity [GO:0009982]; RNA binding [GO:0003723]
A0A3M6NIG8	A0A3M6NIG8_AGGAP	unreviewed	Divergent polysaccharide deacetylase family protein	DOL88_10675	Aggregatibacter aphrophilus (Haemophilus aphrophilus)	catalytic activity [GO:0003824]; carbohydrate metabolic process [GO:0005975]	aaz:ADJ80_02285;	carbohydrate metabolic process [GO:0005975]		catalytic activity [GO:0003824]
A0A336N4M1	A0A336N4M1_AGGAP	unreviewed	3-isopropylmalate dehydratase small subunit (EC 4.2.1.33) (Alpha-IPM isomerase) (IPMI) (Isopropylmalate isomerase)	leuD1 leuD NCTC5908_00723	Aggregatibacter aphrophilus (Haemophilus aphrophilus)	3-isopropylmalate dehydratase complex [GO:0009316]; 3-isopropylmalate dehydratase activity [GO:0003861]; branched-chain amino acid biosynthetic process [GO:0009082]; leucine biosynthetic process [GO:0009098]		branched-chain amino acid biosynthetic process [GO:0009082]; leucine biosynthetic process [GO:0009098]	3-isopropylmalate dehydratase complex [GO:0009316]	3-isopropylmalate dehydratase activity [GO:0003861]
A0A336NDK0	A0A336NDK0_AGGAP	unreviewed	DNA repair protein RecO (Recombination protein O)	recO NCTC5908_00823	Aggregatibacter aphrophilus (Haemophilus aphrophilus)	DNA recombination [GO:0006310]; DNA repair [GO:0006281]		DNA recombination [GO:0006310]; DNA repair [GO:0006281]
A0A0K1N2F6	A0A0K1N2F6_AGGAP	unreviewed	UPF0149 protein DOL88_02115	DOL88_02115 DPV99_04485	Aggregatibacter aphrophilus (Haemophilus aphrophilus)		aaz:ADJ80_04120;
A0A336N3K6	A0A336N3K6_AGGAP	unreviewed	Peptidoglycan glycosyltransferase MrdB (PGT) (EC 2.4.1.129) (Cell elongation protein RodA) (Cell wall polymerase) (Peptidoglycan polymerase) (PG polymerase)	mrdB rodA NCTC5908_00587	Aggregatibacter aphrophilus (Haemophilus aphrophilus)	integral component of plasma membrane [GO:0005887]; peptidoglycan glycosyltransferase activity [GO:0008955]; cell division [GO:0051301]; cell wall organization [GO:0071555]; peptidoglycan biosynthetic process [GO:0009252]; regulation of cell shape [GO:0008360]		cell division [GO:0051301]; cell wall organization [GO:0071555]; peptidoglycan biosynthetic process [GO:0009252]; regulation of cell shape [GO:0008360]	integral component of plasma membrane [GO:0005887]	peptidoglycan glycosyltransferase activity [GO:0008955]
A0A369Z968	A0A369Z968_AGGAP	unreviewed	Protein-tyrosine-phosphatase (EC 3.1.3.48)	DPV99_10575	Aggregatibacter aphrophilus (Haemophilus aphrophilus)	protein tyrosine phosphatase activity [GO:0004725]				protein tyrosine phosphatase activity [GO:0004725]
A0A3M6NS36	A0A3M6NS36_AGGAP	unreviewed	Uncharacterized protein	DOL88_08200	Aggregatibacter aphrophilus (Haemophilus aphrophilus)
A0A336N517	A0A336N517_AGGAP	unreviewed	Domain of uncharacterized function, DUF446	yqcC NCTC5908_01347	Aggregatibacter aphrophilus (Haemophilus aphrophilus)
A0A336N5F3	A0A336N5F3_AGGAP	unreviewed	3-oxoacyl-[acyl-carrier-protein] synthase 2 (EC 2.3.1.179)	fabF_1 NCTC5908_00892	Aggregatibacter aphrophilus (Haemophilus aphrophilus)	3-oxoacyl-[acyl-carrier-protein] synthase activity [GO:0004315]; beta-ketoacyl-acyl-carrier-protein synthase II activity [GO:0033817]; fatty acid biosynthetic process [GO:0006633]		fatty acid biosynthetic process [GO:0006633]		3-oxoacyl-[acyl-carrier-protein] synthase activity [GO:0004315]; beta-ketoacyl-acyl-carrier-protein synthase II activity [GO:0033817]
A0A369ZBG8	A0A369ZBG8_AGGAP	unreviewed	Protein PsiE	DPV99_06825	Aggregatibacter aphrophilus (Haemophilus aphrophilus)	integral component of membrane [GO:0016021]; plasma membrane [GO:0005886]; cellular response to phosphate starvation [GO:0016036]		cellular response to phosphate starvation [GO:0016036]	integral component of membrane [GO:0016021]; plasma membrane [GO:0005886]
A0A369Z507	A0A369Z507_AGGAP	unreviewed	FMN-binding protein MioC	DPV99_09795	Aggregatibacter aphrophilus (Haemophilus aphrophilus)	FMN binding [GO:0010181]				FMN binding [GO:0010181]
A0A369ZBR6	A0A369ZBR6_AGGAP	unreviewed	PTS ascorbate transporter subunit IIC	DOL88_07965 DPV99_00065	Aggregatibacter aphrophilus (Haemophilus aphrophilus)	integral component of membrane [GO:0016021]; plasma membrane [GO:0005886]; phosphoenolpyruvate-dependent sugar phosphotransferase system [GO:0009401]		phosphoenolpyruvate-dependent sugar phosphotransferase system [GO:0009401]	integral component of membrane [GO:0016021]; plasma membrane [GO:0005886]
A0A336NBU6	A0A336NBU6_AGGAP	unreviewed	Uncharacterized protein	NCTC5908_02348	Aggregatibacter aphrophilus (Haemophilus aphrophilus)
A0A369ZAL2	A0A369ZAL2_AGGAP	unreviewed	UPF0761 membrane protein DOL88_09710	DOL88_09710 DPV99_08205	Aggregatibacter aphrophilus (Haemophilus aphrophilus)	integral component of plasma membrane [GO:0005887]			integral component of plasma membrane [GO:0005887]
A0A336N6D9	A0A336N6D9_AGGAP	unreviewed	Fumarate reductase subunit C (Quinol-fumarate reductase subunit C) (QFR subunit C)	frdC NCTC5908_00364	Aggregatibacter aphrophilus (Haemophilus aphrophilus)	integral component of membrane [GO:0016021]; plasma membrane fumarate reductase complex [GO:0045284]; succinate dehydrogenase activity [GO:0000104]			integral component of membrane [GO:0016021]; plasma membrane fumarate reductase complex [GO:0045284]	succinate dehydrogenase activity [GO:0000104]
A0A0K1N3Z7	A0A0K1N3Z7_AGGAP	unreviewed	Cold shock-like protein CspD	cspD DOL88_03685 DPV99_00585	Aggregatibacter aphrophilus (Haemophilus aphrophilus)	cytoplasm [GO:0005737]; nucleic acid binding [GO:0003676]; regulation of transcription, DNA-templated [GO:0006355]	aaz:ADJ80_08480;	regulation of transcription, DNA-templated [GO:0006355]	cytoplasm [GO:0005737]	nucleic acid binding [GO:0003676]
A0A336N6H5	A0A336N6H5_AGGAP	unreviewed	Alpha-amylase (EC 3.2.1.1)	malS NCTC5908_01291	Aggregatibacter aphrophilus (Haemophilus aphrophilus)	periplasmic space [GO:0042597]; alpha-amylase activity [GO:0004556]; alpha-amylase activity (releasing maltohexaose) [GO:0103025]; calcium ion binding [GO:0005509]; alpha-glucan catabolic process [GO:0030980]; cellular oligosaccharide catabolic process [GO:0051692]		alpha-glucan catabolic process [GO:0030980]; cellular oligosaccharide catabolic process [GO:0051692]	periplasmic space [GO:0042597]	alpha-amylase activity [GO:0004556]; alpha-amylase activity (releasing maltohexaose) [GO:0103025]; calcium ion binding [GO:0005509]
A0A336N5I3	A0A336N5I3_AGGAP	unreviewed	Uncharacterized ABC transporter ATP-binding protein YbhF	ybhF_1 NCTC5908_00922	Aggregatibacter aphrophilus (Haemophilus aphrophilus)	ATP binding [GO:0005524]				ATP binding [GO:0005524]
A0A369ZF60	A0A369ZF60_AGGAP	unreviewed	DUF1287 domain-containing protein	DPV99_01260	Aggregatibacter aphrophilus (Haemophilus aphrophilus)
A0A3M6NRS5	A0A3M6NRS5_AGGAP	unreviewed	AraC family transcriptional regulator	DOL88_08425	Aggregatibacter aphrophilus (Haemophilus aphrophilus)	DNA-binding transcription factor activity [GO:0003700]; sequence-specific DNA binding [GO:0043565]	aaz:ADJ80_00860;			DNA-binding transcription factor activity [GO:0003700]; sequence-specific DNA binding [GO:0043565]
A0A3M6PNI1	A0A3M6PNI1_AGGAP	unreviewed	ABC transporter substrate-binding protein	DOL88_00280	Aggregatibacter aphrophilus (Haemophilus aphrophilus)	ATP-binding cassette (ABC) transporter complex [GO:0043190]; transmembrane transport [GO:0055085]	aaz:ADJ80_07260;	transmembrane transport [GO:0055085]	ATP-binding cassette (ABC) transporter complex [GO:0043190]
A0A3M6NR18	A0A3M6NR18_AGGAP	unreviewed	YcgL domain-containing protein DOL88_09340	DOL88_09340	Aggregatibacter aphrophilus (Haemophilus aphrophilus)		aaz:ADJ80_08975;
A0A336N6I2	A0A336N6I2_AGGAP	unreviewed	Molybdopterin-synthase adenylyltransferase (EC 2.7.7.80)	moeB NCTC5908_01301	Aggregatibacter aphrophilus (Haemophilus aphrophilus)	molybdopterin-synthase adenylyltransferase activity [GO:0061605]; ubiquitin-like modifier activating enzyme activity [GO:0008641]; Mo-molybdopterin cofactor biosynthetic process [GO:0006777]		Mo-molybdopterin cofactor biosynthetic process [GO:0006777]		molybdopterin-synthase adenylyltransferase activity [GO:0061605]; ubiquitin-like modifier activating enzyme activity [GO:0008641]
A0A3M6PGM7	A0A3M6PGM7_AGGAP	unreviewed	AAA domain-containing protein	DOL88_02695	Aggregatibacter aphrophilus (Haemophilus aphrophilus)	ATP binding [GO:0005524]; ATPase activity [GO:0016887]				ATPase activity [GO:0016887]; ATP binding [GO:0005524]
A0A336N610	A0A336N610_AGGAP	unreviewed	23S rRNA (uracil(1939)-C(5))-methyltransferase RlmD (EC 2.1.1.190) (23S rRNA(m5U1939)-methyltransferase)	rlmD NCTC5908_00824	Aggregatibacter aphrophilus (Haemophilus aphrophilus)	4 iron, 4 sulfur cluster binding [GO:0051539]; iron ion binding [GO:0005506]; RNA binding [GO:0003723]; rRNA (uridine-C5-)-methyltransferase activity [GO:0070041]				4 iron, 4 sulfur cluster binding [GO:0051539]; iron ion binding [GO:0005506]; RNA binding [GO:0003723]; rRNA (uridine-C5-)-methyltransferase activity [GO:0070041]
A0A3M6NQV1	A0A3M6NQV1_AGGAP	unreviewed	UPF0301 protein DOL88_09800	DOL88_09800	Aggregatibacter aphrophilus (Haemophilus aphrophilus)
A0A3M6NLT2	A0A3M6NLT2_AGGAP	unreviewed	Heme lyase NrfEFG subunit NrfE	DOL88_10245	Aggregatibacter aphrophilus (Haemophilus aphrophilus)	integral component of membrane [GO:0016021]; plasma membrane [GO:0005886]; heme binding [GO:0020037]; heme transmembrane transporter activity [GO:0015232]; lyase activity [GO:0016829]; cytochrome complex assembly [GO:0017004]	aaz:ADJ80_04780;	cytochrome complex assembly [GO:0017004]	integral component of membrane [GO:0016021]; plasma membrane [GO:0005886]	heme binding [GO:0020037]; heme transmembrane transporter activity [GO:0015232]; lyase activity [GO:0016829]
A0A369ZGC4	A0A369ZGC4_AGGAP	unreviewed	Recombination protein RecR	recR DPV99_03085	Aggregatibacter aphrophilus (Haemophilus aphrophilus)	DNA binding [GO:0003677]; metal ion binding [GO:0046872]; DNA recombination [GO:0006310]; DNA repair [GO:0006281]		DNA recombination [GO:0006310]; DNA repair [GO:0006281]		DNA binding [GO:0003677]; metal ion binding [GO:0046872]
A0A336N7B6	A0A336N7B6_AGGAP	unreviewed	DnaA initiator-associating protein diaA	diaA NCTC5908_01546	Aggregatibacter aphrophilus (Haemophilus aphrophilus)	carbohydrate derivative binding [GO:0097367]; carbohydrate derivative metabolic process [GO:1901135]		carbohydrate derivative metabolic process [GO:1901135]		carbohydrate derivative binding [GO:0097367]
A0A0K1N2U2	A0A0K1N2U2_AGGAP	unreviewed	Thiosulfate sulfurtransferase GlpE (EC 2.8.1.1)	glpE DOL88_01970 DPV99_04630	Aggregatibacter aphrophilus (Haemophilus aphrophilus)	cytoplasm [GO:0005737]; thiosulfate sulfurtransferase activity [GO:0004792]; glycerol metabolic process [GO:0006071]	aaz:ADJ80_04260;	glycerol metabolic process [GO:0006071]	cytoplasm [GO:0005737]	thiosulfate sulfurtransferase activity [GO:0004792]
A0A3M6NIF2	A0A3M6NIF2_AGGAP	unreviewed	Glutathionylspermidine synthase preATP-grasp family protein	DOL88_10825	Aggregatibacter aphrophilus (Haemophilus aphrophilus)		aaz:ADJ80_02135;
A0A3M6PIL2	A0A3M6PIL2_AGGAP	unreviewed	Nitroreductase family protein	DOL88_01565	Aggregatibacter aphrophilus (Haemophilus aphrophilus)	oxidoreductase activity [GO:0016491]				oxidoreductase activity [GO:0016491]
A0A3M6PFU0	A0A3M6PFU0_AGGAP	unreviewed	Glycosyl transferase family 28	DOL88_03215	Aggregatibacter aphrophilus (Haemophilus aphrophilus)	transferase activity, transferring hexosyl groups [GO:0016758]	aaz:ADJ80_11125;			transferase activity, transferring hexosyl groups [GO:0016758]
A0A369ZFW2	A0A369ZFW2_AGGAP	unreviewed	4-hydroxy-3-methylbut-2-enyl diphosphate reductase (HMBPP reductase) (EC 1.17.7.4)	ispH DPV99_04900	Aggregatibacter aphrophilus (Haemophilus aphrophilus)	4 iron, 4 sulfur cluster binding [GO:0051539]; 4-hydroxy-3-methylbut-2-en-1-yl diphosphate reductase activity [GO:0051745]; metal ion binding [GO:0046872]; dimethylallyl diphosphate biosynthetic process [GO:0050992]; isopentenyl diphosphate biosynthetic process, methylerythritol 4-phosphate pathway [GO:0019288]; terpenoid biosynthetic process [GO:0016114]		dimethylallyl diphosphate biosynthetic process [GO:0050992]; isopentenyl diphosphate biosynthetic process, methylerythritol 4-phosphate pathway [GO:0019288]; terpenoid biosynthetic process [GO:0016114]		4-hydroxy-3-methylbut-2-en-1-yl diphosphate reductase activity [GO:0051745]; 4 iron, 4 sulfur cluster binding [GO:0051539]; metal ion binding [GO:0046872]
A0A369ZDS7	A0A369ZDS7_AGGAP	unreviewed	Formyltetrahydrofolate deformylase (EC 3.5.1.10) (Formyl-FH(4) hydrolase)	purU DPV99_00540	Aggregatibacter aphrophilus (Haemophilus aphrophilus)	formyltetrahydrofolate deformylase activity [GO:0008864]; hydroxymethyl-, formyl- and related transferase activity [GO:0016742]; 'de novo' IMP biosynthetic process [GO:0006189]; one-carbon metabolic process [GO:0006730]		'de novo' IMP biosynthetic process [GO:0006189]; one-carbon metabolic process [GO:0006730]		formyltetrahydrofolate deformylase activity [GO:0008864]; hydroxymethyl-, formyl- and related transferase activity [GO:0016742]
A0A369Z5H7	A0A369Z5H7_AGGAP	unreviewed	Small ribosomal subunit biogenesis GTPase RsgA (EC 3.6.1.-)	rsgA DPV99_11460	Aggregatibacter aphrophilus (Haemophilus aphrophilus)	cytoplasm [GO:0005737]; GTP binding [GO:0005525]; GTPase activity [GO:0003924]; metal ion binding [GO:0046872]; rRNA binding [GO:0019843]; ribosomal small subunit biogenesis [GO:0042274]		ribosomal small subunit biogenesis [GO:0042274]	cytoplasm [GO:0005737]	GTPase activity [GO:0003924]; GTP binding [GO:0005525]; metal ion binding [GO:0046872]; rRNA binding [GO:0019843]
A0A3M6NS97	A0A3M6NS97_AGGAP	unreviewed	5'-deoxynucleotidase DOL88_07860 (EC 3.1.3.89) (5'-deoxyribonucleotidase) (Nucleoside 5'-monophosphate phosphohydrolase)	DOL88_07860	Aggregatibacter aphrophilus (Haemophilus aphrophilus)	cytoplasm [GO:0005737]; metal ion binding [GO:0046872]; nucleotide binding [GO:0000166]; phosphatase activity [GO:0016791]			cytoplasm [GO:0005737]	metal ion binding [GO:0046872]; nucleotide binding [GO:0000166]; phosphatase activity [GO:0016791]
A0A3M6P824	A0A3M6P824_AGGAP	unreviewed	DUF1007 family protein	DOL88_04385	Aggregatibacter aphrophilus (Haemophilus aphrophilus)
A0A369ZEE9	A0A369ZEE9_AGGAP	unreviewed	Ribonucleoside-diphosphate reductase (EC 1.17.4.1)	DPV99_00785	Aggregatibacter aphrophilus (Haemophilus aphrophilus)	integral component of membrane [GO:0016021]; ribonucleoside-diphosphate reductase activity, thioredoxin disulfide as acceptor [GO:0004748]; deoxyribonucleotide biosynthetic process [GO:0009263]; DNA replication [GO:0006260]		deoxyribonucleotide biosynthetic process [GO:0009263]; DNA replication [GO:0006260]	integral component of membrane [GO:0016021]	ribonucleoside-diphosphate reductase activity, thioredoxin disulfide as acceptor [GO:0004748]
A0A336N6A2	A0A336N6A2_AGGAP	unreviewed	Holliday junction ATP-dependent DNA helicase RuvA (EC 3.6.4.12)	ruvA NCTC5908_00422	Aggregatibacter aphrophilus (Haemophilus aphrophilus)	Holliday junction helicase complex [GO:0009379]; ATP binding [GO:0005524]; DNA binding [GO:0003677]; four-way junction helicase activity [GO:0009378]; hydrolase activity [GO:0016787]; DNA recombination [GO:0006310]; DNA repair [GO:0006281]; SOS response [GO:0009432]		DNA recombination [GO:0006310]; DNA repair [GO:0006281]; SOS response [GO:0009432]	Holliday junction helicase complex [GO:0009379]	ATP binding [GO:0005524]; DNA binding [GO:0003677]; four-way junction helicase activity [GO:0009378]; hydrolase activity [GO:0016787]
A0A3M6P4R9	A0A3M6P4R9_AGGAP	unreviewed	MPT synthase subunit 2 (EC 2.8.1.12) (Molybdenum cofactor biosynthesis protein E) (Molybdopterin synthase catalytic subunit) (Molybdopterin-converting factor large subunit) (Molybdopterin-converting factor subunit 2)	DOL88_06170	Aggregatibacter aphrophilus (Haemophilus aphrophilus)	molybdopterin synthase activity [GO:0030366]; Mo-molybdopterin cofactor biosynthetic process [GO:0006777]	aaz:ADJ80_08330;	Mo-molybdopterin cofactor biosynthetic process [GO:0006777]		molybdopterin synthase activity [GO:0030366]
A0A3M6NST8	A0A3M6NST8_AGGAP	unreviewed	Endonuclease III (EC 4.2.99.18) (DNA-(apurinic or apyrimidinic site) lyase)	nth DOL88_07945	Aggregatibacter aphrophilus (Haemophilus aphrophilus)	4 iron, 4 sulfur cluster binding [GO:0051539]; class I DNA-(apurinic or apyrimidinic site) endonuclease activity [GO:0140078]; DNA binding [GO:0003677]; DNA N-glycosylase activity [GO:0019104]; endonuclease activity [GO:0004519]; metal ion binding [GO:0046872]; base-excision repair [GO:0006284]		base-excision repair [GO:0006284]		4 iron, 4 sulfur cluster binding [GO:0051539]; class I DNA-(apurinic or apyrimidinic site) endonuclease activity [GO:0140078]; DNA binding [GO:0003677]; DNA N-glycosylase activity [GO:0019104]; endonuclease activity [GO:0004519]; metal ion binding [GO:0046872]
A0A336N859	A0A336N859_AGGAP	unreviewed	Hemin import ATP-binding protein HmuV (EC 3.6.3.-)	hmuV NCTC5908_01590	Aggregatibacter aphrophilus (Haemophilus aphrophilus)	ATP binding [GO:0005524]; hydrolase activity [GO:0016787]				ATP binding [GO:0005524]; hydrolase activity [GO:0016787]
A0A3M6P6R2	A0A3M6P6R2_AGGAP	unreviewed	Inner membrane protein YccF	DOL88_05160	Aggregatibacter aphrophilus (Haemophilus aphrophilus)	integral component of membrane [GO:0016021]; plasma membrane [GO:0005886]			integral component of membrane [GO:0016021]; plasma membrane [GO:0005886]
A0A336N8V5	A0A336N8V5_AGGAP	unreviewed	Zinc import ATP-binding protein ZnuC (EC 7.2.2.20)	znuC DOL88_07310 NCTC5908_02346	Aggregatibacter aphrophilus (Haemophilus aphrophilus)	plasma membrane [GO:0005886]; ABC-type zinc transporter activity [GO:0015633]; ATP binding [GO:0005524]; hydrolase activity [GO:0016787]			plasma membrane [GO:0005886]	ABC-type zinc transporter activity [GO:0015633]; ATP binding [GO:0005524]; hydrolase activity [GO:0016787]
A0A3M6P778	A0A3M6P778_AGGAP	unreviewed	ATP-grasp domain-containing protein	DOL88_04850	Aggregatibacter aphrophilus (Haemophilus aphrophilus)	ATP binding [GO:0005524]; metal ion binding [GO:0046872]	aaz:ADJ80_05820;			ATP binding [GO:0005524]; metal ion binding [GO:0046872]
A0A369Z9S8	A0A369Z9S8_AGGAP	unreviewed	Glycosyl transferase family 2	DPV99_08935	Aggregatibacter aphrophilus (Haemophilus aphrophilus)	integral component of membrane [GO:0016021]; plasma membrane [GO:0005886]; transferase activity, transferring acyl groups [GO:0016746]; lipopolysaccharide biosynthetic process [GO:0009103]		lipopolysaccharide biosynthetic process [GO:0009103]	integral component of membrane [GO:0016021]; plasma membrane [GO:0005886]	transferase activity, transferring acyl groups [GO:0016746]
A0A3M6NGR2	A0A3M6NGR2_AGGAP	unreviewed	FAD-dependent oxidoreductase	ubiF yleB DOL88_11445	Aggregatibacter aphrophilus (Haemophilus aphrophilus)	FAD binding [GO:0071949]; oxidoreductase activity, acting on paired donors, with incorporation or reduction of molecular oxygen, NAD(P)H as one donor, and incorporation of one atom of oxygen [GO:0016709]; ubiquinone biosynthetic process [GO:0006744]		ubiquinone biosynthetic process [GO:0006744]		FAD binding [GO:0071949]; oxidoreductase activity, acting on paired donors, with incorporation or reduction of molecular oxygen, NAD(P)H as one donor, and incorporation of one atom of oxygen [GO:0016709]
A0A3M6P5M7	A0A3M6P5M7_AGGAP	unreviewed	Succinyl-diaminopimelate desuccinylase (SDAP desuccinylase) (EC 3.5.1.18) (N-succinyl-LL-2,6-diaminoheptanedioate amidohydrolase)	dapE DOL88_05695	Aggregatibacter aphrophilus (Haemophilus aphrophilus)	cobalt ion binding [GO:0050897]; succinyl-diaminopimelate desuccinylase activity [GO:0009014]; zinc ion binding [GO:0008270]; diaminopimelate biosynthetic process [GO:0019877]; lysine biosynthetic process via diaminopimelate [GO:0009089]	aaz:ADJ80_05615;	diaminopimelate biosynthetic process [GO:0019877]; lysine biosynthetic process via diaminopimelate [GO:0009089]		cobalt ion binding [GO:0050897]; succinyl-diaminopimelate desuccinylase activity [GO:0009014]; zinc ion binding [GO:0008270]
A0A336NCK5	A0A336NCK5_AGGAP	unreviewed	Acylphosphatase (EC 3.6.1.7)	yccX NCTC5908_02462	Aggregatibacter aphrophilus (Haemophilus aphrophilus)	acylphosphatase activity [GO:0003998]				acylphosphatase activity [GO:0003998]
A0A336N2V0	A0A336N2V0_AGGAP	unreviewed	Uncharacterized protein conserved in bacteria	yecM NCTC5908_00050	Aggregatibacter aphrophilus (Haemophilus aphrophilus)
A0A3M6NLV7	A0A3M6NLV7_AGGAP	unreviewed	L-fuculose phosphate aldolase (EC 4.1.2.17) (D-ribulose-phosphate aldolase) (L-fuculose-1-phosphate aldolase)	fucA DOL88_10355	Aggregatibacter aphrophilus (Haemophilus aphrophilus)	L-fuculose-phosphate aldolase activity [GO:0008738]; zinc ion binding [GO:0008270]; arabinose catabolic process [GO:0019568]; L-fucose catabolic process [GO:0042355]	aaz:ADJ80_04670;	arabinose catabolic process [GO:0019568]; L-fucose catabolic process [GO:0042355]		L-fuculose-phosphate aldolase activity [GO:0008738]; zinc ion binding [GO:0008270]
A0A3M6NID4	A0A3M6NID4_AGGAP	unreviewed	Acetyltransferase (EC 2.3.1.-)	DOL88_10770	Aggregatibacter aphrophilus (Haemophilus aphrophilus)	acetyltransferase activity [GO:0016407]	aaz:ADJ80_02190;			acetyltransferase activity [GO:0016407]
A0A336N5Y1	A0A336N5Y1_AGGAP	unreviewed	tRNA (guanine-N(7)-)-methyltransferase (EC 2.1.1.33) (tRNA (guanine(46)-N(7))-methyltransferase) (tRNA(m7G46)-methyltransferase)	trmB NCTC5908_00793	Aggregatibacter aphrophilus (Haemophilus aphrophilus)	tRNA (guanine-N7-)-methyltransferase activity [GO:0008176]				tRNA (guanine-N7-)-methyltransferase activity [GO:0008176]
A0A369Z4I9	A0A369Z4I9_AGGAP	unreviewed	DUF808 domain-containing protein	DPV99_10180	Aggregatibacter aphrophilus (Haemophilus aphrophilus)	integral component of membrane [GO:0016021]			integral component of membrane [GO:0016021]
A0A369ZB62	A0A369ZB62_AGGAP	unreviewed	50S ribosomal protein L3 glutamine methyltransferase (L3 MTase) (EC 2.1.1.298) (N5-glutamine methyltransferase PrmB)	prmB DPV99_02725	Aggregatibacter aphrophilus (Haemophilus aphrophilus)	ribosome [GO:0005840]; nucleic acid binding [GO:0003676]; protein-glutamine N-methyltransferase activity [GO:0036009]; site-specific DNA-methyltransferase (adenine-specific) activity [GO:0009007]; peptidyl-glutamine methylation [GO:0018364]		peptidyl-glutamine methylation [GO:0018364]	ribosome [GO:0005840]	nucleic acid binding [GO:0003676]; protein-glutamine N-methyltransferase activity [GO:0036009]; site-specific DNA-methyltransferase (adenine-specific) activity [GO:0009007]
A0A3M6PBY6	A0A3M6PBY6_AGGAP	unreviewed	Glucosamine-6-phosphate deaminase (EC 3.5.99.6) (GlcN6P deaminase) (GNPDA) (Glucosamine-6-phosphate isomerase)	nagB DOL88_04075	Aggregatibacter aphrophilus (Haemophilus aphrophilus)	glucosamine-6-phosphate deaminase activity [GO:0004342]; carbohydrate metabolic process [GO:0005975]; N-acetylglucosamine metabolic process [GO:0006044]; N-acetylneuraminate catabolic process [GO:0019262]	aaz:ADJ80_07010;	carbohydrate metabolic process [GO:0005975]; N-acetylglucosamine metabolic process [GO:0006044]; N-acetylneuraminate catabolic process [GO:0019262]		glucosamine-6-phosphate deaminase activity [GO:0004342]
A0A0K1N483	A0A0K1N483_AGGAP	unreviewed	Thiamine-monophosphate kinase (TMP kinase) (Thiamine-phosphate kinase) (EC 2.7.4.16)	thiL DOL88_01285 DPV99_01520 NCTC5908_01574	Aggregatibacter aphrophilus (Haemophilus aphrophilus)	ATP binding [GO:0005524]; magnesium ion binding [GO:0000287]; thiamine-phosphate kinase activity [GO:0009030]; thiamine biosynthetic process [GO:0009228]; thiamine diphosphate biosynthetic process [GO:0009229]	aaz:ADJ80_07655;	thiamine biosynthetic process [GO:0009228]; thiamine diphosphate biosynthetic process [GO:0009229]		ATP binding [GO:0005524]; magnesium ion binding [GO:0000287]; thiamine-phosphate kinase activity [GO:0009030]
A0A3M6P2G0	A0A3M6P2G0_AGGAP	unreviewed	Thioredoxin domain-containing protein	DOL88_06685	Aggregatibacter aphrophilus (Haemophilus aphrophilus)	oxidoreductase activity [GO:0016491]				oxidoreductase activity [GO:0016491]
A0A3M6P4K2	A0A3M6P4K2_AGGAP	unreviewed	SDR family NAD(P)-dependent oxidoreductase	DOL88_06225	Aggregatibacter aphrophilus (Haemophilus aphrophilus)	oxidoreductase activity [GO:0016491]				oxidoreductase activity [GO:0016491]
A0A336NCV1	A0A336NCV1_AGGAP	unreviewed	L-cystine transport system permease protein tcyB	tcyB NCTC5908_02643	Aggregatibacter aphrophilus (Haemophilus aphrophilus)	ATP-binding cassette (ABC) transporter complex [GO:0043190]; transmembrane transporter activity [GO:0022857]; amino acid transport [GO:0006865]		amino acid transport [GO:0006865]	ATP-binding cassette (ABC) transporter complex [GO:0043190]	transmembrane transporter activity [GO:0022857]
A0A336NE67	A0A336NE67_AGGAP	unreviewed	UPF0225 protein NCTC5908_00995	ychJ NCTC5908_00995	Aggregatibacter aphrophilus (Haemophilus aphrophilus)
A0A3M6NQX4	A0A3M6NQX4_AGGAP	unreviewed	Metallophos domain-containing protein	DOL88_09940	Aggregatibacter aphrophilus (Haemophilus aphrophilus)	hydrolase activity [GO:0016787]				hydrolase activity [GO:0016787]
A0A3M6P821	A0A3M6P821_AGGAP	unreviewed	Flavodoxin family protein	DOL88_04720	Aggregatibacter aphrophilus (Haemophilus aphrophilus)		aaz:ADJ80_00950;
A0A3M6PBY9	A0A3M6PBY9_AGGAP	unreviewed	Putative N-acetylmannosamine-6-phosphate 2-epimerase (EC 5.1.3.9) (ManNAc-6-P epimerase)	nanE DOL88_04095	Aggregatibacter aphrophilus (Haemophilus aphrophilus)	N-acylglucosamine-6-phosphate 2-epimerase activity [GO:0047465]; N-acylmannosamine-6-phosphate 2-epimerase activity [GO:0009385]; carbohydrate metabolic process [GO:0005975]; N-acetylmannosamine metabolic process [GO:0006051]; N-acetylneuraminate catabolic process [GO:0019262]		carbohydrate metabolic process [GO:0005975]; N-acetylmannosamine metabolic process [GO:0006051]; N-acetylneuraminate catabolic process [GO:0019262]		N-acylglucosamine-6-phosphate 2-epimerase activity [GO:0047465]; N-acylmannosamine-6-phosphate 2-epimerase activity [GO:0009385]
A0A3M6P2A7	A0A3M6P2A7_AGGAP	unreviewed	Protease SohB	DOL88_06750	Aggregatibacter aphrophilus (Haemophilus aphrophilus)	integral component of membrane [GO:0016021]; plasma membrane [GO:0005886]; serine-type endopeptidase activity [GO:0004252]			integral component of membrane [GO:0016021]; plasma membrane [GO:0005886]	serine-type endopeptidase activity [GO:0004252]
A0A3M6P4T9	A0A3M6P4T9_AGGAP	unreviewed	Uncharacterized protein	DOL88_06260	Aggregatibacter aphrophilus (Haemophilus aphrophilus)
A0A0K1N130	A0A0K1N130_AGGAP	unreviewed	Ribonuclease PH (RNase PH) (EC 2.7.7.56) (tRNA nucleotidyltransferase)	rph DOL88_04740 DPV99_09280	Aggregatibacter aphrophilus (Haemophilus aphrophilus)	3'-5'-exoribonuclease activity [GO:0000175]; tRNA binding [GO:0000049]; tRNA nucleotidyltransferase activity [GO:0009022]; rRNA catabolic process [GO:0016075]; rRNA processing [GO:0006364]; tRNA processing [GO:0008033]	aaz:ADJ80_00930;	rRNA catabolic process [GO:0016075]; rRNA processing [GO:0006364]; tRNA processing [GO:0008033]		3'-5'-exoribonuclease activity [GO:0000175]; tRNA binding [GO:0000049]; tRNA nucleotidyltransferase activity [GO:0009022]
A0A336N599	A0A336N599_AGGAP	unreviewed	Pilin	pilE1 NCTC5908_00549	Aggregatibacter aphrophilus (Haemophilus aphrophilus)	integral component of membrane [GO:0016021]			integral component of membrane [GO:0016021]
A0A3M6P2I5	A0A3M6P2I5_AGGAP	unreviewed	YchF/TatD family DNA exonuclease	DOL88_07100	Aggregatibacter aphrophilus (Haemophilus aphrophilus)	endodeoxyribonuclease activity, producing 5'-phosphomonoesters [GO:0016888]; exonuclease activity [GO:0004527]				endodeoxyribonuclease activity, producing 5'-phosphomonoesters [GO:0016888]; exonuclease activity [GO:0004527]
A0A336NB56	A0A336NB56_AGGAP	unreviewed	Probable protein kinase UbiB (EC 2.7.-.-) (Ubiquinone biosynthesis protein UbiB)	ubiB NCTC5908_02679	Aggregatibacter aphrophilus (Haemophilus aphrophilus)	integral component of membrane [GO:0016021]; plasma membrane [GO:0005886]; ATP binding [GO:0005524]; protein kinase activity [GO:0004672]; regulation of ubiquinone biosynthetic process [GO:0010795]; ubiquinone biosynthetic process [GO:0006744]		regulation of ubiquinone biosynthetic process [GO:0010795]; ubiquinone biosynthetic process [GO:0006744]	integral component of membrane [GO:0016021]; plasma membrane [GO:0005886]	ATP binding [GO:0005524]; protein kinase activity [GO:0004672]
A0A3M6NIH3	A0A3M6NIH3_AGGAP	unreviewed	Cupin	DOL88_10820	Aggregatibacter aphrophilus (Haemophilus aphrophilus)		aaz:ADJ80_02140;
A0A3M6PDK7	A0A3M6PDK7_AGGAP	unreviewed	MurR/RpiR family transcriptional regulator	DOL88_04085	Aggregatibacter aphrophilus (Haemophilus aphrophilus)	carbohydrate derivative binding [GO:0097367]; DNA-binding transcription factor activity [GO:0003700]; carbohydrate derivative metabolic process [GO:1901135]	aaz:ADJ80_07000;	carbohydrate derivative metabolic process [GO:1901135]		carbohydrate derivative binding [GO:0097367]; DNA-binding transcription factor activity [GO:0003700]
A0A336N501	A0A336N501_AGGAP	unreviewed	Molybdenum cofactor guanylyltransferase (MoCo guanylyltransferase) (EC 2.7.7.77) (GTP:molybdopterin guanylyltransferase) (Mo-MPT guanylyltransferase) (Molybdopterin guanylyltransferase) (Molybdopterin-guanine dinucleotide synthase) (MGD synthase)	mobA NCTC5908_01086	Aggregatibacter aphrophilus (Haemophilus aphrophilus)	cytoplasm [GO:0005737]; GTP binding [GO:0005525]; metal ion binding [GO:0046872]; molybdenum cofactor guanylyltransferase activity [GO:0061603]; Mo-molybdopterin cofactor biosynthetic process [GO:0006777]		Mo-molybdopterin cofactor biosynthetic process [GO:0006777]	cytoplasm [GO:0005737]	GTP binding [GO:0005525]; metal ion binding [GO:0046872]; molybdenum cofactor guanylyltransferase activity [GO:0061603]
A0A336NCI0	A0A336NCI0_AGGAP	unreviewed	H+/gluconate symporter and related permeases	NCTC5908_00438	Aggregatibacter aphrophilus (Haemophilus aphrophilus)	integral component of membrane [GO:0016021]; plasma membrane [GO:0005886]			integral component of membrane [GO:0016021]; plasma membrane [GO:0005886]
A0A369ZFX4	A0A369ZFX4_AGGAP	unreviewed	SsrA-binding protein (Small protein B)	smpB DPV99_03570	Aggregatibacter aphrophilus (Haemophilus aphrophilus)	cytoplasm [GO:0005737]; RNA binding [GO:0003723]; trans-translation [GO:0070929]		trans-translation [GO:0070929]	cytoplasm [GO:0005737]	RNA binding [GO:0003723]
A0A336N400	A0A336N400_AGGAP	unreviewed	Sulfur carrier protein ThiS adenylyltransferase (EC 2.7.7.73)	thiF NCTC5908_00486	Aggregatibacter aphrophilus (Haemophilus aphrophilus)	integral component of membrane [GO:0016021]; nucleotidyltransferase activity [GO:0016779]; ubiquitin-like modifier activating enzyme activity [GO:0008641]			integral component of membrane [GO:0016021]	nucleotidyltransferase activity [GO:0016779]; ubiquitin-like modifier activating enzyme activity [GO:0008641]
A0A3M6PDP7	A0A3M6PDP7_AGGAP	unreviewed	Anaerobic C4-dicarboxylate transporter DcuC	DOL88_04235	Aggregatibacter aphrophilus (Haemophilus aphrophilus)	integral component of membrane [GO:0016021]; plasma membrane [GO:0005886]; C4-dicarboxylate transmembrane transporter activity [GO:0015556]	aaz:ADJ80_06865;		integral component of membrane [GO:0016021]; plasma membrane [GO:0005886]	C4-dicarboxylate transmembrane transporter activity [GO:0015556]
A0A336N3W4	A0A336N3W4_AGGAP	unreviewed	Phosphatase YidA (EC 3.1.3.-)	yidA NCTC5908_00688	Aggregatibacter aphrophilus (Haemophilus aphrophilus)	hydrolase activity [GO:0016787]				hydrolase activity [GO:0016787]
A0A369ZFY8	A0A369ZFY8_AGGAP	unreviewed	t(6)A37 threonylcarbamoyladenosine biosynthesis protein TsaB (tRNA threonylcarbamoyladenosine biosynthesis protein TsaB)	tsaB DPV99_02325	Aggregatibacter aphrophilus (Haemophilus aphrophilus)	transferase activity [GO:0016740]; tRNA threonylcarbamoyladenosine modification [GO:0002949]		tRNA threonylcarbamoyladenosine modification [GO:0002949]		transferase activity [GO:0016740]
A0A336N1C3	A0A336N1C3_AGGAP	unreviewed	Gluconokinase (EC 2.7.1.12)	gntK NCTC5908_00112	Aggregatibacter aphrophilus (Haemophilus aphrophilus)	ATP binding [GO:0005524]; gluconokinase activity [GO:0046316]; carbohydrate metabolic process [GO:0005975]		carbohydrate metabolic process [GO:0005975]		ATP binding [GO:0005524]; gluconokinase activity [GO:0046316]
A0A369Z8C7	A0A369Z8C7_AGGAP	unreviewed	Purine nucleoside phosphorylase	pgeF DPV99_04455	Aggregatibacter aphrophilus (Haemophilus aphrophilus)	adenosine deaminase activity [GO:0004000]; metal ion binding [GO:0046872]; S-methyl-5-thioadenosine phosphorylase activity [GO:0017061]				adenosine deaminase activity [GO:0004000]; metal ion binding [GO:0046872]; S-methyl-5-thioadenosine phosphorylase activity [GO:0017061]
A0A3M6NQT8	A0A3M6NQT8_AGGAP	unreviewed	Nucleoside triphosphate pyrophosphohydrolase	DOL88_09760	Aggregatibacter aphrophilus (Haemophilus aphrophilus)	hydrolase activity [GO:0016787]	aaz:ADJ80_01705;			hydrolase activity [GO:0016787]
A0A3M6PGU9	A0A3M6PGU9_AGGAP	unreviewed	ABC transporter permease	DOL88_03040	Aggregatibacter aphrophilus (Haemophilus aphrophilus)	ATP-binding cassette (ABC) transporter complex [GO:0043190]; transmembrane transport [GO:0055085]		transmembrane transport [GO:0055085]	ATP-binding cassette (ABC) transporter complex [GO:0043190]
A0A369Z5G8	A0A369Z5G8_AGGAP	unreviewed	Ribonuclease T	DPV99_08870	Aggregatibacter aphrophilus (Haemophilus aphrophilus)	integral component of membrane [GO:0016021]; ribonuclease T2 activity [GO:0033897]; RNA binding [GO:0003723]			integral component of membrane [GO:0016021]	ribonuclease T2 activity [GO:0033897]; RNA binding [GO:0003723]
A0A336N3X9	A0A336N3X9_AGGAP	unreviewed	Uncharacterized HTH-type transcriptional regulator ybbH	ybbH_1 NCTC5908_00382	Aggregatibacter aphrophilus (Haemophilus aphrophilus)	carbohydrate derivative binding [GO:0097367]; DNA-binding transcription factor activity [GO:0003700]; carbohydrate derivative metabolic process [GO:1901135]		carbohydrate derivative metabolic process [GO:1901135]		carbohydrate derivative binding [GO:0097367]; DNA-binding transcription factor activity [GO:0003700]
A0A336N752	A0A336N752_AGGAP	unreviewed	Threonylcarbamoyl-AMP synthase (TC-AMP synthase) (EC 2.7.7.87) (L-threonylcarbamoyladenylate synthase) (t(6)A37 threonylcarbamoyladenosine biosynthesis protein TsaC) (tRNA threonylcarbamoyladenosine biosynthesis protein TsaC)	rimN tsaC NCTC5908_02007	Aggregatibacter aphrophilus (Haemophilus aphrophilus)	cytoplasm [GO:0005737]; ATP binding [GO:0005524]; double-stranded RNA binding [GO:0003725]; L-threonylcarbamoyladenylate synthase [GO:0061710]; tRNA threonylcarbamoyladenosine modification [GO:0002949]		tRNA threonylcarbamoyladenosine modification [GO:0002949]	cytoplasm [GO:0005737]	ATP binding [GO:0005524]; double-stranded RNA binding [GO:0003725]; L-threonylcarbamoyladenylate synthase [GO:0061710]
A0A0K1N3N7	A0A0K1N3N7_AGGAP	unreviewed	6-carboxy-5,6,7,8-tetrahydropterin synthase (EC 4.-.-.-)	queD DOL88_05195 DPV99_02735	Aggregatibacter aphrophilus (Haemophilus aphrophilus)	6-carboxy-5,6,7,8-tetrahydropterin synthase activity [GO:0070497]; metal ion binding [GO:0046872]; queuosine biosynthetic process [GO:0008616]	aaz:ADJ80_06485;	queuosine biosynthetic process [GO:0008616]		6-carboxy-5,6,7,8-tetrahydropterin synthase activity [GO:0070497]; metal ion binding [GO:0046872]
A0A3M6PKK2	A0A3M6PKK2_AGGAP	unreviewed	Sulfite reductase flavoprotein subunit alpha	DOL88_01580	Aggregatibacter aphrophilus (Haemophilus aphrophilus)	FMN binding [GO:0010181]; oxidoreductase activity [GO:0016491]				FMN binding [GO:0010181]; oxidoreductase activity [GO:0016491]
A0A336N7A1	A0A336N7A1_AGGAP	unreviewed	H+/gluconate symporter and related permeases	NCTC5908_02151	Aggregatibacter aphrophilus (Haemophilus aphrophilus)	integral component of membrane [GO:0016021]; plasma membrane [GO:0005886]			integral component of membrane [GO:0016021]; plasma membrane [GO:0005886]
A0A336NC93	A0A336NC93_AGGAP	unreviewed	Lipopolysaccharide export system permease protein LptF	lptF NCTC5908_02342	Aggregatibacter aphrophilus (Haemophilus aphrophilus)	ATP-binding cassette (ABC) transporter complex [GO:0043190]; transmembrane transport [GO:0055085]		transmembrane transport [GO:0055085]	ATP-binding cassette (ABC) transporter complex [GO:0043190]
A0A3M6P1Z5	A0A3M6P1Z5_AGGAP	unreviewed	Hemerythrin domain-containing protein	DOL88_07700	Aggregatibacter aphrophilus (Haemophilus aphrophilus)		aaz:ADJ80_10440;
A0A0K1N4B9	A0A0K1N4B9_AGGAP	unreviewed	Exodeoxyribonuclease 7 small subunit (EC 3.1.11.6) (Exodeoxyribonuclease VII small subunit) (Exonuclease VII small subunit)	xseB DPV99_01245	Aggregatibacter aphrophilus (Haemophilus aphrophilus)	cytoplasm [GO:0005737]; exodeoxyribonuclease VII complex [GO:0009318]; exodeoxyribonuclease VII activity [GO:0008855]; DNA catabolic process [GO:0006308]	aaz:ADJ80_07855;	DNA catabolic process [GO:0006308]	cytoplasm [GO:0005737]; exodeoxyribonuclease VII complex [GO:0009318]	exodeoxyribonuclease VII activity [GO:0008855]
A0A0K1N158	A0A0K1N158_AGGAP	unreviewed	Probable GTP-binding protein EngB	engB DOL88_10205 NCTC5908_02736	Aggregatibacter aphrophilus (Haemophilus aphrophilus)	GTP binding [GO:0005525]; metal ion binding [GO:0046872]; division septum assembly [GO:0000917]	aaz:ADJ80_03220;	division septum assembly [GO:0000917]		GTP binding [GO:0005525]; metal ion binding [GO:0046872]
A0A369ZBU3	A0A369ZBU3_AGGAP	unreviewed	DUF1523 family protein	DPV99_06570	Aggregatibacter aphrophilus (Haemophilus aphrophilus)	integral component of membrane [GO:0016021]			integral component of membrane [GO:0016021]
A0A369ZBN1	A0A369ZBN1_AGGAP	unreviewed	Apolipoprotein N-acyltransferase (ALP N-acyltransferase) (EC 2.3.1.269)	lnt DPV99_07385	Aggregatibacter aphrophilus (Haemophilus aphrophilus)	integral component of membrane [GO:0016021]; plasma membrane [GO:0005886]; N-acyltransferase activity [GO:0016410]; lipoprotein biosynthetic process [GO:0042158]		lipoprotein biosynthetic process [GO:0042158]	integral component of membrane [GO:0016021]; plasma membrane [GO:0005886]	N-acyltransferase activity [GO:0016410]
A0A3M6NRI9	A0A3M6NRI9_AGGAP	unreviewed	ATP synthase subunit a (ATP synthase F0 sector subunit a) (F-ATPase subunit 6)	atpB DOL88_08790	Aggregatibacter aphrophilus (Haemophilus aphrophilus)	integral component of membrane [GO:0016021]; plasma membrane [GO:0005886]; proton-transporting ATP synthase complex, coupling factor F(o) [GO:0045263]; proton-transporting ATP synthase activity, rotational mechanism [GO:0046933]	aaz:ADJ80_02590;		integral component of membrane [GO:0016021]; plasma membrane [GO:0005886]; proton-transporting ATP synthase complex, coupling factor F(o) [GO:0045263]	proton-transporting ATP synthase activity, rotational mechanism [GO:0046933]
A0A0K1N1K5	A0A0K1N1K5_AGGAP	unreviewed	50S ribosomal protein L31	rpmE DOL88_00435 NCTC5908_02056	Aggregatibacter aphrophilus (Haemophilus aphrophilus)	ribosome [GO:0005840]; metal ion binding [GO:0046872]; rRNA binding [GO:0019843]; structural constituent of ribosome [GO:0003735]; translation [GO:0006412]	aaz:ADJ80_04020;	translation [GO:0006412]	ribosome [GO:0005840]	metal ion binding [GO:0046872]; rRNA binding [GO:0019843]; structural constituent of ribosome [GO:0003735]
A0A3M6NQS8	A0A3M6NQS8_AGGAP	unreviewed	Outer membrane protein assembly factor BamE	bamE DOL88_09735	Aggregatibacter aphrophilus (Haemophilus aphrophilus)	cell outer membrane [GO:0009279]; Gram-negative-bacterium-type cell outer membrane assembly [GO:0043165]; protein insertion into membrane [GO:0051205]	aaz:ADJ80_01730;	Gram-negative-bacterium-type cell outer membrane assembly [GO:0043165]; protein insertion into membrane [GO:0051205]	cell outer membrane [GO:0009279]
A0A3M6P6C7	A0A3M6P6C7_AGGAP	unreviewed	GNAT family N-acetyltransferase	DOL88_05290	Aggregatibacter aphrophilus (Haemophilus aphrophilus)	N-acetyltransferase activity [GO:0008080]	aaz:ADJ80_03075;			N-acetyltransferase activity [GO:0008080]
A0A3M6NRI8	A0A3M6NRI8_AGGAP	unreviewed	Rhodanese-like domain-containing protein	DOL88_08735	Aggregatibacter aphrophilus (Haemophilus aphrophilus)	integral component of membrane [GO:0016021]	aaz:ADJ80_02535;		integral component of membrane [GO:0016021]
A0A369ZE81	A0A369ZE81_AGGAP	unreviewed	Amino acid ABC transporter ATP-binding protein	DPV99_06310	Aggregatibacter aphrophilus (Haemophilus aphrophilus)	membrane [GO:0016020]; ABC-type amino acid transporter activity [GO:0015424]; ATP binding [GO:0005524]; ATPase-coupled transmembrane transporter activity [GO:0042626]			membrane [GO:0016020]	ABC-type amino acid transporter activity [GO:0015424]; ATPase-coupled transmembrane transporter activity [GO:0042626]; ATP binding [GO:0005524]
A0A0K1N3L5	A0A0K1N3L5_AGGAP	unreviewed	Flavodoxin	fldA DOL88_01405 NCTC5908_02423	Aggregatibacter aphrophilus (Haemophilus aphrophilus)	electron transfer activity [GO:0009055]; FMN binding [GO:0010181]	aaz:ADJ80_06385;			electron transfer activity [GO:0009055]; FMN binding [GO:0010181]
A0A369Z565	A0A369Z565_AGGAP	unreviewed	Phosphoglycolate phosphatase (PGP) (PGPase) (EC 3.1.3.18)	DPV99_10075	Aggregatibacter aphrophilus (Haemophilus aphrophilus)	metal ion binding [GO:0046872]; phosphoglycolate phosphatase activity [GO:0008967]; carbohydrate metabolic process [GO:0005975]; glycolate biosynthetic process [GO:0046295]		carbohydrate metabolic process [GO:0005975]; glycolate biosynthetic process [GO:0046295]		metal ion binding [GO:0046872]; phosphoglycolate phosphatase activity [GO:0008967]
A0A3M6PI22	A0A3M6PI22_AGGAP	unreviewed	Ribosome maturation factor RimM	rimM DOL88_02090	Aggregatibacter aphrophilus (Haemophilus aphrophilus)	cytoplasm [GO:0005737]; ribosome [GO:0005840]; ribosome binding [GO:0043022]; ribosomal small subunit biogenesis [GO:0042274]; rRNA processing [GO:0006364]	aaz:ADJ80_04145;	ribosomal small subunit biogenesis [GO:0042274]; rRNA processing [GO:0006364]	cytoplasm [GO:0005737]; ribosome [GO:0005840]	ribosome binding [GO:0043022]
A0A336NBC7	A0A336NBC7_AGGAP	unreviewed	Uncharacterized protein	NCTC5908_02162	Aggregatibacter aphrophilus (Haemophilus aphrophilus)
A0A0K1MZV0	A0A0K1MZV0_AGGAP	unreviewed	30S ribosomal protein S18	rpsR DOL88_07555 DPV99_06330 NCTC5908_00743	Aggregatibacter aphrophilus (Haemophilus aphrophilus)	ribosome [GO:0005840]; rRNA binding [GO:0019843]; structural constituent of ribosome [GO:0003735]; translation [GO:0006412]	aaz:ADJ80_00605;	translation [GO:0006412]	ribosome [GO:0005840]	rRNA binding [GO:0019843]; structural constituent of ribosome [GO:0003735]
A0A3M6NRV9	A0A3M6NRV9_AGGAP	unreviewed	Phosphatase PAP2 family protein	DOL88_08355	Aggregatibacter aphrophilus (Haemophilus aphrophilus)	integral component of membrane [GO:0016021]	aaz:ADJ80_07380;		integral component of membrane [GO:0016021]
A0A3M6NRY1	A0A3M6NRY1_AGGAP	unreviewed	Glycosyltransferase	DOL88_08365	Aggregatibacter aphrophilus (Haemophilus aphrophilus)	transferase activity [GO:0016740]				transferase activity [GO:0016740]
A0A3M6PNG4	A0A3M6PNG4_AGGAP	unreviewed	Probable septum site-determining protein MinC	minC DOL88_00130	Aggregatibacter aphrophilus (Haemophilus aphrophilus)	cell morphogenesis [GO:0000902]; division septum assembly [GO:0000917]; regulation of cell division [GO:0051302]; regulation of cell septum assembly [GO:1901891]	aaz:ADJ80_08980;	cell morphogenesis [GO:0000902]; division septum assembly [GO:0000917]; regulation of cell division [GO:0051302]; regulation of cell septum assembly [GO:1901891]
A0A336N657	A0A336N657_AGGAP	unreviewed	Thioredoxin peroxidase	bcp NCTC5908_01727	Aggregatibacter aphrophilus (Haemophilus aphrophilus)	peroxidase activity [GO:0004601]				peroxidase activity [GO:0004601]
A0A3M6NQR3	A0A3M6NQR3_AGGAP	unreviewed	Uncharacterized protein	DOL88_09580	Aggregatibacter aphrophilus (Haemophilus aphrophilus)		aaz:ADJ80_01870;
A0A3M6NGK5	A0A3M6NGK5_AGGAP	unreviewed	Uncharacterized protein	DOL88_11225	Aggregatibacter aphrophilus (Haemophilus aphrophilus)
A0A369ZD93	A0A369ZD93_AGGAP	unreviewed	Type II toxin-antitoxin system HipA family toxin	DPV99_02785	Aggregatibacter aphrophilus (Haemophilus aphrophilus)	transferase activity [GO:0016740]				transferase activity [GO:0016740]
A0A3M6NIJ1	A0A3M6NIJ1_AGGAP	unreviewed	Uncharacterized protein	DOL88_10570	Aggregatibacter aphrophilus (Haemophilus aphrophilus)	integral component of membrane [GO:0016021]	aaz:ADJ80_05955;		integral component of membrane [GO:0016021]
A0A336N7W0	A0A336N7W0_AGGAP	unreviewed	Peptidyl-tRNA hydrolase (PTH) (EC 3.1.1.29)	pth NCTC5908_01966	Aggregatibacter aphrophilus (Haemophilus aphrophilus)	cytoplasm [GO:0005737]; aminoacyl-tRNA hydrolase activity [GO:0004045]; translation [GO:0006412]		translation [GO:0006412]	cytoplasm [GO:0005737]	aminoacyl-tRNA hydrolase activity [GO:0004045]
A0A3M6P7W9	A0A3M6P7W9_AGGAP	unreviewed	Antibiotic biosynthesis monooxygenase	DOL88_04900	Aggregatibacter aphrophilus (Haemophilus aphrophilus)	monooxygenase activity [GO:0004497]				monooxygenase activity [GO:0004497]
A0A0K1N1W0	A0A0K1N1W0_AGGAP	unreviewed	UPF0145 protein DOL88_01805	DOL88_01805 DPV99_04920	Aggregatibacter aphrophilus (Haemophilus aphrophilus)		aaz:ADJ80_04420;
A0A0K1N0G2	A0A0K1N0G2_AGGAP	unreviewed	Acyl carrier protein (ACP)	acpP DOL88_07005 DPV99_06690 NCTC5908_00595	Aggregatibacter aphrophilus (Haemophilus aphrophilus)	cytoplasm [GO:0005737]; acyl carrier activity [GO:0000036]	aaz:ADJ80_00210;		cytoplasm [GO:0005737]	acyl carrier activity [GO:0000036]
A0A3M6PCR7	A0A3M6PCR7_AGGAP	unreviewed	L-lactate permease	DOL88_03925	Aggregatibacter aphrophilus (Haemophilus aphrophilus)	integral component of plasma membrane [GO:0005887]; lactate transmembrane transporter activity [GO:0015129]			integral component of plasma membrane [GO:0005887]	lactate transmembrane transporter activity [GO:0015129]
A0A3M6P848	A0A3M6P848_AGGAP	unreviewed	Uracil-DNA glycosylase (UDG) (EC 3.2.2.27)	ung DOL88_04630	Aggregatibacter aphrophilus (Haemophilus aphrophilus)	cytoplasm [GO:0005737]; uracil DNA N-glycosylase activity [GO:0004844]; base-excision repair [GO:0006284]	aaz:ADJ80_05055;	base-excision repair [GO:0006284]	cytoplasm [GO:0005737]	uracil DNA N-glycosylase activity [GO:0004844]
A0A0K1N068	A0A0K1N068_AGGAP	unreviewed	Uncharacterized protein	DOL88_02835 NCTC5908_00874	Aggregatibacter aphrophilus (Haemophilus aphrophilus)		aaz:ADJ80_01240;
A0A3M6P9B1	A0A3M6P9B1_AGGAP	unreviewed	Iron-binding protein IscA (Iron-sulfur cluster assembly protein)	DOL88_04420	Aggregatibacter aphrophilus (Haemophilus aphrophilus)	iron-sulfur cluster binding [GO:0051536]; iron-sulfur cluster assembly [GO:0016226]	aaz:ADJ80_09940;	iron-sulfur cluster assembly [GO:0016226]		iron-sulfur cluster binding [GO:0051536]
A0A3M6PFM0	A0A3M6PFM0_AGGAP	unreviewed	Rhodanese-like domain-containing protein	DOL88_02570	Aggregatibacter aphrophilus (Haemophilus aphrophilus)		aaz:ADJ80_09215;
A0A336N8R9	A0A336N8R9_AGGAP	unreviewed	CRISPR-associated protein Cas5, subtype I-C/DVULG	NCTC5908_02381	Aggregatibacter aphrophilus (Haemophilus aphrophilus)	endonuclease activity [GO:0004519]; RNA binding [GO:0003723]; defense response to virus [GO:0051607]; maintenance of CRISPR repeat elements [GO:0043571]		defense response to virus [GO:0051607]; maintenance of CRISPR repeat elements [GO:0043571]		endonuclease activity [GO:0004519]; RNA binding [GO:0003723]
A0A3M6P7H1	A0A3M6P7H1_AGGAP	unreviewed	Uncharacterized protein	DOL88_04620	Aggregatibacter aphrophilus (Haemophilus aphrophilus)		aaz:ADJ80_05065;
A0A336N414	A0A336N414_AGGAP	unreviewed	Acyl-CoA thioester hydrolase YbgC (EC 3.1.2.-)	ybgC NCTC5908_00414	Aggregatibacter aphrophilus (Haemophilus aphrophilus)	thiolester hydrolase activity [GO:0016790]				thiolester hydrolase activity [GO:0016790]
A0A3M6P5Z2	A0A3M6P5Z2_AGGAP	unreviewed	Tetraacyldisaccharide 4'-kinase (EC 2.7.1.130) (Lipid A 4'-kinase)	lpxK DOL88_05430	Aggregatibacter aphrophilus (Haemophilus aphrophilus)	ATP binding [GO:0005524]; tetraacyldisaccharide 4'-kinase activity [GO:0009029]; lipid A biosynthetic process [GO:0009245]		lipid A biosynthetic process [GO:0009245]		ATP binding [GO:0005524]; tetraacyldisaccharide 4'-kinase activity [GO:0009029]
A0A336N3W7	A0A336N3W7_AGGAP	unreviewed	Sulfur carrier protein TusA	tusA NCTC5908_00937	Aggregatibacter aphrophilus (Haemophilus aphrophilus)	cytoplasm [GO:0005737]; sulfur carrier activity [GO:0097163]; transferase activity [GO:0016740]; tRNA wobble position uridine thiolation [GO:0002143]		tRNA wobble position uridine thiolation [GO:0002143]	cytoplasm [GO:0005737]	sulfur carrier activity [GO:0097163]; transferase activity [GO:0016740]
A0A0K1N682	A0A0K1N682_AGGAP	unreviewed	Nitrogen regulatory protein (EC 2.7.1.-) (PTS IIA-like nitrogen-regulatory protein PtsN)	ptsN DOL88_03300 NCTC5908_00510	Aggregatibacter aphrophilus (Haemophilus aphrophilus)	protein-N(PI)-phosphohistidine-sugar phosphotransferase activity [GO:0008982]; phosphoenolpyruvate-dependent sugar phosphotransferase system [GO:0009401]	aaz:ADJ80_11040;	phosphoenolpyruvate-dependent sugar phosphotransferase system [GO:0009401]		protein-N(PI)-phosphohistidine-sugar phosphotransferase activity [GO:0008982]
A0A369ZI99	A0A369ZI99_AGGAP	unreviewed	5-oxoprolinase subunit A (5-OPase subunit A) (EC 3.5.2.9) (5-oxoprolinase (ATP-hydrolyzing) subunit A)	pxpA DPV99_02475	Aggregatibacter aphrophilus (Haemophilus aphrophilus)	5-oxoprolinase (ATP-hydrolyzing) activity [GO:0017168]; ATP binding [GO:0005524]; carbohydrate metabolic process [GO:0005975]		carbohydrate metabolic process [GO:0005975]		5-oxoprolinase (ATP-hydrolyzing) activity [GO:0017168]; ATP binding [GO:0005524]
A0A3M6NSX2	A0A3M6NSX2_AGGAP	unreviewed	DUF4336 domain-containing protein	DOL88_07975	Aggregatibacter aphrophilus (Haemophilus aphrophilus)
A0A3M6NIC4	A0A3M6NIC4_AGGAP	unreviewed	RNA pyrophosphohydrolase (EC 3.6.1.-) ((Di)nucleoside polyphosphate hydrolase)	rppH nudH DOL88_10940	Aggregatibacter aphrophilus (Haemophilus aphrophilus)	hydrolase activity, acting on acid anhydrides, in phosphorus-containing anhydrides [GO:0016818]	aaz:ADJ80_04950;			hydrolase activity, acting on acid anhydrides, in phosphorus-containing anhydrides [GO:0016818]
A0A3M6P4X9	A0A3M6P4X9_AGGAP	unreviewed	tRNA-cytidine(32) 2-sulfurtransferase (EC 2.8.1.-) (Two-thiocytidine biosynthesis protein A) (tRNA 2-thiocytidine biosynthesis protein TtcA)	ttcA DOL88_06370	Aggregatibacter aphrophilus (Haemophilus aphrophilus)	cytoplasm [GO:0005737]; 4 iron, 4 sulfur cluster binding [GO:0051539]; ATP binding [GO:0005524]; magnesium ion binding [GO:0000287]; sulfurtransferase activity [GO:0016783]; tRNA binding [GO:0000049]; tRNA thio-modification [GO:0034227]	aaz:ADJ80_08150;	tRNA thio-modification [GO:0034227]	cytoplasm [GO:0005737]	4 iron, 4 sulfur cluster binding [GO:0051539]; ATP binding [GO:0005524]; magnesium ion binding [GO:0000287]; sulfurtransferase activity [GO:0016783]; tRNA binding [GO:0000049]
A0A3M6P609	A0A3M6P609_AGGAP	unreviewed	Selenide, water dikinase (EC 2.7.9.3) (Selenium donor protein) (Selenophosphate synthase)	selD DOL88_05490	Aggregatibacter aphrophilus (Haemophilus aphrophilus)	ATP binding [GO:0005524]; magnesium ion binding [GO:0000287]; selenide, water dikinase activity [GO:0004756]; selenocysteine biosynthetic process [GO:0016260]		selenocysteine biosynthetic process [GO:0016260]		ATP binding [GO:0005524]; magnesium ion binding [GO:0000287]; selenide, water dikinase activity [GO:0004756]
A0A3M6PFC7	A0A3M6PFC7_AGGAP	unreviewed	Homoserine O-acetyltransferase (HAT) (EC 2.3.1.31) (Homoserine transacetylase) (HTA)	metXA DOL88_03590	Aggregatibacter aphrophilus (Haemophilus aphrophilus)	cytoplasm [GO:0005737]; homoserine O-acetyltransferase activity [GO:0004414]; methionine biosynthetic process [GO:0009086]		methionine biosynthetic process [GO:0009086]	cytoplasm [GO:0005737]	homoserine O-acetyltransferase activity [GO:0004414]
A0A369ZAA5	A0A369ZAA5_AGGAP	unreviewed	Exodeoxyribonuclease I (EC 3.1.11.1)	DPV99_01070	Aggregatibacter aphrophilus (Haemophilus aphrophilus)	DNA binding [GO:0003677]; exodeoxyribonuclease I activity [GO:0008852]; metal ion binding [GO:0046872]; DNA repair [GO:0006281]		DNA repair [GO:0006281]		DNA binding [GO:0003677]; exodeoxyribonuclease I activity [GO:0008852]; metal ion binding [GO:0046872]
A0A336N600	A0A336N600_AGGAP	unreviewed	Orotate phosphoribosyltransferase (OPRT) (OPRTase) (EC 2.4.2.10)	pyrE NCTC5908_00813	Aggregatibacter aphrophilus (Haemophilus aphrophilus)	magnesium ion binding [GO:0000287]; orotate phosphoribosyltransferase activity [GO:0004588]; 'de novo' UMP biosynthetic process [GO:0044205]; nucleoside metabolic process [GO:0009116]		'de novo' UMP biosynthetic process [GO:0044205]; nucleoside metabolic process [GO:0009116]		magnesium ion binding [GO:0000287]; orotate phosphoribosyltransferase activity [GO:0004588]
A0A3M6NID6	A0A3M6NID6_AGGAP	unreviewed	Patatin-like phospholipase family protein	DOL88_10725	Aggregatibacter aphrophilus (Haemophilus aphrophilus)	lipid metabolic process [GO:0006629]		lipid metabolic process [GO:0006629]
A0A0K1N427	A0A0K1N427_AGGAP	unreviewed	ATP-binding cassette domain-containing protein (Glutathione import ATP-binding protein GsiA) (EC 3.6.3.-)	gsiA_3 DOL88_00295 NCTC5908_01675	Aggregatibacter aphrophilus (Haemophilus aphrophilus)	ATP binding [GO:0005524]; hydrolase activity [GO:0016787]; peptide transport [GO:0015833]	aaz:ADJ80_07245;	peptide transport [GO:0015833]		ATP binding [GO:0005524]; hydrolase activity [GO:0016787]
A0A3M6P4M4	A0A3M6P4M4_AGGAP	unreviewed	Probable oxaloacetate decarboxylase gamma chain (EC 7.2.4.2)	oadG DOL88_06245	Aggregatibacter aphrophilus (Haemophilus aphrophilus)	integral component of membrane [GO:0016021]; plasma membrane [GO:0005886]; decarboxylation-driven active transmembrane transporter activity [GO:0015451]; oxaloacetate decarboxylase activity [GO:0008948]; sodium ion transmembrane transporter activity [GO:0015081]; sodium ion export across plasma membrane [GO:0036376]	aaz:ADJ80_08260;	sodium ion export across plasma membrane [GO:0036376]	integral component of membrane [GO:0016021]; plasma membrane [GO:0005886]	decarboxylation-driven active transmembrane transporter activity [GO:0015451]; oxaloacetate decarboxylase activity [GO:0008948]; sodium ion transmembrane transporter activity [GO:0015081]
A0A3M6NRH4	A0A3M6NRH4_AGGAP	unreviewed	Anti-sigma-E factor RseA (Regulator of SigE) (Sigma-E anti-sigma factor RseA) (Sigma-E factor negative regulatory protein)	DOL88_08650	Aggregatibacter aphrophilus (Haemophilus aphrophilus)	integral component of membrane [GO:0016021]; plasma membrane [GO:0005886]; sigma factor antagonist activity [GO:0016989]	aaz:ADJ80_02455;		integral component of membrane [GO:0016021]; plasma membrane [GO:0005886]	sigma factor antagonist activity [GO:0016989]
A0A3M6PGZ7	A0A3M6PGZ7_AGGAP	unreviewed	Ribonuclease D (RNase D) (EC 3.1.13.5)	rnd DOL88_02540	Aggregatibacter aphrophilus (Haemophilus aphrophilus)	cytoplasm [GO:0005737]; 3'-5' exonuclease activity [GO:0008408]; nucleic acid binding [GO:0003676]; nucleotide binding [GO:0000166]; ribonuclease D activity [GO:0033890]; tRNA 3'-end processing [GO:0042780]	aaz:ADJ80_09185;	tRNA 3'-end processing [GO:0042780]	cytoplasm [GO:0005737]	3'-5' exonuclease activity [GO:0008408]; nucleic acid binding [GO:0003676]; nucleotide binding [GO:0000166]; ribonuclease D activity [GO:0033890]
A0A3M6P2C3	A0A3M6P2C3_AGGAP	unreviewed	DUF21 domain-containing protein	DOL88_07090	Aggregatibacter aphrophilus (Haemophilus aphrophilus)	integral component of membrane [GO:0016021]; flavin adenine dinucleotide binding [GO:0050660]			integral component of membrane [GO:0016021]	flavin adenine dinucleotide binding [GO:0050660]
A0A336N430	A0A336N430_AGGAP	unreviewed	D-alanine--poly(Phosphoribitol) ligase subunit 1 (EC 6.1.1.13)	dltA NCTC5908_00881	Aggregatibacter aphrophilus (Haemophilus aphrophilus)	ligase activity [GO:0016874]				ligase activity [GO:0016874]
A0A3M6NR78	A0A3M6NR78_AGGAP	unreviewed	Probable alpha-L-glutamate ligase (EC 6.3.2.-)	rimK DOL88_08980	Aggregatibacter aphrophilus (Haemophilus aphrophilus)	acid-amino acid ligase activity [GO:0016881]; ATP binding [GO:0005524]; metal ion binding [GO:0046872]; cellular protein modification process [GO:0006464]; translation [GO:0006412]	aaz:ADJ80_10105;	cellular protein modification process [GO:0006464]; translation [GO:0006412]		acid-amino acid ligase activity [GO:0016881]; ATP binding [GO:0005524]; metal ion binding [GO:0046872]
A0A3M6NLT7	A0A3M6NLT7_AGGAP	unreviewed	Uncharacterized protein	DOL88_10270	Aggregatibacter aphrophilus (Haemophilus aphrophilus)		aaz:ADJ80_04755;
A0A3M6P5U9	A0A3M6P5U9_AGGAP	unreviewed	Type II secretion system F family protein	DOL88_05935	Aggregatibacter aphrophilus (Haemophilus aphrophilus)	integral component of membrane [GO:0016021]; plasma membrane [GO:0005886]	aaz:ADJ80_05380;		integral component of membrane [GO:0016021]; plasma membrane [GO:0005886]
A0A3M6PGL8	A0A3M6PGL8_AGGAP	unreviewed	Uncharacterized protein	DOL88_02895	Aggregatibacter aphrophilus (Haemophilus aphrophilus)	integral component of membrane [GO:0016021]			integral component of membrane [GO:0016021]
A0A369Z7I0	A0A369Z7I0_AGGAP	unreviewed	DUF484 domain-containing protein	DPV99_07490	Aggregatibacter aphrophilus (Haemophilus aphrophilus)
A0A3M6P250	A0A3M6P250_AGGAP	unreviewed	Octanoyltransferase (EC 2.3.1.181) (Lipoate-protein ligase B) (Lipoyl/octanoyl transferase) (Octanoyl-[acyl-carrier-protein]-protein N-octanoyltransferase)	lipB DOL88_06950	Aggregatibacter aphrophilus (Haemophilus aphrophilus)	cytoplasm [GO:0005737]; lipoyl(octanoyl) transferase activity [GO:0033819]; octanoyl transferase activity (acting on glycine-cleavage complex H protein) [GO:0102555]; protein lipoylation [GO:0009249]	aaz:ADJ80_00155;	protein lipoylation [GO:0009249]	cytoplasm [GO:0005737]	lipoyl(octanoyl) transferase activity [GO:0033819]; octanoyl transferase activity (acting on glycine-cleavage complex H protein) [GO:0102555]
A0A3M6NLV9	A0A3M6NLV9_AGGAP	unreviewed	Lactaldehyde reductase (EC 1.1.1.77)	DOL88_10365	Aggregatibacter aphrophilus (Haemophilus aphrophilus)	lactaldehyde reductase activity [GO:0008912]; metal ion binding [GO:0046872]				lactaldehyde reductase activity [GO:0008912]; metal ion binding [GO:0046872]
A0A336NCE1	A0A336NCE1_AGGAP	unreviewed	Glutamyl-tRNA reductase (GluTR) (EC 1.2.1.70)	hemA NCTC5908_02478	Aggregatibacter aphrophilus (Haemophilus aphrophilus)	glutamyl-tRNA reductase activity [GO:0008883]; NADP binding [GO:0050661]; protoporphyrinogen IX biosynthetic process [GO:0006782]		protoporphyrinogen IX biosynthetic process [GO:0006782]		glutamyl-tRNA reductase activity [GO:0008883]; NADP binding [GO:0050661]
A0A0K1N116	A0A0K1N116_AGGAP	unreviewed	Uncharacterized protein conserved in bacteria	DOL88_01610 NCTC5908_02649	Aggregatibacter aphrophilus (Haemophilus aphrophilus)		aaz:ADJ80_02885;
A0A3M6PDN3	A0A3M6PDN3_AGGAP	unreviewed	Vancomycin high temperature exclusion protein	DOL88_03595	Aggregatibacter aphrophilus (Haemophilus aphrophilus)	integral component of membrane [GO:0016021]			integral component of membrane [GO:0016021]
A0A3M6NGQ7	A0A3M6NGQ7_AGGAP	unreviewed	Primosomal replication protein N	DOL88_11435	Aggregatibacter aphrophilus (Haemophilus aphrophilus)		aaz:ADJ80_10725;
A0A369Z9R9	A0A369Z9R9_AGGAP	unreviewed	DUF535 domain-containing protein	DPV99_07805	Aggregatibacter aphrophilus (Haemophilus aphrophilus)
A0A3M6PJA3	A0A3M6PJA3_AGGAP	unreviewed	DNA repair protein RadC	DOL88_01220	Aggregatibacter aphrophilus (Haemophilus aphrophilus)
A0A0K1MZM0	A0A0K1MZM0_AGGAP	unreviewed	DNA-binding protein Fis	fis DOL88_06900 DPV99_06800 NCTC5908_00571	Aggregatibacter aphrophilus (Haemophilus aphrophilus)	DNA-binding transcription factor activity [GO:0003700]; sequence-specific DNA binding [GO:0043565]	aaz:ADJ80_00105;			DNA-binding transcription factor activity [GO:0003700]; sequence-specific DNA binding [GO:0043565]
A0A369Z407	A0A369Z407_AGGAP	unreviewed	ATP-binding cassette domain-containing protein	DPV99_11090	Aggregatibacter aphrophilus (Haemophilus aphrophilus)	ATP binding [GO:0005524]				ATP binding [GO:0005524]
A0A3M6NI65	A0A3M6NI65_AGGAP	unreviewed	Single-stranded-DNA-specific exonuclease RecJ	recJ DOL88_11105	Aggregatibacter aphrophilus (Haemophilus aphrophilus)	5'-3' exonuclease activity [GO:0008409]; nucleic acid binding [GO:0003676]; DNA recombination [GO:0006310]; DNA repair [GO:0006281]	aaz:ADJ80_09825;	DNA recombination [GO:0006310]; DNA repair [GO:0006281]		5'-3' exonuclease activity [GO:0008409]; nucleic acid binding [GO:0003676]
A0A369Z9D1	A0A369Z9D1_AGGAP	unreviewed	DNA mismatch repair protein MutH (Methyl-directed mismatch repair protein)	mutH DPV99_06125	Aggregatibacter aphrophilus (Haemophilus aphrophilus)	cytoplasm [GO:0005737]; DNA binding [GO:0003677]; endonuclease activity [GO:0004519]; DNA modification [GO:0006304]; mismatch repair [GO:0006298]		DNA modification [GO:0006304]; mismatch repair [GO:0006298]	cytoplasm [GO:0005737]	DNA binding [GO:0003677]; endonuclease activity [GO:0004519]
A0A0K1N0R6	A0A0K1N0R6_AGGAP	unreviewed	Cell division protein FtsB	ftsB DOL88_08570 NCTC5908_02538	Aggregatibacter aphrophilus (Haemophilus aphrophilus)	cell division site [GO:0032153]; integral component of plasma membrane [GO:0005887]; FtsZ-dependent cytokinesis [GO:0043093]	aaz:ADJ80_02380;	FtsZ-dependent cytokinesis [GO:0043093]	cell division site [GO:0032153]; integral component of plasma membrane [GO:0005887]
A0A369ZGX5	A0A369ZGX5_AGGAP	unreviewed	Beta-N-acetylhexosaminidase (EC 3.2.1.52)	DPV99_02730	Aggregatibacter aphrophilus (Haemophilus aphrophilus)	beta-N-acetylhexosaminidase activity [GO:0004563]; N-acetyl-beta-D-galactosaminidase activity [GO:0102148]; carbohydrate metabolic process [GO:0005975]		carbohydrate metabolic process [GO:0005975]		beta-N-acetylhexosaminidase activity [GO:0004563]; N-acetyl-beta-D-galactosaminidase activity [GO:0102148]
A0A3M6P242	A0A3M6P242_AGGAP	unreviewed	Primosomal replication protein N	priB DOL88_07550	Aggregatibacter aphrophilus (Haemophilus aphrophilus)	primosome complex [GO:1990077]; single-stranded DNA binding [GO:0003697]; DNA replication, synthesis of RNA primer [GO:0006269]		DNA replication, synthesis of RNA primer [GO:0006269]	primosome complex [GO:1990077]	single-stranded DNA binding [GO:0003697]
A0A336N7L9	A0A336N7L9_AGGAP	unreviewed	16S rRNA m5C967 methyltransferase (EC 2.1.1.176) (rRNA (cytosine-C(5)-)-methyltransferase RsmB)	rsmB NCTC5908_02173	Aggregatibacter aphrophilus (Haemophilus aphrophilus)	cytoplasm [GO:0005737]; RNA binding [GO:0003723]; rRNA methyltransferase activity [GO:0008649]; regulation of transcription, DNA-templated [GO:0006355]		regulation of transcription, DNA-templated [GO:0006355]	cytoplasm [GO:0005737]	RNA binding [GO:0003723]; rRNA methyltransferase activity [GO:0008649]
A0A0K1N104	A0A0K1N104_AGGAP	unreviewed	Tautomerase (EC 5.3.2.-)	DOL88_02410 DPV99_09455	Aggregatibacter aphrophilus (Haemophilus aphrophilus)	isomerase activity [GO:0016853]; cellular aromatic compound metabolic process [GO:0006725]	aaz:ADJ80_00760;	cellular aromatic compound metabolic process [GO:0006725]		isomerase activity [GO:0016853]
A0A3M6PDN5	A0A3M6PDN5_AGGAP	unreviewed	Bifunctional hydroxymethylpyrimidine kinase/phosphomethylpyrimidine kinase (EC 2.7.1.49) (EC 2.7.4.7)	thiD DOL88_04160	Aggregatibacter aphrophilus (Haemophilus aphrophilus)	hydroxymethylpyrimidine kinase activity [GO:0008902]; phosphomethylpyrimidine kinase activity [GO:0008972]; thiamine biosynthetic process [GO:0009228]		thiamine biosynthetic process [GO:0009228]		hydroxymethylpyrimidine kinase activity [GO:0008902]; phosphomethylpyrimidine kinase activity [GO:0008972]
A0A369Z5I0	A0A369Z5I0_AGGAP	unreviewed	Outer membrane lipoprotein carrier protein LolA	DPV99_08925	Aggregatibacter aphrophilus (Haemophilus aphrophilus)	protein transport [GO:0015031]		protein transport [GO:0015031]
A0A3M6NQS1	A0A3M6NQS1_AGGAP	unreviewed	DeoR family transcriptional regulator	DOL88_09670	Aggregatibacter aphrophilus (Haemophilus aphrophilus)	DNA binding [GO:0003677]; DNA-binding transcription factor activity [GO:0003700]	aaz:ADJ80_01785;			DNA binding [GO:0003677]; DNA-binding transcription factor activity [GO:0003700]
A0A336N1P0	A0A336N1P0_AGGAP	unreviewed	Phosphohistidine phosphatase sixA (EC 3.1.3.-)	sixA NCTC5908_00029	Aggregatibacter aphrophilus (Haemophilus aphrophilus)	cytoplasm [GO:0005737]; protein histidine phosphatase activity [GO:0101006]			cytoplasm [GO:0005737]	protein histidine phosphatase activity [GO:0101006]
A0A3M6NI33	A0A3M6NI33_AGGAP	unreviewed	Thiol:disulfide interchange protein DsbA/DsbL (Fragment)	DOL88_11100	Aggregatibacter aphrophilus (Haemophilus aphrophilus)
A0A3M6NM17	A0A3M6NM17_AGGAP	unreviewed	Homoserine kinase (HK) (HSK) (EC 2.7.1.39)	thrB DOL88_10105	Aggregatibacter aphrophilus (Haemophilus aphrophilus)	cytoplasm [GO:0005737]; ATP binding [GO:0005524]; homoserine kinase activity [GO:0004413]; threonine biosynthetic process [GO:0009088]		threonine biosynthetic process [GO:0009088]	cytoplasm [GO:0005737]	ATP binding [GO:0005524]; homoserine kinase activity [GO:0004413]
A0A0K1N2G0	A0A0K1N2G0_AGGAP	unreviewed	MerR family transcriptional regulator (Mercuric resistance operon regulatory protein)	merR1_1 DOL88_09435 NCTC5908_02098	Aggregatibacter aphrophilus (Haemophilus aphrophilus)	DNA binding [GO:0003677]; regulation of transcription, DNA-templated [GO:0006355]	aaz:ADJ80_03630;	regulation of transcription, DNA-templated [GO:0006355]		DNA binding [GO:0003677]
A0A3M6P4V4	A0A3M6P4V4_AGGAP	unreviewed	3-deoxy-D-manno-octulosonate 8-phosphate phosphatase KdsC (EC 3.1.3.45) (KDO 8-P phosphatase)	DOL88_06325	Aggregatibacter aphrophilus (Haemophilus aphrophilus)	3-deoxy-manno-octulosonate-8-phosphatase activity [GO:0019143]; metal ion binding [GO:0046872]; lipopolysaccharide biosynthetic process [GO:0009103]	aaz:ADJ80_08190;	lipopolysaccharide biosynthetic process [GO:0009103]		3-deoxy-manno-octulosonate-8-phosphatase activity [GO:0019143]; metal ion binding [GO:0046872]
A0A3M6P2C0	A0A3M6P2C0_AGGAP	unreviewed	ATP-sulfurylase large subunit (EC 2.7.7.4) (Sulfate adenylate transferase) (Sulfate adenylyltransferase subunit 1)	DOL88_07290	Aggregatibacter aphrophilus (Haemophilus aphrophilus)	ATP binding [GO:0005524]; GTP binding [GO:0005525]; GTPase activity [GO:0003924]; sulfate adenylyltransferase (ATP) activity [GO:0004781]; sulfur compound metabolic process [GO:0006790]		sulfur compound metabolic process [GO:0006790]		ATP binding [GO:0005524]; GTPase activity [GO:0003924]; GTP binding [GO:0005525]; sulfate adenylyltransferase (ATP) activity [GO:0004781]
A0A3M6P6E0	A0A3M6P6E0_AGGAP	unreviewed	3'(2'),5'-bisphosphate nucleotidase CysQ (EC 3.1.3.7) (3'(2'),5-bisphosphonucleoside 3'(2')-phosphohydrolase) (3'-phosphoadenosine 5'-phosphate phosphatase) (PAP phosphatase)	cysQ DOL88_05270	Aggregatibacter aphrophilus (Haemophilus aphrophilus)	plasma membrane [GO:0005886]; 3'(2'),5'-bisphosphate nucleotidase activity [GO:0008441]; magnesium ion binding [GO:0000287]; inositol phosphate dephosphorylation [GO:0046855]; phosphatidylinositol phosphorylation [GO:0046854]; sulfur compound metabolic process [GO:0006790]		inositol phosphate dephosphorylation [GO:0046855]; phosphatidylinositol phosphorylation [GO:0046854]; sulfur compound metabolic process [GO:0006790]	plasma membrane [GO:0005886]	3'(2'),5'-bisphosphate nucleotidase activity [GO:0008441]; magnesium ion binding [GO:0000287]
A0A3M6P763	A0A3M6P763_AGGAP	unreviewed	Endonuclease/exonuclease/phosphatase family protein	DOL88_05235	Aggregatibacter aphrophilus (Haemophilus aphrophilus)	endonuclease activity [GO:0004519]; exonuclease activity [GO:0004527]	aaz:ADJ80_06445;			endonuclease activity [GO:0004519]; exonuclease activity [GO:0004527]
A0A336N565	A0A336N565_AGGAP	unreviewed	Transcriptional regulator BolA	NCTC5908_00519	Aggregatibacter aphrophilus (Haemophilus aphrophilus)
A0A3M6P536	A0A3M6P536_AGGAP	unreviewed	Dihydroorotate dehydrogenase (quinone) (EC 1.3.5.2) (DHOdehase) (DHOD) (DHODase) (Dihydroorotate oxidase)	pyrD DOL88_06445	Aggregatibacter aphrophilus (Haemophilus aphrophilus)	cytoplasm [GO:0005737]; plasma membrane [GO:0005886]; dihydroorotate dehydrogenase activity [GO:0004152]; 'de novo' pyrimidine nucleobase biosynthetic process [GO:0006207]; 'de novo' UMP biosynthetic process [GO:0044205]	aaz:ADJ80_08075;	'de novo' pyrimidine nucleobase biosynthetic process [GO:0006207]; 'de novo' UMP biosynthetic process [GO:0044205]	cytoplasm [GO:0005737]; plasma membrane [GO:0005886]	dihydroorotate dehydrogenase activity [GO:0004152]
A0A3M6P2K4	A0A3M6P2K4_AGGAP	unreviewed	Ribosomal RNA small subunit methyltransferase I (EC 2.1.1.198) (16S rRNA 2'-O-ribose C1402 methyltransferase) (rRNA (cytidine-2'-O-)-methyltransferase RsmI)	rsmI DOL88_06725	Aggregatibacter aphrophilus (Haemophilus aphrophilus)	cytoplasm [GO:0005737]; rRNA (cytosine-2'-O-)-methyltransferase activity [GO:0070677]; enzyme-directed rRNA 2'-O-methylation [GO:0000453]	aaz:ADJ80_07775;	enzyme-directed rRNA 2'-O-methylation [GO:0000453]	cytoplasm [GO:0005737]	rRNA (cytosine-2'-O-)-methyltransferase activity [GO:0070677]
A0A3M6PIE7	A0A3M6PIE7_AGGAP	unreviewed	UPF0235 protein DOL88_02170	DOL88_02170	Aggregatibacter aphrophilus (Haemophilus aphrophilus)		aaz:ADJ80_04075;
A0A369ZC91	A0A369ZC91_AGGAP	unreviewed	Sensor protein (EC 2.7.13.3)	DPV99_09665	Aggregatibacter aphrophilus (Haemophilus aphrophilus)	integral component of membrane [GO:0016021]; plasma membrane [GO:0005886]; ATP binding [GO:0005524]; phosphorelay sensor kinase activity [GO:0000155]; protein dimerization activity [GO:0046983]			integral component of membrane [GO:0016021]; plasma membrane [GO:0005886]	ATP binding [GO:0005524]; phosphorelay sensor kinase activity [GO:0000155]; protein dimerization activity [GO:0046983]
A0A0K1MZP1	A0A0K1MZP1_AGGAP	unreviewed	Ribosomal silencing factor RsfS	rsfS DOL88_06985 DPV99_06710	Aggregatibacter aphrophilus (Haemophilus aphrophilus)	cytoplasm [GO:0005737]; mature ribosome assembly [GO:0042256]; negative regulation of ribosome biogenesis [GO:0090071]; negative regulation of translation [GO:0017148]	aaz:ADJ80_00190;	mature ribosome assembly [GO:0042256]; negative regulation of ribosome biogenesis [GO:0090071]; negative regulation of translation [GO:0017148]	cytoplasm [GO:0005737]
A0A369Z9U2	A0A369Z9U2_AGGAP	unreviewed	Ribosomal RNA large subunit methyltransferase M (EC 2.1.1.186) (23S rRNA (cytidine2498-2'-O)-methyltransferase) (23S rRNA 2'-O-ribose methyltransferase RlmM)	rlmM DPV99_00150	Aggregatibacter aphrophilus (Haemophilus aphrophilus)	cytoplasm [GO:0005737]; S-adenosylmethionine-dependent methyltransferase activity [GO:0008757]; methylation [GO:0032259]; rRNA processing [GO:0006364]		methylation [GO:0032259]; rRNA processing [GO:0006364]	cytoplasm [GO:0005737]	S-adenosylmethionine-dependent methyltransferase activity [GO:0008757]
A0A369ZBP5	A0A369ZBP5_AGGAP	unreviewed	Amino acid ABC transporter permease	DPV99_06305	Aggregatibacter aphrophilus (Haemophilus aphrophilus)	ATP-binding cassette (ABC) transporter complex [GO:0043190]; transmembrane transporter activity [GO:0022857]; amino acid transport [GO:0006865]		amino acid transport [GO:0006865]	ATP-binding cassette (ABC) transporter complex [GO:0043190]	transmembrane transporter activity [GO:0022857]
A0A336N353	A0A336N353_AGGAP	unreviewed	Uncharacterized ABC transporter ATP-binding protein HI_1087	NCTC5908_00514	Aggregatibacter aphrophilus (Haemophilus aphrophilus)	ATP binding [GO:0005524]; ATPase-coupled transmembrane transporter activity [GO:0042626]				ATPase-coupled transmembrane transporter activity [GO:0042626]; ATP binding [GO:0005524]
A0A3M6NR06	A0A3M6NR06_AGGAP	unreviewed	Phosphopantetheine adenylyltransferase (EC 2.7.7.3) (Dephospho-CoA pyrophosphorylase) (Pantetheine-phosphate adenylyltransferase) (PPAT)	coaD DOL88_09510	Aggregatibacter aphrophilus (Haemophilus aphrophilus)	cytoplasm [GO:0005737]; ATP binding [GO:0005524]; pantetheine-phosphate adenylyltransferase activity [GO:0004595]; coenzyme A biosynthetic process [GO:0015937]	aaz:ADJ80_03555;	coenzyme A biosynthetic process [GO:0015937]	cytoplasm [GO:0005737]	ATP binding [GO:0005524]; pantetheine-phosphate adenylyltransferase activity [GO:0004595]
A0A336N3F1	A0A336N3F1_AGGAP	unreviewed	Uroporphyrinogen-III synthase (EC 4.2.1.75)	NCTC5908_00762	Aggregatibacter aphrophilus (Haemophilus aphrophilus)	uroporphyrinogen-III synthase activity [GO:0004852]; protoporphyrinogen IX biosynthetic process [GO:0006782]; uroporphyrinogen III biosynthetic process [GO:0006780]		protoporphyrinogen IX biosynthetic process [GO:0006782]; uroporphyrinogen III biosynthetic process [GO:0006780]		uroporphyrinogen-III synthase activity [GO:0004852]
A0A3M6P2A9	A0A3M6P2A9_AGGAP	unreviewed	23S rRNA accumulation protein YceD (Large ribosomal RNA subunit accumulation protein YceD)	DOL88_07035	Aggregatibacter aphrophilus (Haemophilus aphrophilus)
A0A369ZBA8	A0A369ZBA8_AGGAP	unreviewed	Citrate lyase acyl carrier protein (Citrate lyase gamma chain)	citD DPV99_07370	Aggregatibacter aphrophilus (Haemophilus aphrophilus)	cytoplasm [GO:0005737]; lyase activity [GO:0016829]			cytoplasm [GO:0005737]	lyase activity [GO:0016829]
A0A3M6P255	A0A3M6P255_AGGAP	unreviewed	YbaK/prolyl-tRNA synthetase associated domain-containing protein	DOL88_07250	Aggregatibacter aphrophilus (Haemophilus aphrophilus)	aminoacyl-tRNA editing activity [GO:0002161]; aminoacyl-tRNA ligase activity [GO:0004812]	aaz:ADJ80_06150;			aminoacyl-tRNA editing activity [GO:0002161]; aminoacyl-tRNA ligase activity [GO:0004812]
A0A3M6PPE1	A0A3M6PPE1_AGGAP	unreviewed	Lipopolysaccharide heptosyltransferase family protein	DOL88_00420	Aggregatibacter aphrophilus (Haemophilus aphrophilus)	transferase activity, transferring glycosyl groups [GO:0016757]				transferase activity, transferring glycosyl groups [GO:0016757]
A0A0K1N3H1	A0A0K1N3H1_AGGAP	unreviewed	Bifunctional chorismate mutase/prephenate dehydratase (EC 4.2.1.51) (EC 5.4.99.5) (Chorismate mutase) (Chorismate mutase-prephenate dehydratase) (Prephenate dehydratase) (p-protein)	pheA DOL88_05720 DPV99_07250 NCTC5908_02238	Aggregatibacter aphrophilus (Haemophilus aphrophilus)	cytoplasm [GO:0005737]; chorismate mutase activity [GO:0004106]; prephenate dehydratase activity [GO:0004664]; chorismate metabolic process [GO:0046417]; L-phenylalanine biosynthetic process [GO:0009094]	aaz:ADJ80_05590;	chorismate metabolic process [GO:0046417]; L-phenylalanine biosynthetic process [GO:0009094]	cytoplasm [GO:0005737]	chorismate mutase activity [GO:0004106]; prephenate dehydratase activity [GO:0004664]
A0A3M6PIG1	A0A3M6PIG1_AGGAP	unreviewed	dITP/XTP pyrophosphatase (EC 3.6.1.66) (Non-canonical purine NTP pyrophosphatase) (Non-standard purine NTP pyrophosphatase) (Nucleoside-triphosphate diphosphatase) (Nucleoside-triphosphate pyrophosphatase) (NTPase)	rdgB DOL88_01810	Aggregatibacter aphrophilus (Haemophilus aphrophilus)	dITP diphosphatase activity [GO:0035870]; ITP diphosphatase activity [GO:0036220]; metal ion binding [GO:0046872]; nucleoside-triphosphatase activity [GO:0017111]; nucleotide binding [GO:0000166]; XTP diphosphatase activity [GO:0036222]; nucleotide metabolic process [GO:0009117]; purine nucleoside triphosphate catabolic process [GO:0009146]	aaz:ADJ80_04415;	nucleotide metabolic process [GO:0009117]; purine nucleoside triphosphate catabolic process [GO:0009146]		dITP diphosphatase activity [GO:0035870]; ITP diphosphatase activity [GO:0036220]; metal ion binding [GO:0046872]; nucleoside-triphosphatase activity [GO:0017111]; nucleotide binding [GO:0000166]; XTP diphosphatase activity [GO:0036222]
A0A3M6NIG4	A0A3M6NIG4_AGGAP	unreviewed	UTRA domain-containing protein	DOL88_10625	Aggregatibacter aphrophilus (Haemophilus aphrophilus)	DNA binding [GO:0003677]; DNA-binding transcription factor activity [GO:0003700]				DNA binding [GO:0003677]; DNA-binding transcription factor activity [GO:0003700]
A0A3M6PI98	A0A3M6PI98_AGGAP	unreviewed	tRNA (guanine-N(1)-)-methyltransferase (EC 2.1.1.228) (M1G-methyltransferase) (tRNA [GM37] methyltransferase)	trmD DOL88_02085	Aggregatibacter aphrophilus (Haemophilus aphrophilus)	cytoplasm [GO:0005737]; tRNA (guanine(37)-N(1))-methyltransferase activity [GO:0052906]	aaz:ADJ80_04150;		cytoplasm [GO:0005737]	tRNA (guanine(37)-N(1))-methyltransferase activity [GO:0052906]
A0A369Z7D1	A0A369Z7D1_AGGAP	unreviewed	3-deoxy-D-manno-octulosonic acid kinase (Kdo kinase) (EC 2.7.1.166)	kdkA DPV99_09340	Aggregatibacter aphrophilus (Haemophilus aphrophilus)	plasma membrane [GO:0005886]; ATP binding [GO:0005524]; kinase activity [GO:0016301]; phosphotransferase activity, alcohol group as acceptor [GO:0016773]; lipopolysaccharide core region biosynthetic process [GO:0009244]		lipopolysaccharide core region biosynthetic process [GO:0009244]	plasma membrane [GO:0005886]	ATP binding [GO:0005524]; kinase activity [GO:0016301]; phosphotransferase activity, alcohol group as acceptor [GO:0016773]
A0A336ND99	A0A336ND99_AGGAP	unreviewed	3-isopropylmalate dehydrogenase (EC 1.1.1.85) (3-IPM-DH) (Beta-IPM dehydrogenase) (IMDH)	leuB NCTC5908_00720	Aggregatibacter aphrophilus (Haemophilus aphrophilus)	cytoplasm [GO:0005737]; 3-isopropylmalate dehydrogenase activity [GO:0003862]; magnesium ion binding [GO:0000287]; NAD binding [GO:0051287]; branched-chain amino acid biosynthetic process [GO:0009082]; leucine biosynthetic process [GO:0009098]		branched-chain amino acid biosynthetic process [GO:0009082]; leucine biosynthetic process [GO:0009098]	cytoplasm [GO:0005737]	3-isopropylmalate dehydrogenase activity [GO:0003862]; magnesium ion binding [GO:0000287]; NAD binding [GO:0051287]
A0A3M6NS29	A0A3M6NS29_AGGAP	unreviewed	Ribosomal RNA small subunit methyltransferase D (EC 2.1.1.171)	rsmD DOL88_08140	Aggregatibacter aphrophilus (Haemophilus aphrophilus)	16S rRNA (guanine(966)-N(2))-methyltransferase activity [GO:0052913]; nucleic acid binding [GO:0003676]	aaz:ADJ80_01045;			16S rRNA (guanine(966)-N(2))-methyltransferase activity [GO:0052913]; nucleic acid binding [GO:0003676]
A0A3M6PRA6	A0A3M6PRA6_AGGAP	unreviewed	Dihydropteroate synthase (DHPS) (EC 2.5.1.15) (Dihydropteroate pyrophosphorylase)	folP DOL88_00150	Aggregatibacter aphrophilus (Haemophilus aphrophilus)	dihydropteroate synthase activity [GO:0004156]; metal ion binding [GO:0046872]; folic acid biosynthetic process [GO:0046656]; tetrahydrofolate biosynthetic process [GO:0046654]		folic acid biosynthetic process [GO:0046656]; tetrahydrofolate biosynthetic process [GO:0046654]		dihydropteroate synthase activity [GO:0004156]; metal ion binding [GO:0046872]
A0A3M6NIM4	A0A3M6NIM4_AGGAP	unreviewed	Molybdate ABC transporter substrate-binding protein	modA DOL88_10540	Aggregatibacter aphrophilus (Haemophilus aphrophilus)	metal ion binding [GO:0046872]; molybdate ion transport [GO:0015689]	aaz:ADJ80_05925;	molybdate ion transport [GO:0015689]		metal ion binding [GO:0046872]
A0A3M6NH68	A0A3M6NH68_AGGAP	unreviewed	Oligopeptide ABC transporter ATP-binding protein OppF	DOL88_11515	Aggregatibacter aphrophilus (Haemophilus aphrophilus)	ATP binding [GO:0005524]; ATPase-coupled transmembrane transporter activity [GO:0042626]; peptide transport [GO:0015833]		peptide transport [GO:0015833]		ATPase-coupled transmembrane transporter activity [GO:0042626]; ATP binding [GO:0005524]
A0A369ZCJ3	A0A369ZCJ3_AGGAP	unreviewed	Dual-specificity RNA methyltransferase RlmN (EC 2.1.1.192) (23S rRNA (adenine(2503)-C(2))-methyltransferase) (23S rRNA m2A2503 methyltransferase) (Ribosomal RNA large subunit methyltransferase N) (tRNA (adenine(37)-C(2))-methyltransferase) (tRNA m2A37 methyltransferase)	rlmN DPV99_05035	Aggregatibacter aphrophilus (Haemophilus aphrophilus)	cytoplasm [GO:0005737]; 4 iron, 4 sulfur cluster binding [GO:0051539]; metal ion binding [GO:0046872]; rRNA (adenine-C2-)-methyltransferase activity [GO:0070040]; rRNA binding [GO:0019843]; tRNA (adenine-C2-)-methyltransferase activity [GO:0002935]; tRNA binding [GO:0000049]; rRNA base methylation [GO:0070475]		rRNA base methylation [GO:0070475]	cytoplasm [GO:0005737]	4 iron, 4 sulfur cluster binding [GO:0051539]; metal ion binding [GO:0046872]; rRNA (adenine-C2-)-methyltransferase activity [GO:0070040]; rRNA binding [GO:0019843]; tRNA (adenine-C2-)-methyltransferase activity [GO:0002935]; tRNA binding [GO:0000049]
A0A3M6PI44	A0A3M6PI44_AGGAP	unreviewed	TetR family transcriptional regulator	DOL88_02200	Aggregatibacter aphrophilus (Haemophilus aphrophilus)	DNA binding [GO:0003677]				DNA binding [GO:0003677]
A0A3M6PLH8	A0A3M6PLH8_AGGAP	unreviewed	tRNA-dihydrouridine(20/20a) synthase (EC 1.3.1.91) (U20-specific dihydrouridine synthase) (U20-specific Dus) (tRNA-dihydrouridine synthase A)	dusA DOL88_01135	Aggregatibacter aphrophilus (Haemophilus aphrophilus)	flavin adenine dinucleotide binding [GO:0050660]; FMN binding [GO:0010181]; tRNA binding [GO:0000049]; tRNA-dihydrouridine20 synthase activity [GO:0102264]				flavin adenine dinucleotide binding [GO:0050660]; FMN binding [GO:0010181]; tRNA binding [GO:0000049]; tRNA-dihydrouridine20 synthase activity [GO:0102264]
A0A3M6P4S1	A0A3M6P4S1_AGGAP	unreviewed	ABC transporter permease	DOL88_06385	Aggregatibacter aphrophilus (Haemophilus aphrophilus)	ATP-binding cassette (ABC) transporter complex [GO:0043190]; transmembrane transport [GO:0055085]	aaz:ADJ80_08135;	transmembrane transport [GO:0055085]	ATP-binding cassette (ABC) transporter complex [GO:0043190]
A0A3M6NIH6	A0A3M6NIH6_AGGAP	unreviewed	tRNA U34 carboxymethyltransferase (EC 2.5.1.-)	cmoB DOL88_10510	Aggregatibacter aphrophilus (Haemophilus aphrophilus)	transferase activity, transferring alkyl or aryl (other than methyl) groups [GO:0016765]; tRNA wobble uridine modification [GO:0002098]		tRNA wobble uridine modification [GO:0002098]		transferase activity, transferring alkyl or aryl (other than methyl) groups [GO:0016765]
A0A336N893	A0A336N893_AGGAP	unreviewed	Protein of uncharacterized function (DUF2726)	NCTC5908_00952	Aggregatibacter aphrophilus (Haemophilus aphrophilus)	integral component of membrane [GO:0016021]			integral component of membrane [GO:0016021]
A0A369ZB38	A0A369ZB38_AGGAP	unreviewed	MBL fold metallo-hydrolase	DPV99_11560	Aggregatibacter aphrophilus (Haemophilus aphrophilus)	hydrolase activity [GO:0016787]				hydrolase activity [GO:0016787]
A0A369ZBU7	A0A369ZBU7_AGGAP	unreviewed	HTH-type transcriptional regulator GntR	DPV99_00220	Aggregatibacter aphrophilus (Haemophilus aphrophilus)	DNA binding [GO:0003677]; regulation of transcription, DNA-templated [GO:0006355]		regulation of transcription, DNA-templated [GO:0006355]		DNA binding [GO:0003677]
A0A3M6NLY7	A0A3M6NLY7_AGGAP	unreviewed	tRNA (cytidine(34)-2'-O)-methyltransferase (EC 2.1.1.207) (tRNA (cytidine/uridine-2'-O-)-methyltransferase TrmL)	trmL DOL88_10195	Aggregatibacter aphrophilus (Haemophilus aphrophilus)	cytoplasm [GO:0005737]; RNA binding [GO:0003723]; S-adenosylmethionine-dependent methyltransferase activity [GO:0008757]; tRNA methyltransferase activity [GO:0008175]	aaz:ADJ80_03230;		cytoplasm [GO:0005737]	RNA binding [GO:0003723]; S-adenosylmethionine-dependent methyltransferase activity [GO:0008757]; tRNA methyltransferase activity [GO:0008175]
A0A3M6PCY2	A0A3M6PCY2_AGGAP	unreviewed	TlpA family protein disulfide reductase	DOL88_03975	Aggregatibacter aphrophilus (Haemophilus aphrophilus)	antioxidant activity [GO:0016209]; oxidoreductase activity [GO:0016491]				antioxidant activity [GO:0016209]; oxidoreductase activity [GO:0016491]
A0A369Z628	A0A369Z628_AGGAP	unreviewed	Ribosomal RNA small subunit methyltransferase A (EC 2.1.1.182) (16S rRNA (adenine(1518)-N(6)/adenine(1519)-N(6))-dimethyltransferase) (16S rRNA dimethyladenosine transferase) (16S rRNA dimethylase) (S-adenosylmethionine-6-N', N'-adenosyl(rRNA) dimethyltransferase)	rsmA ksgA DPV99_10830	Aggregatibacter aphrophilus (Haemophilus aphrophilus)	cytoplasm [GO:0005737]; 16S rRNA (adenine(1518)-N(6)/adenine(1519)-N(6))-dimethyltransferase activity [GO:0052908]; RNA binding [GO:0003723]			cytoplasm [GO:0005737]	16S rRNA (adenine(1518)-N(6)/adenine(1519)-N(6))-dimethyltransferase activity [GO:0052908]; RNA binding [GO:0003723]
A0A336N356	A0A336N356_AGGAP	unreviewed	Dihydrofolate reductase (EC 1.5.1.3)	folA NCTC5908_00674	Aggregatibacter aphrophilus (Haemophilus aphrophilus)	dihydrofolate reductase activity [GO:0004146]; NADP binding [GO:0050661]; glycine biosynthetic process [GO:0006545]; one-carbon metabolic process [GO:0006730]; tetrahydrofolate biosynthetic process [GO:0046654]		glycine biosynthetic process [GO:0006545]; one-carbon metabolic process [GO:0006730]; tetrahydrofolate biosynthetic process [GO:0046654]		dihydrofolate reductase activity [GO:0004146]; NADP binding [GO:0050661]
A0A3M6PLS5	A0A3M6PLS5_AGGAP	unreviewed	Ubiquinone biosynthesis O-methyltransferase (2-polyprenyl-6-hydroxyphenol methylase) (EC 2.1.1.222) (3-demethylubiquinone 3-O-methyltransferase) (EC 2.1.1.64)	ubiG DOL88_01395	Aggregatibacter aphrophilus (Haemophilus aphrophilus)	2-polyprenyl-6-hydroxyphenol methylase activity [GO:0102208]; 2-polyprenyl-6-methoxy-1,4-benzoquinone methyltransferase activity [GO:0008425]; 3-demethylubiquinone-9 3-O-methyltransferase activity [GO:0008689]; methylation [GO:0032259]; ubiquinone biosynthetic process [GO:0006744]		methylation [GO:0032259]; ubiquinone biosynthetic process [GO:0006744]		2-polyprenyl-6-hydroxyphenol methylase activity [GO:0102208]; 2-polyprenyl-6-methoxy-1,4-benzoquinone methyltransferase activity [GO:0008425]; 3-demethylubiquinone-9 3-O-methyltransferase activity [GO:0008689]
A0A3M6P4U7	A0A3M6P4U7_AGGAP	unreviewed	Uncharacterized protein	DOL88_06255	Aggregatibacter aphrophilus (Haemophilus aphrophilus)
A0A3M6NS16	A0A3M6NS16_AGGAP	unreviewed	Formate hydrogenlyase maturation protein HycH	DOL88_08210	Aggregatibacter aphrophilus (Haemophilus aphrophilus)	lyase activity [GO:0016829]				lyase activity [GO:0016829]
A0A0K1N3S4	A0A0K1N3S4_AGGAP	unreviewed	Protease HtpX (EC 3.4.24.-) (Heat shock protein HtpX)	htpX DPV99_00915	Aggregatibacter aphrophilus (Haemophilus aphrophilus)	integral component of membrane [GO:0016021]; plasma membrane [GO:0005886]; metalloendopeptidase activity [GO:0004222]; zinc ion binding [GO:0008270]	aaz:ADJ80_08175;		integral component of membrane [GO:0016021]; plasma membrane [GO:0005886]	metalloendopeptidase activity [GO:0004222]; zinc ion binding [GO:0008270]
A0A3M6NRA4	A0A3M6NRA4_AGGAP	unreviewed	Carboxymuconolactone decarboxylase family protein	DOL88_08835	Aggregatibacter aphrophilus (Haemophilus aphrophilus)	peroxiredoxin activity [GO:0051920]	aaz:ADJ80_08425;			peroxiredoxin activity [GO:0051920]
A0A369ZC18	A0A369ZC18_AGGAP	unreviewed	DrsE domain-containing protein	DPV99_00615	Aggregatibacter aphrophilus (Haemophilus aphrophilus)
A0A3M6NRA1	A0A3M6NRA1_AGGAP	unreviewed	DNA starvation/stationary phase protection protein	DOL88_09060	Aggregatibacter aphrophilus (Haemophilus aphrophilus)	ferric iron binding [GO:0008199]; oxidoreductase activity, acting on metal ions [GO:0016722]	aaz:ADJ80_10030;			ferric iron binding [GO:0008199]; oxidoreductase activity, acting on metal ions [GO:0016722]
A0A369Z9Y8	A0A369Z9Y8_AGGAP	unreviewed	DeoR/GlpR family transcriptional regulator	DPV99_04645	Aggregatibacter aphrophilus (Haemophilus aphrophilus)	DNA binding [GO:0003677]; DNA-binding transcription factor activity [GO:0003700]				DNA binding [GO:0003677]; DNA-binding transcription factor activity [GO:0003700]
A0A3M6PHL6	A0A3M6PHL6_AGGAP	unreviewed	DUF413 domain-containing protein	DOL88_02315	Aggregatibacter aphrophilus (Haemophilus aphrophilus)		aaz:ADJ80_02035;
A0A336N6J6	A0A336N6J6_AGGAP	unreviewed	N5-carboxyaminoimidazole ribonucleotide mutase (N5-CAIR mutase) (EC 5.4.99.18) (5-(carboxyamino)imidazole ribonucleotide mutase)	purE NCTC5908_01452	Aggregatibacter aphrophilus (Haemophilus aphrophilus)	5-(carboxyamino)imidazole ribonucleotide mutase activity [GO:0034023]; 'de novo' IMP biosynthetic process [GO:0006189]		'de novo' IMP biosynthetic process [GO:0006189]		5-(carboxyamino)imidazole ribonucleotide mutase activity [GO:0034023]
A0A369Z9X6	A0A369Z9X6_AGGAP	unreviewed	Threonylcarbamoyl-AMP synthase	DPV99_00330	Aggregatibacter aphrophilus (Haemophilus aphrophilus)	double-stranded RNA binding [GO:0003725]				double-stranded RNA binding [GO:0003725]
A0A336N4L6	A0A336N4L6_AGGAP	unreviewed	Histidine biosynthesis bifunctional protein HisIE [Includes: Phosphoribosyl-AMP cyclohydrolase (PRA-CH) (EC 3.5.4.19); Phosphoribosyl-ATP pyrophosphatase (PRA-PH) (EC 3.6.1.31)]	hisE hisI hisIE NCTC5908_00951	Aggregatibacter aphrophilus (Haemophilus aphrophilus)	cytoplasm [GO:0005737]; ATP binding [GO:0005524]; phosphoribosyl-AMP cyclohydrolase activity [GO:0004635]; phosphoribosyl-ATP diphosphatase activity [GO:0004636]; histidine biosynthetic process [GO:0000105]		histidine biosynthetic process [GO:0000105]	cytoplasm [GO:0005737]	ATP binding [GO:0005524]; phosphoribosyl-AMP cyclohydrolase activity [GO:0004635]; phosphoribosyl-ATP diphosphatase activity [GO:0004636]
A0A3M6NR32	A0A3M6NR32_AGGAP	unreviewed	Periplasmic nitrate reductase, electron transfer subunit (Diheme cytochrome c NapB)	DOL88_09240	Aggregatibacter aphrophilus (Haemophilus aphrophilus)	periplasmic space [GO:0042597]; metal ion binding [GO:0046872]; anaerobic respiration [GO:0009061]	aaz:ADJ80_02700;	anaerobic respiration [GO:0009061]	periplasmic space [GO:0042597]	metal ion binding [GO:0046872]
A0A0K1N260	A0A0K1N260_AGGAP	unreviewed	Cold-shock protein	DOL88_10955 DPV99_05735	Aggregatibacter aphrophilus (Haemophilus aphrophilus)	cytoplasm [GO:0005737]; nucleic acid binding [GO:0003676]	aaz:ADJ80_04940;		cytoplasm [GO:0005737]	nucleic acid binding [GO:0003676]
A0A0K1N1P3	A0A0K1N1P3_AGGAP	unreviewed	Cell division protein ZapA (Z ring-associated protein ZapA)	zapA DOL88_02120 NCTC5908_02028	Aggregatibacter aphrophilus (Haemophilus aphrophilus)	cytoplasm [GO:0005737]; division septum assembly [GO:0000917]	aaz:ADJ80_04115;	division septum assembly [GO:0000917]	cytoplasm [GO:0005737]
A0A0K1N1B4	A0A0K1N1B4_AGGAP	unreviewed	30S ribosomal protein S14	rpsN DOL88_06565 NCTC5908_02134	Aggregatibacter aphrophilus (Haemophilus aphrophilus)	ribosome [GO:0005840]; rRNA binding [GO:0019843]; structural constituent of ribosome [GO:0003735]; translation [GO:0006412]	aaz:ADJ80_03480;	translation [GO:0006412]	ribosome [GO:0005840]	rRNA binding [GO:0019843]; structural constituent of ribosome [GO:0003735]
A0A336N2U7	A0A336N2U7_AGGAP	unreviewed	Uncharacterized metallophosphoesterase Cj0846 (EC 3.1.-.-)	NCTC5908_00353	Aggregatibacter aphrophilus (Haemophilus aphrophilus)	integral component of membrane [GO:0016021]; hydrolase activity [GO:0016787]			integral component of membrane [GO:0016021]	hydrolase activity [GO:0016787]
A0A3M6NSE9	A0A3M6NSE9_AGGAP	unreviewed	Uncharacterized protein	DOL88_08040	Aggregatibacter aphrophilus (Haemophilus aphrophilus)		aaz:ADJ80_09600;
A0A3M6NLT9	A0A3M6NLT9_AGGAP	unreviewed	Cytochrome c nitrite reductase pentaheme subunit	DOL88_10260	Aggregatibacter aphrophilus (Haemophilus aphrophilus)	periplasmic space [GO:0042597]; heme binding [GO:0020037]; nitrogen compound metabolic process [GO:0006807]	aaz:ADJ80_04765;	nitrogen compound metabolic process [GO:0006807]	periplasmic space [GO:0042597]	heme binding [GO:0020037]
A0A0K1MZR4	A0A0K1MZR4_AGGAP	unreviewed	Nitrogen regulatory protein P-II	DOL88_07125 DPV99_06540	Aggregatibacter aphrophilus (Haemophilus aphrophilus)	enzyme regulator activity [GO:0030234]; regulation of nitrogen utilization [GO:0006808]	aaz:ADJ80_00330;	regulation of nitrogen utilization [GO:0006808]		enzyme regulator activity [GO:0030234]
A0A3M6NSD0	A0A3M6NSD0_AGGAP	unreviewed	Transketolase	DOL88_07960	Aggregatibacter aphrophilus (Haemophilus aphrophilus)	integral component of membrane [GO:0016021]			integral component of membrane [GO:0016021]
A0A3M6PH23	A0A3M6PH23_AGGAP	unreviewed	tRNA N6-adenosine threonylcarbamoyltransferase (EC 2.3.1.234) (N6-L-threonylcarbamoyladenine synthase) (t(6)A synthase) (t(6)A37 threonylcarbamoyladenosine biosynthesis protein TsaD) (tRNA threonylcarbamoyladenosine biosynthesis protein TsaD)	tsaD DOL88_01925	Aggregatibacter aphrophilus (Haemophilus aphrophilus)	cytoplasm [GO:0005737]; iron ion binding [GO:0005506]; N(6)-L-threonylcarbamoyladenine synthase activity [GO:0061711]; tRNA threonylcarbamoyladenosine modification [GO:0002949]		tRNA threonylcarbamoyladenosine modification [GO:0002949]	cytoplasm [GO:0005737]	iron ion binding [GO:0005506]; N(6)-L-threonylcarbamoyladenine synthase activity [GO:0061711]
A0A3M6PEB8	A0A3M6PEB8_AGGAP	unreviewed	UPF0307 protein DOL88_03245	DOL88_03245	Aggregatibacter aphrophilus (Haemophilus aphrophilus)		aaz:ADJ80_11095;
A0A336N8V9	A0A336N8V9_AGGAP	unreviewed	Pantothenate kinase (EC 2.7.1.33) (Pantothenic acid kinase)	coaA NCTC5908_02636	Aggregatibacter aphrophilus (Haemophilus aphrophilus)	cytoplasm [GO:0005737]; ATP binding [GO:0005524]; pantothenate kinase activity [GO:0004594]; coenzyme A biosynthetic process [GO:0015937]		coenzyme A biosynthetic process [GO:0015937]	cytoplasm [GO:0005737]	ATP binding [GO:0005524]; pantothenate kinase activity [GO:0004594]
A0A0K1N0X3	A0A0K1N0X3_AGGAP	unreviewed	HTH-type transcriptional repressor FabR	DPV99_09715	Aggregatibacter aphrophilus (Haemophilus aphrophilus)	DNA binding [GO:0003677]	aaz:ADJ80_02675;			DNA binding [GO:0003677]
A0A3M6PHE3	A0A3M6PHE3_AGGAP	unreviewed	Recombinase RecA	DOL88_02275	Aggregatibacter aphrophilus (Haemophilus aphrophilus)		aaz:ADJ80_01995;
A0A336N6M9	A0A336N6M9_AGGAP	unreviewed	t(6)A37 threonylcarbamoyladenosine biosynthesis protein TsaE (tRNA threonylcarbamoyladenosine biosynthesis protein TsaE)	NCTC5908_01659	Aggregatibacter aphrophilus (Haemophilus aphrophilus)	cytoplasm [GO:0005737]; tRNA threonylcarbamoyladenosine modification [GO:0002949]		tRNA threonylcarbamoyladenosine modification [GO:0002949]	cytoplasm [GO:0005737]
A0A3M6PFB7	A0A3M6PFB7_AGGAP	unreviewed	Sel1 repeat family protein	DOL88_03435	Aggregatibacter aphrophilus (Haemophilus aphrophilus)
A0A3M6NRH8	A0A3M6NRH8_AGGAP	unreviewed	Protein-export protein SecB	secB DOL88_08740	Aggregatibacter aphrophilus (Haemophilus aphrophilus)	cytoplasm [GO:0005737]; unfolded protein binding [GO:0051082]; protein folding [GO:0006457]; protein tetramerization [GO:0051262]; protein transport [GO:0015031]	aaz:ADJ80_02540;	protein folding [GO:0006457]; protein tetramerization [GO:0051262]; protein transport [GO:0015031]	cytoplasm [GO:0005737]	unfolded protein binding [GO:0051082]
A0A0K1N4W7	A0A0K1N4W7_AGGAP	unreviewed	tRNA 5-methylaminomethyl-2-thiouridine biosynthesis bifunctional protein MnmC (tRNA mnm(5)s(2)U biosynthesis bifunctional protein) [Includes: tRNA (mnm(5)s(2)U34)-methyltransferase (EC 2.1.1.61); FAD-dependent cmnm(5)s(2)U34 oxidoreductase (EC 1.5.-.-)]	mnmC DOL88_04915 DPV99_03010	Aggregatibacter aphrophilus (Haemophilus aphrophilus)	cytoplasm [GO:0005737]; flavin adenine dinucleotide binding [GO:0050660]; oxidoreductase activity, acting on the CH-NH group of donors [GO:0016645]; tRNA (5-methylaminomethyl-2-thiouridylate)-methyltransferase activity [GO:0004808]; tRNA wobble base modification [GO:0002097]	aaz:ADJ80_10280;	tRNA wobble base modification [GO:0002097]	cytoplasm [GO:0005737]	flavin adenine dinucleotide binding [GO:0050660]; oxidoreductase activity, acting on the CH-NH group of donors [GO:0016645]; tRNA (5-methylaminomethyl-2-thiouridylate)-methyltransferase activity [GO:0004808]
A0A336N174	A0A336N174_AGGAP	unreviewed	Ribosome maturation factor RimP	rimP NCTC5908_00024	Aggregatibacter aphrophilus (Haemophilus aphrophilus)	cytoplasm [GO:0005737]; ribosomal small subunit biogenesis [GO:0042274]		ribosomal small subunit biogenesis [GO:0042274]	cytoplasm [GO:0005737]
A0A369Z687	A0A369Z687_AGGAP	unreviewed	Imidazole glycerol phosphate synthase subunit HisF (EC 4.3.2.10) (IGP synthase cyclase subunit) (IGP synthase subunit HisF) (ImGP synthase subunit HisF) (IGPS subunit HisF)	hisF DPV99_08045	Aggregatibacter aphrophilus (Haemophilus aphrophilus)	cytoplasm [GO:0005737]; imidazoleglycerol-phosphate synthase activity [GO:0000107]; lyase activity [GO:0016829]; histidine biosynthetic process [GO:0000105]		histidine biosynthetic process [GO:0000105]	cytoplasm [GO:0005737]	imidazoleglycerol-phosphate synthase activity [GO:0000107]; lyase activity [GO:0016829]
A0A369ZG82	A0A369ZG82_AGGAP	unreviewed	Uncharacterized protein	DPV99_02815	Aggregatibacter aphrophilus (Haemophilus aphrophilus)
A0A3M6NLZ5	A0A3M6NLZ5_AGGAP	unreviewed	Cell division protein FtsP	ftsP DOL88_10000	Aggregatibacter aphrophilus (Haemophilus aphrophilus)	cell division site [GO:0032153]; outer membrane-bounded periplasmic space [GO:0030288]; copper ion binding [GO:0005507]; FtsZ-dependent cytokinesis [GO:0043093]	aaz:ADJ80_05125;	FtsZ-dependent cytokinesis [GO:0043093]	cell division site [GO:0032153]; outer membrane-bounded periplasmic space [GO:0030288]	copper ion binding [GO:0005507]
A0A0K1N117	A0A0K1N117_AGGAP	unreviewed	DUF1794 domain-containing protein	DPV99_10405	Aggregatibacter aphrophilus (Haemophilus aphrophilus)		aaz:ADJ80_02955;
A0A0K1N0G7	A0A0K1N0G7_AGGAP	unreviewed	50S ribosomal protein L32	rpmF DOL88_07030 DPV99_06665 NCTC5908_00602	Aggregatibacter aphrophilus (Haemophilus aphrophilus)	large ribosomal subunit [GO:0015934]; structural constituent of ribosome [GO:0003735]; translation [GO:0006412]	aaz:ADJ80_00235;	translation [GO:0006412]	large ribosomal subunit [GO:0015934]	structural constituent of ribosome [GO:0003735]
A0A3M6P4Q7	A0A3M6P4Q7_AGGAP	unreviewed	Hydrogenase (acceptor) (EC 1.12.99.6)	DOL88_06295	Aggregatibacter aphrophilus (Haemophilus aphrophilus)	ferredoxin hydrogenase complex [GO:0009375]; integral component of membrane [GO:0016021]; 3 iron, 4 sulfur cluster binding [GO:0051538]; 4 iron, 4 sulfur cluster binding [GO:0051539]; ferredoxin hydrogenase activity [GO:0008901]; hydrogenase (acceptor) activity [GO:0033748]; metal ion binding [GO:0046872]			ferredoxin hydrogenase complex [GO:0009375]; integral component of membrane [GO:0016021]	3 iron, 4 sulfur cluster binding [GO:0051538]; 4 iron, 4 sulfur cluster binding [GO:0051539]; ferredoxin hydrogenase activity [GO:0008901]; hydrogenase (acceptor) activity [GO:0033748]; metal ion binding [GO:0046872]
A0A0K1N4F2	A0A0K1N4F2_AGGAP	unreviewed	Fumarate and nitrate reduction regulatory protein (Fumarate/nitrate reduction transcriptional regulator Fnr)	fnr DOL88_06480 NCTC5908_01467	Aggregatibacter aphrophilus (Haemophilus aphrophilus)	DNA binding [GO:0003677]; DNA-binding transcription factor activity [GO:0003700]	aaz:ADJ80_08040;			DNA binding [GO:0003677]; DNA-binding transcription factor activity [GO:0003700]
A0A0K1N2I7	A0A0K1N2I7_AGGAP	unreviewed	30S ribosomal protein S21	rpsU DOL88_01930 DPV99_04765 NCTC5908_01977	Aggregatibacter aphrophilus (Haemophilus aphrophilus)	ribosome [GO:0005840]; structural constituent of ribosome [GO:0003735]; translation [GO:0006412]	aaz:ADJ80_04300;	translation [GO:0006412]	ribosome [GO:0005840]	structural constituent of ribosome [GO:0003735]
A0A3M6PGC2	A0A3M6PGC2_AGGAP	unreviewed	Uncharacterized protein	DOL88_02395	Aggregatibacter aphrophilus (Haemophilus aphrophilus)		aaz:ADJ80_00745;
A0A3M6PG51	A0A3M6PG51_AGGAP	unreviewed	Cytochrome-c peroxidase	DOL88_02535	Aggregatibacter aphrophilus (Haemophilus aphrophilus)	electron transfer activity [GO:0009055]; heme binding [GO:0020037]; metal ion binding [GO:0046872]; peroxidase activity [GO:0004601]				electron transfer activity [GO:0009055]; heme binding [GO:0020037]; metal ion binding [GO:0046872]; peroxidase activity [GO:0004601]
A0A3M6PFE9	A0A3M6PFE9_AGGAP	unreviewed	Carbamoyl-phosphate synthase small chain (EC 6.3.5.5) (Carbamoyl-phosphate synthetase glutamine chain)	carA DOL88_03605	Aggregatibacter aphrophilus (Haemophilus aphrophilus)	ATP binding [GO:0005524]; carbamoyl-phosphate synthase (glutamine-hydrolyzing) activity [GO:0004088]; 'de novo' pyrimidine nucleobase biosynthetic process [GO:0006207]; 'de novo' UMP biosynthetic process [GO:0044205]; arginine biosynthetic process [GO:0006526]; glutamine metabolic process [GO:0006541]		'de novo' pyrimidine nucleobase biosynthetic process [GO:0006207]; 'de novo' UMP biosynthetic process [GO:0044205]; arginine biosynthetic process [GO:0006526]; glutamine metabolic process [GO:0006541]		ATP binding [GO:0005524]; carbamoyl-phosphate synthase (glutamine-hydrolyzing) activity [GO:0004088]
A0A3M6PDY1	A0A3M6PDY1_AGGAP	unreviewed	tRNA(Ile)-lysidine synthase (EC 6.3.4.19) (tRNA(Ile)-2-lysyl-cytidine synthase) (tRNA(Ile)-lysidine synthetase)	tilS DOL88_04265	Aggregatibacter aphrophilus (Haemophilus aphrophilus)	cytoplasm [GO:0005737]; ATP binding [GO:0005524]; ligase activity, forming carbon-nitrogen bonds [GO:0016879]; tRNA modification [GO:0006400]	aaz:ADJ80_06835;	tRNA modification [GO:0006400]	cytoplasm [GO:0005737]	ATP binding [GO:0005524]; ligase activity, forming carbon-nitrogen bonds [GO:0016879]
A0A3M6P4N8	A0A3M6P4N8_AGGAP	unreviewed	DUF560 domain-containing protein	DOL88_06115	Aggregatibacter aphrophilus (Haemophilus aphrophilus)	cell outer membrane [GO:0009279]; integral component of membrane [GO:0016021]			cell outer membrane [GO:0009279]; integral component of membrane [GO:0016021]
A0A369ZDK5	A0A369ZDK5_AGGAP	unreviewed	30S ribosomal protein S20	rpsT DPV99_04855	Aggregatibacter aphrophilus (Haemophilus aphrophilus)	ribosome [GO:0005840]; rRNA binding [GO:0019843]; structural constituent of ribosome [GO:0003735]; translation [GO:0006412]		translation [GO:0006412]	ribosome [GO:0005840]	rRNA binding [GO:0019843]; structural constituent of ribosome [GO:0003735]
A0A336N839	A0A336N839_AGGAP	unreviewed	Lipid A biosynthesis myristoyltransferase (EC 2.3.1.243) (Kdo(2)-lauroyl-lipid IV(A) myristoyltransferase)	msbB lpxM NCTC5908_02437	Aggregatibacter aphrophilus (Haemophilus aphrophilus)	Gram-negative-bacterium-type cell wall [GO:0009276]; integral component of plasma membrane [GO:0005887]; myristoyltransferase activity [GO:0019107]; Kdo2-lipid A biosynthetic process [GO:0036104]; lipopolysaccharide biosynthetic process [GO:0009103]		Kdo2-lipid A biosynthetic process [GO:0036104]; lipopolysaccharide biosynthetic process [GO:0009103]	Gram-negative-bacterium-type cell wall [GO:0009276]; integral component of plasma membrane [GO:0005887]	myristoyltransferase activity [GO:0019107]
A0A3M6P6X2	A0A3M6P6X2_AGGAP	unreviewed	Putative sulfurtransferase YedF	DOL88_04705	Aggregatibacter aphrophilus (Haemophilus aphrophilus)	transferase activity [GO:0016740]	aaz:ADJ80_00965;			transferase activity [GO:0016740]
A0A336NAX8	A0A336NAX8_AGGAP	unreviewed	2-dehydro-3-deoxy-phosphogluconate aldolase (EC 4.1.2.14)	eda NCTC5908_01880	Aggregatibacter aphrophilus (Haemophilus aphrophilus)	2-dehydro-3-deoxy-phosphogluconate aldolase activity [GO:0008675]				2-dehydro-3-deoxy-phosphogluconate aldolase activity [GO:0008675]
A0A3M6PLJ1	A0A3M6PLJ1_AGGAP	unreviewed	Protein-export membrane protein SecG	DOL88_00565	Aggregatibacter aphrophilus (Haemophilus aphrophilus)	integral component of membrane [GO:0016021]; plasma membrane [GO:0005886]; P-P-bond-hydrolysis-driven protein transmembrane transporter activity [GO:0015450]; protein secretion [GO:0009306]		protein secretion [GO:0009306]	integral component of membrane [GO:0016021]; plasma membrane [GO:0005886]	P-P-bond-hydrolysis-driven protein transmembrane transporter activity [GO:0015450]
A0A3M6PGQ5	A0A3M6PGQ5_AGGAP	unreviewed	Acyl carrier protein	DOL88_02850	Aggregatibacter aphrophilus (Haemophilus aphrophilus)
A0A336N614	A0A336N614_AGGAP	unreviewed	YciI-like protein	NCTC5908_00339	Aggregatibacter aphrophilus (Haemophilus aphrophilus)
A0A3M6P4U9	A0A3M6P4U9_AGGAP	unreviewed	Tautomerase family protein	DOL88_06310	Aggregatibacter aphrophilus (Haemophilus aphrophilus)		aaz:ADJ80_08205;
A0A3M6PLB1	A0A3M6PLB1_AGGAP	unreviewed	5'-methylthioadenosine/S-adenosylhomocysteine nucleosidase (MTA/SAH nucleosidase) (MTAN) (EC 3.2.2.9) (5'-deoxyadenosine nucleosidase) (DOA nucleosidase) (dAdo nucleosidase) (5'-methylthioadenosine nucleosidase) (MTA nucleosidase) (S-adenosylhomocysteine nucleosidase) (AdoHcy nucleosidase) (SAH nucleosidase) (SRH nucleosidase)	mtnN DOL88_00815	Aggregatibacter aphrophilus (Haemophilus aphrophilus)	adenosylhomocysteine nucleosidase activity [GO:0008782]; methylthioadenosine nucleosidase activity [GO:0008930]; L-methionine salvage from methylthioadenosine [GO:0019509]; L-methionine salvage from S-adenosylmethionine [GO:0019284]; nucleoside catabolic process [GO:0009164]	aaz:ADJ80_09815;	L-methionine salvage from methylthioadenosine [GO:0019509]; L-methionine salvage from S-adenosylmethionine [GO:0019284]; nucleoside catabolic process [GO:0009164]		adenosylhomocysteine nucleosidase activity [GO:0008782]; methylthioadenosine nucleosidase activity [GO:0008930]
A0A0K1N166	A0A0K1N166_AGGAP	unreviewed	PAAR domain-containing protein (Uncharacterized conserved protein)	DOL88_10215 NCTC5908_02731	Aggregatibacter aphrophilus (Haemophilus aphrophilus)		aaz:ADJ80_03210;
A0A0K1N185	A0A0K1N185_AGGAP	unreviewed	Regulatory protein AsnC (Transcriptional regulator AsnC)	asnC DOL88_01145 NCTC5908_02157	Aggregatibacter aphrophilus (Haemophilus aphrophilus)	sequence-specific DNA binding [GO:0043565]	aaz:ADJ80_03370;			sequence-specific DNA binding [GO:0043565]
A0A3M6P567	A0A3M6P567_AGGAP	unreviewed	Translation initiation factor IF-1	infA DOL88_05550	Aggregatibacter aphrophilus (Haemophilus aphrophilus)	cytoplasm [GO:0005737]; ribosome binding [GO:0043022]; rRNA binding [GO:0019843]; translation initiation factor activity [GO:0003743]	aaz:ADJ80_05755;		cytoplasm [GO:0005737]	ribosome binding [GO:0043022]; rRNA binding [GO:0019843]; translation initiation factor activity [GO:0003743]
A0A3M6P5Q2	A0A3M6P5Q2_AGGAP	unreviewed	ArsC family reductase	DOL88_05705	Aggregatibacter aphrophilus (Haemophilus aphrophilus)		aaz:ADJ80_05605;
A0A369ZC44	A0A369ZC44_AGGAP	unreviewed	Arginine ABC transporter ATP-binding protein ArtP	DPV99_07125	Aggregatibacter aphrophilus (Haemophilus aphrophilus)	membrane [GO:0016020]; ABC-type amino acid transporter activity [GO:0015424]; ATP binding [GO:0005524]; ATPase-coupled transmembrane transporter activity [GO:0042626]			membrane [GO:0016020]	ABC-type amino acid transporter activity [GO:0015424]; ATPase-coupled transmembrane transporter activity [GO:0042626]; ATP binding [GO:0005524]
A0A0K1N5X4	A0A0K1N5X4_AGGAP	unreviewed	Trp operon repressor homolog	trpR DOL88_00585 DPV99_03055	Aggregatibacter aphrophilus (Haemophilus aphrophilus)	cytoplasm [GO:0005737]; DNA-binding transcription factor activity [GO:0003700]; sequence-specific DNA binding [GO:0043565]; negative regulation of transcription, DNA-templated [GO:0045892]	aaz:ADJ80_10325;	negative regulation of transcription, DNA-templated [GO:0045892]	cytoplasm [GO:0005737]	DNA-binding transcription factor activity [GO:0003700]; sequence-specific DNA binding [GO:0043565]
A0A336N7C0	A0A336N7C0_AGGAP	unreviewed	Uncharacterized protein	NCTC5908_02078	Aggregatibacter aphrophilus (Haemophilus aphrophilus)
A0A336NA57	A0A336NA57_AGGAP	unreviewed	Pyridoxal phosphate homeostasis protein (PLP homeostasis protein)	NCTC5908_01730	Aggregatibacter aphrophilus (Haemophilus aphrophilus)	pyridoxal phosphate binding [GO:0030170]				pyridoxal phosphate binding [GO:0030170]
A0A3M6PF97	A0A3M6PF97_AGGAP	unreviewed	Macrodomain Ter protein	matP DOL88_03690	Aggregatibacter aphrophilus (Haemophilus aphrophilus)	cytoplasm [GO:0005737]; sequence-specific DNA binding [GO:0043565]; cell cycle [GO:0007049]; cell division [GO:0051301]; regulation of transcription, DNA-templated [GO:0006355]	aaz:ADJ80_08475;	cell cycle [GO:0007049]; cell division [GO:0051301]; regulation of transcription, DNA-templated [GO:0006355]	cytoplasm [GO:0005737]	sequence-specific DNA binding [GO:0043565]
A0A0K1MZY6	A0A0K1MZY6_AGGAP	unreviewed	Na(+)-translocating NADH-quinone reductase subunit B (Na(+)-NQR subunit B) (Na(+)-translocating NQR subunit B) (EC 7.2.1.1) (NQR complex subunit B) (NQR-1 subunit B)	nqrB DPV99_09420	Aggregatibacter aphrophilus (Haemophilus aphrophilus)	integral component of membrane [GO:0016021]; plasma membrane [GO:0005886]; FMN binding [GO:0010181]; oxidoreductase activity, acting on NAD(P)H, quinone or similar compound as acceptor [GO:0016655]; respiratory electron transport chain [GO:0022904]; sodium ion transport [GO:0006814]; transmembrane transport [GO:0055085]	aaz:ADJ80_00795;	respiratory electron transport chain [GO:0022904]; sodium ion transport [GO:0006814]; transmembrane transport [GO:0055085]	integral component of membrane [GO:0016021]; plasma membrane [GO:0005886]	FMN binding [GO:0010181]; oxidoreductase activity, acting on NAD(P)H, quinone or similar compound as acceptor [GO:0016655]
A0A3M6NR76	A0A3M6NR76_AGGAP	unreviewed	Uncharacterized protein	DOL88_08950	Aggregatibacter aphrophilus (Haemophilus aphrophilus)	integral component of membrane [GO:0016021]	aaz:ADJ80_10135;		integral component of membrane [GO:0016021]
A0A3M6PFA0	A0A3M6PFA0_AGGAP	unreviewed	ATP-binding protein	DOL88_02690	Aggregatibacter aphrophilus (Haemophilus aphrophilus)	ATP binding [GO:0005524]	aaz:ADJ80_01090;			ATP binding [GO:0005524]
A0A3M6PFE3	A0A3M6PFE3_AGGAP	unreviewed	Alpha/beta fold hydrolase	DOL88_02965	Aggregatibacter aphrophilus (Haemophilus aphrophilus)	hydrolase activity [GO:0016787]				hydrolase activity [GO:0016787]
A0A336N5V1	A0A336N5V1_AGGAP	unreviewed	ATP-dependent dethiobiotin synthetase BioD (EC 6.3.3.3) (DTB synthetase) (DTBS) (Dethiobiotin synthase)	bioD1 bioD NCTC5908_01385	Aggregatibacter aphrophilus (Haemophilus aphrophilus)	cytoplasm [GO:0005737]; ATP binding [GO:0005524]; dethiobiotin synthase activity [GO:0004141]; magnesium ion binding [GO:0000287]; biotin biosynthetic process [GO:0009102]		biotin biosynthetic process [GO:0009102]	cytoplasm [GO:0005737]	ATP binding [GO:0005524]; dethiobiotin synthase activity [GO:0004141]; magnesium ion binding [GO:0000287]
A0A3M6P501	A0A3M6P501_AGGAP	unreviewed	PHP domain-containing protein	DOL88_06455	Aggregatibacter aphrophilus (Haemophilus aphrophilus)	catalytic activity [GO:0003824]	aaz:ADJ80_08065;			catalytic activity [GO:0003824]
A0A3M6PM52	A0A3M6PM52_AGGAP	unreviewed	Formamidopyrimidine-DNA glycosylase (Fapy-DNA glycosylase) (EC 3.2.2.23) (DNA-(apurinic or apyrimidinic site) lyase MutM) (AP lyase MutM) (EC 4.2.99.18)	mutM fpg DOL88_00415	Aggregatibacter aphrophilus (Haemophilus aphrophilus)	class I DNA-(apurinic or apyrimidinic site) endonuclease activity [GO:0140078]; damaged DNA binding [GO:0003684]; oxidized purine nucleobase lesion DNA N-glycosylase activity [GO:0008534]; zinc ion binding [GO:0008270]; base-excision repair [GO:0006284]	aaz:ADJ80_04000;	base-excision repair [GO:0006284]		class I DNA-(apurinic or apyrimidinic site) endonuclease activity [GO:0140078]; damaged DNA binding [GO:0003684]; oxidized purine nucleobase lesion DNA N-glycosylase activity [GO:0008534]; zinc ion binding [GO:0008270]
A0A336NGC1	A0A336NGC1_AGGAP	unreviewed	DUF406 family protein (Protein of uncharacterized function (DUF406))	yiiS DOL88_06020 NCTC5908_01715	Aggregatibacter aphrophilus (Haemophilus aphrophilus)
A0A3M6P6X3	A0A3M6P6X3_AGGAP	unreviewed	Histidinol-phosphate aminotransferase (EC 2.6.1.9) (Imidazole acetol-phosphate transaminase)	hisC DOL88_04970	Aggregatibacter aphrophilus (Haemophilus aphrophilus)	histidinol-phosphate transaminase activity [GO:0004400]; pyridoxal phosphate binding [GO:0030170]; histidine biosynthetic process [GO:0000105]	aaz:ADJ80_10225;	histidine biosynthetic process [GO:0000105]		histidinol-phosphate transaminase activity [GO:0004400]; pyridoxal phosphate binding [GO:0030170]
A0A3M6NQX7	A0A3M6NQX7_AGGAP	unreviewed	Aldo/keto reductase	DOL88_09415	Aggregatibacter aphrophilus (Haemophilus aphrophilus)	D-threo-aldose 1-dehydrogenase activity [GO:0047834]	aaz:ADJ80_03650;			D-threo-aldose 1-dehydrogenase activity [GO:0047834]
A0A369ZAQ3	A0A369ZAQ3_AGGAP	unreviewed	Exodeoxyribonuclease 7 large subunit (EC 3.1.11.6) (Exodeoxyribonuclease VII large subunit) (Exonuclease VII large subunit)	xseA DPV99_06220	Aggregatibacter aphrophilus (Haemophilus aphrophilus)	cytoplasm [GO:0005737]; exodeoxyribonuclease VII complex [GO:0009318]; exodeoxyribonuclease VII activity [GO:0008855]; nucleic acid binding [GO:0003676]; DNA catabolic process [GO:0006308]		DNA catabolic process [GO:0006308]	cytoplasm [GO:0005737]; exodeoxyribonuclease VII complex [GO:0009318]	exodeoxyribonuclease VII activity [GO:0008855]; nucleic acid binding [GO:0003676]
A0A336N8L4	A0A336N8L4_AGGAP	unreviewed	HTH-type transcriptional repressor CytR	cytR NCTC5908_01249	Aggregatibacter aphrophilus (Haemophilus aphrophilus)	DNA binding [GO:0003677]; regulation of transcription, DNA-templated [GO:0006355]		regulation of transcription, DNA-templated [GO:0006355]		DNA binding [GO:0003677]
A0A3M6NID1	A0A3M6NID1_AGGAP	unreviewed	Sel1 repeat family protein	DOL88_10685	Aggregatibacter aphrophilus (Haemophilus aphrophilus)		aaz:ADJ80_02275;
A0A3M6NGR4	A0A3M6NGR4_AGGAP	unreviewed	Ribonuclease T (EC 3.1.13.-) (Exoribonuclease T) (RNase T)	rnt DOL88_11425	Aggregatibacter aphrophilus (Haemophilus aphrophilus)	exoribonuclease activity, producing 5'-phosphomonoesters [GO:0016896]; magnesium ion binding [GO:0000287]; nucleic acid binding [GO:0003676]; tRNA processing [GO:0008033]	aaz:ADJ80_10715;	tRNA processing [GO:0008033]		exoribonuclease activity, producing 5'-phosphomonoesters [GO:0016896]; magnesium ion binding [GO:0000287]; nucleic acid binding [GO:0003676]
A0A336NAM0	A0A336NAM0_AGGAP	unreviewed	EF-P post-translational modification enzyme B (L-lysine 2,3-aminomutase)	kamA NCTC5908_01754	Aggregatibacter aphrophilus (Haemophilus aphrophilus)	4 iron, 4 sulfur cluster binding [GO:0051539]; isomerase activity [GO:0016853]; metal ion binding [GO:0046872]				4 iron, 4 sulfur cluster binding [GO:0051539]; isomerase activity [GO:0016853]; metal ion binding [GO:0046872]
A0A3M6PGR1	A0A3M6PGR1_AGGAP	unreviewed	Uncharacterized protein	DOL88_01785	Aggregatibacter aphrophilus (Haemophilus aphrophilus)	integral component of membrane [GO:0016021]			integral component of membrane [GO:0016021]
A0A3M6PGP7	A0A3M6PGP7_AGGAP	unreviewed	5-amino-6-(5-phospho-D-ribitylamino)uracil phosphatase YigB	DOL88_02825	Aggregatibacter aphrophilus (Haemophilus aphrophilus)	hydrolase activity [GO:0016787]				hydrolase activity [GO:0016787]
A0A3M6NQS6	A0A3M6NQS6_AGGAP	unreviewed	Sodium/glutamate symporter	gltS DOL88_09720	Aggregatibacter aphrophilus (Haemophilus aphrophilus)	integral component of membrane [GO:0016021]; plasma membrane [GO:0005886]; glutamate:sodium symporter activity [GO:0015501]; L-glutamate transmembrane transport [GO:0015813]		L-glutamate transmembrane transport [GO:0015813]	integral component of membrane [GO:0016021]; plasma membrane [GO:0005886]	glutamate:sodium symporter activity [GO:0015501]
A0A3M6P4S6	A0A3M6P4S6_AGGAP	unreviewed	Cyclic pyranopterin monophosphate synthase (EC 4.6.1.17) (Molybdenum cofactor biosynthesis protein C)	moaC DOL88_06160	Aggregatibacter aphrophilus (Haemophilus aphrophilus)	cyclic pyranopterin monophosphate synthase activity [GO:0061799]; Mo-molybdopterin cofactor biosynthetic process [GO:0006777]	aaz:ADJ80_08340;	Mo-molybdopterin cofactor biosynthetic process [GO:0006777]		cyclic pyranopterin monophosphate synthase activity [GO:0061799]
A0A3M6PH48	A0A3M6PH48_AGGAP	unreviewed	Primosomal protein N' (EC 3.6.4.-) (ATP-dependent helicase PriA)	priA DOL88_02210	Aggregatibacter aphrophilus (Haemophilus aphrophilus)	primosome complex [GO:1990077]; ATP binding [GO:0005524]; DNA binding [GO:0003677]; DNA helicase activity [GO:0003678]; hydrolase activity [GO:0016787]; zinc ion binding [GO:0008270]; DNA replication, synthesis of RNA primer [GO:0006269]; DNA unwinding involved in DNA replication [GO:0006268]	aaz:ADJ80_04035;	DNA replication, synthesis of RNA primer [GO:0006269]; DNA unwinding involved in DNA replication [GO:0006268]	primosome complex [GO:1990077]	ATP binding [GO:0005524]; DNA binding [GO:0003677]; DNA helicase activity [GO:0003678]; hydrolase activity [GO:0016787]; zinc ion binding [GO:0008270]
A0A3M6PEH7	A0A3M6PEH7_AGGAP	unreviewed	Glutamate racemase (EC 5.1.1.3)	murI DOL88_03365	Aggregatibacter aphrophilus (Haemophilus aphrophilus)	glutamate racemase activity [GO:0008881]; cell wall organization [GO:0071555]; peptidoglycan biosynthetic process [GO:0009252]; regulation of cell shape [GO:0008360]	aaz:ADJ80_10975;	cell wall organization [GO:0071555]; peptidoglycan biosynthetic process [GO:0009252]; regulation of cell shape [GO:0008360]		glutamate racemase activity [GO:0008881]
A0A336N4A5	A0A336N4A5_AGGAP	unreviewed	ATP-dependent DNA helicase RecG (EC 3.6.4.12)	recG NCTC5908_00505	Aggregatibacter aphrophilus (Haemophilus aphrophilus)	ATP binding [GO:0005524]; DNA helicase activity [GO:0003678]; hydrolase activity [GO:0016787]; nucleic acid binding [GO:0003676]; DNA recombination [GO:0006310]; DNA repair [GO:0006281]		DNA recombination [GO:0006310]; DNA repair [GO:0006281]		ATP binding [GO:0005524]; DNA helicase activity [GO:0003678]; hydrolase activity [GO:0016787]; nucleic acid binding [GO:0003676]
A0A336N433	A0A336N433_AGGAP	unreviewed	NAD-capped RNA hydrolase NudC (DeNADding enzyme NudC) (EC 3.6.1.-) (NADH pyrophosphatase) (EC 3.6.1.22)	nudC DOL88_09650 NCTC5908_01007	Aggregatibacter aphrophilus (Haemophilus aphrophilus)	magnesium ion binding [GO:0000287]; manganese ion binding [GO:0030145]; NAD+ diphosphatase activity [GO:0000210]; zinc ion binding [GO:0008270]				magnesium ion binding [GO:0000287]; manganese ion binding [GO:0030145]; NAD+ diphosphatase activity [GO:0000210]; zinc ion binding [GO:0008270]
A0A3M6NRI2	A0A3M6NRI2_AGGAP	unreviewed	Sigma-E factor regulatory protein RseB	DOL88_08645	Aggregatibacter aphrophilus (Haemophilus aphrophilus)	periplasmic space [GO:0042597]	aaz:ADJ80_02450;		periplasmic space [GO:0042597]
A0A369ZEW9	A0A369ZEW9_AGGAP	unreviewed	Ribonucleoside-diphosphate reductase subunit alpha (EC 1.17.4.1)	DPV99_00790	Aggregatibacter aphrophilus (Haemophilus aphrophilus)	ribonucleoside-diphosphate reductase activity, thioredoxin disulfide as acceptor [GO:0004748]; DNA replication [GO:0006260]		DNA replication [GO:0006260]		ribonucleoside-diphosphate reductase activity, thioredoxin disulfide as acceptor [GO:0004748]
A0A3M6PDR2	A0A3M6PDR2_AGGAP	unreviewed	Na+/H+ antiporter NhaC family protein	DOL88_03630	Aggregatibacter aphrophilus (Haemophilus aphrophilus)	integral component of membrane [GO:0016021]; plasma membrane [GO:0005886]	aaz:ADJ80_08535;		integral component of membrane [GO:0016021]; plasma membrane [GO:0005886]
A0A3M6NRE9	A0A3M6NRE9_AGGAP	unreviewed	2-C-methyl-D-erythritol 4-phosphate cytidylyltransferase (EC 2.7.7.60) (4-diphosphocytidyl-2C-methyl-D-erythritol synthase) (MEP cytidylyltransferase) (MCT)	ispD DOL88_08575	Aggregatibacter aphrophilus (Haemophilus aphrophilus)	2-C-methyl-D-erythritol 4-phosphate cytidylyltransferase activity [GO:0050518]; isopentenyl diphosphate biosynthetic process, methylerythritol 4-phosphate pathway [GO:0019288]; terpenoid biosynthetic process [GO:0016114]		isopentenyl diphosphate biosynthetic process, methylerythritol 4-phosphate pathway [GO:0019288]; terpenoid biosynthetic process [GO:0016114]		2-C-methyl-D-erythritol 4-phosphate cytidylyltransferase activity [GO:0050518]
A0A3M6NQT9	A0A3M6NQT9_AGGAP	unreviewed	Nucleoid-associated protein DOL88_09740	DOL88_09740	Aggregatibacter aphrophilus (Haemophilus aphrophilus)	cytoplasm [GO:0005737]; nucleoid [GO:0009295]	aaz:ADJ80_01725;		cytoplasm [GO:0005737]; nucleoid [GO:0009295]
A0A369Z8P8	A0A369Z8P8_AGGAP	unreviewed	UPF0250 protein DPV99_06740	DPV99_06740	Aggregatibacter aphrophilus (Haemophilus aphrophilus)
A0A3M6P257	A0A3M6P257_AGGAP	unreviewed	DNA repair protein RadA	radA DOL88_07205	Aggregatibacter aphrophilus (Haemophilus aphrophilus)	ATP binding [GO:0005524]; ATPase activity, acting on DNA [GO:0008094]; damaged DNA binding [GO:0003684]; hydrolase activity [GO:0016787]; metal ion binding [GO:0046872]; recombinational repair [GO:0000725]		recombinational repair [GO:0000725]		ATPase activity, acting on DNA [GO:0008094]; ATP binding [GO:0005524]; damaged DNA binding [GO:0003684]; hydrolase activity [GO:0016787]; metal ion binding [GO:0046872]
A0A369Z7K8	A0A369Z7K8_AGGAP	unreviewed	ABC transporter permease	DPV99_11580	Aggregatibacter aphrophilus (Haemophilus aphrophilus)	integral component of membrane [GO:0016021]; plasma membrane [GO:0005886]			integral component of membrane [GO:0016021]; plasma membrane [GO:0005886]
A0A3M6NR61	A0A3M6NR61_AGGAP	unreviewed	Type VI secretion protein	DOL88_09210	Aggregatibacter aphrophilus (Haemophilus aphrophilus)		aaz:ADJ80_01950;
A0A336N703	A0A336N703_AGGAP	unreviewed	Bifunctional riboflavin kinase/FMN adenylyltransferase (EC 2.7.1.26) (EC 2.7.7.2) (FAD pyrophosphorylase) (FAD synthase) (FMN adenylyltransferase) (Flavokinase) (Riboflavin biosynthesis protein RibF) (Riboflavin kinase)	ribF_1 NCTC5908_01959	Aggregatibacter aphrophilus (Haemophilus aphrophilus)	ATP binding [GO:0005524]; FMN adenylyltransferase activity [GO:0003919]; riboflavin kinase activity [GO:0008531]; FAD biosynthetic process [GO:0006747]; FMN biosynthetic process [GO:0009398]; riboflavin biosynthetic process [GO:0009231]		FAD biosynthetic process [GO:0006747]; FMN biosynthetic process [GO:0009398]; riboflavin biosynthetic process [GO:0009231]		ATP binding [GO:0005524]; FMN adenylyltransferase activity [GO:0003919]; riboflavin kinase activity [GO:0008531]
A0A336NBD8	A0A336NBD8_AGGAP	unreviewed	Trk system potassium uptake protein TrkA	trkA NCTC5908_02172	Aggregatibacter aphrophilus (Haemophilus aphrophilus)	plasma membrane [GO:0005886]; potassium ion transmembrane transporter activity [GO:0015079]			plasma membrane [GO:0005886]	potassium ion transmembrane transporter activity [GO:0015079]
A0A3M6PHB0	A0A3M6PHB0_AGGAP	unreviewed	DUF4123 domain-containing protein	DOL88_02330	Aggregatibacter aphrophilus (Haemophilus aphrophilus)		aaz:ADJ80_02050;
A0A3M6PJY7	A0A3M6PJY7_AGGAP	unreviewed	Uncharacterized protein	DOL88_01230	Aggregatibacter aphrophilus (Haemophilus aphrophilus)
A0A3M6P7D9	A0A3M6P7D9_AGGAP	unreviewed	UDP-N-acetylglucosamine-peptide N-acetylglucosaminyltransferase	DOL88_04770	Aggregatibacter aphrophilus (Haemophilus aphrophilus)	transferase activity, transferring glycosyl groups [GO:0016757]				transferase activity, transferring glycosyl groups [GO:0016757]
A0A336N8P3	A0A336N8P3_AGGAP	unreviewed	Ribonuclease 3 (EC 3.1.26.3) (Ribonuclease III) (RNase III)	rnc NCTC5908_01786	Aggregatibacter aphrophilus (Haemophilus aphrophilus)	cytoplasm [GO:0005737]; metal ion binding [GO:0046872]; ribonuclease III activity [GO:0004525]; rRNA binding [GO:0019843]; mRNA processing [GO:0006397]; rRNA catabolic process [GO:0016075]; rRNA processing [GO:0006364]; tRNA processing [GO:0008033]		mRNA processing [GO:0006397]; rRNA catabolic process [GO:0016075]; rRNA processing [GO:0006364]; tRNA processing [GO:0008033]	cytoplasm [GO:0005737]	metal ion binding [GO:0046872]; ribonuclease III activity [GO:0004525]; rRNA binding [GO:0019843]
A0A3M6P5W1	A0A3M6P5W1_AGGAP	unreviewed	Heavy metal translocating P-type ATPase	DOL88_05985	Aggregatibacter aphrophilus (Haemophilus aphrophilus)	integral component of membrane [GO:0016021]; plasma membrane [GO:0005886]; ATP binding [GO:0005524]; ATPase-coupled cation transmembrane transporter activity [GO:0019829]; metal ion binding [GO:0046872]			integral component of membrane [GO:0016021]; plasma membrane [GO:0005886]	ATPase-coupled cation transmembrane transporter activity [GO:0019829]; ATP binding [GO:0005524]; metal ion binding [GO:0046872]
A0A336NGK9	A0A336NGK9_AGGAP	unreviewed	Glutamate dehydrogenase	gdhA NCTC5908_01821	Aggregatibacter aphrophilus (Haemophilus aphrophilus)	nucleotide binding [GO:0000166]; oxidoreductase activity, acting on the CH-NH2 group of donors, NAD or NADP as acceptor [GO:0016639]; cellular amino acid metabolic process [GO:0006520]		cellular amino acid metabolic process [GO:0006520]		nucleotide binding [GO:0000166]; oxidoreductase activity, acting on the CH-NH2 group of donors, NAD or NADP as acceptor [GO:0016639]
A0A3M6P7C6	A0A3M6P7C6_AGGAP	unreviewed	Fe(3+) ions import ATP-binding protein FbpC (EC 7.2.2.7)	fbpC DOL88_04760	Aggregatibacter aphrophilus (Haemophilus aphrophilus)	plasma membrane [GO:0005886]; ABC-type ferric iron transporter activity [GO:0015408]; ATP binding [GO:0005524]; iron import into cell [GO:0033212]		iron import into cell [GO:0033212]	plasma membrane [GO:0005886]	ABC-type ferric iron transporter activity [GO:0015408]; ATP binding [GO:0005524]
A0A3M6P224	A0A3M6P224_AGGAP	unreviewed	Zinc metalloprotease (EC 3.4.24.-)	DOL88_07415	Aggregatibacter aphrophilus (Haemophilus aphrophilus)	integral component of membrane [GO:0016021]; plasma membrane [GO:0005886]; metal ion binding [GO:0046872]; metalloendopeptidase activity [GO:0004222]			integral component of membrane [GO:0016021]; plasma membrane [GO:0005886]	metal ion binding [GO:0046872]; metalloendopeptidase activity [GO:0004222]
A0A3M6PM50	A0A3M6PM50_AGGAP	unreviewed	Alpha/beta hydrolase	DOL88_01415	Aggregatibacter aphrophilus (Haemophilus aphrophilus)	hydrolase activity [GO:0016787]				hydrolase activity [GO:0016787]
A0A3M6NRM9	A0A3M6NRM9_AGGAP	unreviewed	Lytic murein transglycosylase	DOL88_08370	Aggregatibacter aphrophilus (Haemophilus aphrophilus)		aaz:ADJ80_07395;
A0A3M6P617	A0A3M6P617_AGGAP	unreviewed	ABC transporter ATP-binding protein	DOL88_05485	Aggregatibacter aphrophilus (Haemophilus aphrophilus)	ATP binding [GO:0005524]; ATPase-coupled transmembrane transporter activity [GO:0042626]	aaz:ADJ80_08895;			ATPase-coupled transmembrane transporter activity [GO:0042626]; ATP binding [GO:0005524]
A0A3M6NGS8	A0A3M6NGS8_AGGAP	unreviewed	3-octaprenyl-4-hydroxybenzoate carboxy-lyase (EC 4.1.1.98) (Polyprenyl p-hydroxybenzoate decarboxylase)	ubiD DOL88_11490	Aggregatibacter aphrophilus (Haemophilus aphrophilus)	plasma membrane [GO:0005886]; 3-octaprenyl-4-hydroxybenzoate carboxy-lyase activity [GO:0008694]; metal ion binding [GO:0046872]; ubiquinone biosynthetic process [GO:0006744]	aaz:ADJ80_10780;	ubiquinone biosynthetic process [GO:0006744]	plasma membrane [GO:0005886]	3-octaprenyl-4-hydroxybenzoate carboxy-lyase activity [GO:0008694]; metal ion binding [GO:0046872]
A0A3M6NIF6	A0A3M6NIF6_AGGAP	unreviewed	Anhydro-N-acetylmuramic acid kinase (EC 2.7.1.170) (AnhMurNAc kinase)	anmK DOL88_10850	Aggregatibacter aphrophilus (Haemophilus aphrophilus)	ATP binding [GO:0005524]; kinase activity [GO:0016301]; phosphotransferase activity, alcohol group as acceptor [GO:0016773]; 1,6-anhydro-N-acetyl-beta-muramic acid catabolic process [GO:0097175]; amino sugar metabolic process [GO:0006040]; carbohydrate metabolic process [GO:0005975]; peptidoglycan turnover [GO:0009254]	aaz:ADJ80_02110;	1,6-anhydro-N-acetyl-beta-muramic acid catabolic process [GO:0097175]; amino sugar metabolic process [GO:0006040]; carbohydrate metabolic process [GO:0005975]; peptidoglycan turnover [GO:0009254]		ATP binding [GO:0005524]; kinase activity [GO:0016301]; phosphotransferase activity, alcohol group as acceptor [GO:0016773]
A0A369ZH85	A0A369ZH85_AGGAP	unreviewed	Acetolactate synthase (EC 2.2.1.6)	DPV99_00520	Aggregatibacter aphrophilus (Haemophilus aphrophilus)	acetolactate synthase activity [GO:0003984]; acetolactate synthase regulator activity [GO:1990610]; isoleucine biosynthetic process [GO:0009097]; valine biosynthetic process [GO:0009099]		isoleucine biosynthetic process [GO:0009097]; valine biosynthetic process [GO:0009099]		acetolactate synthase activity [GO:0003984]; acetolactate synthase regulator activity [GO:1990610]
A0A369ZGV6	A0A369ZGV6_AGGAP	unreviewed	tRNA sulfurtransferase (EC 2.8.1.4) (Sulfur carrier protein ThiS sulfurtransferase) (Thiamine biosynthesis protein ThiI) (tRNA 4-thiouridine synthase)	thiI DPV99_00680	Aggregatibacter aphrophilus (Haemophilus aphrophilus)	cytoplasm [GO:0005737]; ATP binding [GO:0005524]; sulfurtransferase activity [GO:0016783]; tRNA adenylyltransferase activity [GO:0004810]; tRNA binding [GO:0000049]; thiamine biosynthetic process [GO:0009228]; thiamine diphosphate biosynthetic process [GO:0009229]; thiazole biosynthetic process [GO:0052837]; tRNA thio-modification [GO:0034227]		thiamine biosynthetic process [GO:0009228]; thiamine diphosphate biosynthetic process [GO:0009229]; thiazole biosynthetic process [GO:0052837]; tRNA thio-modification [GO:0034227]	cytoplasm [GO:0005737]	ATP binding [GO:0005524]; sulfurtransferase activity [GO:0016783]; tRNA adenylyltransferase activity [GO:0004810]; tRNA binding [GO:0000049]
A0A369Z686	A0A369Z686_AGGAP	unreviewed	DUF535 domain-containing protein	DPV99_10155	Aggregatibacter aphrophilus (Haemophilus aphrophilus)
A0A3M6PGS1	A0A3M6PGS1_AGGAP	unreviewed	Thymidine kinase (EC 2.7.1.21)	tdk DOL88_01915	Aggregatibacter aphrophilus (Haemophilus aphrophilus)	cytoplasm [GO:0005737]; ATP binding [GO:0005524]; thymidine kinase activity [GO:0004797]; zinc ion binding [GO:0008270]; DNA biosynthetic process [GO:0071897]		DNA biosynthetic process [GO:0071897]	cytoplasm [GO:0005737]	ATP binding [GO:0005524]; thymidine kinase activity [GO:0004797]; zinc ion binding [GO:0008270]
A0A3M6PNW4	A0A3M6PNW4_AGGAP	unreviewed	ABC transporter ATP-binding protein	DOL88_00090	Aggregatibacter aphrophilus (Haemophilus aphrophilus)	ATP binding [GO:0005524]; ATPase-coupled transmembrane transporter activity [GO:0042626]	aaz:ADJ80_07420;			ATPase-coupled transmembrane transporter activity [GO:0042626]; ATP binding [GO:0005524]
A0A3M6PDY8	A0A3M6PDY8_AGGAP	unreviewed	Uncharacterized protein	DOL88_03400	Aggregatibacter aphrophilus (Haemophilus aphrophilus)	DNA binding [GO:0003677]; DNA modification [GO:0006304]		DNA modification [GO:0006304]		DNA binding [GO:0003677]
A0A3M6P247	A0A3M6P247_AGGAP	unreviewed	DNA-protecting protein DprA	dprA DOL88_07565	Aggregatibacter aphrophilus (Haemophilus aphrophilus)	DNA mediated transformation [GO:0009294]	aaz:ADJ80_00615;	DNA mediated transformation [GO:0009294]
A0A3M6NR73	A0A3M6NR73_AGGAP	unreviewed	ABC transporter permease	DOL88_08930	Aggregatibacter aphrophilus (Haemophilus aphrophilus)	integral component of membrane [GO:0016021]; plasma membrane [GO:0005886]	aaz:ADJ80_10155;		integral component of membrane [GO:0016021]; plasma membrane [GO:0005886]
A0A3M6NS03	A0A3M6NS03_AGGAP	unreviewed	NurA domain-containing protein	DOL88_08275	Aggregatibacter aphrophilus (Haemophilus aphrophilus)
A0A3M6NLU4	A0A3M6NLU4_AGGAP	unreviewed	C-type cytochrome biogenesis protein CcmI	ccmI DOL88_10280	Aggregatibacter aphrophilus (Haemophilus aphrophilus)	integral component of membrane [GO:0016021]; cytochrome complex assembly [GO:0017004]	aaz:ADJ80_04745;	cytochrome complex assembly [GO:0017004]	integral component of membrane [GO:0016021]
A0A3M6PL27	A0A3M6PL27_AGGAP	unreviewed	Lipopolysaccharide assembly protein B	lapB DOL88_01370	Aggregatibacter aphrophilus (Haemophilus aphrophilus)	integral component of membrane [GO:0016021]; intrinsic component of the cytoplasmic side of the plasma membrane [GO:0031235]; iron ion binding [GO:0005506]; lipopolysaccharide metabolic process [GO:0008653]; regulation of lipid biosynthetic process [GO:0046890]		lipopolysaccharide metabolic process [GO:0008653]; regulation of lipid biosynthetic process [GO:0046890]	integral component of membrane [GO:0016021]; intrinsic component of the cytoplasmic side of the plasma membrane [GO:0031235]	iron ion binding [GO:0005506]
A0A3M6NSK1	A0A3M6NSK1_AGGAP	unreviewed	Sulfate ABC transporter substrate-binding protein	DOL88_07820	Aggregatibacter aphrophilus (Haemophilus aphrophilus)	oxidoreductase activity [GO:0016491]	aaz:ADJ80_09380;			oxidoreductase activity [GO:0016491]
A0A3M6NQY2	A0A3M6NQY2_AGGAP	unreviewed	Protoporphyrinogen IX dehydrogenase [quinone] (EC 1.3.5.3) (Protoporphyrinogen IX dehydrogenase [menaquinone]) (Protoporphyrinogen IX dehydrogenase [ubiquinone]) (Protoporphyrinogen oxidase) (PPO)	hemG DOL88_09970	Aggregatibacter aphrophilus (Haemophilus aphrophilus)	plasma membrane [GO:0005886]; electron transfer activity [GO:0009055]; FMN binding [GO:0010181]; menaquinone-dependent protoporphyrinogen oxidase activity [GO:0070819]; oxygen-dependent protoporphyrinogen oxidase activity [GO:0004729]; protoporphyrinogen IX biosynthetic process [GO:0006782]	aaz:ADJ80_01495;	protoporphyrinogen IX biosynthetic process [GO:0006782]	plasma membrane [GO:0005886]	electron transfer activity [GO:0009055]; FMN binding [GO:0010181]; menaquinone-dependent protoporphyrinogen oxidase activity [GO:0070819]; oxygen-dependent protoporphyrinogen oxidase activity [GO:0004729]
A0A3M6P5V4	A0A3M6P5V4_AGGAP	unreviewed	Pilus assembly protein TadF	DOL88_05950	Aggregatibacter aphrophilus (Haemophilus aphrophilus)	integral component of membrane [GO:0016021]	aaz:ADJ80_05365;		integral component of membrane [GO:0016021]
A0A336N8U5	A0A336N8U5_AGGAP	unreviewed	Uncharacterized protein	NCTC5908_02336	Aggregatibacter aphrophilus (Haemophilus aphrophilus)
A0A336N980	A0A336N980_AGGAP	unreviewed	Riboflavin synthase alpha chain (EC 2.5.1.9)	ribE NCTC5908_01313	Aggregatibacter aphrophilus (Haemophilus aphrophilus)	riboflavin synthase activity [GO:0004746]				riboflavin synthase activity [GO:0004746]
A0A3M6P2T6	A0A3M6P2T6_AGGAP	unreviewed	Ferredoxin--NADP reductase (EC 1.18.1.2)	DOL88_06775	Aggregatibacter aphrophilus (Haemophilus aphrophilus)	ferredoxin-NADP+ reductase activity [GO:0004324]; nucleotide binding [GO:0000166]	aaz:ADJ80_07820;			ferredoxin-NADP+ reductase activity [GO:0004324]; nucleotide binding [GO:0000166]
A0A3M6PGC8	A0A3M6PGC8_AGGAP	unreviewed	Uncharacterized protein	DOL88_02340	Aggregatibacter aphrophilus (Haemophilus aphrophilus)
A0A3M6NR51	A0A3M6NR51_AGGAP	unreviewed	DotU family type IV/VI secretion system protein	DOL88_09205	Aggregatibacter aphrophilus (Haemophilus aphrophilus)	integral component of membrane [GO:0016021]	aaz:ADJ80_01945;		integral component of membrane [GO:0016021]
A0A0K1N297	A0A0K1N297_AGGAP	unreviewed	Large-conductance mechanosensitive channel	mscL DOL88_00755 DPV99_10550	Aggregatibacter aphrophilus (Haemophilus aphrophilus)	integral component of plasma membrane [GO:0005887]; mechanosensitive ion channel activity [GO:0008381]	aaz:ADJ80_03300;		integral component of plasma membrane [GO:0005887]	mechanosensitive ion channel activity [GO:0008381]
A0A3M6NQY4	A0A3M6NQY4_AGGAP	unreviewed	Rhodanese-like domain-containing protein	DOL88_09405	Aggregatibacter aphrophilus (Haemophilus aphrophilus)		aaz:ADJ80_03660;
A0A0K1N1J9	A0A0K1N1J9_AGGAP	unreviewed	50S ribosomal protein L28	rpmB DOL88_00405 DPV99_04350 NCTC5908_02064	Aggregatibacter aphrophilus (Haemophilus aphrophilus)	ribosome [GO:0005840]; structural constituent of ribosome [GO:0003735]; translation [GO:0006412]	aaz:ADJ80_03990;	translation [GO:0006412]	ribosome [GO:0005840]	structural constituent of ribosome [GO:0003735]
A0A3M6PIH7	A0A3M6PIH7_AGGAP	unreviewed	DUF1439 domain-containing protein	DOL88_01665	Aggregatibacter aphrophilus (Haemophilus aphrophilus)		aaz:ADJ80_09310;
A0A3M6NIC7	A0A3M6NIC7_AGGAP	unreviewed	Deoxyribose-phosphate aldolase (DERA) (EC 4.1.2.4) (2-deoxy-D-ribose 5-phosphate aldolase) (Phosphodeoxyriboaldolase) (Deoxyriboaldolase)	deoC DOL88_10720	Aggregatibacter aphrophilus (Haemophilus aphrophilus)	cytoplasm [GO:0005737]; deoxyribose-phosphate aldolase activity [GO:0004139]; carbohydrate catabolic process [GO:0016052]; deoxyribonucleotide catabolic process [GO:0009264]; deoxyribose phosphate catabolic process [GO:0046386]	aaz:ADJ80_02240;	carbohydrate catabolic process [GO:0016052]; deoxyribonucleotide catabolic process [GO:0009264]; deoxyribose phosphate catabolic process [GO:0046386]	cytoplasm [GO:0005737]	deoxyribose-phosphate aldolase activity [GO:0004139]
A0A3M6NLT5	A0A3M6NLT5_AGGAP	unreviewed	WD40 repeat domain-containing protein (Fragment)	DOL88_10475	Aggregatibacter aphrophilus (Haemophilus aphrophilus)
A0A3M6NID3	A0A3M6NID3_AGGAP	unreviewed	Copper chaperone	DOL88_11080	Aggregatibacter aphrophilus (Haemophilus aphrophilus)	metal ion binding [GO:0046872]	aaz:ADJ80_04815;			metal ion binding [GO:0046872]
A0A0K1N4R1	A0A0K1N4R1_AGGAP	unreviewed	Iron-sulfur cluster assembly scaffold protein IscU	DOL88_04425 DPV99_11235	Aggregatibacter aphrophilus (Haemophilus aphrophilus)	iron ion binding [GO:0005506]; iron-sulfur cluster binding [GO:0051536]; iron-sulfur cluster assembly [GO:0016226]	aaz:ADJ80_09935;	iron-sulfur cluster assembly [GO:0016226]		iron ion binding [GO:0005506]; iron-sulfur cluster binding [GO:0051536]
A0A0K1N1Y6	A0A0K1N1Y6_AGGAP	unreviewed	30S ribosomal protein S15	rpsO DOL88_01725 DPV99_05005	Aggregatibacter aphrophilus (Haemophilus aphrophilus)	ribosome [GO:0005840]; rRNA binding [GO:0019843]; structural constituent of ribosome [GO:0003735]; translation [GO:0006412]	aaz:ADJ80_04505;	translation [GO:0006412]	ribosome [GO:0005840]	rRNA binding [GO:0019843]; structural constituent of ribosome [GO:0003735]
A0A336N1R2	A0A336N1R2_AGGAP	unreviewed	Sulfate transport system permease protein CysW	cysW_1 NCTC5908_00236	Aggregatibacter aphrophilus (Haemophilus aphrophilus)	integral component of membrane [GO:0016021]; plasma membrane [GO:0005886]; transmembrane transport [GO:0055085]		transmembrane transport [GO:0055085]	integral component of membrane [GO:0016021]; plasma membrane [GO:0005886]
A0A369ZAP3	A0A369ZAP3_AGGAP	unreviewed	Uncharacterized protein	DPV99_09405	Aggregatibacter aphrophilus (Haemophilus aphrophilus)
A0A3M6NR47	A0A3M6NR47_AGGAP	unreviewed	PTS ascorbate-specific transporter subunit IIA	DOL88_08880	Aggregatibacter aphrophilus (Haemophilus aphrophilus)		aaz:ADJ80_10200;
A0A3M6P4T2	A0A3M6P4T2_AGGAP	unreviewed	Tryptophan synthase alpha chain (EC 4.2.1.20)	trpA DOL88_06215	Aggregatibacter aphrophilus (Haemophilus aphrophilus)	tryptophan synthase activity [GO:0004834]				tryptophan synthase activity [GO:0004834]
A0A3M6P5V7	A0A3M6P5V7_AGGAP	unreviewed	Protein dehydratase	DOL88_05930	Aggregatibacter aphrophilus (Haemophilus aphrophilus)	integral component of membrane [GO:0016021]; plasma membrane [GO:0005886]	aaz:ADJ80_05385;		integral component of membrane [GO:0016021]; plasma membrane [GO:0005886]
A0A0K1N0E5	A0A0K1N0E5_AGGAP	unreviewed	Met repressor (Met regulon regulatory protein MetJ)	metJ DOL88_09790 NCTC5908_00977	Aggregatibacter aphrophilus (Haemophilus aphrophilus)	cytoplasm [GO:0005737]; DNA binding [GO:0003677]; DNA-binding transcription factor activity [GO:0003700]; methionine biosynthetic process [GO:0009086]; negative regulation of transcription, DNA-templated [GO:0045892]	aaz:ADJ80_01675;	methionine biosynthetic process [GO:0009086]; negative regulation of transcription, DNA-templated [GO:0045892]	cytoplasm [GO:0005737]	DNA binding [GO:0003677]; DNA-binding transcription factor activity [GO:0003700]
A0A369ZBI5	A0A369ZBI5_AGGAP	unreviewed	Uncharacterized protein	DPV99_03320	Aggregatibacter aphrophilus (Haemophilus aphrophilus)	integral component of membrane [GO:0016021]			integral component of membrane [GO:0016021]
A0A0K1MZW1	A0A0K1MZW1_AGGAP	unreviewed	Transcription elongation factor GreB (Transcript cleavage factor GreB)	greB DOL88_00525 DPV99_09545	Aggregatibacter aphrophilus (Haemophilus aphrophilus)	DNA binding [GO:0003677]; RNA polymerase binding [GO:0070063]; translation elongation factor activity [GO:0003746]; regulation of DNA-templated transcription, elongation [GO:0032784]	aaz:ADJ80_00665;	regulation of DNA-templated transcription, elongation [GO:0032784]		DNA binding [GO:0003677]; RNA polymerase binding [GO:0070063]; translation elongation factor activity [GO:0003746]
A0A3M6NR20	A0A3M6NR20_AGGAP	unreviewed	DUF2322 family protein	DOL88_09275	Aggregatibacter aphrophilus (Haemophilus aphrophilus)		aaz:ADJ80_02735;
A0A3M6NR35	A0A3M6NR35_AGGAP	unreviewed	UDP-N-acetylenolpyruvoylglucosamine reductase (EC 1.3.1.98) (UDP-N-acetylmuramate dehydrogenase)	murB DOL88_09270	Aggregatibacter aphrophilus (Haemophilus aphrophilus)	cytoplasm [GO:0005737]; FAD binding [GO:0071949]; UDP-N-acetylmuramate dehydrogenase activity [GO:0008762]; cell cycle [GO:0007049]; cell division [GO:0051301]; cell wall organization [GO:0071555]; peptidoglycan biosynthetic process [GO:0009252]; regulation of cell shape [GO:0008360]	aaz:ADJ80_02730;	cell cycle [GO:0007049]; cell division [GO:0051301]; cell wall organization [GO:0071555]; peptidoglycan biosynthetic process [GO:0009252]; regulation of cell shape [GO:0008360]	cytoplasm [GO:0005737]	FAD binding [GO:0071949]; UDP-N-acetylmuramate dehydrogenase activity [GO:0008762]
A0A3M6P2B2	A0A3M6P2B2_AGGAP	unreviewed	4-diphosphocytidyl-2-C-methyl-D-erythritol kinase (CMK) (EC 2.7.1.148) (4-(cytidine-5'-diphospho)-2-C-methyl-D-erythritol kinase)	ispE DOL88_07240	Aggregatibacter aphrophilus (Haemophilus aphrophilus)	4-(cytidine 5'-diphospho)-2-C-methyl-D-erythritol kinase activity [GO:0050515]; ATP binding [GO:0005524]; isopentenyl diphosphate biosynthetic process, methylerythritol 4-phosphate pathway [GO:0019288]; terpenoid biosynthetic process [GO:0016114]		isopentenyl diphosphate biosynthetic process, methylerythritol 4-phosphate pathway [GO:0019288]; terpenoid biosynthetic process [GO:0016114]		4-(cytidine 5'-diphospho)-2-C-methyl-D-erythritol kinase activity [GO:0050515]; ATP binding [GO:0005524]
A0A369ZC27	A0A369ZC27_AGGAP	unreviewed	Lipoprotein NlpI	DPV99_06905	Aggregatibacter aphrophilus (Haemophilus aphrophilus)	plasma membrane [GO:0005886]			plasma membrane [GO:0005886]
A0A3M6PBZ1	A0A3M6PBZ1_AGGAP	unreviewed	Thiol peroxidase (Tpx) (EC 1.11.1.24) (Peroxiredoxin tpx) (Prx) (Thioredoxin peroxidase) (Thioredoxin-dependent peroxiredoxin)	tpx DOL88_04065	Aggregatibacter aphrophilus (Haemophilus aphrophilus)	thioredoxin peroxidase activity [GO:0008379]	aaz:ADJ80_07020;			thioredoxin peroxidase activity [GO:0008379]
A0A3M6P5E9	A0A3M6P5E9_AGGAP	unreviewed	Nucleoside diphosphate kinase (NDK) (NDP kinase) (EC 2.7.4.6) (Nucleoside-2-P kinase)	ndk DOL88_05540	Aggregatibacter aphrophilus (Haemophilus aphrophilus)	cytoplasm [GO:0005737]; ATP binding [GO:0005524]; metal ion binding [GO:0046872]; nucleoside diphosphate kinase activity [GO:0004550]; CTP biosynthetic process [GO:0006241]; GTP biosynthetic process [GO:0006183]; UTP biosynthetic process [GO:0006228]	aaz:ADJ80_05765;	CTP biosynthetic process [GO:0006241]; GTP biosynthetic process [GO:0006183]; UTP biosynthetic process [GO:0006228]	cytoplasm [GO:0005737]	ATP binding [GO:0005524]; metal ion binding [GO:0046872]; nucleoside diphosphate kinase activity [GO:0004550]
A0A0K1N214	A0A0K1N214_AGGAP	unreviewed	30S ribosomal protein S17	rpsQ DOL88_06585 DPV99_10715 NCTC5908_02138	Aggregatibacter aphrophilus (Haemophilus aphrophilus)	ribosome [GO:0005840]; rRNA binding [GO:0019843]; structural constituent of ribosome [GO:0003735]; translation [GO:0006412]	aaz:ADJ80_03460;	translation [GO:0006412]	ribosome [GO:0005840]	rRNA binding [GO:0019843]; structural constituent of ribosome [GO:0003735]
A0A3M6PEI5	A0A3M6PEI5_AGGAP	unreviewed	Molybdopterin molybdenumtransferase (EC 2.10.1.1)	DOL88_03530	Aggregatibacter aphrophilus (Haemophilus aphrophilus)	metal ion binding [GO:0046872]; molybdopterin molybdotransferase activity [GO:0061599]; Mo-molybdopterin cofactor biosynthetic process [GO:0006777]; molybdopterin cofactor biosynthetic process [GO:0032324]	aaz:ADJ80_08635;	molybdopterin cofactor biosynthetic process [GO:0032324]; Mo-molybdopterin cofactor biosynthetic process [GO:0006777]		metal ion binding [GO:0046872]; molybdopterin molybdotransferase activity [GO:0061599]
A0A369Z3U1	A0A369Z3U1_AGGAP	unreviewed	ABC transporter permease	DPV99_11585	Aggregatibacter aphrophilus (Haemophilus aphrophilus)	integral component of membrane [GO:0016021]; plasma membrane [GO:0005886]			integral component of membrane [GO:0016021]; plasma membrane [GO:0005886]
A0A3M6PH68	A0A3M6PH68_AGGAP	unreviewed	DUF4424 domain-containing protein	DOL88_02270	Aggregatibacter aphrophilus (Haemophilus aphrophilus)		aaz:ADJ80_01990;
A0A336N5M9	A0A336N5M9_AGGAP	unreviewed	DNA polymerase III subunit delta' (EC 2.7.7.7)	holB NCTC5908_00681	Aggregatibacter aphrophilus (Haemophilus aphrophilus)	DNA polymerase III complex [GO:0009360]; 3'-5' exonuclease activity [GO:0008408]; DNA binding [GO:0003677]; DNA-directed DNA polymerase activity [GO:0003887]; DNA replication [GO:0006260]		DNA replication [GO:0006260]	DNA polymerase III complex [GO:0009360]	3'-5' exonuclease activity [GO:0008408]; DNA binding [GO:0003677]; DNA-directed DNA polymerase activity [GO:0003887]
A0A0K1N341	A0A0K1N341_AGGAP	unreviewed	N-acetylneuraminate lyase (NAL) (Neu5Ac lyase) (EC 4.1.3.3) (N-acetylneuraminate pyruvate-lyase) (N-acetylneuraminic acid aldolase) (Sialate lyase) (Sialic acid aldolase) (Sialic acid lyase)	nanA DOL88_04080 DPV99_02425 NCTC5908_01192	Aggregatibacter aphrophilus (Haemophilus aphrophilus)	cytoplasm [GO:0005737]; N-acetylneuraminate lyase activity [GO:0008747]; carbohydrate metabolic process [GO:0005975]; N-acetylneuraminate catabolic process [GO:0019262]	aaz:ADJ80_07005;	carbohydrate metabolic process [GO:0005975]; N-acetylneuraminate catabolic process [GO:0019262]	cytoplasm [GO:0005737]	N-acetylneuraminate lyase activity [GO:0008747]
A0A3M6PEJ4	A0A3M6PEJ4_AGGAP	unreviewed	TIGR01619 family protein	DOL88_03850	Aggregatibacter aphrophilus (Haemophilus aphrophilus)
A0A3M6P277	A0A3M6P277_AGGAP	unreviewed	Ribosomal protein L11 methyltransferase (L11 Mtase) (EC 2.1.1.-)	prmA DOL88_06910	Aggregatibacter aphrophilus (Haemophilus aphrophilus)	cytoplasm [GO:0005737]; ribosome [GO:0005840]; protein methyltransferase activity [GO:0008276]	aaz:ADJ80_00115;		cytoplasm [GO:0005737]; ribosome [GO:0005840]	protein methyltransferase activity [GO:0008276]
A0A3M6NRM7	A0A3M6NRM7_AGGAP	unreviewed	Glycerol-3-phosphate dehydrogenase [NAD(P)+] (EC 1.1.1.94) (NAD(P)H-dependent glycerol-3-phosphate dehydrogenase)	gpsA DOL88_08745	Aggregatibacter aphrophilus (Haemophilus aphrophilus)	glycerol-3-phosphate dehydrogenase complex [GO:0009331]; glycerol-3-phosphate dehydrogenase [NAD+] activity [GO:0004367]; glycerol-3-phosphate dehydrogenase [NADP+] activity [GO:0106257]; NAD binding [GO:0051287]; carbohydrate metabolic process [GO:0005975]; glycerol-3-phosphate biosynthetic process [GO:0046167]; glycerol-3-phosphate catabolic process [GO:0046168]; glycerophospholipid metabolic p…		carbohydrate metabolic process [GO:0005975]; glycerol-3-phosphate biosynthetic process [GO:0046167]; glycerol-3-phosphate catabolic process [GO:0046168]; glycerophospholipid metabolic process [GO:0006650]; phospholipid biosynthetic process [GO:0008654]	glycerol-3-phosphate dehydrogenase complex [GO:0009331]	glycerol-3-phosphate dehydrogenase [NAD+] activity [GO:0004367]; glycerol-3-phosphate dehydrogenase [NADP+] activity [GO:0106257]; NAD binding [GO:0051287]
A0A3S4PYV2	A0A3S4PYV2_AGGAP	unreviewed	Glycerol-3-phosphate dehydrogenase [NAD(P)+] (EC 1.1.1.94) (NAD(P)H-dependent glycerol-3-phosphate dehydrogenase)	gpsA NCTC5906_01352	Aggregatibacter aphrophilus ATCC 33389	glycerol-3-phosphate dehydrogenase complex [GO:0009331]; glycerol-3-phosphate dehydrogenase [NAD+] activity [GO:0004367]; glycerol-3-phosphate dehydrogenase [NADP+] activity [GO:0106257]; NAD binding [GO:0051287]; carbohydrate metabolic process [GO:0005975]; glycerol-3-phosphate biosynthetic process [GO:0046167]; glycerol-3-phosphate catabolic process [GO:0046168]; glycerophospholipid metabolic p…		carbohydrate metabolic process [GO:0005975]; glycerol-3-phosphate biosynthetic process [GO:0046167]; glycerol-3-phosphate catabolic process [GO:0046168]; glycerophospholipid metabolic process [GO:0006650]; phospholipid biosynthetic process [GO:0008654]	glycerol-3-phosphate dehydrogenase complex [GO:0009331]	glycerol-3-phosphate dehydrogenase [NAD+] activity [GO:0004367]; glycerol-3-phosphate dehydrogenase [NADP+] activity [GO:0106257]; NAD binding [GO:0051287]
A0A369Z564	A0A369Z564_AGGAP	unreviewed	C-type lysozyme inhibitor	DPV99_10110	Aggregatibacter aphrophilus (Haemophilus aphrophilus)
A0A0K1N1A9	A0A0K1N1A9_AGGAP	unreviewed	50S ribosomal protein L29	rpmC DOL88_06590 DPV99_10710 NCTC5908_02139	Aggregatibacter aphrophilus (Haemophilus aphrophilus)	ribosome [GO:0005840]; structural constituent of ribosome [GO:0003735]; translation [GO:0006412]	aaz:ADJ80_03455;	translation [GO:0006412]	ribosome [GO:0005840]	structural constituent of ribosome [GO:0003735]
A0A336N692	A0A336N692_AGGAP	unreviewed	Tol-Pal system protein TolR	tolR NCTC5908_00412	Aggregatibacter aphrophilus (Haemophilus aphrophilus)	integral component of plasma membrane [GO:0005887]; transmembrane transporter activity [GO:0022857]; cell cycle [GO:0007049]; cell division [GO:0051301]; protein transport [GO:0015031]		cell cycle [GO:0007049]; cell division [GO:0051301]; protein transport [GO:0015031]	integral component of plasma membrane [GO:0005887]	transmembrane transporter activity [GO:0022857]
A0A369ZAU6	A0A369ZAU6_AGGAP	unreviewed	3-hydroxyacyl-[acyl-carrier-protein] dehydratase FabZ (EC 4.2.1.59) ((3R)-hydroxymyristoyl-[acyl-carrier-protein] dehydratase) ((3R)-hydroxymyristoyl-ACP dehydrase) (Beta-hydroxyacyl-ACP dehydratase)	fabZ DPV99_06490	Aggregatibacter aphrophilus (Haemophilus aphrophilus)	cytoplasm [GO:0005737]; (3R)-hydroxymyristoyl-[acyl-carrier-protein] dehydratase activity [GO:0008659]; 3-hydroxydecanoyl-[acyl-carrier-protein] dehydratase activity [GO:0008693]; 3-hydroxyoctanoyl-[acyl-carrier-protein] dehydratase activity [GO:0047451]; 3-hydroxypalmitoyl-[acyl-carrier-protein] dehydratase activity [GO:0004317]; fatty acid biosynthetic process [GO:0006633]; lipid A biosynthetic…		fatty acid biosynthetic process [GO:0006633]; lipid A biosynthetic process [GO:0009245]	cytoplasm [GO:0005737]	(3R)-hydroxymyristoyl-[acyl-carrier-protein] dehydratase activity [GO:0008659]; 3-hydroxydecanoyl-[acyl-carrier-protein] dehydratase activity [GO:0008693]; 3-hydroxyoctanoyl-[acyl-carrier-protein] dehydratase activity [GO:0047451]; 3-hydroxypalmitoyl-[acyl-carrier-protein] dehydratase activity [GO:0004317]
A0A336N4K1	A0A336N4K1_AGGAP	unreviewed	Acyl-[acyl-carrier-protein]--UDP-N-acetylglucosamine O-acyltransferase (UDP-N-acetylglucosamine acyltransferase) (EC 2.3.1.129)	lpxA DOL88_07390 NCTC5908_00703	Aggregatibacter aphrophilus (Haemophilus aphrophilus)	cytoplasm [GO:0005737]; acyl-[acyl-carrier-protein]-UDP-N-acetylglucosamine O-acyltransferase activity [GO:0008780]; lipid A biosynthetic process [GO:0009245]		lipid A biosynthetic process [GO:0009245]	cytoplasm [GO:0005737]	acyl-[acyl-carrier-protein]-UDP-N-acetylglucosamine O-acyltransferase activity [GO:0008780]
A0A3M6PLF3	A0A3M6PLF3_AGGAP	unreviewed	Enoyl-CoA hydratase	DOL88_00870	Aggregatibacter aphrophilus (Haemophilus aphrophilus)
A0A336N3I4	A0A336N3I4_AGGAP	unreviewed	Uncharacterized protein conserved in bacteria	NCTC5908_00794	Aggregatibacter aphrophilus (Haemophilus aphrophilus)
A0A3M6P825	A0A3M6P825_AGGAP	unreviewed	Uncharacterized protein	DOL88_04495	Aggregatibacter aphrophilus (Haemophilus aphrophilus)	integral component of membrane [GO:0016021]	aaz:ADJ80_03190;		integral component of membrane [GO:0016021]
A0A3M6P6R4	A0A3M6P6R4_AGGAP	unreviewed	Cytidine deaminase (EC 3.5.4.5) (Cytidine aminohydrolase) (CDA)	cdd DOL88_05010	Aggregatibacter aphrophilus (Haemophilus aphrophilus)	cytidine deaminase activity [GO:0004126]; deoxycytidine deaminase activity [GO:0047844]; zinc ion binding [GO:0008270]	aaz:ADJ80_06675;			cytidine deaminase activity [GO:0004126]; deoxycytidine deaminase activity [GO:0047844]; zinc ion binding [GO:0008270]
A0A336N1R1	A0A336N1R1_AGGAP	unreviewed	PAL cross-reacting lipoprotein	pcp NCTC5908_00049	Aggregatibacter aphrophilus (Haemophilus aphrophilus)	outer membrane [GO:0019867]			outer membrane [GO:0019867]
A0A0K1N5R8	A0A0K1N5R8_AGGAP	unreviewed	2Fe-2S ferredoxin	fdx DOL88_04405 DPV99_11255	Aggregatibacter aphrophilus (Haemophilus aphrophilus)	2 iron, 2 sulfur cluster binding [GO:0051537]; electron transfer activity [GO:0009055]	aaz:ADJ80_09955;			2 iron, 2 sulfur cluster binding [GO:0051537]; electron transfer activity [GO:0009055]
A0A3M6PR24	A0A3M6PR24_AGGAP	unreviewed	Uncharacterized protein	DOL88_00100	Aggregatibacter aphrophilus (Haemophilus aphrophilus)		aaz:ADJ80_07410;
A0A336N964	A0A336N964_AGGAP	unreviewed	Transcriptional regulator MraZ	mraZ NCTC5908_02217	Aggregatibacter aphrophilus (Haemophilus aphrophilus)	cytoplasm [GO:0005737]; nucleoid [GO:0009295]; DNA binding [GO:0003677]; DNA-binding transcription factor activity [GO:0003700]; cell division [GO:0051301]		cell division [GO:0051301]	cytoplasm [GO:0005737]; nucleoid [GO:0009295]	DNA binding [GO:0003677]; DNA-binding transcription factor activity [GO:0003700]
A0A336N2M8	A0A336N2M8_AGGAP	unreviewed	Lipopolysaccharide export system protein LptA	lptA NCTC5908_00512	Aggregatibacter aphrophilus (Haemophilus aphrophilus)	periplasmic space [GO:0042597]; lipopolysaccharide binding [GO:0001530]; Gram-negative-bacterium-type cell outer membrane assembly [GO:0043165]; lipopolysaccharide transport [GO:0015920]		Gram-negative-bacterium-type cell outer membrane assembly [GO:0043165]; lipopolysaccharide transport [GO:0015920]	periplasmic space [GO:0042597]	lipopolysaccharide binding [GO:0001530]
A0A3M6P7X3	A0A3M6P7X3_AGGAP	unreviewed	Potassium transporter	DOL88_04700	Aggregatibacter aphrophilus (Haemophilus aphrophilus)	integral component of membrane [GO:0016021]; solute:proton antiporter activity [GO:0015299]; potassium ion transport [GO:0006813]	aaz:ADJ80_00970;	potassium ion transport [GO:0006813]	integral component of membrane [GO:0016021]	solute:proton antiporter activity [GO:0015299]
A0A3M6PLV5	A0A3M6PLV5_AGGAP	unreviewed	Ribosomal RNA large subunit methyltransferase J (EC 2.1.1.266) (23S rRNA (adenine(2030)-N6)-methyltransferase) (23S rRNA m6A2030 methyltransferase)	rlmJ DOL88_00360	Aggregatibacter aphrophilus (Haemophilus aphrophilus)	23S rRNA (adenine(2030)-N(6))-methyltransferase activity [GO:0036307]; RNA binding [GO:0003723]; rRNA base methylation [GO:0070475]		rRNA base methylation [GO:0070475]		23S rRNA (adenine(2030)-N(6))-methyltransferase activity [GO:0036307]; RNA binding [GO:0003723]
A0A336ND63	A0A336ND63_AGGAP	unreviewed	Glycine--tRNA ligase alpha subunit (EC 6.1.1.14) (Glycyl-tRNA synthetase alpha subunit) (GlyRS)	glyQ NCTC5908_02667	Aggregatibacter aphrophilus (Haemophilus aphrophilus)	cytoplasm [GO:0005737]; ATP binding [GO:0005524]; glycine-tRNA ligase activity [GO:0004820]; glycyl-tRNA aminoacylation [GO:0006426]		glycyl-tRNA aminoacylation [GO:0006426]	cytoplasm [GO:0005737]	ATP binding [GO:0005524]; glycine-tRNA ligase activity [GO:0004820]
A0A0K1N3Q8	A0A0K1N3Q8_AGGAP	unreviewed	Oxaloacetate decarboxylase beta chain (EC 7.2.4.2)	DOL88_06235 DPV99_00815	Aggregatibacter aphrophilus (Haemophilus aphrophilus)	integral component of membrane [GO:0016021]; plasma membrane [GO:0005886]; decarboxylation-driven active transmembrane transporter activity [GO:0015451]; lyase activity [GO:0016829]; sodium ion transport [GO:0006814]	aaz:ADJ80_08270;	sodium ion transport [GO:0006814]	integral component of membrane [GO:0016021]; plasma membrane [GO:0005886]	decarboxylation-driven active transmembrane transporter activity [GO:0015451]; lyase activity [GO:0016829]
A0A0K1N031	A0A0K1N031_AGGAP	unreviewed	Cell division ATP-binding protein FtsE	ftsE DOL88_08150 DPV99_09200	Aggregatibacter aphrophilus (Haemophilus aphrophilus)	plasma membrane [GO:0005886]; ATP binding [GO:0005524]; ATPase-coupled transmembrane transporter activity [GO:0042626]; cell cycle [GO:0007049]; cell division [GO:0051301]	aaz:ADJ80_01035;	cell cycle [GO:0007049]; cell division [GO:0051301]	plasma membrane [GO:0005886]	ATPase-coupled transmembrane transporter activity [GO:0042626]; ATP binding [GO:0005524]
A0A0K1N1M1	A0A0K1N1M1_AGGAP	unreviewed	Magnesium transport protein CorA	corA DOL88_02180 DPV99_04430	Aggregatibacter aphrophilus (Haemophilus aphrophilus)	integral component of membrane [GO:0016021]; plasma membrane [GO:0005886]; cobalt ion transmembrane transporter activity [GO:0015087]; magnesium ion transmembrane transporter activity [GO:0015095]	aaz:ADJ80_04065;		integral component of membrane [GO:0016021]; plasma membrane [GO:0005886]	cobalt ion transmembrane transporter activity [GO:0015087]; magnesium ion transmembrane transporter activity [GO:0015095]
A0A3M6NRK8	A0A3M6NRK8_AGGAP	unreviewed	Uncharacterized protein	DOL88_08755	Aggregatibacter aphrophilus (Haemophilus aphrophilus)		aaz:ADJ80_02555;
A0A3M6P5P3	A0A3M6P5P3_AGGAP	unreviewed	UDP-N-acetylmuramoyl-tripeptide--D-alanyl-D-alanine ligase (EC 6.3.2.10) (D-alanyl-D-alanine-adding enzyme)	murF DOL88_05785	Aggregatibacter aphrophilus (Haemophilus aphrophilus)	cytoplasm [GO:0005737]; ATP binding [GO:0005524]; UDP-N-acetylmuramoyl-tripeptide-D-alanyl-D-alanine ligase activity [GO:0047480]; cell cycle [GO:0007049]; cell division [GO:0051301]; cell wall organization [GO:0071555]; peptidoglycan biosynthetic process [GO:0009252]; regulation of cell shape [GO:0008360]	aaz:ADJ80_05525;	cell cycle [GO:0007049]; cell division [GO:0051301]; cell wall organization [GO:0071555]; peptidoglycan biosynthetic process [GO:0009252]; regulation of cell shape [GO:0008360]	cytoplasm [GO:0005737]	ATP binding [GO:0005524]; UDP-N-acetylmuramoyl-tripeptide-D-alanyl-D-alanine ligase activity [GO:0047480]
A0A0K1N213	A0A0K1N213_AGGAP	unreviewed	Cytochrome c-type biogenesis protein CcmE (Cytochrome c maturation protein E) (Heme chaperone CcmE)	ccmE cycJ DOL88_10300 DPV99_05230 NCTC5908_01869	Aggregatibacter aphrophilus (Haemophilus aphrophilus)	integral component of membrane [GO:0016021]; plasma membrane [GO:0005886]; heme binding [GO:0020037]; metal ion binding [GO:0046872]; cytochrome complex assembly [GO:0017004]; protein-heme linkage [GO:0017003]	aaz:ADJ80_04725;	cytochrome complex assembly [GO:0017004]; protein-heme linkage [GO:0017003]	integral component of membrane [GO:0016021]; plasma membrane [GO:0005886]	heme binding [GO:0020037]; metal ion binding [GO:0046872]
A0A3M6NQW5	A0A3M6NQW5_AGGAP	unreviewed	Surface-adhesin protein	DOL88_09920	Aggregatibacter aphrophilus (Haemophilus aphrophilus)	cell outer membrane [GO:0009279]; cell surface [GO:0009986]; pathogenesis [GO:0009405]	aaz:ADJ80_01540;	pathogenesis [GO:0009405]	cell outer membrane [GO:0009279]; cell surface [GO:0009986]
A0A336N5G1	A0A336N5G1_AGGAP	unreviewed	Ribosome-binding factor A	rbfA NCTC5908_00021	Aggregatibacter aphrophilus (Haemophilus aphrophilus)	cytoplasm [GO:0005737]; maturation of SSU-rRNA [GO:0030490]		maturation of SSU-rRNA [GO:0030490]	cytoplasm [GO:0005737]
A0A3M6PJG7	A0A3M6PJG7_AGGAP	unreviewed	Integration host factor subunit beta (IHF-beta)	ihfB himD DOL88_01360	Aggregatibacter aphrophilus (Haemophilus aphrophilus)	chromosome [GO:0005694]; DNA binding [GO:0003677]; DNA recombination [GO:0006310]; regulation of transcription, DNA-templated [GO:0006355]; regulation of translation [GO:0006417]	aaz:ADJ80_06340;	DNA recombination [GO:0006310]; regulation of transcription, DNA-templated [GO:0006355]; regulation of translation [GO:0006417]	chromosome [GO:0005694]	DNA binding [GO:0003677]
A0A3M6NSX5	A0A3M6NSX5_AGGAP	unreviewed	Flavodoxin family protein	DOL88_08080	Aggregatibacter aphrophilus (Haemophilus aphrophilus)		aaz:ADJ80_09635;
A0A3M6P2F0	A0A3M6P2F0_AGGAP	unreviewed	Endolytic murein transglycosylase (EC 4.2.2.-) (Peptidoglycan polymerization terminase)	mltG DOL88_07115	Aggregatibacter aphrophilus (Haemophilus aphrophilus)	integral component of plasma membrane [GO:0005887]; lyase activity [GO:0016829]; lytic endotransglycosylase activity [GO:0008932]; cell wall organization [GO:0071555]; peptidoglycan biosynthetic process [GO:0009252]	aaz:ADJ80_00320;	cell wall organization [GO:0071555]; peptidoglycan biosynthetic process [GO:0009252]	integral component of plasma membrane [GO:0005887]	lyase activity [GO:0016829]; lytic endotransglycosylase activity [GO:0008932]
A0A3M6NM03	A0A3M6NM03_AGGAP	unreviewed	MliC domain-containing protein	DOL88_10050	Aggregatibacter aphrophilus (Haemophilus aphrophilus)		aaz:ADJ80_05175;
A0A3M6P5R6	A0A3M6P5R6_AGGAP	unreviewed	Flp family type IVb pilin	DOL88_05890	Aggregatibacter aphrophilus (Haemophilus aphrophilus)	integral component of membrane [GO:0016021]			integral component of membrane [GO:0016021]
A0A3M6NIH4	A0A3M6NIH4_AGGAP	unreviewed	CRISPR-associated endonuclease Cas1 (EC 3.1.-.-)	cas1 DOL88_10650	Aggregatibacter aphrophilus (Haemophilus aphrophilus)	DNA binding [GO:0003677]; endodeoxyribonuclease activity [GO:0004520]; metal ion binding [GO:0046872]; defense response to virus [GO:0051607]; maintenance of CRISPR repeat elements [GO:0043571]		defense response to virus [GO:0051607]; maintenance of CRISPR repeat elements [GO:0043571]		DNA binding [GO:0003677]; endodeoxyribonuclease activity [GO:0004520]; metal ion binding [GO:0046872]
A0A3M6PDH2	A0A3M6PDH2_AGGAP	unreviewed	ATP-dependent RNA helicase HrpA	DOL88_04010	Aggregatibacter aphrophilus (Haemophilus aphrophilus)	ATP binding [GO:0005524]; hydrolase activity [GO:0016787]; nucleic acid binding [GO:0003676]; RNA helicase activity [GO:0003724]				ATP binding [GO:0005524]; hydrolase activity [GO:0016787]; nucleic acid binding [GO:0003676]; RNA helicase activity [GO:0003724]
A0A3M6PPQ2	A0A3M6PPQ2_AGGAP	unreviewed	Uncharacterized protein	DOL88_00170	Aggregatibacter aphrophilus (Haemophilus aphrophilus)
A0A3M6PMC6	A0A3M6PMC6_AGGAP	unreviewed	Hydrogenase maturation factor	DOL88_00850	Aggregatibacter aphrophilus (Haemophilus aphrophilus)	metal ion binding [GO:0046872]	aaz:ADJ80_09780;			metal ion binding [GO:0046872]
A0A3M6PKC0	A0A3M6PKC0_AGGAP	unreviewed	YdbH family protein	DOL88_01575	Aggregatibacter aphrophilus (Haemophilus aphrophilus)	integral component of membrane [GO:0016021]			integral component of membrane [GO:0016021]
A0A336N7J2	A0A336N7J2_AGGAP	unreviewed	Patatin-like phospholipase	NCTC5908_00817	Aggregatibacter aphrophilus (Haemophilus aphrophilus)	lipid metabolic process [GO:0006629]		lipid metabolic process [GO:0006629]
A0A3M6NIA0	A0A3M6NIA0_AGGAP	unreviewed	Class II glutamine amidotransferase	DOL88_11000	Aggregatibacter aphrophilus (Haemophilus aphrophilus)	transferase activity [GO:0016740]; glutamine metabolic process [GO:0006541]	aaz:ADJ80_04890;	glutamine metabolic process [GO:0006541]		transferase activity [GO:0016740]
A0A3M6P2E3	A0A3M6P2E3_AGGAP	unreviewed	Fe(3+) ions import ATP-binding protein FbpC (EC 7.2.2.7)	fbpC DOL88_06665	Aggregatibacter aphrophilus (Haemophilus aphrophilus)	plasma membrane [GO:0005886]; ABC-type ferric iron transporter activity [GO:0015408]; ATP binding [GO:0005524]; hydrolase activity [GO:0016787]; iron import into cell [GO:0033212]	aaz:ADJ80_07715;	iron import into cell [GO:0033212]	plasma membrane [GO:0005886]	ABC-type ferric iron transporter activity [GO:0015408]; ATP binding [GO:0005524]; hydrolase activity [GO:0016787]
A0A369ZCM2	A0A369ZCM2_AGGAP	unreviewed	Cytochrome c biogenesis ATP-binding export protein CcmA (EC 7.6.2.5) (Heme exporter protein A)	ccmA DPV99_05210	Aggregatibacter aphrophilus (Haemophilus aphrophilus)	plasma membrane [GO:0005886]; ABC-type heme transporter activity [GO:0015439]; ATP binding [GO:0005524]; cytochrome complex assembly [GO:0017004]		cytochrome complex assembly [GO:0017004]	plasma membrane [GO:0005886]	ABC-type heme transporter activity [GO:0015439]; ATP binding [GO:0005524]
A0A369ZA91	A0A369ZA91_AGGAP	unreviewed	Peptide ABC transporter substrate-binding protein	DPV99_00980	Aggregatibacter aphrophilus (Haemophilus aphrophilus)
A0A448FAD5	A0A448FAD5_AGGAP	unreviewed	Dihydrofolate synthase/folylpolyglutamate synthase (EC 6.3.2.12) (Folylpoly-gamma-glutamate synthetase-dihydrofolate synthetase) (Folylpolyglutamate synthetase)	folC NCTC5906_01535	Aggregatibacter aphrophilus ATCC 33389	ATP binding [GO:0005524]; dihydrofolate synthase activity [GO:0008841]; metal ion binding [GO:0046872]; tetrahydrofolylpolyglutamate synthase activity [GO:0004326]; folic acid biosynthetic process [GO:0046656]; tetrahydrofolate biosynthetic process [GO:0046654]		folic acid biosynthetic process [GO:0046656]; tetrahydrofolate biosynthetic process [GO:0046654]		ATP binding [GO:0005524]; dihydrofolate synthase activity [GO:0008841]; metal ion binding [GO:0046872]; tetrahydrofolylpolyglutamate synthase activity [GO:0004326]
A0A336N5U2	A0A336N5U2_AGGAP	unreviewed	RNA polymerase-associated protein RapA (EC 3.6.4.-) (ATP-dependent helicase HepA)	rapA NCTC5908_01044	Aggregatibacter aphrophilus (Haemophilus aphrophilus)	ATP binding [GO:0005524]; DNA binding [GO:0003677]; helicase activity [GO:0004386]; hydrolase activity, acting on acid anhydrides [GO:0016817]; nucleosome-dependent ATPase activity [GO:0070615]; regulation of transcription, DNA-templated [GO:0006355]		regulation of transcription, DNA-templated [GO:0006355]		ATP binding [GO:0005524]; DNA binding [GO:0003677]; helicase activity [GO:0004386]; hydrolase activity, acting on acid anhydrides [GO:0016817]; nucleosome-dependent ATPase activity [GO:0070615]
A0A3M6NRB6	A0A3M6NRB6_AGGAP	unreviewed	RecBCD enzyme subunit RecB (EC 3.1.11.5) (Exonuclease V subunit RecB) (ExoV subunit RecB) (Helicase/nuclease RecBCD subunit RecB)	recB DOL88_08845	Aggregatibacter aphrophilus (Haemophilus aphrophilus)	ATP binding [GO:0005524]; DNA binding [GO:0003677]; DNA helicase activity [GO:0003678]; exodeoxyribonuclease V activity [GO:0008854]; magnesium ion binding [GO:0000287]; double-strand break repair via homologous recombination [GO:0000724]		double-strand break repair via homologous recombination [GO:0000724]		ATP binding [GO:0005524]; DNA binding [GO:0003677]; DNA helicase activity [GO:0003678]; exodeoxyribonuclease V activity [GO:0008854]; magnesium ion binding [GO:0000287]
A0A3M6PFD2	A0A3M6PFD2_AGGAP	unreviewed	Maltodextrin-binding protein	DOL88_03500	Aggregatibacter aphrophilus (Haemophilus aphrophilus)	periplasmic space [GO:0042597]; carbohydrate transmembrane transporter activity [GO:0015144]			periplasmic space [GO:0042597]	carbohydrate transmembrane transporter activity [GO:0015144]
A0A0K1N4D5	A0A0K1N4D5_AGGAP	unreviewed	HPr family phosphocarrier protein (Phosphocarrier protein HPr) (EC 2.7.11.-)	ptsH DOL88_08320 DPV99_11465 NCTC5908_01650	Aggregatibacter aphrophilus (Haemophilus aphrophilus)	cytoplasm [GO:0005737]; transferase activity [GO:0016740]; phosphoenolpyruvate-dependent sugar phosphotransferase system [GO:0009401]	aaz:ADJ80_07345;	phosphoenolpyruvate-dependent sugar phosphotransferase system [GO:0009401]	cytoplasm [GO:0005737]	transferase activity [GO:0016740]
A0A3M6NSF1	A0A3M6NSF1_AGGAP	unreviewed	NAD-dependent DNA ligase	DOL88_08020	Aggregatibacter aphrophilus (Haemophilus aphrophilus)	ligase activity [GO:0016874]				ligase activity [GO:0016874]
A0A0K1N657	A0A0K1N657_AGGAP	unreviewed	Thioredoxin	trxA DOL88_01000 DPV99_04010	Aggregatibacter aphrophilus (Haemophilus aphrophilus)	protein disulfide oxidoreductase activity [GO:0015035]; glycerol ether metabolic process [GO:0006662]	aaz:ADJ80_10855;	glycerol ether metabolic process [GO:0006662]		protein disulfide oxidoreductase activity [GO:0015035]
A0A3M6P4V6	A0A3M6P4V6_AGGAP	unreviewed	Anthranilate phosphoribosyltransferase (EC 2.4.2.18)	trpD DOL88_06305	Aggregatibacter aphrophilus (Haemophilus aphrophilus)	anthranilate phosphoribosyltransferase activity [GO:0004048]; magnesium ion binding [GO:0000287]; tryptophan biosynthetic process [GO:0000162]		tryptophan biosynthetic process [GO:0000162]		anthranilate phosphoribosyltransferase activity [GO:0004048]; magnesium ion binding [GO:0000287]
A0A0K1N381	A0A0K1N381_AGGAP	unreviewed	Glutaredoxin	grxD DOL88_04025 DPV99_02375	Aggregatibacter aphrophilus (Haemophilus aphrophilus)	2 iron, 2 sulfur cluster binding [GO:0051537]; metal ion binding [GO:0046872]; protein disulfide oxidoreductase activity [GO:0015035]	aaz:ADJ80_07060;			2 iron, 2 sulfur cluster binding [GO:0051537]; metal ion binding [GO:0046872]; protein disulfide oxidoreductase activity [GO:0015035]
A0A369ZGD9	A0A369ZGD9_AGGAP	unreviewed	Sec translocon accessory complex subunit YajC	yajC DPV99_03190 NCTC5908_00372	Aggregatibacter aphrophilus (Haemophilus aphrophilus)	integral component of membrane [GO:0016021]; plasma membrane [GO:0005886]; protein transport [GO:0015031]		protein transport [GO:0015031]	integral component of membrane [GO:0016021]; plasma membrane [GO:0005886]
A0A0K1N255	A0A0K1N255_AGGAP	unreviewed	Elongation factor P (EF-P)	efp DOL88_10035 DPV99_06005	Aggregatibacter aphrophilus (Haemophilus aphrophilus)	cytoplasm [GO:0005737]; translation elongation factor activity [GO:0003746]	aaz:ADJ80_05160;		cytoplasm [GO:0005737]	translation elongation factor activity [GO:0003746]
A0A369ZBL4	A0A369ZBL4_AGGAP	unreviewed	Carboxy-S-adenosyl-L-methionine synthase (Cx-SAM synthase) (EC 2.1.3.-)	cmoA DPV99_03480	Aggregatibacter aphrophilus (Haemophilus aphrophilus)	carboxyl- or carbamoyltransferase activity [GO:0016743]; S-adenosyl-L-methionine binding [GO:1904047]; tRNA wobble uridine modification [GO:0002098]		tRNA wobble uridine modification [GO:0002098]		carboxyl- or carbamoyltransferase activity [GO:0016743]; S-adenosyl-L-methionine binding [GO:1904047]
A0A369Z5W1	A0A369Z5W1_AGGAP	unreviewed	FAD:protein FMN transferase (EC 2.7.1.180) (Flavin transferase)	DPV99_09445	Aggregatibacter aphrophilus (Haemophilus aphrophilus)	plasma membrane [GO:0005886]; metal ion binding [GO:0046872]; transferase activity [GO:0016740]; protein flavinylation [GO:0017013]		protein flavinylation [GO:0017013]	plasma membrane [GO:0005886]	metal ion binding [GO:0046872]; transferase activity [GO:0016740]
A0A3M6PG47	A0A3M6PG47_AGGAP	unreviewed	FadR family transcriptional regulator	DOL88_02675	Aggregatibacter aphrophilus (Haemophilus aphrophilus)	DNA binding [GO:0003677]; DNA-binding transcription factor activity [GO:0003700]	aaz:ADJ80_01075;			DNA binding [GO:0003677]; DNA-binding transcription factor activity [GO:0003700]
A0A3M6PNJ6	A0A3M6PNJ6_AGGAP	unreviewed	tRNA dimethylallyltransferase (EC 2.5.1.75) (Dimethylallyl diphosphate:tRNA dimethylallyltransferase) (DMAPP:tRNA dimethylallyltransferase) (DMATase) (Isopentenyl-diphosphate:tRNA isopentenyltransferase) (IPP transferase) (IPPT) (IPTase)	miaA DOL88_00235	Aggregatibacter aphrophilus (Haemophilus aphrophilus)	ATP binding [GO:0005524]; tRNA dimethylallyltransferase activity [GO:0052381]; tRNA processing [GO:0008033]	aaz:ADJ80_07300;	tRNA processing [GO:0008033]		ATP binding [GO:0005524]; tRNA dimethylallyltransferase activity [GO:0052381]
A0A336N6B6	A0A336N6B6_AGGAP	unreviewed	FMN dependent NADH:quinone oxidoreductase (EC 1.6.5.-) (Azo-dye reductase) (FMN-dependent NADH-azo compound oxidoreductase) (FMN-dependent NADH-azoreductase) (EC 1.7.1.17)	azoR NCTC5908_01537	Aggregatibacter aphrophilus (Haemophilus aphrophilus)	electron transfer activity [GO:0009055]; FMN binding [GO:0010181]; oxidoreductase activity, acting on NAD(P)H, NAD(P) as acceptor [GO:0016652]; oxidoreductase activity, acting on NAD(P)H, quinone or similar compound as acceptor [GO:0016655]				electron transfer activity [GO:0009055]; FMN binding [GO:0010181]; oxidoreductase activity, acting on NAD(P)H, NAD(P) as acceptor [GO:0016652]; oxidoreductase activity, acting on NAD(P)H, quinone or similar compound as acceptor [GO:0016655]
A0A3M6NIE8	A0A3M6NIE8_AGGAP	unreviewed	ATP-dependent DNA helicase Rep (EC 3.6.4.12)	rep DOL88_10800	Aggregatibacter aphrophilus (Haemophilus aphrophilus)	3'-5' exonuclease activity [GO:0008408]; ATP binding [GO:0005524]; DNA helicase activity [GO:0003678]; single-stranded DNA binding [GO:0003697]; DNA unwinding involved in DNA replication [GO:0006268]	aaz:ADJ80_02160;	DNA unwinding involved in DNA replication [GO:0006268]		3'-5' exonuclease activity [GO:0008408]; ATP binding [GO:0005524]; DNA helicase activity [GO:0003678]; single-stranded DNA binding [GO:0003697]
A0A3M6PFF7	A0A3M6PFF7_AGGAP	unreviewed	Phosphotransferase	DOL88_03195	Aggregatibacter aphrophilus (Haemophilus aphrophilus)	transferase activity [GO:0016740]	aaz:ADJ80_11145;			transferase activity [GO:0016740]
A0A3M6PMH4	A0A3M6PMH4_AGGAP	unreviewed	DUF465 domain-containing protein	DOL88_00775	Aggregatibacter aphrophilus (Haemophilus aphrophilus)		aaz:ADJ80_03320;
A0A0K1N2E3	A0A0K1N2E3_AGGAP	unreviewed	30S ribosomal protein S11	rpsK DOL88_06515 DPV99_10785 NCTC5908_02124	Aggregatibacter aphrophilus (Haemophilus aphrophilus)	ribosome [GO:0005840]; rRNA binding [GO:0019843]; structural constituent of ribosome [GO:0003735]; translation [GO:0006412]	aaz:ADJ80_03525;	translation [GO:0006412]	ribosome [GO:0005840]	rRNA binding [GO:0019843]; structural constituent of ribosome [GO:0003735]
A0A3M6NT60	A0A3M6NT60_AGGAP	unreviewed	Enterochelin ABC transporter substrate-binding protein	DOL88_08100	Aggregatibacter aphrophilus (Haemophilus aphrophilus)	iron ion transport [GO:0006826]	aaz:ADJ80_09655;	iron ion transport [GO:0006826]
A0A0K1N002	A0A0K1N002_AGGAP	unreviewed	Alkylhydroperoxidase AhpD family core domain (Carboxymuconolactone decarboxylase family protein)	DOL88_08420 DPV99_09350 NCTC5908_00798	Aggregatibacter aphrophilus (Haemophilus aphrophilus)	peroxidase activity [GO:0004601]; peroxiredoxin activity [GO:0051920]	aaz:ADJ80_00865;			peroxidase activity [GO:0004601]; peroxiredoxin activity [GO:0051920]
A0A336NAN8	A0A336NAN8_AGGAP	unreviewed	Formate channel 1	focA NCTC5908_01774	Aggregatibacter aphrophilus (Haemophilus aphrophilus)	integral component of membrane [GO:0016021]; formate transmembrane transporter activity [GO:0015499]			integral component of membrane [GO:0016021]	formate transmembrane transporter activity [GO:0015499]
A0A3M6NLU8	A0A3M6NLU8_AGGAP	unreviewed	Heme lyase CcmF/NrfE family subunit	DOL88_10295	Aggregatibacter aphrophilus (Haemophilus aphrophilus)	integral component of membrane [GO:0016021]; plasma membrane [GO:0005886]; heme binding [GO:0020037]; heme transmembrane transporter activity [GO:0015232]; lyase activity [GO:0016829]; cytochrome complex assembly [GO:0017004]	aaz:ADJ80_04730;	cytochrome complex assembly [GO:0017004]	integral component of membrane [GO:0016021]; plasma membrane [GO:0005886]	heme binding [GO:0020037]; heme transmembrane transporter activity [GO:0015232]; lyase activity [GO:0016829]
A0A3M6NQU3	A0A3M6NQU3_AGGAP	unreviewed	Histidinol-phosphate aminotransferase (EC 2.6.1.9) (Imidazole acetol-phosphate transaminase)	hisC DOL88_09840	Aggregatibacter aphrophilus (Haemophilus aphrophilus)	histidinol-phosphate transaminase activity [GO:0004400]; pyridoxal phosphate binding [GO:0030170]; histidine biosynthetic process [GO:0000105]		histidine biosynthetic process [GO:0000105]		histidinol-phosphate transaminase activity [GO:0004400]; pyridoxal phosphate binding [GO:0030170]
A0A369Z7A8	A0A369Z7A8_AGGAP	unreviewed	Uncharacterized protein	DPV99_08815	Aggregatibacter aphrophilus (Haemophilus aphrophilus)	integral component of membrane [GO:0016021]			integral component of membrane [GO:0016021]
A0A3M6PFY2	A0A3M6PFY2_AGGAP	unreviewed	Outer membrane lipid asymmetry maintenance protein MlaD	mlaD DOL88_03270	Aggregatibacter aphrophilus (Haemophilus aphrophilus)	integral component of membrane [GO:0016021]; phospholipid transport [GO:0015914]	aaz:ADJ80_11070;	phospholipid transport [GO:0015914]	integral component of membrane [GO:0016021]
A0A3M6P299	A0A3M6P299_AGGAP	unreviewed	Carbonic anhydrase (EC 4.2.1.1) (Carbonate dehydratase)	DOL88_06700	Aggregatibacter aphrophilus (Haemophilus aphrophilus)	carbonate dehydratase activity [GO:0004089]; zinc ion binding [GO:0008270]; carbon utilization [GO:0015976]	aaz:ADJ80_07750;	carbon utilization [GO:0015976]		carbonate dehydratase activity [GO:0004089]; zinc ion binding [GO:0008270]
A0A3M6NLU0	A0A3M6NLU0_AGGAP	unreviewed	DsbE family thiol:disulfide interchange protein	DOL88_10290	Aggregatibacter aphrophilus (Haemophilus aphrophilus)	outer membrane-bounded periplasmic space [GO:0030288]; plasma membrane [GO:0005886]; disulfide oxidoreductase activity [GO:0015036]; cytochrome complex assembly [GO:0017004]	aaz:ADJ80_04735;	cytochrome complex assembly [GO:0017004]	outer membrane-bounded periplasmic space [GO:0030288]; plasma membrane [GO:0005886]	disulfide oxidoreductase activity [GO:0015036]
A0A3M6NR04	A0A3M6NR04_AGGAP	unreviewed	3-deoxy-D-manno-octulosonic acid transferase (Kdo transferase) (EC 2.4.99.12) (Lipid IV(A) 3-deoxy-D-manno-octulosonic acid transferase)	DOL88_09515	Aggregatibacter aphrophilus (Haemophilus aphrophilus)	integral component of membrane [GO:0016021]; plasma membrane [GO:0005886]; Kdo transferase activity [GO:0043842]; transferase activity, transferring glycosyl groups [GO:0016757]; lipopolysaccharide core region biosynthetic process [GO:0009244]	aaz:ADJ80_03550;	lipopolysaccharide core region biosynthetic process [GO:0009244]	integral component of membrane [GO:0016021]; plasma membrane [GO:0005886]	Kdo transferase activity [GO:0043842]; transferase activity, transferring glycosyl groups [GO:0016757]
A0A3M6NRW2	A0A3M6NRW2_AGGAP	unreviewed	2-C-methyl-D-erythritol 4-phosphate cytidylyltransferase	DOL88_08375	Aggregatibacter aphrophilus (Haemophilus aphrophilus)	cytidylyltransferase activity [GO:0070567]	aaz:ADJ80_07400;			cytidylyltransferase activity [GO:0070567]
A0A3M6P8Y7	A0A3M6P8Y7_AGGAP	unreviewed	Uncharacterized protein	DOL88_04510	Aggregatibacter aphrophilus (Haemophilus aphrophilus)	integral component of membrane [GO:0016021]			integral component of membrane [GO:0016021]
A0A336N8L7	A0A336N8L7_AGGAP	unreviewed	RNA polymerase sigma factor	rpoE DOL88_08655 DPV99_09910 NCTC5908_02556	Aggregatibacter aphrophilus (Haemophilus aphrophilus)	DNA binding [GO:0003677]; sigma factor activity [GO:0016987]; DNA-templated transcription, initiation [GO:0006352]		DNA-templated transcription, initiation [GO:0006352]		DNA binding [GO:0003677]; sigma factor activity [GO:0016987]
A0A3M6PE91	A0A3M6PE91_AGGAP	unreviewed	Glycosyltransferase family 1 protein	DOL88_03205	Aggregatibacter aphrophilus (Haemophilus aphrophilus)	transferase activity [GO:0016740]	aaz:ADJ80_11135;			transferase activity [GO:0016740]
A0A3M6PDM8	A0A3M6PDM8_AGGAP	unreviewed	XRE family transcriptional regulator	DOL88_04000	Aggregatibacter aphrophilus (Haemophilus aphrophilus)	DNA binding [GO:0003677]	aaz:ADJ80_07085;			DNA binding [GO:0003677]
A0A336N7U5	A0A336N7U5_AGGAP	unreviewed	Bifunctional phosphatase/peptidyl-prolyl cis-trans isomerase	NCTC5908_00948	Aggregatibacter aphrophilus (Haemophilus aphrophilus)	hydrolase activity [GO:0016787]; isomerase activity [GO:0016853]				hydrolase activity [GO:0016787]; isomerase activity [GO:0016853]
A0A3M6P2L8	A0A3M6P2L8_AGGAP	unreviewed	Cys-tRNA(Pro)/Cys-tRNA(Cys) deacylase (EC 4.2.-.-)	ybaK DOL88_06670	Aggregatibacter aphrophilus (Haemophilus aphrophilus)	cytoplasm [GO:0005737]; aminoacyl-tRNA editing activity [GO:0002161]; lyase activity [GO:0016829]; translation [GO:0006412]	aaz:ADJ80_07720;	translation [GO:0006412]	cytoplasm [GO:0005737]	aminoacyl-tRNA editing activity [GO:0002161]; lyase activity [GO:0016829]
A0A3M6PH07	A0A3M6PH07_AGGAP	unreviewed	Cell division protein FtsN	ftsN DOL88_02205	Aggregatibacter aphrophilus (Haemophilus aphrophilus)	integral component of membrane [GO:0016021]; peptidoglycan binding [GO:0042834]; cell division [GO:0051301]	aaz:ADJ80_04040;	cell division [GO:0051301]	integral component of membrane [GO:0016021]	peptidoglycan binding [GO:0042834]
A0A3M6PH01	A0A3M6PH01_AGGAP	unreviewed	FAD-dependent oxidoreductase	DOL88_02100	Aggregatibacter aphrophilus (Haemophilus aphrophilus)	FAD binding [GO:0071949]; oxidoreductase activity, acting on paired donors, with incorporation or reduction of molecular oxygen, NAD(P)H as one donor, and incorporation of one atom of oxygen [GO:0016709]; ubiquinone biosynthetic process [GO:0006744]	aaz:ADJ80_04135;	ubiquinone biosynthetic process [GO:0006744]		FAD binding [GO:0071949]; oxidoreductase activity, acting on paired donors, with incorporation or reduction of molecular oxygen, NAD(P)H as one donor, and incorporation of one atom of oxygen [GO:0016709]
A0A336N242	A0A336N242_AGGAP	unreviewed	Formate dehydrogenase iron-sulfur subunit	fdoH_1 NCTC5908_00117	Aggregatibacter aphrophilus (Haemophilus aphrophilus)	integral component of membrane [GO:0016021]; plasma membrane [GO:0005886]; 4 iron, 4 sulfur cluster binding [GO:0051539]; metal ion binding [GO:0046872]; cellular respiration [GO:0045333]; formate oxidation [GO:0015944]		cellular respiration [GO:0045333]; formate oxidation [GO:0015944]	integral component of membrane [GO:0016021]; plasma membrane [GO:0005886]	4 iron, 4 sulfur cluster binding [GO:0051539]; metal ion binding [GO:0046872]
A0A3M6PLH4	A0A3M6PLH4_AGGAP	unreviewed	Methionyl-tRNA formyltransferase (EC 2.1.2.9)	fmt DOL88_00740	Aggregatibacter aphrophilus (Haemophilus aphrophilus)	methionyl-tRNA formyltransferase activity [GO:0004479]				methionyl-tRNA formyltransferase activity [GO:0004479]
A0A336N838	A0A336N838_AGGAP	unreviewed	Uncharacterized conserved protein	NCTC5908_02359	Aggregatibacter aphrophilus (Haemophilus aphrophilus)	triphosphatase activity [GO:0050355]				triphosphatase activity [GO:0050355]
A0A3M6P481	A0A3M6P481_AGGAP	unreviewed	Glycosyltransferase family 2 protein	DOL88_06495	Aggregatibacter aphrophilus (Haemophilus aphrophilus)	transferase activity [GO:0016740]	aaz:ADJ80_03545;			transferase activity [GO:0016740]
A0A3M6P6W5	A0A3M6P6W5_AGGAP	unreviewed	ATP-binding cassette domain-containing protein	DOL88_05130	Aggregatibacter aphrophilus (Haemophilus aphrophilus)	ATP binding [GO:0005524]; ATPase-coupled transmembrane transporter activity [GO:0042626]	aaz:ADJ80_06550;			ATPase-coupled transmembrane transporter activity [GO:0042626]; ATP binding [GO:0005524]
A0A3M6PIG5	A0A3M6PIG5_AGGAP	unreviewed	Pseudouridine synthase (EC 5.4.99.-)	DOL88_02140	Aggregatibacter aphrophilus (Haemophilus aphrophilus)	pseudouridine synthase activity [GO:0009982]; RNA binding [GO:0003723]; pseudouridine synthesis [GO:0001522]	aaz:ADJ80_04100;	pseudouridine synthesis [GO:0001522]		pseudouridine synthase activity [GO:0009982]; RNA binding [GO:0003723]
A0A336N2E3	A0A336N2E3_AGGAP	unreviewed	Holliday junction ATP-dependent DNA helicase RuvB (EC 3.6.4.12)	ruvB NCTC5908_00421	Aggregatibacter aphrophilus (Haemophilus aphrophilus)	ATP binding [GO:0005524]; DNA binding [GO:0003677]; four-way junction helicase activity [GO:0009378]; hydrolase activity [GO:0016787]; DNA recombination [GO:0006310]; DNA repair [GO:0006281]; SOS response [GO:0009432]		DNA recombination [GO:0006310]; DNA repair [GO:0006281]; SOS response [GO:0009432]		ATP binding [GO:0005524]; DNA binding [GO:0003677]; four-way junction helicase activity [GO:0009378]; hydrolase activity [GO:0016787]
A0A369ZAE8	A0A369ZAE8_AGGAP	unreviewed	3-oxoacyl-ACP reductase FabG (EC 1.1.1.100)	DPV99_08895	Aggregatibacter aphrophilus (Haemophilus aphrophilus)	3-oxo-glutaryl-[acp] methyl ester reductase activity [GO:0102131]; 3-oxo-pimeloyl-[acp] methyl ester reductase activity [GO:0102132]; 3-oxoacyl-[acyl-carrier-protein] reductase (NADPH) activity [GO:0004316]				3-oxoacyl-[acyl-carrier-protein] reductase (NADPH) activity [GO:0004316]; 3-oxo-glutaryl-[acp] methyl ester reductase activity [GO:0102131]; 3-oxo-pimeloyl-[acp] methyl ester reductase activity [GO:0102132]
A0A3M6P1T0	A0A3M6P1T0_AGGAP	unreviewed	Uncharacterized protein	DOL88_07780	Aggregatibacter aphrophilus (Haemophilus aphrophilus)
A0A3M6PFF2	A0A3M6PFF2_AGGAP	unreviewed	DUF4872 domain-containing protein	DOL88_03030	Aggregatibacter aphrophilus (Haemophilus aphrophilus)	integral component of membrane [GO:0016021]	aaz:ADJ80_01430;		integral component of membrane [GO:0016021]
A0A336NCZ0	A0A336NCZ0_AGGAP	unreviewed	ATP synthase epsilon chain (ATP synthase F1 sector epsilon subunit) (F-ATPase epsilon subunit)	atpC DOL88_08825 NCTC5908_02593	Aggregatibacter aphrophilus (Haemophilus aphrophilus)	plasma membrane [GO:0005886]; proton-transporting ATP synthase complex, catalytic core F(1) [GO:0045261]; ATP binding [GO:0005524]; hydrolase activity [GO:0016787]; proton-transporting ATP synthase activity, rotational mechanism [GO:0046933]			plasma membrane [GO:0005886]; proton-transporting ATP synthase complex, catalytic core F(1) [GO:0045261]	ATP binding [GO:0005524]; hydrolase activity [GO:0016787]; proton-transporting ATP synthase activity, rotational mechanism [GO:0046933]
A0A0K1N0F2	A0A0K1N0F2_AGGAP	unreviewed	Lipoyl synthase (EC 2.8.1.8) (Lip-syn) (LS) (Lipoate synthase) (Lipoic acid synthase) (Sulfur insertion protein LipA)	lipA DOL88_06945 DPV99_06750	Aggregatibacter aphrophilus (Haemophilus aphrophilus)	cytoplasm [GO:0005737]; 4 iron, 4 sulfur cluster binding [GO:0051539]; lipoate synthase activity [GO:0016992]; lipoyl synthase activity (acting on glycine-cleavage complex H protein [GO:0102552]; lipoyl synthase activity (acting on pyruvate dehydrogenase E2 protein) [GO:0102553]; metal ion binding [GO:0046872]; protein lipoylation [GO:0009249]	aaz:ADJ80_00150;	protein lipoylation [GO:0009249]	cytoplasm [GO:0005737]	4 iron, 4 sulfur cluster binding [GO:0051539]; lipoate synthase activity [GO:0016992]; lipoyl synthase activity (acting on glycine-cleavage complex H protein [GO:0102552]; lipoyl synthase activity (acting on pyruvate dehydrogenase E2 protein) [GO:0102553]; metal ion binding [GO:0046872]
A0A3M6NQV6	A0A3M6NQV6_AGGAP	unreviewed	Uncharacterized protein	DOL88_09875	Aggregatibacter aphrophilus (Haemophilus aphrophilus)	integral component of membrane [GO:0016021]	aaz:ADJ80_01585;		integral component of membrane [GO:0016021]
A0A3M6PM44	A0A3M6PM44_AGGAP	unreviewed	HTH-type transcriptional regulator MetR	DOL88_01330	Aggregatibacter aphrophilus (Haemophilus aphrophilus)	cytoplasm [GO:0005737]; DNA-binding transcription factor activity [GO:0003700]; methionine biosynthetic process [GO:0009086]		methionine biosynthetic process [GO:0009086]	cytoplasm [GO:0005737]	DNA-binding transcription factor activity [GO:0003700]
A0A336N2K1	A0A336N2K1_AGGAP	unreviewed	Sugar fermentation stimulation protein homolog	sfsA NCTC5908_00015	Aggregatibacter aphrophilus (Haemophilus aphrophilus)	DNA binding [GO:0003677]				DNA binding [GO:0003677]
A0A3M6NGS5	A0A3M6NGS5_AGGAP	unreviewed	RecBCD enzyme subunit RecC (EC 3.1.11.5) (Exonuclease V subunit RecC) (ExoV subunit RecC) (Helicase/nuclease RecBCD subunit RecC)	recC DOL88_11265	Aggregatibacter aphrophilus (Haemophilus aphrophilus)	exodeoxyribonuclease V complex [GO:0009338]; ATP binding [GO:0005524]; DNA binding [GO:0003677]; DNA helicase activity [GO:0003678]; exodeoxyribonuclease V activity [GO:0008854]; double-strand break repair via homologous recombination [GO:0000724]		double-strand break repair via homologous recombination [GO:0000724]	exodeoxyribonuclease V complex [GO:0009338]	ATP binding [GO:0005524]; DNA binding [GO:0003677]; DNA helicase activity [GO:0003678]; exodeoxyribonuclease V activity [GO:0008854]
A0A3M6NQT3	A0A3M6NQT3_AGGAP	unreviewed	MOSC domain-containing protein	DOL88_09700	Aggregatibacter aphrophilus (Haemophilus aphrophilus)	catalytic activity [GO:0003824]; molybdenum ion binding [GO:0030151]; pyridoxal phosphate binding [GO:0030170]				catalytic activity [GO:0003824]; molybdenum ion binding [GO:0030151]; pyridoxal phosphate binding [GO:0030170]
A0A3M6P798	A0A3M6P798_AGGAP	unreviewed	Folate-binding protein	DOL88_04730	Aggregatibacter aphrophilus (Haemophilus aphrophilus)
A0A3M6P8U3	A0A3M6P8U3_AGGAP	unreviewed	DUF4123 domain-containing protein	DOL88_04485	Aggregatibacter aphrophilus (Haemophilus aphrophilus)
A0A3M6NSX0	A0A3M6NSX0_AGGAP	unreviewed	Ion-translocating oxidoreductase complex subunit G (EC 7.-.-.-) (Rnf electron transport complex subunit G)	rnfG DOL88_07935	Aggregatibacter aphrophilus (Haemophilus aphrophilus)	integral component of membrane [GO:0016021]; plasma membrane [GO:0005886]; electron transfer activity [GO:0009055]; FMN binding [GO:0010181]	aaz:ADJ80_09490;		integral component of membrane [GO:0016021]; plasma membrane [GO:0005886]	electron transfer activity [GO:0009055]; FMN binding [GO:0010181]
A0A3M6NQT2	A0A3M6NQT2_AGGAP	unreviewed	Amidohydro-rel domain-containing protein	DOL88_09755	Aggregatibacter aphrophilus (Haemophilus aphrophilus)	hydrolase activity [GO:0016787]	aaz:ADJ80_01710;			hydrolase activity [GO:0016787]
A0A3M6PH94	A0A3M6PH94_AGGAP	unreviewed	Uncharacterized protein	DOL88_01695	Aggregatibacter aphrophilus (Haemophilus aphrophilus)		aaz:ADJ80_04535;
A0A336N4B7	A0A336N4B7_AGGAP	unreviewed	Histidine kinase (EC 2.7.13.3)	cpxA NCTC5908_00991	Aggregatibacter aphrophilus (Haemophilus aphrophilus)	integral component of membrane [GO:0016021]; phosphorelay sensor kinase activity [GO:0000155]			integral component of membrane [GO:0016021]	phosphorelay sensor kinase activity [GO:0000155]
A0A336N4Z4	A0A336N4Z4_AGGAP	unreviewed	Uncharacterized conserved protein	ygiW NCTC5908_01237	Aggregatibacter aphrophilus (Haemophilus aphrophilus)
A0A336N2Z2	A0A336N2Z2_AGGAP	unreviewed	Octaprenyl-diphosphate synthase (EC 2.5.1.90)	ispB NCTC5908_00444	Aggregatibacter aphrophilus (Haemophilus aphrophilus)	octaprenyl pyrophosphate synthase activity [GO:0106350]; isoprenoid biosynthetic process [GO:0008299]		isoprenoid biosynthetic process [GO:0008299]		octaprenyl pyrophosphate synthase activity [GO:0106350]
A0A3M6NGR9	A0A3M6NGR9_AGGAP	unreviewed	MFS transporter	DOL88_11405	Aggregatibacter aphrophilus (Haemophilus aphrophilus)	integral component of membrane [GO:0016021]; glycerol-3-phosphate transmembrane transporter activity [GO:0015169]	aaz:ADJ80_10695;		integral component of membrane [GO:0016021]	glycerol-3-phosphate transmembrane transporter activity [GO:0015169]
A0A3M6P690	A0A3M6P690_AGGAP	unreviewed	Protein-tyrosine-phosphatase	DOL88_05530	Aggregatibacter aphrophilus (Haemophilus aphrophilus)	protein tyrosine phosphatase activity [GO:0004725]; protein tyrosine/serine/threonine phosphatase activity [GO:0008138]	aaz:ADJ80_08940;			protein tyrosine/serine/threonine phosphatase activity [GO:0008138]; protein tyrosine phosphatase activity [GO:0004725]
A0A3M6NGK9	A0A3M6NGK9_AGGAP	unreviewed	Uncharacterized protein	DOL88_11220	Aggregatibacter aphrophilus (Haemophilus aphrophilus)		aaz:ADJ80_10510;
A0A0K1MZN5	A0A0K1MZN5_AGGAP	unreviewed	Ribosomal RNA large subunit methyltransferase H (EC 2.1.1.177) (23S rRNA (pseudouridine1915-N3)-methyltransferase) (23S rRNA m3Psi1915 methyltransferase) (rRNA (pseudouridine-N3-)-methyltransferase RlmH)	rlmH DOL88_06980 DPV99_06715 NCTC5908_00590	Aggregatibacter aphrophilus (Haemophilus aphrophilus)	cytoplasm [GO:0005737]; rRNA (pseudouridine-N3-)-methyltransferase activity [GO:0070038]	aaz:ADJ80_00185;		cytoplasm [GO:0005737]	rRNA (pseudouridine-N3-)-methyltransferase activity [GO:0070038]
A0A3M6PGF4	A0A3M6PGF4_AGGAP	unreviewed	1-acyl-sn-glycerol-3-phosphate acyltransferase	DOL88_02845	Aggregatibacter aphrophilus (Haemophilus aphrophilus)	integral component of membrane [GO:0016021]; transferase activity, transferring acyl groups [GO:0016746]			integral component of membrane [GO:0016021]	transferase activity, transferring acyl groups [GO:0016746]
A0A369ZBL1	A0A369ZBL1_AGGAP	unreviewed	Penicillin-insensitive murein endopeptidase	DOL88_05260 DPV99_07900	Aggregatibacter aphrophilus (Haemophilus aphrophilus)	outer membrane-bounded periplasmic space [GO:0030288]; serine-type endopeptidase activity [GO:0004252]			outer membrane-bounded periplasmic space [GO:0030288]	serine-type endopeptidase activity [GO:0004252]
A0A3M6PPB9	A0A3M6PPB9_AGGAP	unreviewed	Porphobilinogen deaminase (PBG) (EC 2.5.1.61) (Hydroxymethylbilane synthase) (HMBS) (Pre-uroporphyrinogen synthase)	hemC DOL88_00480	Aggregatibacter aphrophilus (Haemophilus aphrophilus)	hydroxymethylbilane synthase activity [GO:0004418]; peptidyl-pyrromethane cofactor linkage [GO:0018160]; protoporphyrinogen IX biosynthetic process [GO:0006782]	aaz:ADJ80_00710;	peptidyl-pyrromethane cofactor linkage [GO:0018160]; protoporphyrinogen IX biosynthetic process [GO:0006782]		hydroxymethylbilane synthase activity [GO:0004418]
A0A3M6PHM4	A0A3M6PHM4_AGGAP	unreviewed	Isochorismate synthase MenF (EC 5.4.4.2) (Isochorismate mutase)	menF DOL88_01740	Aggregatibacter aphrophilus (Haemophilus aphrophilus)	isochorismate synthase activity [GO:0008909]; magnesium ion binding [GO:0000287]; menaquinone biosynthetic process [GO:0009234]		menaquinone biosynthetic process [GO:0009234]		isochorismate synthase activity [GO:0008909]; magnesium ion binding [GO:0000287]
A0A336N1C6	A0A336N1C6_AGGAP	unreviewed	Lipid A export ATP-binding/permease protein MsbA (EC 3.6.3.-)	msbA_1 NCTC5908_00088	Aggregatibacter aphrophilus (Haemophilus aphrophilus)	integral component of membrane [GO:0016021]; ATP binding [GO:0005524]; ATPase-coupled transmembrane transporter activity [GO:0042626]; hydrolase activity [GO:0016787]; cell redox homeostasis [GO:0045454]; glutathione transmembrane transport [GO:0034775]		cell redox homeostasis [GO:0045454]; glutathione transmembrane transport [GO:0034775]	integral component of membrane [GO:0016021]	ATPase-coupled transmembrane transporter activity [GO:0042626]; ATP binding [GO:0005524]; hydrolase activity [GO:0016787]
A0A3M6PNP3	A0A3M6PNP3_AGGAP	unreviewed	ABC transporter ATP-binding protein	DOL88_00300	Aggregatibacter aphrophilus (Haemophilus aphrophilus)	ATP binding [GO:0005524]	aaz:ADJ80_07240;			ATP binding [GO:0005524]
A0A369ZCW5	A0A369ZCW5_AGGAP	unreviewed	GNAT family N-acetyltransferase	DPV99_05810	Aggregatibacter aphrophilus (Haemophilus aphrophilus)	transferase activity [GO:0016740]				transferase activity [GO:0016740]
A0A3M6P843	A0A3M6P843_AGGAP	unreviewed	UPF0246 protein DOL88_04625	DOL88_04625	Aggregatibacter aphrophilus (Haemophilus aphrophilus)		aaz:ADJ80_05060;
A0A3M6P4H9	A0A3M6P4H9_AGGAP	unreviewed	Cytochrome c-type protein	DOL88_06135	Aggregatibacter aphrophilus (Haemophilus aphrophilus)	Gram-negative-bacterium-type cell wall [GO:0009276]; integral component of membrane [GO:0016021]; plasma membrane [GO:0005886]; electron transfer activity [GO:0009055]; heme binding [GO:0020037]; iron ion binding [GO:0005506]			Gram-negative-bacterium-type cell wall [GO:0009276]; integral component of membrane [GO:0016021]; plasma membrane [GO:0005886]	electron transfer activity [GO:0009055]; heme binding [GO:0020037]; iron ion binding [GO:0005506]
A0A448F8V2	A0A448F8V2_AGGAP	unreviewed	Predicted acetyltransferase	NCTC5906_01150	Aggregatibacter aphrophilus ATCC 33389	N-acetyltransferase activity [GO:0008080]				N-acetyltransferase activity [GO:0008080]
A0A3M6P4S5	A0A3M6P4S5_AGGAP	unreviewed	Dipeptidase PepE (EC 3.4.13.21)	DOL88_06145	Aggregatibacter aphrophilus (Haemophilus aphrophilus)	dipeptidase activity [GO:0016805]; serine-type peptidase activity [GO:0008236]	aaz:ADJ80_08355;			dipeptidase activity [GO:0016805]; serine-type peptidase activity [GO:0008236]
A0A336NAZ9	A0A336NAZ9_AGGAP	unreviewed	Xanthine-guanine phosphoribosyltransferase (XGPRT) (EC 2.4.2.22) (Xanthine phosphoribosyltransferase)	gpt NCTC5908_02625	Aggregatibacter aphrophilus (Haemophilus aphrophilus)	plasma membrane [GO:0005886]; guanine phosphoribosyltransferase activity [GO:0052657]; hypoxanthine phosphoribosyltransferase activity [GO:0004422]; magnesium ion binding [GO:0000287]; xanthine phosphoribosyltransferase activity [GO:0000310]; GMP salvage [GO:0032263]; XMP salvage [GO:0032265]		GMP salvage [GO:0032263]; XMP salvage [GO:0032265]	plasma membrane [GO:0005886]	guanine phosphoribosyltransferase activity [GO:0052657]; hypoxanthine phosphoribosyltransferase activity [GO:0004422]; magnesium ion binding [GO:0000287]; xanthine phosphoribosyltransferase activity [GO:0000310]
A0A369Z423	A0A369Z423_AGGAP	unreviewed	Carboxypeptidase regulatory-like domain-containing protein	DPV99_11105	Aggregatibacter aphrophilus (Haemophilus aphrophilus)	integral component of membrane [GO:0016021]; carboxypeptidase activity [GO:0004180]			integral component of membrane [GO:0016021]	carboxypeptidase activity [GO:0004180]
A0A369Z8R5	A0A369Z8R5_AGGAP	unreviewed	Ribose-5-phosphate isomerase A (EC 5.3.1.6) (Phosphoriboisomerase A) (PRI)	rpiA DPV99_04935	Aggregatibacter aphrophilus (Haemophilus aphrophilus)	ribose-5-phosphate isomerase activity [GO:0004751]; pentose-phosphate shunt, non-oxidative branch [GO:0009052]		pentose-phosphate shunt, non-oxidative branch [GO:0009052]		ribose-5-phosphate isomerase activity [GO:0004751]
A0A3M6P409	A0A3M6P409_AGGAP	unreviewed	50S ribosomal protein L30	rpmD DOL88_06540	Aggregatibacter aphrophilus (Haemophilus aphrophilus)	large ribosomal subunit [GO:0015934]; structural constituent of ribosome [GO:0003735]; translation [GO:0006412]	aaz:ADJ80_03505;	translation [GO:0006412]	large ribosomal subunit [GO:0015934]	structural constituent of ribosome [GO:0003735]
A0A336N5X6	A0A336N5X6_AGGAP	unreviewed	Hydrogenase-4 component A (EC 1.-.-.-)	hyfA NCTC5908_00201	Aggregatibacter aphrophilus (Haemophilus aphrophilus)	iron-sulfur cluster binding [GO:0051536]; metal ion binding [GO:0046872]; oxidoreductase activity [GO:0016491]				iron-sulfur cluster binding [GO:0051536]; metal ion binding [GO:0046872]; oxidoreductase activity [GO:0016491]
A0A3M6P200	A0A3M6P200_AGGAP	unreviewed	Elongation factor P--(R)-beta-lysine ligase (EF-P--(R)-beta-lysine ligase) (EC 6.3.1.-) (EF-P post-translational modification enzyme A) (EF-P-lysine lysyltransferase)	epmA DOL88_07750	Aggregatibacter aphrophilus (Haemophilus aphrophilus)	cytoplasm [GO:0005737]; acid-ammonia (or amide) ligase activity [GO:0016880]; ATP binding [GO:0005524]; lysine-tRNA ligase activity [GO:0004824]; translation elongation factor activity [GO:0003746]; lysyl-tRNA aminoacylation [GO:0006430]; protein-lysine lysylation [GO:0071915]		lysyl-tRNA aminoacylation [GO:0006430]; protein-lysine lysylation [GO:0071915]	cytoplasm [GO:0005737]	acid-ammonia (or amide) ligase activity [GO:0016880]; ATP binding [GO:0005524]; lysine-tRNA ligase activity [GO:0004824]; translation elongation factor activity [GO:0003746]
A0A0K1N2F4	A0A0K1N2F4_AGGAP	unreviewed	Cupin domain (Cupin domain-containing protein)	DOL88_05615 DPV99_07325 NCTC5908_02256	Aggregatibacter aphrophilus (Haemophilus aphrophilus)		aaz:ADJ80_05690;
A0A3M6NI17	A0A3M6NI17_AGGAP	unreviewed	Thiol:disulfide interchange protein	DOL88_11110	Aggregatibacter aphrophilus (Haemophilus aphrophilus)	periplasmic space [GO:0042597]; isomerase activity [GO:0016853]	aaz:ADJ80_09830;		periplasmic space [GO:0042597]	isomerase activity [GO:0016853]
A0A3M6PLW6	A0A3M6PLW6_AGGAP	unreviewed	Lipoprotein-releasing ABC transporter permease subunit	DOL88_01240	Aggregatibacter aphrophilus (Haemophilus aphrophilus)	integral component of membrane [GO:0016021]; plasma membrane [GO:0005886]; lipoprotein transport [GO:0042953]		lipoprotein transport [GO:0042953]	integral component of membrane [GO:0016021]; plasma membrane [GO:0005886]
A0A3M6P5V1	A0A3M6P5V1_AGGAP	unreviewed	Sulfatase domain-containing protein	DOL88_05965	Aggregatibacter aphrophilus (Haemophilus aphrophilus)	integral component of membrane [GO:0016021]; plasma membrane [GO:0005886]; sulfuric ester hydrolase activity [GO:0008484]; transferase activity, transferring phosphorus-containing groups [GO:0016772]			integral component of membrane [GO:0016021]; plasma membrane [GO:0005886]	sulfuric ester hydrolase activity [GO:0008484]; transferase activity, transferring phosphorus-containing groups [GO:0016772]
A0A3M6P5T8	A0A3M6P5T8_AGGAP	unreviewed	PhoH family protein	DOL88_05880	Aggregatibacter aphrophilus (Haemophilus aphrophilus)	ATP binding [GO:0005524]				ATP binding [GO:0005524]
A0A0K1N244	A0A0K1N244_AGGAP	unreviewed	Sec-independent protein translocase protein TatA	tatA DOL88_01490 DPV99_10360	Aggregatibacter aphrophilus (Haemophilus aphrophilus)	integral component of plasma membrane [GO:0005887]; TAT protein transport complex [GO:0033281]; protein transmembrane transporter activity [GO:0008320]; protein transport by the Tat complex [GO:0043953]	aaz:ADJ80_02995;	protein transport by the Tat complex [GO:0043953]	integral component of plasma membrane [GO:0005887]; TAT protein transport complex [GO:0033281]	protein transmembrane transporter activity [GO:0008320]
A0A3M6PEB1	A0A3M6PEB1_AGGAP	unreviewed	Hypoxanthine phosphoribosyltransferase (EC 2.4.2.8)	hpt DOL88_03235	Aggregatibacter aphrophilus (Haemophilus aphrophilus)	cytoplasm [GO:0005737]; guanine phosphoribosyltransferase activity [GO:0052657]; hypoxanthine phosphoribosyltransferase activity [GO:0004422]; metal ion binding [GO:0046872]; nucleotide binding [GO:0000166]; IMP salvage [GO:0032264]; purine ribonucleoside salvage [GO:0006166]	aaz:ADJ80_11105;	IMP salvage [GO:0032264]; purine ribonucleoside salvage [GO:0006166]	cytoplasm [GO:0005737]	guanine phosphoribosyltransferase activity [GO:0052657]; hypoxanthine phosphoribosyltransferase activity [GO:0004422]; metal ion binding [GO:0046872]; nucleotide binding [GO:0000166]
A0A369Z7C7	A0A369Z7C7_AGGAP	unreviewed	UDP-N-acetylmuramate--L-alanine ligase (EC 6.3.2.8) (UDP-N-acetylmuramoyl-L-alanine synthetase)	murC DPV99_07210	Aggregatibacter aphrophilus (Haemophilus aphrophilus)	cytoplasm [GO:0005737]; integral component of membrane [GO:0016021]; ATP binding [GO:0005524]; UDP-N-acetylmuramate-L-alanine ligase activity [GO:0008763]; cell cycle [GO:0007049]; cell division [GO:0051301]; cell wall organization [GO:0071555]; peptidoglycan biosynthetic process [GO:0009252]; regulation of cell shape [GO:0008360]		cell cycle [GO:0007049]; cell division [GO:0051301]; cell wall organization [GO:0071555]; peptidoglycan biosynthetic process [GO:0009252]; regulation of cell shape [GO:0008360]	cytoplasm [GO:0005737]; integral component of membrane [GO:0016021]	ATP binding [GO:0005524]; UDP-N-acetylmuramate-L-alanine ligase activity [GO:0008763]
A0A3M6PEI4	A0A3M6PEI4_AGGAP	unreviewed	Guanylate kinase (EC 2.7.4.8) (GMP kinase)	gmk DOL88_03340	Aggregatibacter aphrophilus (Haemophilus aphrophilus)	cytoplasm [GO:0005737]; ATP binding [GO:0005524]; guanylate kinase activity [GO:0004385]	aaz:ADJ80_11000;		cytoplasm [GO:0005737]	ATP binding [GO:0005524]; guanylate kinase activity [GO:0004385]
A0A369ZBC6	A0A369ZBC6_AGGAP	unreviewed	dCTP deaminase (EC 3.5.4.13) (Deoxycytidine triphosphate deaminase)	dcd DPV99_11180	Aggregatibacter aphrophilus (Haemophilus aphrophilus)	dCTP deaminase activity [GO:0008829]; nucleotide binding [GO:0000166]; dUMP biosynthetic process [GO:0006226]; dUTP biosynthetic process [GO:0006229]		dUMP biosynthetic process [GO:0006226]; dUTP biosynthetic process [GO:0006229]		dCTP deaminase activity [GO:0008829]; nucleotide binding [GO:0000166]
A0A3M6PEK1	A0A3M6PEK1_AGGAP	unreviewed	T-protein	DOL88_03825	Aggregatibacter aphrophilus (Haemophilus aphrophilus)	cytoplasm [GO:0005737]; chorismate mutase activity [GO:0004106]; prephenate dehydrogenase (NAD+) activity [GO:0008977]; prephenate dehydrogenase (NADP+) activity [GO:0004665]; cellular amino acid biosynthetic process [GO:0008652]; chorismate metabolic process [GO:0046417]; tyrosine biosynthetic process [GO:0006571]		cellular amino acid biosynthetic process [GO:0008652]; chorismate metabolic process [GO:0046417]; tyrosine biosynthetic process [GO:0006571]	cytoplasm [GO:0005737]	chorismate mutase activity [GO:0004106]; prephenate dehydrogenase (NAD+) activity [GO:0008977]; prephenate dehydrogenase (NADP+) activity [GO:0004665]
A0A3M6PGQ6	A0A3M6PGQ6_AGGAP	unreviewed	O-phosphoserine phosphohydrolase (EC 3.1.3.3) (Phosphoserine phosphatase)	DOL88_01860	Aggregatibacter aphrophilus (Haemophilus aphrophilus)	D-phosphoserine phosphatase activity [GO:0036425]; L-phosphoserine phosphatase activity [GO:0036424]; metal ion binding [GO:0046872]; L-serine biosynthetic process [GO:0006564]	aaz:ADJ80_04370;	L-serine biosynthetic process [GO:0006564]		D-phosphoserine phosphatase activity [GO:0036425]; L-phosphoserine phosphatase activity [GO:0036424]; metal ion binding [GO:0046872]
A0A3M6P839	A0A3M6P839_AGGAP	unreviewed	Copper chaperone PCu(A)C	DOL88_04790	Aggregatibacter aphrophilus (Haemophilus aphrophilus)
A0A0K1N3J4	A0A0K1N3J4_AGGAP	unreviewed	Transcription antitermination protein NusB (Antitermination factor NusB)	nusB NCTC5908_01575	Aggregatibacter aphrophilus (Haemophilus aphrophilus)	RNA binding [GO:0003723]; DNA-templated transcription, termination [GO:0006353]; regulation of transcription, DNA-templated [GO:0006355]; transcription antitermination [GO:0031564]	aaz:ADJ80_07650;	DNA-templated transcription, termination [GO:0006353]; regulation of transcription, DNA-templated [GO:0006355]; transcription antitermination [GO:0031564]		RNA binding [GO:0003723]
A0A336N5N7	A0A336N5N7_AGGAP	unreviewed	USG-1 protein	usg NCTC5908_01553	Aggregatibacter aphrophilus (Haemophilus aphrophilus)	NAD binding [GO:0051287]; oxidoreductase activity, acting on the aldehyde or oxo group of donors, NAD or NADP as acceptor [GO:0016620]				NAD binding [GO:0051287]; oxidoreductase activity, acting on the aldehyde or oxo group of donors, NAD or NADP as acceptor [GO:0016620]
A0A3M6NIL5	A0A3M6NIL5_AGGAP	unreviewed	Uncharacterized protein	DOL88_10535	Aggregatibacter aphrophilus (Haemophilus aphrophilus)		aaz:ADJ80_05920;
A0A0K1N355	A0A0K1N355_AGGAP	unreviewed	ABC transporter ATP-binding protein	DOL88_03970 DPV99_11575	Aggregatibacter aphrophilus (Haemophilus aphrophilus)	ATP binding [GO:0005524]; ATPase-coupled transmembrane transporter activity [GO:0042626]	aaz:ADJ80_07105;			ATPase-coupled transmembrane transporter activity [GO:0042626]; ATP binding [GO:0005524]
A0A3M6P855	A0A3M6P855_AGGAP	unreviewed	GTPase Era	era DOL88_04655	Aggregatibacter aphrophilus (Haemophilus aphrophilus)	cytoplasm [GO:0005737]; plasma membrane [GO:0005886]; GTP binding [GO:0005525]; GTPase activity [GO:0003924]; small ribosomal subunit rRNA binding [GO:0070181]; ribosomal small subunit biogenesis [GO:0042274]	aaz:ADJ80_05030;	ribosomal small subunit biogenesis [GO:0042274]	cytoplasm [GO:0005737]; plasma membrane [GO:0005886]	GTPase activity [GO:0003924]; GTP binding [GO:0005525]; small ribosomal subunit rRNA binding [GO:0070181]
A0A3M6NT83	A0A3M6NT83_AGGAP	unreviewed	Lipid A biosynthesis lauroyltransferase (EC 2.3.1.241) (Kdo(2)-lipid IV(A) lauroyltransferase)	lpxL DOL88_08070	Aggregatibacter aphrophilus (Haemophilus aphrophilus)	integral component of plasma membrane [GO:0005887]; lauroyltransferase activity [GO:0008913]; Kdo2-lipid A biosynthetic process [GO:0036104]; lipid A biosynthetic process [GO:0009245]; lipopolysaccharide biosynthetic process [GO:0009103]	aaz:ADJ80_09625;	Kdo2-lipid A biosynthetic process [GO:0036104]; lipid A biosynthetic process [GO:0009245]; lipopolysaccharide biosynthetic process [GO:0009103]	integral component of plasma membrane [GO:0005887]	lauroyltransferase activity [GO:0008913]
A0A0K1N5I8	A0A0K1N5I8_AGGAP	unreviewed	GrxA family glutaredoxin	DOL88_08970 DPV99_02835	Aggregatibacter aphrophilus (Haemophilus aphrophilus)	electron transfer activity [GO:0009055]; protein disulfide oxidoreductase activity [GO:0015035]; cell redox homeostasis [GO:0045454]	aaz:ADJ80_10115;	cell redox homeostasis [GO:0045454]		electron transfer activity [GO:0009055]; protein disulfide oxidoreductase activity [GO:0015035]
A0A3M6PFD8	A0A3M6PFD8_AGGAP	unreviewed	Uncharacterized protein	DOL88_03110	Aggregatibacter aphrophilus (Haemophilus aphrophilus)		aaz:ADJ80_00070;
A0A369Z8N9	A0A369Z8N9_AGGAP	unreviewed	Na(+)/H(+) antiporter NhaB (Sodium/proton antiporter NhaB)	nhaB DPV99_04975	Aggregatibacter aphrophilus (Haemophilus aphrophilus)	integral component of membrane [GO:0016021]; plasma membrane [GO:0005886]; sodium:proton antiporter activity [GO:0015385]			integral component of membrane [GO:0016021]; plasma membrane [GO:0005886]	sodium:proton antiporter activity [GO:0015385]
A0A3M6NLY5	A0A3M6NLY5_AGGAP	unreviewed	D,D-heptose 1,7-bisphosphate phosphatase (EC 3.1.3.-)	DOL88_10170	Aggregatibacter aphrophilus (Haemophilus aphrophilus)	cytoplasm [GO:0005737]; metal ion binding [GO:0046872]; phosphatase activity [GO:0016791]; carbohydrate metabolic process [GO:0005975]	aaz:ADJ80_03255;	carbohydrate metabolic process [GO:0005975]	cytoplasm [GO:0005737]	metal ion binding [GO:0046872]; phosphatase activity [GO:0016791]
A0A3M6P4V7	A0A3M6P4V7_AGGAP	unreviewed	Multifunctional fusion protein [Includes: Indole-3-glycerol phosphate synthase (IGPS) (EC 4.1.1.48); N-(5'-phosphoribosyl)anthranilate isomerase (PRAI) (EC 5.3.1.24)]	trpF trpC DOL88_06300	Aggregatibacter aphrophilus (Haemophilus aphrophilus)	indole-3-glycerol-phosphate synthase activity [GO:0004425]; phosphoribosylanthranilate isomerase activity [GO:0004640]; tryptophan biosynthetic process [GO:0000162]		tryptophan biosynthetic process [GO:0000162]		indole-3-glycerol-phosphate synthase activity [GO:0004425]; phosphoribosylanthranilate isomerase activity [GO:0004640]
A0A336N3E6	A0A336N3E6_AGGAP	unreviewed	ATP pyrophosphate-lyase (EC 4.6.1.1) (Adenylate cyclase) (Adenylyl cyclase)	NCTC5908_00764	Aggregatibacter aphrophilus (Haemophilus aphrophilus)	cytoplasm [GO:0005737]; adenylate cyclase activity [GO:0004016]; ATP binding [GO:0005524]; cAMP biosynthetic process [GO:0006171]		cAMP biosynthetic process [GO:0006171]	cytoplasm [GO:0005737]	adenylate cyclase activity [GO:0004016]; ATP binding [GO:0005524]
A0A3M6NRW1	A0A3M6NRW1_AGGAP	unreviewed	Formate dehydrogenase subunit alpha	DOL88_08190	Aggregatibacter aphrophilus (Haemophilus aphrophilus)	formate dehydrogenase complex [GO:0009326]; 4 iron, 4 sulfur cluster binding [GO:0051539]; formate dehydrogenase (NAD+) activity [GO:0008863]; metal ion binding [GO:0046872]; molybdopterin cofactor binding [GO:0043546]; formate metabolic process [GO:0015942]		formate metabolic process [GO:0015942]	formate dehydrogenase complex [GO:0009326]	4 iron, 4 sulfur cluster binding [GO:0051539]; formate dehydrogenase (NAD+) activity [GO:0008863]; metal ion binding [GO:0046872]; molybdopterin cofactor binding [GO:0043546]
A0A3M6NR93	A0A3M6NR93_AGGAP	unreviewed	RecBCD enzyme subunit RecD (EC 3.1.11.5) (Exonuclease V subunit RecD) (ExoV subunit RecD) (Helicase/nuclease RecBCD subunit RecD)	recD DOL88_08840	Aggregatibacter aphrophilus (Haemophilus aphrophilus)	exodeoxyribonuclease V complex [GO:0009338]; ATP binding [GO:0005524]; DNA binding [GO:0003677]; DNA helicase activity [GO:0003678]; exodeoxyribonuclease V activity [GO:0008854]; double-strand break repair via homologous recombination [GO:0000724]		double-strand break repair via homologous recombination [GO:0000724]	exodeoxyribonuclease V complex [GO:0009338]	ATP binding [GO:0005524]; DNA binding [GO:0003677]; DNA helicase activity [GO:0003678]; exodeoxyribonuclease V activity [GO:0008854]
A0A3M6PDJ2	A0A3M6PDJ2_AGGAP	unreviewed	Bifunctional uridylyltransferase/uridylyl-removing enzyme (UTase/UR) (Bifunctional [protein-PII] modification enzyme) (Bifunctional nitrogen sensor protein) [Includes: [Protein-PII] uridylyltransferase (PII uridylyltransferase) (UTase) (EC 2.7.7.59); [Protein-PII]-UMP uridylyl-removing enzyme (UR) (EC 3.1.4.-)]	glnD DOL88_03895	Aggregatibacter aphrophilus (Haemophilus aphrophilus)	[protein-PII] uridylyltransferase activity [GO:0008773]; phosphoric diester hydrolase activity [GO:0008081]; regulation of nitrogen utilization [GO:0006808]		regulation of nitrogen utilization [GO:0006808]		[protein-PII] uridylyltransferase activity [GO:0008773]; phosphoric diester hydrolase activity [GO:0008081]
A0A0K1N3U0	A0A0K1N3U0_AGGAP	unreviewed	Integration host factor subunit alpha (IHF-alpha)	ihfA himA DOL88_06360 DPV99_00930 NCTC5908_01433	Aggregatibacter aphrophilus (Haemophilus aphrophilus)	DNA binding [GO:0003677]; DNA recombination [GO:0006310]; regulation of transcription, DNA-templated [GO:0006355]; regulation of translation [GO:0006417]	aaz:ADJ80_08160;	DNA recombination [GO:0006310]; regulation of transcription, DNA-templated [GO:0006355]; regulation of translation [GO:0006417]		DNA binding [GO:0003677]
A0A3M6NQR1	A0A3M6NQR1_AGGAP	unreviewed	50S ribosomal protein L11	rplK DOL88_09620	Aggregatibacter aphrophilus (Haemophilus aphrophilus)	ribosome [GO:0005840]; large ribosomal subunit rRNA binding [GO:0070180]; structural constituent of ribosome [GO:0003735]; translation [GO:0006412]	aaz:ADJ80_01835;	translation [GO:0006412]	ribosome [GO:0005840]	large ribosomal subunit rRNA binding [GO:0070180]; structural constituent of ribosome [GO:0003735]
A0A3M6PDL7	A0A3M6PDL7_AGGAP	unreviewed	RNA chaperone ProQ	proQ DOL88_03730	Aggregatibacter aphrophilus (Haemophilus aphrophilus)	cytoplasm [GO:0005737]; RNA strand annealing activity [GO:0033592]; RNA strand-exchange activity [GO:0034057]; posttranscriptional regulation of gene expression [GO:0010608]		posttranscriptional regulation of gene expression [GO:0010608]	cytoplasm [GO:0005737]	RNA strand annealing activity [GO:0033592]; RNA strand-exchange activity [GO:0034057]
A0A3M6PP27	A0A3M6PP27_AGGAP	unreviewed	YadA_stalk domain-containing protein (Fragment)	DOL88_00005	Aggregatibacter aphrophilus (Haemophilus aphrophilus)	outer membrane [GO:0019867]; pathogenesis [GO:0009405]		pathogenesis [GO:0009405]	outer membrane [GO:0019867]
A0A3M6P2V6	A0A3M6P2V6_AGGAP	unreviewed	FMN dependent NADH:quinone oxidoreductase (EC 1.6.5.-) (Azo-dye reductase) (FMN-dependent NADH-azo compound oxidoreductase) (FMN-dependent NADH-azoreductase) (EC 1.7.1.17)	azoR DOL88_06745	Aggregatibacter aphrophilus (Haemophilus aphrophilus)	electron transfer activity [GO:0009055]; FMN binding [GO:0010181]; oxidoreductase activity, acting on NAD(P)H, NAD(P) as acceptor [GO:0016652]; oxidoreductase activity, acting on NAD(P)H, quinone or similar compound as acceptor [GO:0016655]				electron transfer activity [GO:0009055]; FMN binding [GO:0010181]; oxidoreductase activity, acting on NAD(P)H, NAD(P) as acceptor [GO:0016652]; oxidoreductase activity, acting on NAD(P)H, quinone or similar compound as acceptor [GO:0016655]
A0A336N895	A0A336N895_AGGAP	unreviewed	Peptide chain release factor 3 (RF-3)	prfC NCTC5908_02491	Aggregatibacter aphrophilus (Haemophilus aphrophilus)	cytoplasm [GO:0005737]; GTP binding [GO:0005525]; GTPase activity [GO:0003924]; translation release factor activity, codon specific [GO:0016149]; regulation of translational termination [GO:0006449]		regulation of translational termination [GO:0006449]	cytoplasm [GO:0005737]	GTPase activity [GO:0003924]; GTP binding [GO:0005525]; translation release factor activity, codon specific [GO:0016149]
A0A369ZBC0	A0A369ZBC0_AGGAP	unreviewed	Phosphoenolpyruvate carboxylase (PEPC) (PEPCase) (EC 4.1.1.31)	ppc DPV99_00475	Aggregatibacter aphrophilus (Haemophilus aphrophilus)	magnesium ion binding [GO:0000287]; phosphoenolpyruvate carboxylase activity [GO:0008964]; carbon fixation [GO:0015977]; oxaloacetate metabolic process [GO:0006107]; tricarboxylic acid cycle [GO:0006099]		carbon fixation [GO:0015977]; oxaloacetate metabolic process [GO:0006107]; tricarboxylic acid cycle [GO:0006099]		magnesium ion binding [GO:0000287]; phosphoenolpyruvate carboxylase activity [GO:0008964]
A0A3M6NQP3	A0A3M6NQP3_AGGAP	unreviewed	Type VI secretion system baseplate subunit TssF	vasA DOL88_09530	Aggregatibacter aphrophilus (Haemophilus aphrophilus)
A0A336N8L0	A0A336N8L0_AGGAP	unreviewed	Bifunctional glutathionylspermidine synthetase/amidase	gsp_3 NCTC5908_02608	Aggregatibacter aphrophilus (Haemophilus aphrophilus)
A0A3M6P7S3	A0A3M6P7S3_AGGAP	unreviewed	Pyruvate formate-lyase-activating enzyme (EC 1.97.1.4)	pflA DOL88_04895	Aggregatibacter aphrophilus (Haemophilus aphrophilus)	cytoplasm [GO:0005737]; 4 iron, 4 sulfur cluster binding [GO:0051539]; [formate-C-acetyltransferase]-activating enzyme activity [GO:0043365]; lyase activity [GO:0016829]; metal ion binding [GO:0046872]	aaz:ADJ80_05115;		cytoplasm [GO:0005737]	[formate-C-acetyltransferase]-activating enzyme activity [GO:0043365]; 4 iron, 4 sulfur cluster binding [GO:0051539]; lyase activity [GO:0016829]; metal ion binding [GO:0046872]
A0A3M6P5L2	A0A3M6P5L2_AGGAP	unreviewed	[Citrate [pro-3S]-lyase] ligase (EC 6.2.1.22)	citC DOL88_05570	Aggregatibacter aphrophilus (Haemophilus aphrophilus)	[citrate (pro-3S)-lyase] ligase activity [GO:0008771]; ATP binding [GO:0005524]; lyase activity [GO:0016829]; N-acetyltransferase activity [GO:0008080]; biosynthetic process [GO:0009058]	aaz:ADJ80_05740;	biosynthetic process [GO:0009058]		[citrate (pro-3S)-lyase] ligase activity [GO:0008771]; ATP binding [GO:0005524]; lyase activity [GO:0016829]; N-acetyltransferase activity [GO:0008080]
A0A3M6P228	A0A3M6P228_AGGAP	unreviewed	LexA repressor (EC 3.4.21.88)	lexA DOL88_07540	Aggregatibacter aphrophilus (Haemophilus aphrophilus)	DNA binding [GO:0003677]; serine-type endopeptidase activity [GO:0004252]; DNA repair [GO:0006281]; DNA replication [GO:0006260]; negative regulation of transcription, DNA-templated [GO:0045892]; SOS response [GO:0009432]		DNA repair [GO:0006281]; DNA replication [GO:0006260]; negative regulation of transcription, DNA-templated [GO:0045892]; SOS response [GO:0009432]		DNA binding [GO:0003677]; serine-type endopeptidase activity [GO:0004252]
A0A336N6M4	A0A336N6M4_AGGAP	unreviewed	Mannosyltransferase OCH1 and related enzymes	NCTC5908_01817	Aggregatibacter aphrophilus (Haemophilus aphrophilus)	transferase activity, transferring glycosyl groups [GO:0016757]				transferase activity, transferring glycosyl groups [GO:0016757]
A0A3M6PQW4	A0A3M6PQW4_AGGAP	unreviewed	UPF0283 membrane protein DOL88_00255	DOL88_00255	Aggregatibacter aphrophilus (Haemophilus aphrophilus)	integral component of membrane [GO:0016021]; plasma membrane [GO:0005886]	aaz:ADJ80_07280;		integral component of membrane [GO:0016021]; plasma membrane [GO:0005886]
A0A3M6P2B3	A0A3M6P2B3_AGGAP	unreviewed	Outer-membrane lipoprotein LolB	lolB DOL88_07235	Aggregatibacter aphrophilus (Haemophilus aphrophilus)	cell outer membrane [GO:0009279]; lipoprotein localization to outer membrane [GO:0044874]; protein transport [GO:0015031]		lipoprotein localization to outer membrane [GO:0044874]; protein transport [GO:0015031]	cell outer membrane [GO:0009279]
A0A3M6P2G5	A0A3M6P2G5_AGGAP	unreviewed	Phosphate acyltransferase (EC 2.3.1.274) (Acyl-ACP phosphotransacylase) (Acyl-[acyl-carrier-protein]--phosphate acyltransferase) (Phosphate-acyl-ACP acyltransferase)	plsX DOL88_07025	Aggregatibacter aphrophilus (Haemophilus aphrophilus)	cytoplasm [GO:0005737]; phosphate:acyl-[acyl carrier protein] acyltransferase activity [GO:0043811]; fatty acid biosynthetic process [GO:0006633]; phospholipid biosynthetic process [GO:0008654]		fatty acid biosynthetic process [GO:0006633]; phospholipid biosynthetic process [GO:0008654]	cytoplasm [GO:0005737]	phosphate:acyl-[acyl carrier protein] acyltransferase activity [GO:0043811]
A0A3M6PJ14	A0A3M6PJ14_AGGAP	unreviewed	23S rRNA (guanosine-2'-O-)-methyltransferase RlmB (EC 2.1.1.185) (23S rRNA (guanosine2251 2'-O)-methyltransferase) (23S rRNA Gm2251 2'-O-methyltransferase)	rlmB DOL88_02055	Aggregatibacter aphrophilus (Haemophilus aphrophilus)	cytoplasm [GO:0005737]; RNA binding [GO:0003723]; rRNA (guanosine-2'-O-)-methyltransferase activity [GO:0070039]	aaz:ADJ80_04180;		cytoplasm [GO:0005737]	RNA binding [GO:0003723]; rRNA (guanosine-2'-O-)-methyltransferase activity [GO:0070039]
A0A0K1N0S3	A0A0K1N0S3_AGGAP	unreviewed	5'-nucleotidase SurE (EC 3.1.3.5) (Nucleoside 5'-monophosphate phosphohydrolase)	surE DOL88_08590 NCTC5908_02542	Aggregatibacter aphrophilus (Haemophilus aphrophilus)	cytoplasm [GO:0005737]; 5'-nucleotidase activity [GO:0008253]; metal ion binding [GO:0046872]; nucleotide binding [GO:0000166]	aaz:ADJ80_02400;		cytoplasm [GO:0005737]	5'-nucleotidase activity [GO:0008253]; metal ion binding [GO:0046872]; nucleotide binding [GO:0000166]
A0A3M6PEK8	A0A3M6PEK8_AGGAP	unreviewed	MBL fold metallo-hydrolase	DOL88_03750	Aggregatibacter aphrophilus (Haemophilus aphrophilus)	hydrolase activity [GO:0016787]	aaz:ADJ80_06735;			hydrolase activity [GO:0016787]
A0A336N1G5	A0A336N1G5_AGGAP	unreviewed	Gcv operon activator	gcvA NCTC5908_00131	Aggregatibacter aphrophilus (Haemophilus aphrophilus)	DNA-binding transcription factor activity [GO:0003700]				DNA-binding transcription factor activity [GO:0003700]
A0A3M6P4R8	A0A3M6P4R8_AGGAP	unreviewed	Putative gluconeogenesis factor	DOL88_06150	Aggregatibacter aphrophilus (Haemophilus aphrophilus)	cytoplasm [GO:0005737]; LPPG:FO 2-phospho-L-lactate transferase activity [GO:0043743]; regulation of cell shape [GO:0008360]	aaz:ADJ80_08350;	regulation of cell shape [GO:0008360]	cytoplasm [GO:0005737]	LPPG:FO 2-phospho-L-lactate transferase activity [GO:0043743]
A0A3M6P214	A0A3M6P214_AGGAP	unreviewed	3-isopropylmalate dehydratase large subunit (EC 4.2.1.33) (Alpha-IPM isomerase) (IPMI) (Isopropylmalate isomerase)	leuC DOL88_07470	Aggregatibacter aphrophilus (Haemophilus aphrophilus)	3-isopropylmalate dehydratase activity [GO:0003861]; 4 iron, 4 sulfur cluster binding [GO:0051539]; metal ion binding [GO:0046872]; branched-chain amino acid biosynthetic process [GO:0009082]; leucine biosynthetic process [GO:0009098]		branched-chain amino acid biosynthetic process [GO:0009082]; leucine biosynthetic process [GO:0009098]		3-isopropylmalate dehydratase activity [GO:0003861]; 4 iron, 4 sulfur cluster binding [GO:0051539]; metal ion binding [GO:0046872]
A0A3M6PL90	A0A3M6PL90_AGGAP	unreviewed	Sec-independent protein translocase protein TatB	tatB DOL88_01495	Aggregatibacter aphrophilus (Haemophilus aphrophilus)	integral component of plasma membrane [GO:0005887]; TAT protein transport complex [GO:0033281]; protein transmembrane transporter activity [GO:0008320]; protein transport by the Tat complex [GO:0043953]	aaz:ADJ80_02990;	protein transport by the Tat complex [GO:0043953]	integral component of plasma membrane [GO:0005887]; TAT protein transport complex [GO:0033281]	protein transmembrane transporter activity [GO:0008320]
A0A3M6P969	A0A3M6P969_AGGAP	unreviewed	Co-chaperone protein HscB homolog	hscB DOL88_04415	Aggregatibacter aphrophilus (Haemophilus aphrophilus)	ATPase activator activity [GO:0001671]; chaperone binding [GO:0051087]; protein complex oligomerization [GO:0051259]; protein folding [GO:0006457]; protein maturation by iron-sulfur cluster transfer [GO:0097428]	aaz:ADJ80_09945;	protein complex oligomerization [GO:0051259]; protein folding [GO:0006457]; protein maturation by iron-sulfur cluster transfer [GO:0097428]		ATPase activator activity [GO:0001671]; chaperone binding [GO:0051087]
A0A336N1Q0	A0A336N1Q0_AGGAP	unreviewed	Uncharacterized protein	NCTC5908_00226	Aggregatibacter aphrophilus (Haemophilus aphrophilus)	integral component of membrane [GO:0016021]			integral component of membrane [GO:0016021]
A0A3S4RIP0	A0A3S4RIP0_AGGAP	unreviewed	Thioredoxin 2	NCTC5906_01815	Aggregatibacter aphrophilus ATCC 33389
A0A369Z7R0	A0A369Z7R0_AGGAP	unreviewed	Chorismate synthase (CS) (EC 4.2.3.5) (5-enolpyruvylshikimate-3-phosphate phospholyase)	aroC DPV99_07895	Aggregatibacter aphrophilus (Haemophilus aphrophilus)	chorismate synthase activity [GO:0004107]; aromatic amino acid family biosynthetic process [GO:0009073]; cellular amino acid biosynthetic process [GO:0008652]; chorismate biosynthetic process [GO:0009423]		aromatic amino acid family biosynthetic process [GO:0009073]; cellular amino acid biosynthetic process [GO:0008652]; chorismate biosynthetic process [GO:0009423]		chorismate synthase activity [GO:0004107]
A0A448FAF7	A0A448FAF7_AGGAP	unreviewed	Uncharacterized protein	NCTC5906_01723	Aggregatibacter aphrophilus ATCC 33389	integral component of membrane [GO:0016021]			integral component of membrane [GO:0016021]
A0A3M6PJ53	A0A3M6PJ53_AGGAP	unreviewed	Thiol reductant ABC exporter subunit CydD	DOL88_01635	Aggregatibacter aphrophilus (Haemophilus aphrophilus)	integral component of membrane [GO:0016021]; plasma membrane [GO:0005886]; ATP binding [GO:0005524]; ATPase-coupled transmembrane transporter activity [GO:0042626]; cysteine transport [GO:0042883]	aaz:ADJ80_09285;	cysteine transport [GO:0042883]	integral component of membrane [GO:0016021]; plasma membrane [GO:0005886]	ATPase-coupled transmembrane transporter activity [GO:0042626]; ATP binding [GO:0005524]
A0A369ZBF0	A0A369ZBF0_AGGAP	unreviewed	Peptidoglycan D,D-transpeptidase MrdA (EC 3.4.16.4) (Penicillin-binding protein 2) (PBP-2)	mrdA DPV99_06720	Aggregatibacter aphrophilus (Haemophilus aphrophilus)	integral component of plasma membrane [GO:0005887]; penicillin binding [GO:0008658]; serine-type D-Ala-D-Ala carboxypeptidase activity [GO:0009002]; cell wall organization [GO:0071555]; peptidoglycan biosynthetic process [GO:0009252]; regulation of cell shape [GO:0008360]		cell wall organization [GO:0071555]; peptidoglycan biosynthetic process [GO:0009252]; regulation of cell shape [GO:0008360]	integral component of plasma membrane [GO:0005887]	penicillin binding [GO:0008658]; serine-type D-Ala-D-Ala carboxypeptidase activity [GO:0009002]
A0A3M6NRJ9	A0A3M6NRJ9_AGGAP	unreviewed	ABC transporter ATP-binding protein/permease	DOL88_08725	Aggregatibacter aphrophilus (Haemophilus aphrophilus)	integral component of membrane [GO:0016021]; plasma membrane [GO:0005886]; ATP binding [GO:0005524]; ATPase-coupled transmembrane transporter activity [GO:0042626]			integral component of membrane [GO:0016021]; plasma membrane [GO:0005886]	ATPase-coupled transmembrane transporter activity [GO:0042626]; ATP binding [GO:0005524]
A0A336N971	A0A336N971_AGGAP	unreviewed	tRNA pseudouridine synthase D (EC 5.4.99.27) (tRNA pseudouridine(13) synthase) (tRNA pseudouridylate synthase D) (tRNA-uridine isomerase D)	truD NCTC5908_02541	Aggregatibacter aphrophilus (Haemophilus aphrophilus)	RNA binding [GO:0003723]; tRNA pseudouridine synthase activity [GO:0106029]; tRNA pseudouridine synthesis [GO:0031119]		tRNA pseudouridine synthesis [GO:0031119]		RNA binding [GO:0003723]; tRNA pseudouridine synthase activity [GO:0106029]
A0A3M6PEV2	A0A3M6PEV2_AGGAP	unreviewed	Maltose operon protein MalM	DOL88_03520	Aggregatibacter aphrophilus (Haemophilus aphrophilus)	periplasmic space [GO:0042597]; carbohydrate transport [GO:0008643]	aaz:ADJ80_08645;	carbohydrate transport [GO:0008643]	periplasmic space [GO:0042597]
A0A3M6P7E4	A0A3M6P7E4_AGGAP	unreviewed	Purine nucleoside phosphoramidase	DOL88_04590	Aggregatibacter aphrophilus (Haemophilus aphrophilus)	catalytic activity [GO:0003824]	aaz:ADJ80_05095;			catalytic activity [GO:0003824]
A0A3M6P5K0	A0A3M6P5K0_AGGAP	unreviewed	Magnesium/cobalt transporter CorC	DOL88_05560	Aggregatibacter aphrophilus (Haemophilus aphrophilus)	flavin adenine dinucleotide binding [GO:0050660]	aaz:ADJ80_05745;			flavin adenine dinucleotide binding [GO:0050660]
A0A369Z955	A0A369Z955_AGGAP	unreviewed	Beta-hexosaminidase (EC 3.2.1.52) (Beta-N-acetylhexosaminidase) (N-acetyl-beta-glucosaminidase)	nagZ DPV99_05910	Aggregatibacter aphrophilus (Haemophilus aphrophilus)	cytoplasm [GO:0005737]; beta-N-acetylhexosaminidase activity [GO:0004563]; N-acetyl-beta-D-galactosaminidase activity [GO:0102148]; carbohydrate metabolic process [GO:0005975]; cell cycle [GO:0007049]; cell division [GO:0051301]; cell wall organization [GO:0071555]; peptidoglycan biosynthetic process [GO:0009252]; peptidoglycan turnover [GO:0009254]; regulation of cell shape [GO:0008360]		carbohydrate metabolic process [GO:0005975]; cell cycle [GO:0007049]; cell division [GO:0051301]; cell wall organization [GO:0071555]; peptidoglycan biosynthetic process [GO:0009252]; peptidoglycan turnover [GO:0009254]; regulation of cell shape [GO:0008360]	cytoplasm [GO:0005737]	beta-N-acetylhexosaminidase activity [GO:0004563]; N-acetyl-beta-D-galactosaminidase activity [GO:0102148]
A0A369ZDX6	A0A369ZDX6_AGGAP	unreviewed	YdcF family protein	DPV99_00255	Aggregatibacter aphrophilus (Haemophilus aphrophilus)	integral component of membrane [GO:0016021]			integral component of membrane [GO:0016021]
A0A0K1N403	A0A0K1N403_AGGAP	unreviewed	GTP cyclohydrolase 1 (EC 3.5.4.16) (GTP cyclohydrolase I) (GTP-CH-I)	folE DOL88_03535 DPV99_00430	Aggregatibacter aphrophilus (Haemophilus aphrophilus)	GTP binding [GO:0005525]; GTP cyclohydrolase I activity [GO:0003934]; zinc ion binding [GO:0008270]; 7,8-dihydroneopterin 3'-triphosphate biosynthetic process [GO:0035998]; one-carbon metabolic process [GO:0006730]; tetrahydrofolate biosynthetic process [GO:0046654]	aaz:ADJ80_08630;	7,8-dihydroneopterin 3'-triphosphate biosynthetic process [GO:0035998]; one-carbon metabolic process [GO:0006730]; tetrahydrofolate biosynthetic process [GO:0046654]		GTP binding [GO:0005525]; GTP cyclohydrolase I activity [GO:0003934]; zinc ion binding [GO:0008270]
A0A3M6P203	A0A3M6P203_AGGAP	unreviewed	S-adenosylmethionine:tRNA ribosyltransferase-isomerase (EC 2.4.99.17) (Queuosine biosynthesis protein QueA)	queA DOL88_07715	Aggregatibacter aphrophilus (Haemophilus aphrophilus)	cytoplasm [GO:0005737]; isomerase activity [GO:0016853]; transferase activity, transferring glycosyl groups [GO:0016757]; queuosine biosynthetic process [GO:0008616]	aaz:ADJ80_10425;	queuosine biosynthetic process [GO:0008616]	cytoplasm [GO:0005737]	isomerase activity [GO:0016853]; transferase activity, transferring glycosyl groups [GO:0016757]
A0A3M6P297	A0A3M6P297_AGGAP	unreviewed	LPS export ABC transporter permease LptG	DOL88_07325	Aggregatibacter aphrophilus (Haemophilus aphrophilus)	ATP-binding cassette (ABC) transporter complex [GO:0043190]; transmembrane transport [GO:0055085]	aaz:ADJ80_06075;	transmembrane transport [GO:0055085]	ATP-binding cassette (ABC) transporter complex [GO:0043190]
A0A3M6PHM8	A0A3M6PHM8_AGGAP	unreviewed	Uracil-DNA glycosylase family protein	DOL88_01880	Aggregatibacter aphrophilus (Haemophilus aphrophilus)		aaz:ADJ80_04350;
A0A3M6PIN7	A0A3M6PIN7_AGGAP	unreviewed	Glycosyltransferase	DOL88_01670	Aggregatibacter aphrophilus (Haemophilus aphrophilus)	transferase activity [GO:0016740]	aaz:ADJ80_09315;			transferase activity [GO:0016740]
A0A3M6PFD3	A0A3M6PFD3_AGGAP	unreviewed	DNA-binding protein	DOL88_03395	Aggregatibacter aphrophilus (Haemophilus aphrophilus)	DNA binding [GO:0003677]				DNA binding [GO:0003677]
A0A3M6NM10	A0A3M6NM10_AGGAP	unreviewed	Pyrroline-5-carboxylate reductase (P5C reductase) (P5CR) (EC 1.5.1.2) (PCA reductase)	proC DOL88_10060	Aggregatibacter aphrophilus (Haemophilus aphrophilus)	cytoplasm [GO:0005737]; pyrroline-5-carboxylate reductase activity [GO:0004735]; L-proline biosynthetic process [GO:0055129]		L-proline biosynthetic process [GO:0055129]	cytoplasm [GO:0005737]	pyrroline-5-carboxylate reductase activity [GO:0004735]
A0A3M6PDJ8	A0A3M6PDJ8_AGGAP	unreviewed	N-acetylglucosamine-6-phosphate deacetylase (EC 3.5.1.25)	DOL88_04070	Aggregatibacter aphrophilus (Haemophilus aphrophilus)	metal ion binding [GO:0046872]; N-acetylgalactosamine-6-phosphate deacetylase activity [GO:0047419]; N-acetylglucosamine-6-phosphate deacetylase activity [GO:0008448]; carbohydrate metabolic process [GO:0005975]; N-acetylglucosamine metabolic process [GO:0006044]	aaz:ADJ80_07015;	carbohydrate metabolic process [GO:0005975]; N-acetylglucosamine metabolic process [GO:0006044]		metal ion binding [GO:0046872]; N-acetylgalactosamine-6-phosphate deacetylase activity [GO:0047419]; N-acetylglucosamine-6-phosphate deacetylase activity [GO:0008448]
A0A336N2T1	A0A336N2T1_AGGAP	unreviewed	Acyl-CoA thioesterase 2 (EC 3.1.2.-)	tesB NCTC5908_00091	Aggregatibacter aphrophilus (Haemophilus aphrophilus)	acyl-CoA hydrolase activity [GO:0047617]; acyl-CoA metabolic process [GO:0006637]		acyl-CoA metabolic process [GO:0006637]		acyl-CoA hydrolase activity [GO:0047617]
A0A3M6NQZ2	A0A3M6NQZ2_AGGAP	unreviewed	Bis(5'-nucleosyl)-tetraphosphatase, symmetrical (EC 3.6.1.41) (Ap4A hydrolase) (Diadenosine 5',5'''-P1,P4-tetraphosphate pyrophosphohydrolase) (Diadenosine tetraphosphatase)	apaH DOL88_09490	Aggregatibacter aphrophilus (Haemophilus aphrophilus)	bis(5'-nucleosyl)-tetraphosphatase (symmetrical) activity [GO:0008803]	aaz:ADJ80_03575;			bis(5'-nucleosyl)-tetraphosphatase (symmetrical) activity [GO:0008803]
A0A3M6P1Z8	A0A3M6P1Z8_AGGAP	unreviewed	2-isopropylmalate synthase (EC 2.3.3.13) (Alpha-IPM synthase) (Alpha-isopropylmalate synthase)	leuA DOL88_07460	Aggregatibacter aphrophilus (Haemophilus aphrophilus)	2-isopropylmalate synthase activity [GO:0003852]; branched-chain amino acid biosynthetic process [GO:0009082]; leucine biosynthetic process [GO:0009098]		branched-chain amino acid biosynthetic process [GO:0009082]; leucine biosynthetic process [GO:0009098]		2-isopropylmalate synthase activity [GO:0003852]
A0A336N7U3	A0A336N7U3_AGGAP	unreviewed	Glycyl-glycine endopeptidase lytM (EC 3.4.24.75)	lytM NCTC5908_02347	Aggregatibacter aphrophilus (Haemophilus aphrophilus)	integral component of membrane [GO:0016021]; hydrolase activity [GO:0016787]			integral component of membrane [GO:0016021]	hydrolase activity [GO:0016787]
A0A0K1N5G5	A0A0K1N5G5_AGGAP	unreviewed	MerR family transcriptional regulator	DPV99_11150	Aggregatibacter aphrophilus (Haemophilus aphrophilus)		aaz:ADJ80_09850;
A0A3M6NIG1	A0A3M6NIG1_AGGAP	unreviewed	N-acetylmuramic acid 6-phosphate etherase (MurNAc-6-P etherase) (EC 4.2.1.126) (N-acetylmuramic acid 6-phosphate hydrolase) (N-acetylmuramic acid 6-phosphate lyase)	murQ DOL88_10855	Aggregatibacter aphrophilus (Haemophilus aphrophilus)	carbohydrate derivative binding [GO:0097367]; carbon-oxygen lyase activity [GO:0016835]; 1,6-anhydro-N-acetyl-beta-muramic acid catabolic process [GO:0097175]; amino sugar catabolic process [GO:0046348]; carbohydrate metabolic process [GO:0005975]; N-acetylmuramic acid catabolic process [GO:0097173]; peptidoglycan turnover [GO:0009254]		1,6-anhydro-N-acetyl-beta-muramic acid catabolic process [GO:0097175]; amino sugar catabolic process [GO:0046348]; carbohydrate metabolic process [GO:0005975]; N-acetylmuramic acid catabolic process [GO:0097173]; peptidoglycan turnover [GO:0009254]		carbohydrate derivative binding [GO:0097367]; carbon-oxygen lyase activity [GO:0016835]
A0A3M6PG61	A0A3M6PG61_AGGAP	unreviewed	Thiol:disulfide interchange protein	DOL88_02310	Aggregatibacter aphrophilus (Haemophilus aphrophilus)	periplasmic space [GO:0042597]; oxidoreductase activity [GO:0016491]			periplasmic space [GO:0042597]	oxidoreductase activity [GO:0016491]
A0A0K1N1B1	A0A0K1N1B1_AGGAP	unreviewed	50S ribosomal protein L18	rplR DOL88_06550 NCTC5908_02131	Aggregatibacter aphrophilus (Haemophilus aphrophilus)	ribosome [GO:0005840]; rRNA binding [GO:0019843]; structural constituent of ribosome [GO:0003735]; translation [GO:0006412]	aaz:ADJ80_03495;	translation [GO:0006412]	ribosome [GO:0005840]	rRNA binding [GO:0019843]; structural constituent of ribosome [GO:0003735]
A0A3M6P217	A0A3M6P217_AGGAP	unreviewed	Protein-export membrane protein SecF	secF DOL88_07680	Aggregatibacter aphrophilus (Haemophilus aphrophilus)	integral component of membrane [GO:0016021]; plasma membrane [GO:0005886]; P-P-bond-hydrolysis-driven protein transmembrane transporter activity [GO:0015450]; intracellular protein transmembrane transport [GO:0065002]; protein targeting [GO:0006605]; protein transport by the Sec complex [GO:0043952]	aaz:ADJ80_10460;	intracellular protein transmembrane transport [GO:0065002]; protein targeting [GO:0006605]; protein transport by the Sec complex [GO:0043952]	integral component of membrane [GO:0016021]; plasma membrane [GO:0005886]	P-P-bond-hydrolysis-driven protein transmembrane transporter activity [GO:0015450]
A0A3M6PFB1	A0A3M6PFB1_AGGAP	unreviewed	Lipopolysaccharide heptosyltransferase family protein	DOL88_02770	Aggregatibacter aphrophilus (Haemophilus aphrophilus)	transferase activity, transferring glycosyl groups [GO:0016757]	aaz:ADJ80_01175;			transferase activity, transferring glycosyl groups [GO:0016757]
A0A0K1N5X6	A0A0K1N5X6_AGGAP	unreviewed	DNA-directed RNA polymerase subunit omega (RNAP omega subunit) (EC 2.7.7.6) (RNA polymerase omega subunit) (Transcriptase subunit omega)	rpoZ DOL88_03345 DPV99_06255 NCTC5908_00503	Aggregatibacter aphrophilus (Haemophilus aphrophilus)	DNA binding [GO:0003677]; DNA-directed 5'-3' RNA polymerase activity [GO:0003899]; transcription, DNA-templated [GO:0006351]	aaz:ADJ80_10995;	transcription, DNA-templated [GO:0006351]		DNA binding [GO:0003677]; DNA-directed 5'-3' RNA polymerase activity [GO:0003899]
A0A336N656	A0A336N656_AGGAP	unreviewed	Inositol-1-monophosphatase (EC 3.1.3.25)	suhB_2 DOL88_07625 NCTC5908_00380	Aggregatibacter aphrophilus (Haemophilus aphrophilus)	inositol monophosphate 1-phosphatase activity [GO:0008934]; inositol monophosphate 3-phosphatase activity [GO:0052832]; inositol monophosphate 4-phosphatase activity [GO:0052833]; metal ion binding [GO:0046872]; inositol phosphate dephosphorylation [GO:0046855]; phosphatidylinositol phosphorylation [GO:0046854]; transcription antitermination [GO:0031564]		inositol phosphate dephosphorylation [GO:0046855]; phosphatidylinositol phosphorylation [GO:0046854]; transcription antitermination [GO:0031564]		inositol monophosphate 1-phosphatase activity [GO:0008934]; inositol monophosphate 3-phosphatase activity [GO:0052832]; inositol monophosphate 4-phosphatase activity [GO:0052833]; metal ion binding [GO:0046872]
A0A336N1J9	A0A336N1J9_AGGAP	unreviewed	Inner membrane protein ybbJ	ybbJ NCTC5908_00175	Aggregatibacter aphrophilus (Haemophilus aphrophilus)	integral component of membrane [GO:0016021]			integral component of membrane [GO:0016021]
A0A0K1N4E9	A0A0K1N4E9_AGGAP	unreviewed	Transcriptional repressor NrdR	nrdR DOL88_07875 NCTC5908_00128	Aggregatibacter aphrophilus (Haemophilus aphrophilus)	ATP binding [GO:0005524]; DNA binding [GO:0003677]; zinc ion binding [GO:0008270]; negative regulation of transcription, DNA-templated [GO:0045892]	aaz:ADJ80_09435;	negative regulation of transcription, DNA-templated [GO:0045892]		ATP binding [GO:0005524]; DNA binding [GO:0003677]; zinc ion binding [GO:0008270]
A0A3M6PGY0	A0A3M6PGY0_AGGAP	unreviewed	30S ribosomal protein S16	rpsP DOL88_02095	Aggregatibacter aphrophilus (Haemophilus aphrophilus)	ribosome [GO:0005840]; structural constituent of ribosome [GO:0003735]; translation [GO:0006412]	aaz:ADJ80_04140;	translation [GO:0006412]	ribosome [GO:0005840]	structural constituent of ribosome [GO:0003735]
A0A3M6PHJ2	A0A3M6PHJ2_AGGAP	unreviewed	Cell division protein ZipA	zipA DOL88_01905	Aggregatibacter aphrophilus (Haemophilus aphrophilus)	cell division site [GO:0032153]; integral component of plasma membrane [GO:0005887]; cell septum assembly [GO:0090529]; FtsZ-dependent cytokinesis [GO:0043093]	aaz:ADJ80_04325;	cell septum assembly [GO:0090529]; FtsZ-dependent cytokinesis [GO:0043093]	cell division site [GO:0032153]; integral component of plasma membrane [GO:0005887]
A0A369ZCK4	A0A369ZCK4_AGGAP	unreviewed	cAMP regulatory protein (cAMP-activated global transcriptional regulator CRP)	crp DPV99_04315 NCTC5908_02074	Aggregatibacter aphrophilus (Haemophilus aphrophilus)	DNA binding [GO:0003677]; DNA-binding transcription factor activity [GO:0003700]				DNA binding [GO:0003677]; DNA-binding transcription factor activity [GO:0003700]
A0A369ZA61	A0A369ZA61_AGGAP	unreviewed	PTS fructose transporter subunit EIIBC	DPV99_08340	Aggregatibacter aphrophilus (Haemophilus aphrophilus)	integral component of membrane [GO:0016021]; plasma membrane [GO:0005886]; carbohydrate:proton symporter activity [GO:0005351]; protein-N(PI)-phosphohistidine-fructose phosphotransferase system transporter activity [GO:0022877]; phosphoenolpyruvate-dependent sugar phosphotransferase system [GO:0009401]		phosphoenolpyruvate-dependent sugar phosphotransferase system [GO:0009401]	integral component of membrane [GO:0016021]; plasma membrane [GO:0005886]	carbohydrate:proton symporter activity [GO:0005351]; protein-N(PI)-phosphohistidine-fructose phosphotransferase system transporter activity [GO:0022877]
A0A0K1N059	A0A0K1N059_AGGAP	unreviewed	Nucleoside permease	nupX DOL88_02760 NCTC5908_00855	Aggregatibacter aphrophilus (Haemophilus aphrophilus)	integral component of membrane [GO:0016021]; nucleoside transmembrane transporter activity [GO:0005337]	aaz:ADJ80_01165;		integral component of membrane [GO:0016021]	nucleoside transmembrane transporter activity [GO:0005337]
A0A3M6P831	A0A3M6P831_AGGAP	unreviewed	Co-chaperone protein DjlA	djlA DOL88_04750	Aggregatibacter aphrophilus (Haemophilus aphrophilus)	integral component of membrane [GO:0016021]; plasma membrane [GO:0005886]; chaperone binding [GO:0051087]			integral component of membrane [GO:0016021]; plasma membrane [GO:0005886]	chaperone binding [GO:0051087]
A0A3M6P1P1	A0A3M6P1P1_AGGAP	unreviewed	5-deoxy-glucuronate isomerase (EC 5.3.1.30)	iolB DOL88_07620	Aggregatibacter aphrophilus (Haemophilus aphrophilus)	5-deoxy-D-glucuronate isomerase activity [GO:0102482]; glucuronate isomerase activity [GO:0008880]; inositol catabolic process [GO:0019310]		inositol catabolic process [GO:0019310]		5-deoxy-D-glucuronate isomerase activity [GO:0102482]; glucuronate isomerase activity [GO:0008880]
A0A3M6NSL9	A0A3M6NSL9_AGGAP	unreviewed	Outer membrane-stress sensor serine endopeptidase DegS	degS DOL88_07865	Aggregatibacter aphrophilus (Haemophilus aphrophilus)	serine-type endopeptidase activity [GO:0004252]				serine-type endopeptidase activity [GO:0004252]
A0A0K1N3N1	A0A0K1N3N1_AGGAP	unreviewed	(2E,6E)-farnesyl diphosphate synthase (EC 2.5.1.10)	DOL88_06810 DPV99_01250	Aggregatibacter aphrophilus (Haemophilus aphrophilus)	geranyltranstransferase activity [GO:0004337]; isoprenoid biosynthetic process [GO:0008299]	aaz:ADJ80_07850;	isoprenoid biosynthetic process [GO:0008299]		geranyltranstransferase activity [GO:0004337]
A0A336N801	A0A336N801_AGGAP	unreviewed	Biotin carboxyl carrier protein of acetyl-CoA carboxylase	accB NCTC5908_01792	Aggregatibacter aphrophilus (Haemophilus aphrophilus)	acetyl-CoA carboxylase complex [GO:0009317]; acetyl-CoA carboxylase activity [GO:0003989]; fatty acid biosynthetic process [GO:0006633]		fatty acid biosynthetic process [GO:0006633]	acetyl-CoA carboxylase complex [GO:0009317]	acetyl-CoA carboxylase activity [GO:0003989]
A0A3M6PP18	A0A3M6PP18_AGGAP	unreviewed	Uncharacterized protein	DOL88_00510	Aggregatibacter aphrophilus (Haemophilus aphrophilus)		aaz:ADJ80_00680;
A0A3M6P2B4	A0A3M6P2B4_AGGAP	unreviewed	Malonyl-[acyl-carrier protein] O-methyltransferase (Malonyl-ACP O-methyltransferase) (EC 2.1.1.197) (Biotin synthesis protein BioC)	bioC DOL88_07040	Aggregatibacter aphrophilus (Haemophilus aphrophilus)	carboxyl-O-methyltransferase activity [GO:0010340]; malonyl-CoA methyltransferase activity [GO:0102130]; biotin biosynthetic process [GO:0009102]; methylation [GO:0032259]		biotin biosynthetic process [GO:0009102]; methylation [GO:0032259]		carboxyl-O-methyltransferase activity [GO:0010340]; malonyl-CoA methyltransferase activity [GO:0102130]
A0A3M6NR95	A0A3M6NR95_AGGAP	unreviewed	Uncharacterized protein	DOL88_08955	Aggregatibacter aphrophilus (Haemophilus aphrophilus)	integral component of membrane [GO:0016021]	aaz:ADJ80_10130;		integral component of membrane [GO:0016021]
A0A3M6PLE2	A0A3M6PLE2_AGGAP	unreviewed	GMP/IMP nucleotidase	DOL88_01460	Aggregatibacter aphrophilus (Haemophilus aphrophilus)	hydrolase activity [GO:0016787]	aaz:ADJ80_03025;			hydrolase activity [GO:0016787]
A0A336N4W5	A0A336N4W5_AGGAP	unreviewed	1-acylglycerol-3-phosphate O-acyltransferases	NCTC5908_00697	Aggregatibacter aphrophilus (Haemophilus aphrophilus)	transferase activity, transferring acyl groups [GO:0016746]				transferase activity, transferring acyl groups [GO:0016746]
A0A336N798	A0A336N798_AGGAP	unreviewed	UDP-3-O-acylglucosamine N-acyltransferase (EC 2.3.1.-)	lpxD NCTC5908_00705	Aggregatibacter aphrophilus (Haemophilus aphrophilus)	N-acyltransferase activity [GO:0016410]; lipid A biosynthetic process [GO:0009245]		lipid A biosynthetic process [GO:0009245]		N-acyltransferase activity [GO:0016410]
A0A3M6NLU2	A0A3M6NLU2_AGGAP	unreviewed	Uncharacterized protein	DOL88_10275	Aggregatibacter aphrophilus (Haemophilus aphrophilus)		aaz:ADJ80_04750;
A0A3M6PKT5	A0A3M6PKT5_AGGAP	unreviewed	Hydrogenase expression/formation protein HypE	hypE DOL88_00855	Aggregatibacter aphrophilus (Haemophilus aphrophilus)		aaz:ADJ80_09775;
A0A0K1N1W9	A0A0K1N1W9_AGGAP	unreviewed	Cell division protein ZapB	zapB DOL88_08765 NCTC5908_02582	Aggregatibacter aphrophilus (Haemophilus aphrophilus)	cytoplasm [GO:0005737]; division septum assembly [GO:0000917]; FtsZ-dependent cytokinesis [GO:0043093]	aaz:ADJ80_02565;	division septum assembly [GO:0000917]; FtsZ-dependent cytokinesis [GO:0043093]	cytoplasm [GO:0005737]
A0A3M6PLD6	A0A3M6PLD6_AGGAP	unreviewed	6,7-dimethyl-8-ribityllumazine synthase (DMRL synthase) (LS) (Lumazine synthase) (EC 2.5.1.78)	ribH DOL88_01275	Aggregatibacter aphrophilus (Haemophilus aphrophilus)	riboflavin synthase complex [GO:0009349]; 6,7-dimethyl-8-ribityllumazine synthase activity [GO:0000906]; riboflavin biosynthetic process [GO:0009231]		riboflavin biosynthetic process [GO:0009231]	riboflavin synthase complex [GO:0009349]	6,7-dimethyl-8-ribityllumazine synthase activity [GO:0000906]
A0A3M6NGM4	A0A3M6NGM4_AGGAP	unreviewed	PTS maltose transporter subunit IIBC	DOL88_11245	Aggregatibacter aphrophilus (Haemophilus aphrophilus)	integral component of membrane [GO:0016021]; plasma membrane [GO:0005886]; kinase activity [GO:0016301]; protein-N(PI)-phosphohistidine-sugar phosphotransferase activity [GO:0008982]; phosphoenolpyruvate-dependent sugar phosphotransferase system [GO:0009401]	aaz:ADJ80_10535;	phosphoenolpyruvate-dependent sugar phosphotransferase system [GO:0009401]	integral component of membrane [GO:0016021]; plasma membrane [GO:0005886]	kinase activity [GO:0016301]; protein-N(PI)-phosphohistidine-sugar phosphotransferase activity [GO:0008982]
A0A3M6NQQ8	A0A3M6NQQ8_AGGAP	unreviewed	Uncharacterized protein	DOL88_09590	Aggregatibacter aphrophilus (Haemophilus aphrophilus)	unfolded protein binding [GO:0051082]; protein tetramerization [GO:0051262]; protein transport [GO:0015031]	aaz:ADJ80_01860;	protein tetramerization [GO:0051262]; protein transport [GO:0015031]		unfolded protein binding [GO:0051082]
A0A3M6P2H9	A0A3M6P2H9_AGGAP	unreviewed	50S ribosomal protein L20	rplT DOL88_06790	Aggregatibacter aphrophilus (Haemophilus aphrophilus)	ribosome [GO:0005840]; rRNA binding [GO:0019843]; structural constituent of ribosome [GO:0003735]; ribosomal large subunit assembly [GO:0000027]; translation [GO:0006412]	aaz:ADJ80_07835;	ribosomal large subunit assembly [GO:0000027]; translation [GO:0006412]	ribosome [GO:0005840]	rRNA binding [GO:0019843]; structural constituent of ribosome [GO:0003735]
A0A0K1N1E4	A0A0K1N1E4_AGGAP	unreviewed	Shikimate kinase (SK) (EC 2.7.1.71)	aroK DOL88_00325 DPV99_04270	Aggregatibacter aphrophilus (Haemophilus aphrophilus)	cytoplasm [GO:0005737]; ATP binding [GO:0005524]; magnesium ion binding [GO:0000287]; shikimate kinase activity [GO:0004765]; aromatic amino acid family biosynthetic process [GO:0009073]; cellular amino acid biosynthetic process [GO:0008652]; chorismate biosynthetic process [GO:0009423]	aaz:ADJ80_03675;	aromatic amino acid family biosynthetic process [GO:0009073]; cellular amino acid biosynthetic process [GO:0008652]; chorismate biosynthetic process [GO:0009423]	cytoplasm [GO:0005737]	ATP binding [GO:0005524]; magnesium ion binding [GO:0000287]; shikimate kinase activity [GO:0004765]
A0A0K1N402	A0A0K1N402_AGGAP	unreviewed	RNA polymerase-binding transcription factor DksA	dksA DOL88_05415 NCTC5908_01258	Aggregatibacter aphrophilus (Haemophilus aphrophilus)	cytoplasm [GO:0005737]; zinc ion binding [GO:0008270]; regulation of gene expression [GO:0010468]	aaz:ADJ80_08825;	regulation of gene expression [GO:0010468]	cytoplasm [GO:0005737]	zinc ion binding [GO:0008270]
A0A0K1N516	A0A0K1N516_AGGAP	unreviewed	50S ribosomal protein L21	rplU DOL88_11465 DPV99_03550 NCTC5908_00445	Aggregatibacter aphrophilus (Haemophilus aphrophilus)	ribosome [GO:0005840]; rRNA binding [GO:0019843]; structural constituent of ribosome [GO:0003735]; translation [GO:0006412]	aaz:ADJ80_10755;	translation [GO:0006412]	ribosome [GO:0005840]	rRNA binding [GO:0019843]; structural constituent of ribosome [GO:0003735]
A0A3M6PDR1	A0A3M6PDR1_AGGAP	unreviewed	Catabolite repressor/activator	DOL88_03600	Aggregatibacter aphrophilus (Haemophilus aphrophilus)	DNA binding [GO:0003677]; regulation of transcription, DNA-templated [GO:0006355]		regulation of transcription, DNA-templated [GO:0006355]		DNA binding [GO:0003677]
A0A369Z5R8	A0A369Z5R8_AGGAP	unreviewed	ABC transporter ATP-binding protein	DPV99_09360	Aggregatibacter aphrophilus (Haemophilus aphrophilus)	integral component of membrane [GO:0016021]; plasma membrane [GO:0005886]; ATP binding [GO:0005524]; ATPase-coupled transmembrane transporter activity [GO:0042626]			integral component of membrane [GO:0016021]; plasma membrane [GO:0005886]	ATPase-coupled transmembrane transporter activity [GO:0042626]; ATP binding [GO:0005524]
A0A3M6NII1	A0A3M6NII1_AGGAP	unreviewed	Murein hydrolase activator EnvC	DOL88_10670	Aggregatibacter aphrophilus (Haemophilus aphrophilus)	hydrolase activity [GO:0016787]				hydrolase activity [GO:0016787]
A0A3M6NR92	A0A3M6NR92_AGGAP	unreviewed	VWFA domain-containing protein	DOL88_08960	Aggregatibacter aphrophilus (Haemophilus aphrophilus)	integral component of membrane [GO:0016021]			integral component of membrane [GO:0016021]
A0A3M6PQV6	A0A3M6PQV6_AGGAP	unreviewed	Transcriptional regulator	DOL88_00250	Aggregatibacter aphrophilus (Haemophilus aphrophilus)	ATP binding [GO:0005524]; DNA binding [GO:0003677]; transcription factor binding [GO:0008134]; regulation of transcription, DNA-templated [GO:0006355]	aaz:ADJ80_07285;	regulation of transcription, DNA-templated [GO:0006355]		ATP binding [GO:0005524]; DNA binding [GO:0003677]; transcription factor binding [GO:0008134]
A0A3M6P5Q1	A0A3M6P5Q1_AGGAP	unreviewed	D-alanyl-D-alanine carboxypeptidase family protein	DOL88_05690	Aggregatibacter aphrophilus (Haemophilus aphrophilus)	carboxypeptidase activity [GO:0004180]	aaz:ADJ80_05620;			carboxypeptidase activity [GO:0004180]
A0A336N943	A0A336N943_AGGAP	unreviewed	DUF4123 domain-containing protein	NCTC5908_01283	Aggregatibacter aphrophilus (Haemophilus aphrophilus)
A0A0K1N457	A0A0K1N457_AGGAP	unreviewed	HTH-type transcriptional regulator CysB	DOL88_03810 DPV99_00340	Aggregatibacter aphrophilus (Haemophilus aphrophilus)	DNA-binding transcription factor activity [GO:0003700]	aaz:ADJ80_07495;			DNA-binding transcription factor activity [GO:0003700]
A0A448F7J4	A0A448F7J4_AGGAP	unreviewed	Bifunctional glutamine synthetase adenylyltransferase/adenylyl-removing enzyme (ATP:glutamine synthetase adenylyltransferase) (ATase) [Includes: Glutamine synthetase adenylyl-L-tyrosine phosphorylase (EC 2.7.7.89) (Adenylyl removase) (AR) (AT-N); Glutamine synthetase adenylyl transferase (EC 2.7.7.42) (Adenylyl transferase) (AT) (AT-C)]	glnE NCTC5906_00690	Aggregatibacter aphrophilus ATCC 33389	[glutamate-ammonia-ligase] adenylyltransferase activity [GO:0008882]; [glutamine synthetase]-adenylyl-L-tyrosine phosphorylase [GO:0047388]; ATP binding [GO:0005524]; ligase activity [GO:0016874]; magnesium ion binding [GO:0000287]; regulation of glutamine family amino acid metabolic process [GO:0000820]		regulation of glutamine family amino acid metabolic process [GO:0000820]		[glutamate-ammonia-ligase] adenylyltransferase activity [GO:0008882]; [glutamine synthetase]-adenylyl-L-tyrosine phosphorylase [GO:0047388]; ATP binding [GO:0005524]; ligase activity [GO:0016874]; magnesium ion binding [GO:0000287]
A0A3M6P569	A0A3M6P569_AGGAP	unreviewed	Probable 2-(5''-triphosphoribosyl)-3'-dephosphocoenzyme-A synthase (2-(5''-triphosphoribosyl)-3'-dephospho-CoA synthase) (EC 2.4.2.52)	citG DOL88_05590	Aggregatibacter aphrophilus (Haemophilus aphrophilus)	ATP binding [GO:0005524]; holo-citrate lyase synthase activity [GO:0050519]; triphosphoribosyl-dephospho-CoA synthase activity [GO:0046917]; phosphorylation [GO:0016310]; prosthetic group biosynthetic process [GO:0051191]		phosphorylation [GO:0016310]; prosthetic group biosynthetic process [GO:0051191]		ATP binding [GO:0005524]; holo-citrate lyase synthase activity [GO:0050519]; triphosphoribosyl-dephospho-CoA synthase activity [GO:0046917]
A0A3M6NIG5	A0A3M6NIG5_AGGAP	unreviewed	Endonuclease	DOL88_10635	Aggregatibacter aphrophilus (Haemophilus aphrophilus)	endonuclease activity [GO:0004519]	aaz:ADJ80_06290;			endonuclease activity [GO:0004519]
A0A3M6P243	A0A3M6P243_AGGAP	unreviewed	HlyC/CorC family transporter	DOL88_07515	Aggregatibacter aphrophilus (Haemophilus aphrophilus)	integral component of membrane [GO:0016021]; flavin adenine dinucleotide binding [GO:0050660]	aaz:ADJ80_00565;		integral component of membrane [GO:0016021]	flavin adenine dinucleotide binding [GO:0050660]
A0A3M6PEJ6	A0A3M6PEJ6_AGGAP	unreviewed	ATP-binding cassette domain-containing protein	DOL88_03200	Aggregatibacter aphrophilus (Haemophilus aphrophilus)	integral component of membrane [GO:0016021]; plasma membrane [GO:0005886]; ATP binding [GO:0005524]; ATPase-coupled transmembrane transporter activity [GO:0042626]			integral component of membrane [GO:0016021]; plasma membrane [GO:0005886]	ATPase-coupled transmembrane transporter activity [GO:0042626]; ATP binding [GO:0005524]
A0A3M6PDP2	A0A3M6PDP2_AGGAP	unreviewed	Maltoporin LamB	lamB DOL88_03515	Aggregatibacter aphrophilus (Haemophilus aphrophilus)	pore complex [GO:0046930]; porin activity [GO:0015288]; carbohydrate transmembrane transport [GO:0034219]	aaz:ADJ80_08650;	carbohydrate transmembrane transport [GO:0034219]	pore complex [GO:0046930]	porin activity [GO:0015288]
A0A3M6PGS5	A0A3M6PGS5_AGGAP	unreviewed	Beta-ketoacyl-ACP synthase	DOL88_02925	Aggregatibacter aphrophilus (Haemophilus aphrophilus)	3-oxoacyl-[acyl-carrier-protein] synthase activity [GO:0004315]; fatty acid biosynthetic process [GO:0006633]		fatty acid biosynthetic process [GO:0006633]		3-oxoacyl-[acyl-carrier-protein] synthase activity [GO:0004315]
A0A369ZF58	A0A369ZF58_AGGAP	unreviewed	Sodium/proline symporter (Proline permease)	putP DPV99_03150	Aggregatibacter aphrophilus (Haemophilus aphrophilus)	integral component of membrane [GO:0016021]; plasma membrane [GO:0005886]; proline:sodium symporter activity [GO:0005298]; sodium ion binding [GO:0031402]; proline transport [GO:0015824]		proline transport [GO:0015824]	integral component of membrane [GO:0016021]; plasma membrane [GO:0005886]	proline:sodium symporter activity [GO:0005298]; sodium ion binding [GO:0031402]
A0A369Z8Y9	A0A369Z8Y9_AGGAP	unreviewed	Peptidyl-prolyl cis-trans isomerase (EC 5.2.1.8)	DPV99_10565	Aggregatibacter aphrophilus (Haemophilus aphrophilus)	peptidyl-prolyl cis-trans isomerase activity [GO:0003755]				peptidyl-prolyl cis-trans isomerase activity [GO:0003755]
A0A3M6PID7	A0A3M6PID7_AGGAP	unreviewed	Ubiquinone/menaquinone biosynthesis C-methyltransferase UbiE (EC 2.1.1.163) (EC 2.1.1.201) (2-methoxy-6-polyprenyl-1,4-benzoquinol methylase) (Demethylmenaquinone methyltransferase)	ubiE DOL88_01475	Aggregatibacter aphrophilus (Haemophilus aphrophilus)	2-octaprenyl-6-methoxy-1,4-benzoquinone methylase activity [GO:0043333]; demethylmenaquinone methyltransferase activity [GO:0043770]; S-adenosylmethionine:2-demethylmenaquinol methyltransferase activity [GO:0102094]; S-adenosylmethionine:2-demethylmenaquinol-7 methyltransferase activity [GO:0102955]; S-adenosylmethionine:2-demethylquinol-8 methyltransferase activity [GO:0102027]; aerobic respirat…	aaz:ADJ80_03010;	aerobic respiration [GO:0009060]; menaquinone biosynthetic process [GO:0009234]; methylation [GO:0032259]; ubiquinone biosynthetic process [GO:0006744]		2-octaprenyl-6-methoxy-1,4-benzoquinone methylase activity [GO:0043333]; demethylmenaquinone methyltransferase activity [GO:0043770]; S-adenosylmethionine:2-demethylmenaquinol-7 methyltransferase activity [GO:0102955]; S-adenosylmethionine:2-demethylmenaquinol methyltransferase activity [GO:0102094]; S-adenosylmethionine:2-demethylquinol-8 methyltransferase activity [GO:0102027]
A0A3M6PR51	A0A3M6PR51_AGGAP	unreviewed	Type VI secretion system tip protein VgrG (Fragment)	DOL88_00190	Aggregatibacter aphrophilus (Haemophilus aphrophilus)
A0A3M6NSP9	A0A3M6NSP9_AGGAP	unreviewed	Branched-chain-amino-acid aminotransferase (EC 2.6.1.42)	DOL88_07895	Aggregatibacter aphrophilus (Haemophilus aphrophilus)	L-isoleucine transaminase activity [GO:0052656]; L-leucine transaminase activity [GO:0052654]; L-leucine:2-oxoglutarate aminotransferase activity [GO:0050048]; L-valine transaminase activity [GO:0052655]; isoleucine biosynthetic process [GO:0009097]; leucine biosynthetic process [GO:0009098]; valine biosynthetic process [GO:0009099]		isoleucine biosynthetic process [GO:0009097]; leucine biosynthetic process [GO:0009098]; valine biosynthetic process [GO:0009099]		L-isoleucine transaminase activity [GO:0052656]; L-leucine:2-oxoglutarate aminotransferase activity [GO:0050048]; L-leucine transaminase activity [GO:0052654]; L-valine transaminase activity [GO:0052655]
A0A0K1N448	A0A0K1N448_AGGAP	unreviewed	Pyridoxal kinase PdxY (PL kinase) (EC 2.7.1.35)	pdxY DOL88_04260 DPV99_02560	Aggregatibacter aphrophilus (Haemophilus aphrophilus)	ATP binding [GO:0005524]; magnesium ion binding [GO:0000287]; pyridoxal kinase activity [GO:0008478]; pyridoxal 5'-phosphate salvage [GO:0009443]	aaz:ADJ80_06840;	pyridoxal 5'-phosphate salvage [GO:0009443]		ATP binding [GO:0005524]; magnesium ion binding [GO:0000287]; pyridoxal kinase activity [GO:0008478]
A0A3M6PHV7	A0A3M6PHV7_AGGAP	unreviewed	Thioredoxin-disulfide reductase (Fragment)	DOL88_01630	Aggregatibacter aphrophilus (Haemophilus aphrophilus)	oxidoreductase activity [GO:0016491]				oxidoreductase activity [GO:0016491]
A0A3M6P756	A0A3M6P756_AGGAP	unreviewed	Nif3-like dinuclear metal center hexameric protein	DOL88_05205	Aggregatibacter aphrophilus (Haemophilus aphrophilus)		aaz:ADJ80_06475;
A0A3M6PC06	A0A3M6PC06_AGGAP	unreviewed	PTS glucose transporter subunit IIBC	DOL88_04115	Aggregatibacter aphrophilus (Haemophilus aphrophilus)	integral component of membrane [GO:0016021]; organelle inner membrane [GO:0019866]; plasma membrane [GO:0005886]; kinase activity [GO:0016301]; N-acetylglucosamine transmembrane transporter activity [GO:0015572]; protein-N(PI)-phosphohistidine-sugar phosphotransferase activity [GO:0008982]; phosphoenolpyruvate-dependent sugar phosphotransferase system [GO:0009401]	aaz:ADJ80_06970;	phosphoenolpyruvate-dependent sugar phosphotransferase system [GO:0009401]	integral component of membrane [GO:0016021]; organelle inner membrane [GO:0019866]; plasma membrane [GO:0005886]	kinase activity [GO:0016301]; N-acetylglucosamine transmembrane transporter activity [GO:0015572]; protein-N(PI)-phosphohistidine-sugar phosphotransferase activity [GO:0008982]
A0A336N7R8	A0A336N7R8_AGGAP	unreviewed	Uncharacterized protein	NCTC5908_01915	Aggregatibacter aphrophilus (Haemophilus aphrophilus)
A0A3M6PKE8	A0A3M6PKE8_AGGAP	unreviewed	33 kDa chaperonin (Heat shock protein 33 homolog) (HSP33)	hslO DOL88_01470	Aggregatibacter aphrophilus (Haemophilus aphrophilus)	cytoplasm [GO:0005737]; unfolded protein binding [GO:0051082]; protein folding [GO:0006457]	aaz:ADJ80_03015;	protein folding [GO:0006457]	cytoplasm [GO:0005737]	unfolded protein binding [GO:0051082]
A0A3M6P269	A0A3M6P269_AGGAP	unreviewed	Outer-membrane lipoprotein carrier protein	lolA DOL88_07190	Aggregatibacter aphrophilus (Haemophilus aphrophilus)	periplasmic space [GO:0042597]; lipoprotein localization to outer membrane [GO:0044874]; lipoprotein transport [GO:0042953]		lipoprotein localization to outer membrane [GO:0044874]; lipoprotein transport [GO:0042953]	periplasmic space [GO:0042597]
A0A3M6PDG1	A0A3M6PDG1_AGGAP	unreviewed	DUF2827 family protein	DOL88_04180	Aggregatibacter aphrophilus (Haemophilus aphrophilus)		aaz:ADJ80_06900;
A0A3M6NM02	A0A3M6NM02_AGGAP	unreviewed	DNA-binding protein	DOL88_10020	Aggregatibacter aphrophilus (Haemophilus aphrophilus)	DNA binding [GO:0003677]	aaz:ADJ80_05145;			DNA binding [GO:0003677]
A0A336N4V2	A0A336N4V2_AGGAP	unreviewed	Uncharacterized protein	NCTC5908_01286	Aggregatibacter aphrophilus (Haemophilus aphrophilus)	integral component of membrane [GO:0016021]			integral component of membrane [GO:0016021]
A0A336NAC3	A0A336NAC3_AGGAP	unreviewed	Fructose-1,6-bisphosphatase	glpX NCTC5908_02581	Aggregatibacter aphrophilus (Haemophilus aphrophilus)	fructose 1,6-bisphosphate 1-phosphatase activity [GO:0042132]; metal ion binding [GO:0046872]; gluconeogenesis [GO:0006094]; glycerol metabolic process [GO:0006071]		gluconeogenesis [GO:0006094]; glycerol metabolic process [GO:0006071]		fructose 1,6-bisphosphate 1-phosphatase activity [GO:0042132]; metal ion binding [GO:0046872]
A0A3M6PEK0	A0A3M6PEK0_AGGAP	unreviewed	Putative NAD(P)H nitroreductase (EC 1.-.-.-)	DOL88_03835	Aggregatibacter aphrophilus (Haemophilus aphrophilus)	oxidoreductase activity [GO:0016491]	aaz:ADJ80_07470;			oxidoreductase activity [GO:0016491]
A0A369ZB72	A0A369ZB72_AGGAP	unreviewed	Histidine biosynthesis bifunctional protein HisB [Includes: Histidinol-phosphatase (EC 3.1.3.15); Imidazoleglycerol-phosphate dehydratase (IGPD) (EC 4.2.1.19)]	hisB DPV99_08070	Aggregatibacter aphrophilus (Haemophilus aphrophilus)	cytoplasm [GO:0005737]; histidinol-phosphatase activity [GO:0004401]; imidazoleglycerol-phosphate dehydratase activity [GO:0004424]; metal ion binding [GO:0046872]; histidine biosynthetic process [GO:0000105]		histidine biosynthetic process [GO:0000105]	cytoplasm [GO:0005737]	histidinol-phosphatase activity [GO:0004401]; imidazoleglycerol-phosphate dehydratase activity [GO:0004424]; metal ion binding [GO:0046872]
A0A3M6NQZ9	A0A3M6NQZ9_AGGAP	unreviewed	Bifunctional protein PyrR [Includes: Pyrimidine operon regulatory protein; Uracil phosphoribosyltransferase (UPRTase) (EC 2.4.2.9)]	pyrR DOL88_09505	Aggregatibacter aphrophilus (Haemophilus aphrophilus)	uracil phosphoribosyltransferase activity [GO:0004845]; nucleoside metabolic process [GO:0009116]; regulation of transcription, DNA-templated [GO:0006355]	aaz:ADJ80_03560;	nucleoside metabolic process [GO:0009116]; regulation of transcription, DNA-templated [GO:0006355]		uracil phosphoribosyltransferase activity [GO:0004845]
A0A3M6PNE0	A0A3M6PNE0_AGGAP	unreviewed	3-dehydroquinate synthase (DHQS) (EC 4.2.3.4)	aroB DOL88_00320	Aggregatibacter aphrophilus (Haemophilus aphrophilus)	cytoplasm [GO:0005737]; 3-dehydroquinate synthase activity [GO:0003856]; metal ion binding [GO:0046872]; nucleotide binding [GO:0000166]; aromatic amino acid family biosynthetic process [GO:0009073]; cellular amino acid biosynthetic process [GO:0008652]; chorismate biosynthetic process [GO:0009423]	aaz:ADJ80_03670;	aromatic amino acid family biosynthetic process [GO:0009073]; cellular amino acid biosynthetic process [GO:0008652]; chorismate biosynthetic process [GO:0009423]	cytoplasm [GO:0005737]	3-dehydroquinate synthase activity [GO:0003856]; metal ion binding [GO:0046872]; nucleotide binding [GO:0000166]
A0A336N9D1	A0A336N9D1_AGGAP	unreviewed	EIIBC-Tre	treB_2 NCTC5908_01365	Aggregatibacter aphrophilus (Haemophilus aphrophilus)	integral component of membrane [GO:0016021]; plasma membrane [GO:0005886]; kinase activity [GO:0016301]; protein-N(PI)-phosphohistidine-sugar phosphotransferase activity [GO:0008982]; trehalose transmembrane transporter activity [GO:0015574]; phosphoenolpyruvate-dependent sugar phosphotransferase system [GO:0009401]		phosphoenolpyruvate-dependent sugar phosphotransferase system [GO:0009401]	integral component of membrane [GO:0016021]; plasma membrane [GO:0005886]	kinase activity [GO:0016301]; protein-N(PI)-phosphohistidine-sugar phosphotransferase activity [GO:0008982]; trehalose transmembrane transporter activity [GO:0015574]
A0A3M6P6M0	A0A3M6P6M0_AGGAP	unreviewed	Porin	DOL88_05020	Aggregatibacter aphrophilus (Haemophilus aphrophilus)	cell outer membrane [GO:0009279]; porin activity [GO:0015288]			cell outer membrane [GO:0009279]	porin activity [GO:0015288]
A0A369ZC54	A0A369ZC54_AGGAP	unreviewed	UDP-N-acetylmuramoyl-L-alanyl-D-glutamate--2,6-diaminopimelate ligase (EC 6.3.2.13) (Meso-A2pm-adding enzyme) (Meso-diaminopimelate-adding enzyme) (UDP-MurNAc-L-Ala-D-Glu:meso-diaminopimelate ligase) (UDP-MurNAc-tripeptide synthetase) (UDP-N-acetylmuramyl-tripeptide synthetase)	murE DPV99_07180	Aggregatibacter aphrophilus (Haemophilus aphrophilus)	cytoplasm [GO:0005737]; ATP binding [GO:0005524]; magnesium ion binding [GO:0000287]; UDP-N-acetylmuramoylalanyl-D-glutamate-2,6-diaminopimelate ligase activity [GO:0008765]; cell cycle [GO:0007049]; cell division [GO:0051301]; cell wall organization [GO:0071555]; peptidoglycan biosynthetic process [GO:0009252]; regulation of cell shape [GO:0008360]		cell cycle [GO:0007049]; cell division [GO:0051301]; cell wall organization [GO:0071555]; peptidoglycan biosynthetic process [GO:0009252]; regulation of cell shape [GO:0008360]	cytoplasm [GO:0005737]	ATP binding [GO:0005524]; magnesium ion binding [GO:0000287]; UDP-N-acetylmuramoylalanyl-D-glutamate-2,6-diaminopimelate ligase activity [GO:0008765]
A0A3M6PGR5	A0A3M6PGR5_AGGAP	unreviewed	rRNA methyltransferase	DOL88_02935	Aggregatibacter aphrophilus (Haemophilus aphrophilus)	RNA binding [GO:0003723]; RNA methyltransferase activity [GO:0008173]; RNA processing [GO:0006396]		RNA processing [GO:0006396]		RNA binding [GO:0003723]; RNA methyltransferase activity [GO:0008173]
A0A3M6P215	A0A3M6P215_AGGAP	unreviewed	DUF4189 domain-containing protein	DOL88_07440	Aggregatibacter aphrophilus (Haemophilus aphrophilus)
A0A3M6PL45	A0A3M6PL45_AGGAP	unreviewed	Chromosome partition protein MukF	mukF DOL88_00655	Aggregatibacter aphrophilus (Haemophilus aphrophilus)	cytoplasm [GO:0005737]; nucleoid [GO:0009295]; calcium ion binding [GO:0005509]; cell cycle [GO:0007049]; cell division [GO:0051301]; chromosome condensation [GO:0030261]; chromosome segregation [GO:0007059]; DNA replication [GO:0006260]	aaz:ADJ80_07995;	cell cycle [GO:0007049]; cell division [GO:0051301]; chromosome condensation [GO:0030261]; chromosome segregation [GO:0007059]; DNA replication [GO:0006260]	cytoplasm [GO:0005737]; nucleoid [GO:0009295]	calcium ion binding [GO:0005509]
A0A3M6NRW7	A0A3M6NRW7_AGGAP	unreviewed	GTP cyclohydrolase-2 (EC 3.5.4.25) (GTP cyclohydrolase II)	ribA DOL88_08350	Aggregatibacter aphrophilus (Haemophilus aphrophilus)	GTP binding [GO:0005525]; GTP cyclohydrolase II activity [GO:0003935]; zinc ion binding [GO:0008270]; riboflavin biosynthetic process [GO:0009231]	aaz:ADJ80_07375;	riboflavin biosynthetic process [GO:0009231]		GTP binding [GO:0005525]; GTP cyclohydrolase II activity [GO:0003935]; zinc ion binding [GO:0008270]
A0A0K1N6I3	A0A0K1N6I3_AGGAP	unreviewed	Lipoprotein-releasing system ATP-binding protein LolD (EC 7.6.2.-)	lolD DOL88_01245 DPV99_01560	Aggregatibacter aphrophilus (Haemophilus aphrophilus)	plasma membrane [GO:0005886]; ATP binding [GO:0005524]; ATPase-coupled transmembrane transporter activity [GO:0042626]; lipoprotein releasing activity [GO:0140306]; lipoprotein localization to membrane [GO:0044873]; lipoprotein transport [GO:0042953]	aaz:ADJ80_07615;	lipoprotein localization to membrane [GO:0044873]; lipoprotein transport [GO:0042953]	plasma membrane [GO:0005886]	ATPase-coupled transmembrane transporter activity [GO:0042626]; ATP binding [GO:0005524]; lipoprotein releasing activity [GO:0140306]
A0A3M6PCD3	A0A3M6PCD3_AGGAP	unreviewed	Pyridoxal phosphate-dependent aminotransferase	DOL88_04310	Aggregatibacter aphrophilus (Haemophilus aphrophilus)	pyridoxal phosphate binding [GO:0030170]; transaminase activity [GO:0008483]; biosynthetic process [GO:0009058]	aaz:ADJ80_06790;	biosynthetic process [GO:0009058]		pyridoxal phosphate binding [GO:0030170]; transaminase activity [GO:0008483]
A0A3M6NSY7	A0A3M6NSY7_AGGAP	unreviewed	Arginine repressor	argR DOL88_07905	Aggregatibacter aphrophilus (Haemophilus aphrophilus)	cytoplasm [GO:0005737]; arginine binding [GO:0034618]; DNA binding [GO:0003677]; DNA-binding transcription factor activity [GO:0003700]; arginine biosynthetic process [GO:0006526]; protein complex oligomerization [GO:0051259]	aaz:ADJ80_09460;	arginine biosynthetic process [GO:0006526]; protein complex oligomerization [GO:0051259]	cytoplasm [GO:0005737]	arginine binding [GO:0034618]; DNA binding [GO:0003677]; DNA-binding transcription factor activity [GO:0003700]
A0A0K1N463	A0A0K1N463_AGGAP	unreviewed	Uncharacterized protein	DOL88_02550 DPV99_02320	Aggregatibacter aphrophilus (Haemophilus aphrophilus)	outer membrane [GO:0019867]	aaz:ADJ80_09195;		outer membrane [GO:0019867]
A0A3M6PD05	A0A3M6PD05_AGGAP	unreviewed	Methionine aminopeptidase (MAP) (MetAP) (EC 3.4.11.18) (Peptidase M)	map DOL88_03900	Aggregatibacter aphrophilus (Haemophilus aphrophilus)	metal ion binding [GO:0046872]; metalloaminopeptidase activity [GO:0070006]; protein initiator methionine removal [GO:0070084]		protein initiator methionine removal [GO:0070084]		metal ion binding [GO:0046872]; metalloaminopeptidase activity [GO:0070006]
A0A3M6P2A1	A0A3M6P2A1_AGGAP	unreviewed	Malonyl CoA-acyl carrier protein transacylase (EC 2.3.1.39)	fabD DOL88_07015	Aggregatibacter aphrophilus (Haemophilus aphrophilus)	[acyl-carrier-protein] S-malonyltransferase activity [GO:0004314]				[acyl-carrier-protein] S-malonyltransferase activity [GO:0004314]
A0A369Z723	A0A369Z723_AGGAP	unreviewed	Glutamate 5-kinase (EC 2.7.2.11) (Gamma-glutamyl kinase) (GK)	proB DOL88_07070 DPV99_06600	Aggregatibacter aphrophilus (Haemophilus aphrophilus)	cytoplasm [GO:0005737]; ATP binding [GO:0005524]; glutamate 5-kinase activity [GO:0004349]; RNA binding [GO:0003723]; L-proline biosynthetic process [GO:0055129]		L-proline biosynthetic process [GO:0055129]	cytoplasm [GO:0005737]	ATP binding [GO:0005524]; glutamate 5-kinase activity [GO:0004349]; RNA binding [GO:0003723]
A0A3M6P2J8	A0A3M6P2J8_AGGAP	unreviewed	Histidine phosphatase family protein	DOL88_06835	Aggregatibacter aphrophilus (Haemophilus aphrophilus)		aaz:ADJ80_07875;
A0A0K1N2P3	A0A0K1N2P3_AGGAP	unreviewed	Leucine-responsive regulatory protein (Leucine-responsive transcriptional regulator Lrp)	lrp_3 DPV99_07670 NCTC5908_02361	Aggregatibacter aphrophilus (Haemophilus aphrophilus)	sequence-specific DNA binding [GO:0043565]	aaz:ADJ80_06200;			sequence-specific DNA binding [GO:0043565]
A0A3M6PDE8	A0A3M6PDE8_AGGAP	unreviewed	DUF2318 domain-containing protein	DOL88_03955	Aggregatibacter aphrophilus (Haemophilus aphrophilus)	integral component of membrane [GO:0016021]	aaz:ADJ80_07120;		integral component of membrane [GO:0016021]
A0A3M6NI77	A0A3M6NI77_AGGAP	unreviewed	Uncharacterized protein	DOL88_11160	Aggregatibacter aphrophilus (Haemophilus aphrophilus)
A0A0K1N4P8	A0A0K1N4P8_AGGAP	unreviewed	Transcription elongation factor GreA (Transcript cleavage factor GreA)	greA DOL88_03545 NCTC5908_01311	Aggregatibacter aphrophilus (Haemophilus aphrophilus)	DNA binding [GO:0003677]; RNA polymerase binding [GO:0070063]; translation elongation factor activity [GO:0003746]; regulation of DNA-templated transcription, elongation [GO:0032784]	aaz:ADJ80_08620;	regulation of DNA-templated transcription, elongation [GO:0032784]		DNA binding [GO:0003677]; RNA polymerase binding [GO:0070063]; translation elongation factor activity [GO:0003746]
A0A0K1N0F1	A0A0K1N0F1_AGGAP	unreviewed	Universal stress protein	uspA DOL88_09765 NCTC5908_00981	Aggregatibacter aphrophilus (Haemophilus aphrophilus)	cytoplasm [GO:0005737]	aaz:ADJ80_01700;		cytoplasm [GO:0005737]
A0A3M6P5X0	A0A3M6P5X0_AGGAP	unreviewed	3-deoxy-manno-octulosonate cytidylyltransferase (EC 2.7.7.38) (CMP-2-keto-3-deoxyoctulosonic acid synthase) (CKS) (CMP-KDO synthase)	kdsB DOL88_05440	Aggregatibacter aphrophilus (Haemophilus aphrophilus)	cytoplasm [GO:0005737]; 3-deoxy-manno-octulosonate cytidylyltransferase activity [GO:0008690]; CMP-keto-3-deoxy-D-manno-octulosonic acid biosynthetic process [GO:0033468]; lipopolysaccharide biosynthetic process [GO:0009103]	aaz:ADJ80_08850;	CMP-keto-3-deoxy-D-manno-octulosonic acid biosynthetic process [GO:0033468]; lipopolysaccharide biosynthetic process [GO:0009103]	cytoplasm [GO:0005737]	3-deoxy-manno-octulosonate cytidylyltransferase activity [GO:0008690]
A0A3M6PGT6	A0A3M6PGT6_AGGAP	unreviewed	Cof-type HAD-IIB family hydrolase	DOL88_02975	Aggregatibacter aphrophilus (Haemophilus aphrophilus)	hydrolase activity [GO:0016787]				hydrolase activity [GO:0016787]
A0A0K1N2C9	A0A0K1N2C9_AGGAP	unreviewed	50S ribosomal protein L16	rplP DOL88_06595 DPV99_10705 NCTC5908_02140	Aggregatibacter aphrophilus (Haemophilus aphrophilus)	ribosome [GO:0005840]; rRNA binding [GO:0019843]; structural constituent of ribosome [GO:0003735]; tRNA binding [GO:0000049]; translation [GO:0006412]	aaz:ADJ80_03450;	translation [GO:0006412]	ribosome [GO:0005840]	rRNA binding [GO:0019843]; structural constituent of ribosome [GO:0003735]; tRNA binding [GO:0000049]
A0A3M6PPQ8	A0A3M6PPQ8_AGGAP	unreviewed	Coenzyme A biosynthesis bifunctional protein CoaBC (DNA/pantothenate metabolism flavoprotein) (Phosphopantothenoylcysteine synthetase/decarboxylase) (PPCS-PPCDC) [Includes: Phosphopantothenoylcysteine decarboxylase (PPC decarboxylase) (PPC-DC) (EC 4.1.1.36) (CoaC); Phosphopantothenate--cysteine ligase (EC 6.3.2.5) (CoaB) (Phosphopantothenoylcysteine synthetase) (PPC synthetase) (PPC-S)]	coaBC DOL88_00390	Aggregatibacter aphrophilus (Haemophilus aphrophilus)	FMN binding [GO:0010181]; metal ion binding [GO:0046872]; phosphopantothenate--cysteine ligase activity [GO:0004632]; phosphopantothenoylcysteine decarboxylase activity [GO:0004633]; coenzyme A biosynthetic process [GO:0015937]; pantothenate catabolic process [GO:0015941]	aaz:ADJ80_03980;	coenzyme A biosynthetic process [GO:0015937]; pantothenate catabolic process [GO:0015941]		FMN binding [GO:0010181]; metal ion binding [GO:0046872]; phosphopantothenate--cysteine ligase activity [GO:0004632]; phosphopantothenoylcysteine decarboxylase activity [GO:0004633]
A0A3M6NGS0	A0A3M6NGS0_AGGAP	unreviewed	Lactoylglutathione lyase (EC 4.4.1.5) (Glyoxalase I)	gloA DOL88_11420	Aggregatibacter aphrophilus (Haemophilus aphrophilus)	lactoylglutathione lyase activity [GO:0004462]; metal ion binding [GO:0046872]	aaz:ADJ80_10710;			lactoylglutathione lyase activity [GO:0004462]; metal ion binding [GO:0046872]
A0A3M6NRZ3	A0A3M6NRZ3_AGGAP	unreviewed	Choline-phosphate cytidylyltransferase	DOL88_08380	Aggregatibacter aphrophilus (Haemophilus aphrophilus)	nucleotidyltransferase activity [GO:0016779]				nucleotidyltransferase activity [GO:0016779]
A0A0K1N209	A0A0K1N209_AGGAP	unreviewed	30S ribosomal protein S19	rpsS DOL88_06610 DPV99_10690 NCTC5908_02143	Aggregatibacter aphrophilus (Haemophilus aphrophilus)	small ribosomal subunit [GO:0015935]; rRNA binding [GO:0019843]; structural constituent of ribosome [GO:0003735]; translation [GO:0006412]	aaz:ADJ80_03435;	translation [GO:0006412]	small ribosomal subunit [GO:0015935]	rRNA binding [GO:0019843]; structural constituent of ribosome [GO:0003735]
A0A3M6PLK2	A0A3M6PLK2_AGGAP	unreviewed	Methionine biosynthesis PLP-dependent protein	DOL88_01010	Aggregatibacter aphrophilus (Haemophilus aphrophilus)	catalytic activity [GO:0003824]; pyridoxal phosphate binding [GO:0030170]; transsulfuration [GO:0019346]	aaz:ADJ80_10865;	transsulfuration [GO:0019346]		catalytic activity [GO:0003824]; pyridoxal phosphate binding [GO:0030170]
A0A3M6P823	A0A3M6P823_AGGAP	unreviewed	YicC family protein	DOL88_04735	Aggregatibacter aphrophilus (Haemophilus aphrophilus)
A0A336N789	A0A336N789_AGGAP	unreviewed	Molybdopterin adenylyltransferase (EC 2.7.7.75)	mog DOL88_07355 NCTC5908_00695	Aggregatibacter aphrophilus (Haemophilus aphrophilus)	molybdopterin adenylyltransferase activity [GO:0061598]; Mo-molybdopterin cofactor biosynthetic process [GO:0006777]		Mo-molybdopterin cofactor biosynthetic process [GO:0006777]		molybdopterin adenylyltransferase activity [GO:0061598]
A0A3M6P6N2	A0A3M6P6N2_AGGAP	unreviewed	6-phosphogluconolactonase (6PGL) (EC 3.1.1.31)	pgl DOL88_05280	Aggregatibacter aphrophilus (Haemophilus aphrophilus)	6-phosphogluconolactonase activity [GO:0017057]; carbohydrate metabolic process [GO:0005975]; pentose-phosphate shunt [GO:0006098]	aaz:ADJ80_03065;	carbohydrate metabolic process [GO:0005975]; pentose-phosphate shunt [GO:0006098]		6-phosphogluconolactonase activity [GO:0017057]
A0A3M6PFB3	A0A3M6PFB3_AGGAP	unreviewed	Bifunctional protein FolD [Includes: Methylenetetrahydrofolate dehydrogenase (EC 1.5.1.5); Methenyltetrahydrofolate cyclohydrolase (EC 3.5.4.9)]	folD DOL88_02795	Aggregatibacter aphrophilus (Haemophilus aphrophilus)	methenyltetrahydrofolate cyclohydrolase activity [GO:0004477]; methylenetetrahydrofolate dehydrogenase (NADP+) activity [GO:0004488]; histidine biosynthetic process [GO:0000105]; methionine biosynthetic process [GO:0009086]; purine nucleotide biosynthetic process [GO:0006164]; tetrahydrofolate interconversion [GO:0035999]		histidine biosynthetic process [GO:0000105]; methionine biosynthetic process [GO:0009086]; purine nucleotide biosynthetic process [GO:0006164]; tetrahydrofolate interconversion [GO:0035999]		methenyltetrahydrofolate cyclohydrolase activity [GO:0004477]; methylenetetrahydrofolate dehydrogenase (NADP+) activity [GO:0004488]
A0A3M6P1Z9	A0A3M6P1Z9_AGGAP	unreviewed	ATPase	DOL88_07660	Aggregatibacter aphrophilus (Haemophilus aphrophilus)
A0A336N8Z1	A0A336N8Z1_AGGAP	unreviewed	UDP-glucose 4-epimerase (EC 5.1.3.2)	galE NCTC5908_01230	Aggregatibacter aphrophilus (Haemophilus aphrophilus)	UDP-glucose 4-epimerase activity [GO:0003978]; galactose metabolic process [GO:0006012]		galactose metabolic process [GO:0006012]		UDP-glucose 4-epimerase activity [GO:0003978]
A0A3M6NSX3	A0A3M6NSX3_AGGAP	unreviewed	LysR family transcriptional regulator	DOL88_07855	Aggregatibacter aphrophilus (Haemophilus aphrophilus)	DNA-binding transcription factor activity [GO:0003700]; molybdenum ion binding [GO:0030151]; molybdate ion transport [GO:0015689]	aaz:ADJ80_09415;	molybdate ion transport [GO:0015689]		DNA-binding transcription factor activity [GO:0003700]; molybdenum ion binding [GO:0030151]
A0A3M6NR67	A0A3M6NR67_AGGAP	unreviewed	Uncharacterized protein	DOL88_08940	Aggregatibacter aphrophilus (Haemophilus aphrophilus)	integral component of membrane [GO:0016021]	aaz:ADJ80_10145;		integral component of membrane [GO:0016021]
A0A369Z5N3	A0A369Z5N3_AGGAP	unreviewed	Thioredoxin reductase (EC 1.8.1.9)	trxB DPV99_11545	Aggregatibacter aphrophilus (Haemophilus aphrophilus)	cytoplasm [GO:0005737]; thioredoxin-disulfide reductase activity [GO:0004791]; removal of superoxide radicals [GO:0019430]		removal of superoxide radicals [GO:0019430]	cytoplasm [GO:0005737]	thioredoxin-disulfide reductase activity [GO:0004791]
A0A3M6P5R2	A0A3M6P5R2_AGGAP	unreviewed	ATP-dependent Clp protease proteolytic subunit (EC 3.4.21.92) (Endopeptidase Clp)	clpP DOL88_05970	Aggregatibacter aphrophilus (Haemophilus aphrophilus)	cytoplasm [GO:0005737]; ATP-dependent peptidase activity [GO:0004176]; serine-type endopeptidase activity [GO:0004252]			cytoplasm [GO:0005737]	ATP-dependent peptidase activity [GO:0004176]; serine-type endopeptidase activity [GO:0004252]
A0A3M6PE51	A0A3M6PE51_AGGAP	unreviewed	Nitric-oxide reductase large subunit	DOL88_03115	Aggregatibacter aphrophilus (Haemophilus aphrophilus)	integral component of membrane [GO:0016021]; cytochrome-c oxidase activity [GO:0004129]; heme binding [GO:0020037]; aerobic respiration [GO:0009060]	aaz:ADJ80_00065;	aerobic respiration [GO:0009060]	integral component of membrane [GO:0016021]	cytochrome-c oxidase activity [GO:0004129]; heme binding [GO:0020037]
A0A3M6PII8	A0A3M6PII8_AGGAP	unreviewed	Delta-aminolevulinic acid dehydratase (EC 4.2.1.24)	DOL88_01505	Aggregatibacter aphrophilus (Haemophilus aphrophilus)	metal ion binding [GO:0046872]; porphobilinogen synthase activity [GO:0004655]; protoporphyrinogen IX biosynthetic process [GO:0006782]	aaz:ADJ80_02980;	protoporphyrinogen IX biosynthetic process [GO:0006782]		metal ion binding [GO:0046872]; porphobilinogen synthase activity [GO:0004655]
A0A3M6PGL7	A0A3M6PGL7_AGGAP	unreviewed	2-succinyl-5-enolpyruvyl-6-hydroxy-3-cyclohexene-1-carboxylate synthase (SEPHCHC synthase) (EC 2.2.1.9) (Menaquinone biosynthesis protein MenD)	menD DOL88_01735	Aggregatibacter aphrophilus (Haemophilus aphrophilus)	2-succinyl-5-enolpyruvyl-6-hydroxy-3-cyclohexene-1-carboxylic-acid synthase activity [GO:0070204]; magnesium ion binding [GO:0000287]; manganese ion binding [GO:0030145]; thiamine pyrophosphate binding [GO:0030976]; menaquinone biosynthetic process [GO:0009234]	aaz:ADJ80_04495;	menaquinone biosynthetic process [GO:0009234]		2-succinyl-5-enolpyruvyl-6-hydroxy-3-cyclohexene-1-carboxylic-acid synthase activity [GO:0070204]; magnesium ion binding [GO:0000287]; manganese ion binding [GO:0030145]; thiamine pyrophosphate binding [GO:0030976]
A0A3M6NSQ1	A0A3M6NSQ1_AGGAP	unreviewed	HAD family phosphatase	DOL88_08175	Aggregatibacter aphrophilus (Haemophilus aphrophilus)	hydrolase activity [GO:0016787]	aaz:ADJ80_01010;			hydrolase activity [GO:0016787]
A0A0K1N3G5	A0A0K1N3G5_AGGAP	unreviewed	Cell division protein FtsA	ftsA DOL88_05745 NCTC5908_02234	Aggregatibacter aphrophilus (Haemophilus aphrophilus)	cell division site [GO:0032153]; cytoplasmic side of plasma membrane [GO:0009898]; FtsZ-dependent cytokinesis [GO:0043093]	aaz:ADJ80_05565;	FtsZ-dependent cytokinesis [GO:0043093]	cell division site [GO:0032153]; cytoplasmic side of plasma membrane [GO:0009898]
A0A3M6NM13	A0A3M6NM13_AGGAP	unreviewed	Threonine synthase (EC 4.2.3.1)	DOL88_10095	Aggregatibacter aphrophilus (Haemophilus aphrophilus)	pyridoxal phosphate binding [GO:0030170]; threonine synthase activity [GO:0004795]; threonine biosynthetic process [GO:0009088]	aaz:ADJ80_05220;	threonine biosynthetic process [GO:0009088]		pyridoxal phosphate binding [GO:0030170]; threonine synthase activity [GO:0004795]
A0A0K1N3Q0	A0A0K1N3Q0_AGGAP	unreviewed	DUF4198 domain-containing protein (Nickel uptake substrate-specific transmembrane region)	DOL88_06470 NCTC5908_01465	Aggregatibacter aphrophilus (Haemophilus aphrophilus)	integral component of membrane [GO:0016021]	aaz:ADJ80_08050;		integral component of membrane [GO:0016021]
A0A3M6PH13	A0A3M6PH13_AGGAP	unreviewed	Co-chaperone YbbN	DOL88_02635	Aggregatibacter aphrophilus (Haemophilus aphrophilus)
A0A3M6NR63	A0A3M6NR63_AGGAP	unreviewed	Uncharacterized protein	DOL88_08915	Aggregatibacter aphrophilus (Haemophilus aphrophilus)	integral component of membrane [GO:0016021]	aaz:ADJ80_10170;		integral component of membrane [GO:0016021]
A0A336N2K8	A0A336N2K8_AGGAP	unreviewed	High-affinity zinc uptake system protein ZnuA	znuA NCTC5908_00487	Aggregatibacter aphrophilus (Haemophilus aphrophilus)	metal ion binding [GO:0046872]; zinc ion transport [GO:0006829]		zinc ion transport [GO:0006829]		metal ion binding [GO:0046872]
A0A3M6NRT0	A0A3M6NRT0_AGGAP	unreviewed	Probable Fe(2+)-trafficking protein	DOL88_08450	Aggregatibacter aphrophilus (Haemophilus aphrophilus)	iron ion binding [GO:0005506]				iron ion binding [GO:0005506]
A0A3M6PGS0	A0A3M6PGS0_AGGAP	unreviewed	Cystathionine beta-lyase (EC 4.4.1.8)	DOL88_02490	Aggregatibacter aphrophilus (Haemophilus aphrophilus)	cystathionine beta-lyase activity [GO:0004121]; pyridoxal phosphate binding [GO:0030170]; transsulfuration [GO:0019346]	aaz:ADJ80_09140;	transsulfuration [GO:0019346]		cystathionine beta-lyase activity [GO:0004121]; pyridoxal phosphate binding [GO:0030170]
A0A3M6PDX4	A0A3M6PDX4_AGGAP	unreviewed	Lipopolysaccharide heptosyltransferase II	waaF DOL88_03380	Aggregatibacter aphrophilus (Haemophilus aphrophilus)	transferase activity, transferring glycosyl groups [GO:0016757]; lipopolysaccharide biosynthetic process [GO:0009103]		lipopolysaccharide biosynthetic process [GO:0009103]		transferase activity, transferring glycosyl groups [GO:0016757]
A0A3M6P2K3	A0A3M6P2K3_AGGAP	unreviewed	Thymidylate kinase (EC 2.7.4.9) (dTMP kinase)	tmk DOL88_07110	Aggregatibacter aphrophilus (Haemophilus aphrophilus)	ATP binding [GO:0005524]; thymidylate kinase activity [GO:0004798]; dTDP biosynthetic process [GO:0006233]; dTTP biosynthetic process [GO:0006235]		dTDP biosynthetic process [GO:0006233]; dTTP biosynthetic process [GO:0006235]		ATP binding [GO:0005524]; thymidylate kinase activity [GO:0004798]
A0A3M6NRF5	A0A3M6NRF5_AGGAP	unreviewed	Ribosomal RNA small subunit methyltransferase G (EC 2.1.1.170) (16S rRNA 7-methylguanosine methyltransferase) (16S rRNA m7G methyltransferase)	rsmG DOL88_08780	Aggregatibacter aphrophilus (Haemophilus aphrophilus)	cytoplasm [GO:0005737]; rRNA (guanine-N7-)-methyltransferase activity [GO:0070043]	aaz:ADJ80_02580;		cytoplasm [GO:0005737]	rRNA (guanine-N7-)-methyltransferase activity [GO:0070043]
A0A3M6P4J8	A0A3M6P4J8_AGGAP	unreviewed	ROK family protein	DOL88_06190	Aggregatibacter aphrophilus (Haemophilus aphrophilus)		aaz:ADJ80_08310;
A0A0K1N544	A0A0K1N544_AGGAP	unreviewed	50S ribosomal protein L27	rpmA DOL88_11470 DPV99_03555 NCTC5908_00446	Aggregatibacter aphrophilus (Haemophilus aphrophilus)	ribosome [GO:0005840]; structural constituent of ribosome [GO:0003735]; translation [GO:0006412]	aaz:ADJ80_10760;	translation [GO:0006412]	ribosome [GO:0005840]	structural constituent of ribosome [GO:0003735]
A0A3M6PNH4	A0A3M6PNH4_AGGAP	unreviewed	LPS biosynthesis glycosyltransferase	DOL88_00430	Aggregatibacter aphrophilus (Haemophilus aphrophilus)	transferase activity [GO:0016740]	aaz:ADJ80_04015;			transferase activity [GO:0016740]
A0A3M6NM06	A0A3M6NM06_AGGAP	unreviewed	Recombination-associated protein RdgC	DOL88_10055	Aggregatibacter aphrophilus (Haemophilus aphrophilus)	nucleoid [GO:0009295]; DNA recombination [GO:0006310]	aaz:ADJ80_05180;	DNA recombination [GO:0006310]	nucleoid [GO:0009295]
A0A3S4Q4N2	A0A3S4Q4N2_AGGAP	unreviewed	Type IV secretion system protein virB11	NCTC5906_00823	Aggregatibacter aphrophilus ATCC 33389
A0A336NA96	A0A336NA96_AGGAP	unreviewed	N-acetylmuramoyl-L-alanine amidase (EC 3.5.1.28)	amiB NCTC5908_01660	Aggregatibacter aphrophilus (Haemophilus aphrophilus)	N-acetylmuramoyl-L-alanine amidase activity [GO:0008745]; peptidoglycan catabolic process [GO:0009253]		peptidoglycan catabolic process [GO:0009253]		N-acetylmuramoyl-L-alanine amidase activity [GO:0008745]
A0A0K1N3E8	A0A0K1N3E8_AGGAP	unreviewed	Tellurite resistance methyltransferase TehB	DOL88_03800 DPV99_00350	Aggregatibacter aphrophilus (Haemophilus aphrophilus)	cytoplasm [GO:0005737]; S-adenosylmethionine-dependent methyltransferase activity [GO:0008757]; methylation [GO:0032259]; response to tellurium ion [GO:0046690]	aaz:ADJ80_07505;	methylation [GO:0032259]; response to tellurium ion [GO:0046690]	cytoplasm [GO:0005737]	S-adenosylmethionine-dependent methyltransferase activity [GO:0008757]
A0A3M6P2K8	A0A3M6P2K8_AGGAP	unreviewed	Macrolide export ATP-binding/permease protein MacB (EC 7.6.2.-)	macB DOL88_06885	Aggregatibacter aphrophilus (Haemophilus aphrophilus)	integral component of plasma membrane [GO:0005887]; ABC-type xenobiotic transporter activity [GO:0008559]; ATP binding [GO:0005524]; efflux transmembrane transporter activity [GO:0015562]; response to antibiotic [GO:0046677]; xenobiotic detoxification by transmembrane export across the plasma membrane [GO:1990961]		response to antibiotic [GO:0046677]; xenobiotic detoxification by transmembrane export across the plasma membrane [GO:1990961]	integral component of plasma membrane [GO:0005887]	ABC-type xenobiotic transporter activity [GO:0008559]; ATP binding [GO:0005524]; efflux transmembrane transporter activity [GO:0015562]
A0A0K1N4X4	A0A0K1N4X4_AGGAP	unreviewed	50S ribosomal protein L13	rplM DOL88_06085 DPV99_00640 NCTC5908_01362	Aggregatibacter aphrophilus (Haemophilus aphrophilus)	ribosome [GO:0005840]; structural constituent of ribosome [GO:0003735]; translation [GO:0006412]	aaz:ADJ80_08415;	translation [GO:0006412]	ribosome [GO:0005840]	structural constituent of ribosome [GO:0003735]
A0A3M6PMB5	A0A3M6PMB5_AGGAP	unreviewed	Glycosyltransferase family 8 protein	DOL88_00445	Aggregatibacter aphrophilus (Haemophilus aphrophilus)	transferase activity, transferring glycosyl groups [GO:0016757]				transferase activity, transferring glycosyl groups [GO:0016757]
A0A0K1N1B5	A0A0K1N1B5_AGGAP	unreviewed	30S ribosomal protein S13	rpsM DOL88_06520 DPV99_10780	Aggregatibacter aphrophilus (Haemophilus aphrophilus)	ribosome [GO:0005840]; rRNA binding [GO:0019843]; structural constituent of ribosome [GO:0003735]; tRNA binding [GO:0000049]; translation [GO:0006412]	aaz:ADJ80_03520;	translation [GO:0006412]	ribosome [GO:0005840]	rRNA binding [GO:0019843]; structural constituent of ribosome [GO:0003735]; tRNA binding [GO:0000049]
A0A3M6NM26	A0A3M6NM26_AGGAP	unreviewed	Outer membrane protein assembly factor BamC	bamC DOL88_10120	Aggregatibacter aphrophilus (Haemophilus aphrophilus)	cell outer membrane [GO:0009279]; Gram-negative-bacterium-type cell outer membrane assembly [GO:0043165]; protein insertion into membrane [GO:0051205]	aaz:ADJ80_05245;	Gram-negative-bacterium-type cell outer membrane assembly [GO:0043165]; protein insertion into membrane [GO:0051205]	cell outer membrane [GO:0009279]
A0A3M6PH39	A0A3M6PH39_AGGAP	unreviewed	tRNA-specific 2-thiouridylase MnmA (EC 2.8.1.13)	mnmA DOL88_02405	Aggregatibacter aphrophilus (Haemophilus aphrophilus)	cytoplasm [GO:0005737]; ATP binding [GO:0005524]; methyltransferase activity [GO:0008168]; sulfurtransferase activity [GO:0016783]; tRNA binding [GO:0000049]; methylation [GO:0032259]; tRNA modification [GO:0006400]	aaz:ADJ80_00755;	methylation [GO:0032259]; tRNA modification [GO:0006400]	cytoplasm [GO:0005737]	ATP binding [GO:0005524]; methyltransferase activity [GO:0008168]; sulfurtransferase activity [GO:0016783]; tRNA binding [GO:0000049]
A0A3M6NLZ3	A0A3M6NLZ3_AGGAP	unreviewed	Methionine import ATP-binding protein MetN (EC 7.4.2.11)	metN DOL88_10175	Aggregatibacter aphrophilus (Haemophilus aphrophilus)	Gram-negative-bacterium-type cell wall [GO:0009276]; plasma membrane [GO:0005886]; ABC-type D-methionine transporter activity [GO:0033232]; ATP binding [GO:0005524]	aaz:ADJ80_03250;		Gram-negative-bacterium-type cell wall [GO:0009276]; plasma membrane [GO:0005886]	ABC-type D-methionine transporter activity [GO:0033232]; ATP binding [GO:0005524]
A0A369ZB51	A0A369ZB51_AGGAP	unreviewed	Metal ABC transporter substrate-binding protein	DPV99_02675	Aggregatibacter aphrophilus (Haemophilus aphrophilus)	metal ion binding [GO:0046872]; cell adhesion [GO:0007155]; metal ion transport [GO:0030001]		cell adhesion [GO:0007155]; metal ion transport [GO:0030001]		metal ion binding [GO:0046872]
A0A3M6P272	A0A3M6P272_AGGAP	unreviewed	Uncharacterized protein	DOL88_07530	Aggregatibacter aphrophilus (Haemophilus aphrophilus)
A0A0K1N5L2	A0A0K1N5L2_AGGAP	unreviewed	Protein GrpE (HSP-70 cofactor)	grpE DOL88_04910 NCTC5908_00332	Aggregatibacter aphrophilus (Haemophilus aphrophilus)	cytoplasm [GO:0005737]; adenyl-nucleotide exchange factor activity [GO:0000774]; chaperone binding [GO:0051087]; protein homodimerization activity [GO:0042803]; protein folding [GO:0006457]	aaz:ADJ80_10285;	protein folding [GO:0006457]	cytoplasm [GO:0005737]	adenyl-nucleotide exchange factor activity [GO:0000774]; chaperone binding [GO:0051087]; protein homodimerization activity [GO:0042803]
A0A369Z9L8	A0A369Z9L8_AGGAP	unreviewed	PTS transporter subunit IICB	DOL88_10640 DPV99_07760	Aggregatibacter aphrophilus (Haemophilus aphrophilus)	integral component of membrane [GO:0016021]; plasma membrane [GO:0005886]; kinase activity [GO:0016301]; protein-N(PI)-phosphohistidine-sugar phosphotransferase activity [GO:0008982]; phosphoenolpyruvate-dependent sugar phosphotransferase system [GO:0009401]		phosphoenolpyruvate-dependent sugar phosphotransferase system [GO:0009401]	integral component of membrane [GO:0016021]; plasma membrane [GO:0005886]	kinase activity [GO:0016301]; protein-N(PI)-phosphohistidine-sugar phosphotransferase activity [GO:0008982]
A0A3M6NQR5	A0A3M6NQR5_AGGAP	unreviewed	Uroporphyrinogen decarboxylase (UPD) (URO-D) (EC 4.1.1.37)	hemE DOL88_09655	Aggregatibacter aphrophilus (Haemophilus aphrophilus)	cytoplasm [GO:0005737]; uroporphyrinogen decarboxylase activity [GO:0004853]; protoporphyrinogen IX biosynthetic process [GO:0006782]		protoporphyrinogen IX biosynthetic process [GO:0006782]	cytoplasm [GO:0005737]	uroporphyrinogen decarboxylase activity [GO:0004853]
A0A3M6PJ52	A0A3M6PJ52_AGGAP	unreviewed	NAD(P)H-dependent oxidoreductase	DOL88_02160	Aggregatibacter aphrophilus (Haemophilus aphrophilus)	oxidoreductase activity [GO:0016491]	aaz:ADJ80_04080;			oxidoreductase activity [GO:0016491]
A0A3M6PN38	A0A3M6PN38_AGGAP	unreviewed	DNA mismatch repair protein MutL	mutL DOL88_00230	Aggregatibacter aphrophilus (Haemophilus aphrophilus)	mismatch repair complex [GO:0032300]; ATP binding [GO:0005524]; ATPase activity [GO:0016887]; endonuclease activity [GO:0004519]; mismatched DNA binding [GO:0030983]; mismatch repair [GO:0006298]	aaz:ADJ80_07305;	mismatch repair [GO:0006298]	mismatch repair complex [GO:0032300]	ATPase activity [GO:0016887]; ATP binding [GO:0005524]; endonuclease activity [GO:0004519]; mismatched DNA binding [GO:0030983]
A0A3M6P4T6	A0A3M6P4T6_AGGAP	unreviewed	Tryptophan synthase beta chain (EC 4.2.1.20)	trpB DOL88_06220	Aggregatibacter aphrophilus (Haemophilus aphrophilus)	tryptophan synthase activity [GO:0004834]				tryptophan synthase activity [GO:0004834]
A0A0K1N520	A0A0K1N520_AGGAP	unreviewed	Tol-Pal system protein TolQ	tolQ DOL88_11320 DPV99_03405 NCTC5908_00413	Aggregatibacter aphrophilus (Haemophilus aphrophilus)	integral component of plasma membrane [GO:0005887]; bacteriocin transport [GO:0043213]; cell cycle [GO:0007049]; cell division [GO:0051301]	aaz:ADJ80_10615;	bacteriocin transport [GO:0043213]; cell cycle [GO:0007049]; cell division [GO:0051301]	integral component of plasma membrane [GO:0005887]
A0A3M6NGT8	A0A3M6NGT8_AGGAP	unreviewed	GTPase Obg (EC 3.6.5.-) (GTP-binding protein Obg)	obgE cgtA obg yhbZ DOL88_11480	Aggregatibacter aphrophilus (Haemophilus aphrophilus)	cytoplasm [GO:0005737]; GTP binding [GO:0005525]; GTPase activity [GO:0003924]; magnesium ion binding [GO:0000287]; ribosome biogenesis [GO:0042254]	aaz:ADJ80_10770;	ribosome biogenesis [GO:0042254]	cytoplasm [GO:0005737]	GTPase activity [GO:0003924]; GTP binding [GO:0005525]; magnesium ion binding [GO:0000287]
A0A448F7K8	A0A448F7K8_AGGAP	unreviewed	Uncharacterized protein	NCTC5906_00686	Aggregatibacter aphrophilus ATCC 33389
A0A3M6PE85	A0A3M6PE85_AGGAP	unreviewed	YhcH/YjgK/YiaL family protein	DOL88_03170	Aggregatibacter aphrophilus (Haemophilus aphrophilus)
A0A336N675	A0A336N675_AGGAP	unreviewed	Ferrochelatase (EC 4.99.1.1) (Heme synthase) (Protoheme ferro-lyase)	hemH NCTC5908_01186	Aggregatibacter aphrophilus (Haemophilus aphrophilus)	cytoplasm [GO:0005737]; ferrochelatase activity [GO:0004325]; metal ion binding [GO:0046872]; heme biosynthetic process [GO:0006783]		heme biosynthetic process [GO:0006783]	cytoplasm [GO:0005737]	ferrochelatase activity [GO:0004325]; metal ion binding [GO:0046872]
A0A3M6NSQ0	A0A3M6NSQ0_AGGAP	unreviewed	Riboflavin biosynthesis protein RibD [Includes: Diaminohydroxyphosphoribosylaminopyrimidine deaminase (DRAP deaminase) (EC 3.5.4.26) (Riboflavin-specific deaminase); 5-amino-6-(5-phosphoribosylamino)uracil reductase (EC 1.1.1.193) (HTP reductase)]	DOL88_07870	Aggregatibacter aphrophilus (Haemophilus aphrophilus)	5-amino-6-(5-phosphoribosylamino)uracil reductase activity [GO:0008703]; diaminohydroxyphosphoribosylaminopyrimidine deaminase activity [GO:0008835]; NADP binding [GO:0050661]; zinc ion binding [GO:0008270]; riboflavin biosynthetic process [GO:0009231]		riboflavin biosynthetic process [GO:0009231]		5-amino-6-(5-phosphoribosylamino)uracil reductase activity [GO:0008703]; diaminohydroxyphosphoribosylaminopyrimidine deaminase activity [GO:0008835]; NADP binding [GO:0050661]; zinc ion binding [GO:0008270]
A0A369ZCB2	A0A369ZCB2_AGGAP	unreviewed	Ribonuclease G	DPV99_07510	Aggregatibacter aphrophilus (Haemophilus aphrophilus)	endonuclease activity [GO:0004519]; ribonuclease activity [GO:0004540]; RNA binding [GO:0003723]; RNA processing [GO:0006396]		RNA processing [GO:0006396]		endonuclease activity [GO:0004519]; ribonuclease activity [GO:0004540]; RNA binding [GO:0003723]
A0A3M6P5V5	A0A3M6P5V5_AGGAP	unreviewed	Glutathione S-transferase	DOL88_05520	Aggregatibacter aphrophilus (Haemophilus aphrophilus)	transferase activity [GO:0016740]; glutathione metabolic process [GO:0006749]	aaz:ADJ80_08930;	glutathione metabolic process [GO:0006749]		transferase activity [GO:0016740]
A0A369ZIU8	A0A369ZIU8_AGGAP	unreviewed	Probable transcriptional regulatory protein DPV99_03460	DPV99_03460	Aggregatibacter aphrophilus (Haemophilus aphrophilus)	cytoplasm [GO:0005737]; DNA binding [GO:0003677]; regulation of transcription, DNA-templated [GO:0006355]		regulation of transcription, DNA-templated [GO:0006355]	cytoplasm [GO:0005737]	DNA binding [GO:0003677]
A0A3M6P236	A0A3M6P236_AGGAP	unreviewed	1-deoxy-D-xylulose 5-phosphate reductoisomerase (DXP reductoisomerase) (EC 1.1.1.267) (1-deoxyxylulose-5-phosphate reductoisomerase) (2-C-methyl-D-erythritol 4-phosphate synthase)	dxr DOL88_07430	Aggregatibacter aphrophilus (Haemophilus aphrophilus)	1-deoxy-D-xylulose-5-phosphate reductoisomerase activity [GO:0030604]; isomerase activity [GO:0016853]; metal ion binding [GO:0046872]; NADPH binding [GO:0070402]; isopentenyl diphosphate biosynthetic process, methylerythritol 4-phosphate pathway [GO:0019288]; terpenoid biosynthetic process [GO:0016114]		isopentenyl diphosphate biosynthetic process, methylerythritol 4-phosphate pathway [GO:0019288]; terpenoid biosynthetic process [GO:0016114]		1-deoxy-D-xylulose-5-phosphate reductoisomerase activity [GO:0030604]; isomerase activity [GO:0016853]; metal ion binding [GO:0046872]; NADPH binding [GO:0070402]
A0A336N7Q5	A0A336N7Q5_AGGAP	unreviewed	Carbon starvation protein A	cstA NCTC5908_02216	Aggregatibacter aphrophilus (Haemophilus aphrophilus)	integral component of membrane [GO:0016021]; plasma membrane [GO:0005886]; cellular response to starvation [GO:0009267]		cellular response to starvation [GO:0009267]	integral component of membrane [GO:0016021]; plasma membrane [GO:0005886]
A0A369ZD55	A0A369ZD55_AGGAP	unreviewed	Elongation factor 4 (EF-4) (EC 3.6.5.n1) (Ribosomal back-translocase LepA)	lepA DPV99_05865	Aggregatibacter aphrophilus (Haemophilus aphrophilus)	plasma membrane [GO:0005886]; GTP binding [GO:0005525]; GTPase activity [GO:0003924]; ribosome binding [GO:0043022]; translation elongation factor activity [GO:0003746]; positive regulation of translation [GO:0045727]		positive regulation of translation [GO:0045727]	plasma membrane [GO:0005886]	GTPase activity [GO:0003924]; GTP binding [GO:0005525]; ribosome binding [GO:0043022]; translation elongation factor activity [GO:0003746]
A0A0K1N071	A0A0K1N071_AGGAP	unreviewed	Excinuclease ABC subunit A	DOL88_02830 NCTC5908_00873	Aggregatibacter aphrophilus (Haemophilus aphrophilus)		aaz:ADJ80_01235;
A0A3M6P889	A0A3M6P889_AGGAP	unreviewed	TbpB_B_D domain-containing protein	DOL88_04660	Aggregatibacter aphrophilus (Haemophilus aphrophilus)
A0A0K1N1B7	A0A0K1N1B7_AGGAP	unreviewed	50S ribosomal protein L17	rplQ DOL88_06500 DPV99_10800	Aggregatibacter aphrophilus (Haemophilus aphrophilus)	ribosome [GO:0005840]; structural constituent of ribosome [GO:0003735]; translation [GO:0006412]	aaz:ADJ80_03540;	translation [GO:0006412]	ribosome [GO:0005840]	structural constituent of ribosome [GO:0003735]
A0A3M6NLX9	A0A3M6NLX9_AGGAP	unreviewed	DUF4123 domain-containing protein	DOL88_10460	Aggregatibacter aphrophilus (Haemophilus aphrophilus)
A0A336N521	A0A336N521_AGGAP	unreviewed	Surfactin synthase subunit 1	srfAA NCTC5908_00878	Aggregatibacter aphrophilus (Haemophilus aphrophilus)
A0A336N735	A0A336N735_AGGAP	unreviewed	Chromosome partition protein MukE	mukE NCTC5908_01476	Aggregatibacter aphrophilus (Haemophilus aphrophilus)	cytoplasm [GO:0005737]; nucleoid [GO:0009295]; cell cycle [GO:0007049]; cell division [GO:0051301]; chromosome condensation [GO:0030261]; chromosome segregation [GO:0007059]; DNA replication [GO:0006260]		cell cycle [GO:0007049]; cell division [GO:0051301]; chromosome condensation [GO:0030261]; chromosome segregation [GO:0007059]; DNA replication [GO:0006260]	cytoplasm [GO:0005737]; nucleoid [GO:0009295]
A0A3M6P6Q3	A0A3M6P6Q3_AGGAP	unreviewed	Aspartate/glutamate racemase family protein	DOL88_05295	Aggregatibacter aphrophilus (Haemophilus aphrophilus)	amino-acid racemase activity [GO:0047661]; nitrogen compound metabolic process [GO:0006807]	aaz:ADJ80_03080;	nitrogen compound metabolic process [GO:0006807]		amino-acid racemase activity [GO:0047661]
A0A3M6PJL1	A0A3M6PJL1_AGGAP	unreviewed	Aspartokinase (EC 2.7.2.4)	DOL88_01030	Aggregatibacter aphrophilus (Haemophilus aphrophilus)	aspartate kinase activity [GO:0004072]; ATP binding [GO:0005524]; lysine biosynthetic process via diaminopimelate [GO:0009089]; threonine biosynthetic process [GO:0009088]		lysine biosynthetic process via diaminopimelate [GO:0009089]; threonine biosynthetic process [GO:0009088]		aspartate kinase activity [GO:0004072]; ATP binding [GO:0005524]
A0A336N552	A0A336N552_AGGAP	unreviewed	Nucleotide-binding protein NCTC5908_00509	yhbJ NCTC5908_00509	Aggregatibacter aphrophilus (Haemophilus aphrophilus)	ATP binding [GO:0005524]; GTP binding [GO:0005525]				ATP binding [GO:0005524]; GTP binding [GO:0005525]
A0A0K1N2G9	A0A0K1N2G9_AGGAP	unreviewed	UDP-N-acetylglucosamine--N-acetylmuramyl-(pentapeptide) pyrophosphoryl-undecaprenol N-acetylglucosamine transferase (EC 2.4.1.227) (Undecaprenyl-PP-MurNAc-pentapeptide-UDPGlcNAc GlcNAc transferase)	murG DOL88_05765 DPV99_07205	Aggregatibacter aphrophilus (Haemophilus aphrophilus)	plasma membrane [GO:0005886]; UDP-N-acetyl-D-glucosamine:N-acetylmuramoyl-L-alanyl-D-glutamyl-meso-2,6-diaminopimelyl-D-alanyl-D-alanine-diphosphoundecaprenol 4-beta-N-acetylglucosaminlytransferase activity [GO:0051991]; undecaprenyldiphospho-muramoylpentapeptide beta-N-acetylglucosaminyltransferase activity [GO:0050511]; carbohydrate metabolic process [GO:0005975]; cell cycle [GO:0007049]; cell …	aaz:ADJ80_05545;	carbohydrate metabolic process [GO:0005975]; cell cycle [GO:0007049]; cell division [GO:0051301]; cell wall organization [GO:0071555]; lipid glycosylation [GO:0030259]; peptidoglycan biosynthetic process [GO:0009252]; regulation of cell shape [GO:0008360]	plasma membrane [GO:0005886]	UDP-N-acetyl-D-glucosamine:N-acetylmuramoyl-L-alanyl-D-glutamyl-meso-2,6-diaminopimelyl-D-alanyl-D-alanine-diphosphoundecaprenol 4-beta-N-acetylglucosaminlytransferase activity [GO:0051991]; undecaprenyldiphospho-muramoylpentapeptide beta-N-acetylglucosaminyltransferase activity [GO:0050511]
A0A336N830	A0A336N830_AGGAP	unreviewed	Phosphoheptose isomerase (EC 5.3.1.28) (Sedoheptulose 7-phosphate isomerase)	gmhA NCTC5908_02208	Aggregatibacter aphrophilus (Haemophilus aphrophilus)	cytoplasm [GO:0005737]; carbohydrate derivative binding [GO:0097367]; D-sedoheptulose 7-phosphate isomerase activity [GO:0008968]; zinc ion binding [GO:0008270]; carbohydrate metabolic process [GO:0005975]; D-glycero-D-manno-heptose 7-phosphate biosynthetic process [GO:2001061]		carbohydrate metabolic process [GO:0005975]; D-glycero-D-manno-heptose 7-phosphate biosynthetic process [GO:2001061]	cytoplasm [GO:0005737]	carbohydrate derivative binding [GO:0097367]; D-sedoheptulose 7-phosphate isomerase activity [GO:0008968]; zinc ion binding [GO:0008270]
A0A3M6P5Q4	A0A3M6P5Q4_AGGAP	unreviewed	3',5'-cyclic adenosine monophosphate phosphodiesterase CpdA (3',5'-cyclic AMP phosphodiesterase) (cAMP phosphodiesterase) (EC 3.1.4.53)	cpdA DOL88_05670	Aggregatibacter aphrophilus (Haemophilus aphrophilus)	3',5'-cyclic-AMP phosphodiesterase activity [GO:0004115]; metal ion binding [GO:0046872]; nucleotide binding [GO:0000166]	aaz:ADJ80_05635;			3',5'-cyclic-AMP phosphodiesterase activity [GO:0004115]; metal ion binding [GO:0046872]; nucleotide binding [GO:0000166]
A0A3M6P1Y4	A0A3M6P1Y4_AGGAP	unreviewed	Iron-dicitrate ABC transporter ATP-binding subunit	DOL88_07755	Aggregatibacter aphrophilus (Haemophilus aphrophilus)	ATP binding [GO:0005524]; ATPase-coupled transmembrane transporter activity [GO:0042626]				ATPase-coupled transmembrane transporter activity [GO:0042626]; ATP binding [GO:0005524]
A0A369Z8K9	A0A369Z8K9_AGGAP	unreviewed	Lactate utilization protein C	DPV99_11605	Aggregatibacter aphrophilus (Haemophilus aphrophilus)
A0A369Z9R3	A0A369Z9R3_AGGAP	unreviewed	DNA-binding transcriptional regulator OxyR	DPV99_09710	Aggregatibacter aphrophilus (Haemophilus aphrophilus)	DNA binding [GO:0003677]; DNA-binding transcription factor activity [GO:0003700]				DNA binding [GO:0003677]; DNA-binding transcription factor activity [GO:0003700]
A0A3M6P241	A0A3M6P241_AGGAP	unreviewed	DNA translocase FtsK	DOL88_07195	Aggregatibacter aphrophilus (Haemophilus aphrophilus)	integral component of membrane [GO:0016021]; plasma membrane [GO:0005886]; ATP binding [GO:0005524]; DNA binding [GO:0003677]; cell division [GO:0051301]		cell division [GO:0051301]	integral component of membrane [GO:0016021]; plasma membrane [GO:0005886]	ATP binding [GO:0005524]; DNA binding [GO:0003677]
A0A3M6P1W9	A0A3M6P1W9_AGGAP	unreviewed	Histidinol-phosphate aminotransferase family protein	DOL88_07710	Aggregatibacter aphrophilus (Haemophilus aphrophilus)	pyridoxal phosphate binding [GO:0030170]; transaminase activity [GO:0008483]; biosynthetic process [GO:0009058]		biosynthetic process [GO:0009058]		pyridoxal phosphate binding [GO:0030170]; transaminase activity [GO:0008483]
A0A3M6NQW7	A0A3M6NQW7_AGGAP	unreviewed	Helix-hairpin-helix domain-containing protein	DOL88_09930	Aggregatibacter aphrophilus (Haemophilus aphrophilus)	DNA binding [GO:0003677]; DNA repair [GO:0006281]	aaz:ADJ80_01530;	DNA repair [GO:0006281]		DNA binding [GO:0003677]
A0A3M6PM13	A0A3M6PM13_AGGAP	unreviewed	Glutathione-disulfide reductase (EC 1.8.1.7)	DOL88_00365	Aggregatibacter aphrophilus (Haemophilus aphrophilus)	flavin adenine dinucleotide binding [GO:0050660]; glutathione-disulfide reductase activity [GO:0004362]; NADP binding [GO:0050661]; cell redox homeostasis [GO:0045454]; glutathione metabolic process [GO:0006749]	aaz:ADJ80_03715;	cell redox homeostasis [GO:0045454]; glutathione metabolic process [GO:0006749]		flavin adenine dinucleotide binding [GO:0050660]; glutathione-disulfide reductase activity [GO:0004362]; NADP binding [GO:0050661]
A0A369Z673	A0A369Z673_AGGAP	unreviewed	Fe/S biogenesis protein NfuA	nfuA DPV99_08030	Aggregatibacter aphrophilus (Haemophilus aphrophilus)	4 iron, 4 sulfur cluster binding [GO:0051539]; iron ion binding [GO:0005506]; iron-sulfur cluster assembly [GO:0016226]; protein maturation [GO:0051604]		iron-sulfur cluster assembly [GO:0016226]; protein maturation [GO:0051604]		4 iron, 4 sulfur cluster binding [GO:0051539]; iron ion binding [GO:0005506]
A0A3M6NI46	A0A3M6NI46_AGGAP	unreviewed	Peptide chain release factor 2 (RF-2)	prfB DOL88_11120	Aggregatibacter aphrophilus (Haemophilus aphrophilus)	cytoplasm [GO:0005737]; translation release factor activity, codon specific [GO:0016149]			cytoplasm [GO:0005737]	translation release factor activity, codon specific [GO:0016149]
A0A3M6NGP6	A0A3M6NGP6_AGGAP	unreviewed	Cell envelope integrity protein TolA	DOL88_11310	Aggregatibacter aphrophilus (Haemophilus aphrophilus)	integral component of membrane [GO:0016021]; toxin transmembrane transporter activity [GO:0019534]; bacteriocin transport [GO:0043213]		bacteriocin transport [GO:0043213]	integral component of membrane [GO:0016021]	toxin transmembrane transporter activity [GO:0019534]
A0A3M6P5S2	A0A3M6P5S2_AGGAP	unreviewed	Ribosomal RNA small subunit methyltransferase H (EC 2.1.1.199) (16S rRNA m(4)C1402 methyltransferase) (rRNA (cytosine-N(4)-)-methyltransferase RsmH)	rsmH DOL88_05805	Aggregatibacter aphrophilus (Haemophilus aphrophilus)	cytoplasm [GO:0005737]; rRNA (cytosine-N4-)-methyltransferase activity [GO:0071424]; rRNA base methylation [GO:0070475]	aaz:ADJ80_05505;	rRNA base methylation [GO:0070475]	cytoplasm [GO:0005737]	rRNA (cytosine-N4-)-methyltransferase activity [GO:0071424]
A0A3M6NR45	A0A3M6NR45_AGGAP	unreviewed	Type VI secretion system protein TssA (Fragment)	DOL88_09215	Aggregatibacter aphrophilus (Haemophilus aphrophilus)
A0A3M6NSQ7	A0A3M6NSQ7_AGGAP	unreviewed	EIIAB-Man (EC 2.7.1.191) (EIII-Man) (Mannose-specific phosphotransferase enzyme IIA component) (Mannose-specific phosphotransferase enzyme IIB component) (PTS system mannose-specific EIIA component) (PTS system mannose-specific EIIAB component) (PTS system mannose-specific EIIB component)	DOL88_08135	Aggregatibacter aphrophilus (Haemophilus aphrophilus)	cytoplasm [GO:0005737]; integral component of membrane [GO:0016021]; plasma membrane [GO:0005886]; kinase activity [GO:0016301]; protein-N(PI)-phosphohistidine-sugar phosphotransferase activity [GO:0008982]; phosphoenolpyruvate-dependent sugar phosphotransferase system [GO:0009401]	aaz:ADJ80_01050;	phosphoenolpyruvate-dependent sugar phosphotransferase system [GO:0009401]	cytoplasm [GO:0005737]; integral component of membrane [GO:0016021]; plasma membrane [GO:0005886]	kinase activity [GO:0016301]; protein-N(PI)-phosphohistidine-sugar phosphotransferase activity [GO:0008982]
A0A0K1N5X7	A0A0K1N5X7_AGGAP	unreviewed	Nucleoid-associated protein DOL88_00550	ybaB DOL88_00550 DPV99_03090 NCTC5908_00352	Aggregatibacter aphrophilus (Haemophilus aphrophilus)	bacterial nucleoid [GO:0043590]; cytoplasm [GO:0005737]; DNA binding [GO:0003677]	aaz:ADJ80_10360;		bacterial nucleoid [GO:0043590]; cytoplasm [GO:0005737]	DNA binding [GO:0003677]
A0A369ZCG7	A0A369ZCG7_AGGAP	unreviewed	Glycerol kinase (EC 2.7.1.30) (ATP:glycerol 3-phosphotransferase) (Glycerokinase) (GK)	glpK DPV99_01365	Aggregatibacter aphrophilus (Haemophilus aphrophilus)	ATP binding [GO:0005524]; glycerol kinase activity [GO:0004370]; glycerol catabolic process [GO:0019563]; glycerol-3-phosphate metabolic process [GO:0006072]		glycerol-3-phosphate metabolic process [GO:0006072]; glycerol catabolic process [GO:0019563]		ATP binding [GO:0005524]; glycerol kinase activity [GO:0004370]
A0A3M6PMP2	A0A3M6PMP2_AGGAP	unreviewed	Autotransporter assembly factor TamA (Translocation and assembly module subunit TamA)	DOL88_00465	Aggregatibacter aphrophilus (Haemophilus aphrophilus)	cell outer membrane [GO:0009279]	aaz:ADJ80_00725;		cell outer membrane [GO:0009279]
A0A3M6P1T7	A0A3M6P1T7_AGGAP	unreviewed	Gfo/Idh/MocA family oxidoreductase	DOL88_07650	Aggregatibacter aphrophilus (Haemophilus aphrophilus)	nucleotide binding [GO:0000166]				nucleotide binding [GO:0000166]
A0A3M6NRA3	A0A3M6NRA3_AGGAP	unreviewed	Uncharacterized protein	DOL88_09010	Aggregatibacter aphrophilus (Haemophilus aphrophilus)	integral component of membrane [GO:0016021]			integral component of membrane [GO:0016021]
A0A336N784	A0A336N784_AGGAP	unreviewed	NAD(P)H nitroreductase (EC 1.-.-.-)	NCTC5908_02038	Aggregatibacter aphrophilus (Haemophilus aphrophilus)	oxidoreductase activity [GO:0016491]				oxidoreductase activity [GO:0016491]
A0A3M6NGN8	A0A3M6NGN8_AGGAP	unreviewed	Bifunctional purine biosynthesis protein PurH [Includes: Phosphoribosylaminoimidazolecarboxamide formyltransferase (EC 2.1.2.3) (AICAR transformylase); IMP cyclohydrolase (EC 3.5.4.10) (ATIC) (IMP synthase) (Inosinicase)]	purH DOL88_11235	Aggregatibacter aphrophilus (Haemophilus aphrophilus)	IMP cyclohydrolase activity [GO:0003937]; phosphoribosylaminoimidazolecarboxamide formyltransferase activity [GO:0004643]; 'de novo' IMP biosynthetic process [GO:0006189]	aaz:ADJ80_10525;	'de novo' IMP biosynthetic process [GO:0006189]		IMP cyclohydrolase activity [GO:0003937]; phosphoribosylaminoimidazolecarboxamide formyltransferase activity [GO:0004643]
A0A3M6P5P5	A0A3M6P5P5_AGGAP	unreviewed	U32 family peptidase	DOL88_05620	Aggregatibacter aphrophilus (Haemophilus aphrophilus)
A0A3M6P290	A0A3M6P290_AGGAP	unreviewed	Probable cytosol aminopeptidase (EC 3.4.11.1) (Leucine aminopeptidase) (LAP) (EC 3.4.11.10) (Leucyl aminopeptidase)	pepA DOL88_07335	Aggregatibacter aphrophilus (Haemophilus aphrophilus)	cytoplasm [GO:0005737]; manganese ion binding [GO:0030145]; metalloaminopeptidase activity [GO:0070006]			cytoplasm [GO:0005737]	manganese ion binding [GO:0030145]; metalloaminopeptidase activity [GO:0070006]
A0A0K1N0N6	A0A0K1N0N6_AGGAP	unreviewed	Opacity protein and related surface antigens (Porin family protein)	DOL88_10810 NCTC5908_01110	Aggregatibacter aphrophilus (Haemophilus aphrophilus)	outer membrane [GO:0019867]	aaz:ADJ80_02150;		outer membrane [GO:0019867]
A0A3M6NS22	A0A3M6NS22_AGGAP	unreviewed	Methyltransferase (EC 2.1.1.-)	DOL88_08265	Aggregatibacter aphrophilus (Haemophilus aphrophilus)	DNA binding [GO:0003677]; N-methyltransferase activity [GO:0008170]; site-specific DNA-methyltransferase (cytosine-N4-specific) activity [GO:0015667]				DNA binding [GO:0003677]; N-methyltransferase activity [GO:0008170]; site-specific DNA-methyltransferase (cytosine-N4-specific) activity [GO:0015667]
A0A336N5D6	A0A336N5D6_AGGAP	unreviewed	D-malate degradation protein R	dmlR NCTC5908_01461	Aggregatibacter aphrophilus (Haemophilus aphrophilus)	DNA-binding transcription factor activity [GO:0003700]				DNA-binding transcription factor activity [GO:0003700]
A0A3M6NQV7	A0A3M6NQV7_AGGAP	unreviewed	1-(5-phosphoribosyl)-5-[(5-phosphoribosylamino)methylideneamino] imidazole-4-carboxamide isomerase (EC 5.3.1.16) (Phosphoribosylformimino-5-aminoimidazole carboxamide ribotide isomerase)	hisA DOL88_09870	Aggregatibacter aphrophilus (Haemophilus aphrophilus)	cytoplasm [GO:0005737]; 1-(5-phosphoribosyl)-5-[(5-phosphoribosylamino)methylideneamino]imidazole-4-carboxamide isomerase activity [GO:0003949]; histidine biosynthetic process [GO:0000105]	aaz:ADJ80_01590;	histidine biosynthetic process [GO:0000105]	cytoplasm [GO:0005737]	1-(5-phosphoribosyl)-5-[(5-phosphoribosylamino)methylideneamino]imidazole-4-carboxamide isomerase activity [GO:0003949]
A0A3M6PM99	A0A3M6PM99_AGGAP	unreviewed	UvrABC system protein B (Protein UvrB) (Excinuclease ABC subunit B)	uvrB DOL88_00955	Aggregatibacter aphrophilus (Haemophilus aphrophilus)	cytoplasm [GO:0005737]; excinuclease repair complex [GO:0009380]; ATP binding [GO:0005524]; ATPase activity [GO:0016887]; DNA binding [GO:0003677]; excinuclease ABC activity [GO:0009381]; nucleotide-excision repair [GO:0006289]; SOS response [GO:0009432]		nucleotide-excision repair [GO:0006289]; SOS response [GO:0009432]	cytoplasm [GO:0005737]; excinuclease repair complex [GO:0009380]	ATPase activity [GO:0016887]; ATP binding [GO:0005524]; DNA binding [GO:0003677]; excinuclease ABC activity [GO:0009381]
A0A3M6P2H4	A0A3M6P2H4_AGGAP	unreviewed	Fructosamine kinase family protein	DOL88_06760	Aggregatibacter aphrophilus (Haemophilus aphrophilus)	kinase activity [GO:0016301]	aaz:ADJ80_07810;			kinase activity [GO:0016301]
A0A3M6PGZ5	A0A3M6PGZ5_AGGAP	unreviewed	Flavodoxin family protein	DOL88_02150	Aggregatibacter aphrophilus (Haemophilus aphrophilus)		aaz:ADJ80_04090;
A0A3M6P2A5	A0A3M6P2A5_AGGAP	unreviewed	Sulfite reductase [NADPH] flavoprotein alpha-component (SiR-FP) (EC 1.8.1.2)	cysJ DOL88_07295	Aggregatibacter aphrophilus (Haemophilus aphrophilus)	flavin adenine dinucleotide binding [GO:0050660]; FMN binding [GO:0010181]; sulfite reductase (NADPH) activity [GO:0004783]; cysteine biosynthetic process [GO:0019344]; hydrogen sulfide biosynthetic process [GO:0070814]; sulfate assimilation [GO:0000103]		cysteine biosynthetic process [GO:0019344]; hydrogen sulfide biosynthetic process [GO:0070814]; sulfate assimilation [GO:0000103]		flavin adenine dinucleotide binding [GO:0050660]; FMN binding [GO:0010181]; sulfite reductase (NADPH) activity [GO:0004783]
A0A3M6PDM9	A0A3M6PDM9_AGGAP	unreviewed	Uncharacterized protein	DOL88_03465	Aggregatibacter aphrophilus (Haemophilus aphrophilus)	integral component of membrane [GO:0016021]			integral component of membrane [GO:0016021]
A0A3M6P6Q7	A0A3M6P6Q7_AGGAP	unreviewed	3-phosphoshikimate 1-carboxyvinyltransferase (EC 2.5.1.19) (5-enolpyruvylshikimate-3-phosphate synthase) (EPSP synthase) (EPSPS)	aroA DOL88_04965	Aggregatibacter aphrophilus (Haemophilus aphrophilus)	cytoplasm [GO:0005737]; 3-phosphoshikimate 1-carboxyvinyltransferase activity [GO:0003866]; aromatic amino acid family biosynthetic process [GO:0009073]; cellular amino acid biosynthetic process [GO:0008652]; chorismate biosynthetic process [GO:0009423]		aromatic amino acid family biosynthetic process [GO:0009073]; cellular amino acid biosynthetic process [GO:0008652]; chorismate biosynthetic process [GO:0009423]	cytoplasm [GO:0005737]	3-phosphoshikimate 1-carboxyvinyltransferase activity [GO:0003866]
A0A3M6PEZ0	A0A3M6PEZ0_AGGAP	unreviewed	Pseudouridine synthase (EC 5.4.99.-)	DOL88_03815	Aggregatibacter aphrophilus (Haemophilus aphrophilus)	pseudouridine synthase activity [GO:0009982]; RNA binding [GO:0003723]; pseudouridine synthesis [GO:0001522]		pseudouridine synthesis [GO:0001522]		pseudouridine synthase activity [GO:0009982]; RNA binding [GO:0003723]
A0A369Z5W0	A0A369Z5W0_AGGAP	unreviewed	YadA_anchor domain-containing protein	DPV99_11310	Aggregatibacter aphrophilus (Haemophilus aphrophilus)	cell outer membrane [GO:0009279]; cell surface [GO:0009986]; integral component of membrane [GO:0016021]			cell outer membrane [GO:0009279]; cell surface [GO:0009986]; integral component of membrane [GO:0016021]
A0A369Z907	A0A369Z907_AGGAP	unreviewed	Uridine kinase (EC 2.7.1.48) (Cytidine monophosphokinase) (Uridine monophosphokinase)	udk DPV99_11185	Aggregatibacter aphrophilus (Haemophilus aphrophilus)	cytoplasm [GO:0005737]; ATP binding [GO:0005524]; phosphotransferase activity, alcohol group as acceptor [GO:0016773]; uridine kinase activity [GO:0004849]; CTP salvage [GO:0044211]; UMP salvage [GO:0044206]		CTP salvage [GO:0044211]; UMP salvage [GO:0044206]	cytoplasm [GO:0005737]	ATP binding [GO:0005524]; phosphotransferase activity, alcohol group as acceptor [GO:0016773]; uridine kinase activity [GO:0004849]
A0A369ZCI8	A0A369ZCI8_AGGAP	unreviewed	Uncharacterized protein	DPV99_02820	Aggregatibacter aphrophilus (Haemophilus aphrophilus)
A0A3M6NII5	A0A3M6NII5_AGGAP	unreviewed	Metalloprotease TldD	DOL88_10560	Aggregatibacter aphrophilus (Haemophilus aphrophilus)	metallopeptidase activity [GO:0008237]	aaz:ADJ80_05945;			metallopeptidase activity [GO:0008237]
A0A3M6NIF1	A0A3M6NIF1_AGGAP	unreviewed	S-ribosylhomocysteine lyase (EC 4.4.1.21) (AI-2 synthesis protein) (Autoinducer-2 production protein LuxS)	luxS DOL88_10760	Aggregatibacter aphrophilus (Haemophilus aphrophilus)	iron ion binding [GO:0005506]; S-ribosylhomocysteine lyase activity [GO:0043768]; quorum sensing [GO:0009372]	aaz:ADJ80_02200;	quorum sensing [GO:0009372]		iron ion binding [GO:0005506]; S-ribosylhomocysteine lyase activity [GO:0043768]
A0A3M6P3W3	A0A3M6P3W3_AGGAP	unreviewed	50S ribosomal protein L4	rplD DOL88_06625	Aggregatibacter aphrophilus (Haemophilus aphrophilus)	ribosome [GO:0005840]; rRNA binding [GO:0019843]; structural constituent of ribosome [GO:0003735]; translation [GO:0006412]	aaz:ADJ80_03420;	translation [GO:0006412]	ribosome [GO:0005840]	rRNA binding [GO:0019843]; structural constituent of ribosome [GO:0003735]
A0A3M6P5S6	A0A3M6P5S6_AGGAP	unreviewed	Pilus assembly protein	DOL88_05945	Aggregatibacter aphrophilus (Haemophilus aphrophilus)	integral component of membrane [GO:0016021]			integral component of membrane [GO:0016021]
A0A0K1N3W5	A0A0K1N3W5_AGGAP	unreviewed	30S ribosomal protein S9	rpsI DOL88_06090 DPV99_00645	Aggregatibacter aphrophilus (Haemophilus aphrophilus)	ribosome [GO:0005840]; structural constituent of ribosome [GO:0003735]; translation [GO:0006412]	aaz:ADJ80_08410;	translation [GO:0006412]	ribosome [GO:0005840]	structural constituent of ribosome [GO:0003735]
A0A336N4D6	A0A336N4D6_AGGAP	unreviewed	10 kDa chaperonin (GroES protein) (Protein Cpn10)	groS groES NCTC5908_00861	Aggregatibacter aphrophilus (Haemophilus aphrophilus)	cytoplasm [GO:0005737]; ATP binding [GO:0005524]; ATPase activity [GO:0016887]; protein folding [GO:0006457]		protein folding [GO:0006457]	cytoplasm [GO:0005737]	ATPase activity [GO:0016887]; ATP binding [GO:0005524]
A0A369ZAI8	A0A369ZAI8_AGGAP	unreviewed	4-hydroxy-tetrahydrodipicolinate reductase (HTPA reductase) (EC 1.17.1.8)	dapB DPV99_01505	Aggregatibacter aphrophilus (Haemophilus aphrophilus)	cytoplasm [GO:0005737]; 4-hydroxy-tetrahydrodipicolinate reductase [GO:0008839]; NAD binding [GO:0051287]; NADP binding [GO:0050661]; oxidoreductase activity, acting on CH or CH2 groups, NAD or NADP as acceptor [GO:0016726]; diaminopimelate biosynthetic process [GO:0019877]; lysine biosynthetic process via diaminopimelate [GO:0009089]		diaminopimelate biosynthetic process [GO:0019877]; lysine biosynthetic process via diaminopimelate [GO:0009089]	cytoplasm [GO:0005737]	4-hydroxy-tetrahydrodipicolinate reductase [GO:0008839]; NAD binding [GO:0051287]; NADP binding [GO:0050661]; oxidoreductase activity, acting on CH or CH2 groups, NAD or NADP as acceptor [GO:0016726]
A0A336NGS6	A0A336NGS6_AGGAP	unreviewed	Histidine--tRNA ligase (EC 6.1.1.21) (Histidyl-tRNA synthetase) (HisRS)	hisS NCTC5908_01892	Aggregatibacter aphrophilus (Haemophilus aphrophilus)	cytoplasm [GO:0005737]; ATP binding [GO:0005524]; histidine-tRNA ligase activity [GO:0004821]; histidyl-tRNA aminoacylation [GO:0006427]		histidyl-tRNA aminoacylation [GO:0006427]	cytoplasm [GO:0005737]	ATP binding [GO:0005524]; histidine-tRNA ligase activity [GO:0004821]
A0A0K1N2K6	A0A0K1N2K6_AGGAP	unreviewed	Competence protein ComEA helix-hairpin-helix repeat region	NCTC5908_01953	Aggregatibacter aphrophilus (Haemophilus aphrophilus)		aaz:ADJ80_04410;
A0A369Z483	A0A369Z483_AGGAP	unreviewed	Ribosomal protein S12 methylthiotransferase RimO (S12 MTTase) (S12 methylthiotransferase) (EC 2.8.4.4) (Ribosomal protein S12 (aspartate-C(3))-methylthiotransferase) (Ribosome maturation factor RimO)	rimO DPV99_10585	Aggregatibacter aphrophilus (Haemophilus aphrophilus)	cytoplasm [GO:0005737]; ribosome [GO:0005840]; 4 iron, 4 sulfur cluster binding [GO:0051539]; metal ion binding [GO:0046872]; protein methylthiotransferase activity [GO:0103039]; peptidyl-L-beta-methylthioaspartic acid biosynthetic process from peptidyl-aspartic acid [GO:0018339]; tRNA modification [GO:0006400]		peptidyl-L-beta-methylthioaspartic acid biosynthetic process from peptidyl-aspartic acid [GO:0018339]; tRNA modification [GO:0006400]	cytoplasm [GO:0005737]; ribosome [GO:0005840]	4 iron, 4 sulfur cluster binding [GO:0051539]; metal ion binding [GO:0046872]; protein methylthiotransferase activity [GO:0103039]
A0A3M6P5P8	A0A3M6P5P8_AGGAP	unreviewed	Transcription-repair-coupling factor (TRCF) (EC 3.6.4.-)	mfd DOL88_05865	Aggregatibacter aphrophilus (Haemophilus aphrophilus)	cytoplasm [GO:0005737]; ATP binding [GO:0005524]; damaged DNA binding [GO:0003684]; hydrolase activity [GO:0016787]; regulation of transcription, DNA-templated [GO:0006355]; transcription-coupled nucleotide-excision repair, DNA damage recognition [GO:0000716]		regulation of transcription, DNA-templated [GO:0006355]; transcription-coupled nucleotide-excision repair, DNA damage recognition [GO:0000716]	cytoplasm [GO:0005737]	ATP binding [GO:0005524]; damaged DNA binding [GO:0003684]; hydrolase activity [GO:0016787]
A0A0K1MZV5	A0A0K1MZV5_AGGAP	unreviewed	30S ribosomal protein S12	rpsL DOL88_07590 DPV99_06295 NCTC5908_00746	Aggregatibacter aphrophilus (Haemophilus aphrophilus)	small ribosomal subunit [GO:0015935]; rRNA binding [GO:0019843]; structural constituent of ribosome [GO:0003735]; tRNA binding [GO:0000049]; translation [GO:0006412]	aaz:ADJ80_00640;	translation [GO:0006412]	small ribosomal subunit [GO:0015935]	rRNA binding [GO:0019843]; structural constituent of ribosome [GO:0003735]; tRNA binding [GO:0000049]
A0A3M6NR83	A0A3M6NR83_AGGAP	unreviewed	EmrA/EmrK family multidrug efflux transporter periplasmic adaptor subunit	DOL88_09055	Aggregatibacter aphrophilus (Haemophilus aphrophilus)	integral component of membrane [GO:0016021]; xenobiotic transmembrane transporter activity [GO:0042910]; xenobiotic detoxification by transmembrane export across the plasma membrane [GO:1990961]	aaz:ADJ80_10035;	xenobiotic detoxification by transmembrane export across the plasma membrane [GO:1990961]	integral component of membrane [GO:0016021]	xenobiotic transmembrane transporter activity [GO:0042910]
A0A3M6NI97	A0A3M6NI97_AGGAP	unreviewed	Thymidylate synthase (TS) (TSase) (EC 2.1.1.45)	thyA DOL88_10925	Aggregatibacter aphrophilus (Haemophilus aphrophilus)	cytoplasm [GO:0005737]; thymidylate synthase activity [GO:0004799]; dTMP biosynthetic process [GO:0006231]; dTTP biosynthetic process [GO:0006235]; methylation [GO:0032259]	aaz:ADJ80_04965;	dTMP biosynthetic process [GO:0006231]; dTTP biosynthetic process [GO:0006235]; methylation [GO:0032259]	cytoplasm [GO:0005737]	thymidylate synthase activity [GO:0004799]
A0A3M6P5T2	A0A3M6P5T2_AGGAP	unreviewed	Arginine ABC transporter substrate-binding protein	DOL88_05825	Aggregatibacter aphrophilus (Haemophilus aphrophilus)		aaz:ADJ80_05485;
A0A336N5J8	A0A336N5J8_AGGAP	unreviewed	Ferri-bacillibactin esterase BesA (EC 3.1.-.-)	besA NCTC5908_01521	Aggregatibacter aphrophilus (Haemophilus aphrophilus)	hydrolase activity [GO:0016787]				hydrolase activity [GO:0016787]
A0A369Z9T3	A0A369Z9T3_AGGAP	unreviewed	Serine acetyltransferase (EC 2.3.1.30)	DPV99_09815	Aggregatibacter aphrophilus (Haemophilus aphrophilus)	cytoplasm [GO:0005737]; serine O-acetyltransferase activity [GO:0009001]; cysteine biosynthetic process from serine [GO:0006535]		cysteine biosynthetic process from serine [GO:0006535]	cytoplasm [GO:0005737]	serine O-acetyltransferase activity [GO:0009001]
A0A0K1N376	A0A0K1N376_AGGAP	unreviewed	RNA-binding protein Hfq	hfq DOL88_00240 NCTC5908_01663	Aggregatibacter aphrophilus (Haemophilus aphrophilus)	RNA binding [GO:0003723]; regulation of transcription, DNA-templated [GO:0006355]	aaz:ADJ80_07295;	regulation of transcription, DNA-templated [GO:0006355]		RNA binding [GO:0003723]
A0A336N568	A0A336N568_AGGAP	unreviewed	D-alanyl-D-alanine carboxypeptidase dacB (EC 3.4.16.4)	dacB NCTC5908_01310	Aggregatibacter aphrophilus (Haemophilus aphrophilus)	serine-type D-Ala-D-Ala carboxypeptidase activity [GO:0009002]				serine-type D-Ala-D-Ala carboxypeptidase activity [GO:0009002]
A0A3M6NSY8	A0A3M6NSY8_AGGAP	unreviewed	Deoxyguanosinetriphosphate triphosphohydrolase-like protein	DOL88_07985	Aggregatibacter aphrophilus (Haemophilus aphrophilus)	dGTPase activity [GO:0008832]; magnesium ion binding [GO:0000287]; dGTP catabolic process [GO:0006203]		dGTP catabolic process [GO:0006203]		dGTPase activity [GO:0008832]; magnesium ion binding [GO:0000287]
A0A369Z935	A0A369Z935_AGGAP	unreviewed	Coproporphyrinogen-III oxidase (EC 1.3.98.3)	hemN DPV99_05805	Aggregatibacter aphrophilus (Haemophilus aphrophilus)	cytoplasm [GO:0005737]; 4 iron, 4 sulfur cluster binding [GO:0051539]; coproporphyrinogen dehydrogenase activity [GO:0051989]; coproporphyrinogen oxidase activity [GO:0004109]; metal ion binding [GO:0046872]; protoporphyrinogen IX biosynthetic process [GO:0006782]		protoporphyrinogen IX biosynthetic process [GO:0006782]	cytoplasm [GO:0005737]	4 iron, 4 sulfur cluster binding [GO:0051539]; coproporphyrinogen dehydrogenase activity [GO:0051989]; coproporphyrinogen oxidase activity [GO:0004109]; metal ion binding [GO:0046872]
A0A0K1N199	A0A0K1N199_AGGAP	unreviewed	50S ribosomal protein L22	rplV DOL88_06605 DPV99_10695	Aggregatibacter aphrophilus (Haemophilus aphrophilus)	large ribosomal subunit [GO:0015934]; rRNA binding [GO:0019843]; structural constituent of ribosome [GO:0003735]; translation [GO:0006412]	aaz:ADJ80_03440;	translation [GO:0006412]	large ribosomal subunit [GO:0015934]	rRNA binding [GO:0019843]; structural constituent of ribosome [GO:0003735]
A0A0K1MZZ1	A0A0K1MZZ1_AGGAP	unreviewed	Membrane-bound lytic murein transglycosylase C (EC 4.2.2.n1) (Murein lyase C)	mltC DOL88_08455 DPV99_09385	Aggregatibacter aphrophilus (Haemophilus aphrophilus)	cell outer membrane [GO:0009279]; hydrolase activity, acting on glycosyl bonds [GO:0016798]; lyase activity [GO:0016829]; lytic transglycosylase activity [GO:0008933]; cell wall macromolecule catabolic process [GO:0016998]; cell wall organization [GO:0071555]; peptidoglycan metabolic process [GO:0000270]	aaz:ADJ80_00830;	cell wall macromolecule catabolic process [GO:0016998]; cell wall organization [GO:0071555]; peptidoglycan metabolic process [GO:0000270]	cell outer membrane [GO:0009279]	hydrolase activity, acting on glycosyl bonds [GO:0016798]; lyase activity [GO:0016829]; lytic transglycosylase activity [GO:0008933]
A0A3M6NQP9	A0A3M6NQP9_AGGAP	unreviewed	ATP-dependent RNA helicase SrmB (EC 3.6.4.13)	srmB DOL88_09570	Aggregatibacter aphrophilus (Haemophilus aphrophilus)	cytoplasm [GO:0005737]; ATP binding [GO:0005524]; hydrolase activity [GO:0016787]; nucleic acid binding [GO:0003676]; RNA helicase activity [GO:0003724]; ribosomal large subunit assembly [GO:0000027]	aaz:ADJ80_01880;	ribosomal large subunit assembly [GO:0000027]	cytoplasm [GO:0005737]	ATP binding [GO:0005524]; hydrolase activity [GO:0016787]; nucleic acid binding [GO:0003676]; RNA helicase activity [GO:0003724]
A0A3M6PM82	A0A3M6PM82_AGGAP	unreviewed	Alanine racemase (EC 5.1.1.1)	alr DOL88_01265	Aggregatibacter aphrophilus (Haemophilus aphrophilus)	alanine racemase activity [GO:0008784]; pyridoxal phosphate binding [GO:0030170]; D-alanine biosynthetic process [GO:0030632]		D-alanine biosynthetic process [GO:0030632]		alanine racemase activity [GO:0008784]; pyridoxal phosphate binding [GO:0030170]
A0A3M6NLV0	A0A3M6NLV0_AGGAP	unreviewed	L-fucose isomerase (FucIase) (EC 5.3.1.25) (6-deoxy-L-galactose isomerase)	fucI DOL88_10340	Aggregatibacter aphrophilus (Haemophilus aphrophilus)	cytoplasm [GO:0005737]; L-fucose isomerase activity [GO:0008736]; manganese ion binding [GO:0030145]; L-fucose catabolic process [GO:0042355]	aaz:ADJ80_04685;	L-fucose catabolic process [GO:0042355]	cytoplasm [GO:0005737]	L-fucose isomerase activity [GO:0008736]; manganese ion binding [GO:0030145]
A0A3M6PH51	A0A3M6PH51_AGGAP	unreviewed	Uncharacterized protein	DOL88_02355	Aggregatibacter aphrophilus (Haemophilus aphrophilus)
A0A336NCL6	A0A336NCL6_AGGAP	unreviewed	UDP-N-acetylmuramate--L-alanyl-gamma-D-glutamyl-meso-2,6-diaminoheptandioate ligase (EC 6.3.2.45) (Murein peptide ligase) (UDP-N-acetylmuramate:L-alanyl-gamma-D-glutamyl-meso-diaminopimelate ligase)	mpl NCTC5908_00482	Aggregatibacter aphrophilus (Haemophilus aphrophilus)	integral component of membrane [GO:0016021]; acid-amino acid ligase activity [GO:0016881]; ATP binding [GO:0005524]; cell cycle [GO:0007049]; cell division [GO:0051301]; cell wall organization [GO:0071555]; peptidoglycan biosynthetic process [GO:0009252]; peptidoglycan turnover [GO:0009254]; regulation of cell shape [GO:0008360]		cell cycle [GO:0007049]; cell division [GO:0051301]; cell wall organization [GO:0071555]; peptidoglycan biosynthetic process [GO:0009252]; peptidoglycan turnover [GO:0009254]; regulation of cell shape [GO:0008360]	integral component of membrane [GO:0016021]	acid-amino acid ligase activity [GO:0016881]; ATP binding [GO:0005524]
A0A336N8N6	A0A336N8N6_AGGAP	unreviewed	Amidophosphoribosyltransferase (ATase) (EC 2.4.2.14) (Glutamine phosphoribosylpyrophosphate amidotransferase) (GPATase)	purF NCTC5908_01269	Aggregatibacter aphrophilus (Haemophilus aphrophilus)	amidophosphoribosyltransferase activity [GO:0004044]; magnesium ion binding [GO:0000287]; 'de novo' IMP biosynthetic process [GO:0006189]; glutamine metabolic process [GO:0006541]; nucleoside metabolic process [GO:0009116]; purine nucleobase biosynthetic process [GO:0009113]		'de novo' IMP biosynthetic process [GO:0006189]; glutamine metabolic process [GO:0006541]; nucleoside metabolic process [GO:0009116]; purine nucleobase biosynthetic process [GO:0009113]		amidophosphoribosyltransferase activity [GO:0004044]; magnesium ion binding [GO:0000287]
A0A369ZCX5	A0A369ZCX5_AGGAP	unreviewed	Signal peptidase I (EC 3.4.21.89)	DPV99_05860	Aggregatibacter aphrophilus (Haemophilus aphrophilus)	integral component of membrane [GO:0016021]; serine-type endopeptidase activity [GO:0004252]			integral component of membrane [GO:0016021]	serine-type endopeptidase activity [GO:0004252]
A0A3M6P7I9	A0A3M6P7I9_AGGAP	unreviewed	Signal peptidase I (EC 3.4.21.89)	DOL88_04645	Aggregatibacter aphrophilus (Haemophilus aphrophilus)	integral component of membrane [GO:0016021]; serine-type endopeptidase activity [GO:0004252]			integral component of membrane [GO:0016021]	serine-type endopeptidase activity [GO:0004252]
A0A3M6NQV9	A0A3M6NQV9_AGGAP	unreviewed	Histidinol dehydrogenase (HDH) (EC 1.1.1.23)	hisD DOL88_09835	Aggregatibacter aphrophilus (Haemophilus aphrophilus)	histidinol dehydrogenase activity [GO:0004399]; NAD binding [GO:0051287]; zinc ion binding [GO:0008270]; histidine biosynthetic process [GO:0000105]		histidine biosynthetic process [GO:0000105]		histidinol dehydrogenase activity [GO:0004399]; NAD binding [GO:0051287]; zinc ion binding [GO:0008270]
A0A336NHD6	A0A336NHD6_AGGAP	unreviewed	Peptidyl-prolyl cis-trans isomerase surA (EC 5.2.1.8)	surA NCTC5908_02116	Aggregatibacter aphrophilus (Haemophilus aphrophilus)	periplasmic space [GO:0042597]; peptidyl-prolyl cis-trans isomerase activity [GO:0003755]			periplasmic space [GO:0042597]	peptidyl-prolyl cis-trans isomerase activity [GO:0003755]
A0A3M6NR77	A0A3M6NR77_AGGAP	unreviewed	Cytosine-specific methyltransferase (EC 2.1.1.37)	DOL88_09025	Aggregatibacter aphrophilus (Haemophilus aphrophilus)	DNA (cytosine-5-)-methyltransferase activity [GO:0003886]; DNA restriction-modification system [GO:0009307]	aaz:ADJ80_10065;	DNA restriction-modification system [GO:0009307]		DNA (cytosine-5-)-methyltransferase activity [GO:0003886]
A0A336NEW0	A0A336NEW0_AGGAP	unreviewed	HTH-type transcriptional regulator MalT (ATP-dependent transcriptional activator MalT)	malT NCTC5908_01274	Aggregatibacter aphrophilus (Haemophilus aphrophilus)	ATP binding [GO:0005524]; DNA binding [GO:0003677]; DNA-binding transcription factor activity [GO:0003700]; carbohydrate metabolic process [GO:0005975]; positive regulation of carbohydrate metabolic process [GO:0045913]; positive regulation of transcription, DNA-templated [GO:0045893]		carbohydrate metabolic process [GO:0005975]; positive regulation of carbohydrate metabolic process [GO:0045913]; positive regulation of transcription, DNA-templated [GO:0045893]		ATP binding [GO:0005524]; DNA binding [GO:0003677]; DNA-binding transcription factor activity [GO:0003700]
A0A3M6PHN4	A0A3M6PHN4_AGGAP	unreviewed	DNA ligase (EC 6.5.1.2) (Polydeoxyribonucleotide synthase [NAD(+)])	ligA DOL88_01910	Aggregatibacter aphrophilus (Haemophilus aphrophilus)	DNA binding [GO:0003677]; DNA ligase (NAD+) activity [GO:0003911]; metal ion binding [GO:0046872]; DNA repair [GO:0006281]; DNA replication [GO:0006260]	aaz:ADJ80_04320;	DNA repair [GO:0006281]; DNA replication [GO:0006260]		DNA binding [GO:0003677]; DNA ligase (NAD+) activity [GO:0003911]; metal ion binding [GO:0046872]
A0A3M6P773	A0A3M6P773_AGGAP	unreviewed	Exoribonuclease 2 (EC 3.1.13.1) (Exoribonuclease II) (RNase II) (Ribonuclease II)	rnb DOL88_05215	Aggregatibacter aphrophilus (Haemophilus aphrophilus)	cytoplasm [GO:0005737]; exoribonuclease II activity [GO:0008859]; RNA binding [GO:0003723]; mRNA catabolic process [GO:0006402]	aaz:ADJ80_06465;	mRNA catabolic process [GO:0006402]	cytoplasm [GO:0005737]	exoribonuclease II activity [GO:0008859]; RNA binding [GO:0003723]
A0A0K1N204	A0A0K1N204_AGGAP	unreviewed	30S ribosomal protein S10	rpsJ DOL88_01105 DPV99_10665 NCTC5908_02149	Aggregatibacter aphrophilus (Haemophilus aphrophilus)	ribosome [GO:0005840]; structural constituent of ribosome [GO:0003735]; tRNA binding [GO:0000049]; translation [GO:0006412]	aaz:ADJ80_03410;	translation [GO:0006412]	ribosome [GO:0005840]	structural constituent of ribosome [GO:0003735]; tRNA binding [GO:0000049]
A0A3M6P6V7	A0A3M6P6V7_AGGAP	unreviewed	Sugar transporter	DOL88_04870	Aggregatibacter aphrophilus (Haemophilus aphrophilus)	cell outer membrane [GO:0009279]; pore complex [GO:0046930]; polysaccharide transmembrane transporter activity [GO:0015159]; porin activity [GO:0015288]	aaz:ADJ80_05840;		cell outer membrane [GO:0009279]; pore complex [GO:0046930]	polysaccharide transmembrane transporter activity [GO:0015159]; porin activity [GO:0015288]
A0A3M6PGU7	A0A3M6PGU7_AGGAP	unreviewed	Cell shape protein MreC (Cell shape-determining protein MreC)	DOL88_02070	Aggregatibacter aphrophilus (Haemophilus aphrophilus)	regulation of cell shape [GO:0008360]	aaz:ADJ80_04165;	regulation of cell shape [GO:0008360]
A0A0K1N3A8	A0A0K1N3A8_AGGAP	unreviewed	2,3,4,5-tetrahydropyridine-2,6-dicarboxylate N-succinyltransferase (EC 2.3.1.117) (Tetrahydrodipicolinate N-succinyltransferase) (THDP succinyltransferase) (THP succinyltransferase) (Tetrahydropicolinate succinylase)	dapD DOL88_03805 DPV99_00345	Aggregatibacter aphrophilus (Haemophilus aphrophilus)	cytoplasm [GO:0005737]; 2,3,4,5-tetrahydropyridine-2,6-dicarboxylate N-succinyltransferase activity [GO:0008666]; diaminopimelate biosynthetic process [GO:0019877]; lysine biosynthetic process via diaminopimelate [GO:0009089]	aaz:ADJ80_07500;	diaminopimelate biosynthetic process [GO:0019877]; lysine biosynthetic process via diaminopimelate [GO:0009089]	cytoplasm [GO:0005737]	2,3,4,5-tetrahydropyridine-2,6-dicarboxylate N-succinyltransferase activity [GO:0008666]
A0A3M6P834	A0A3M6P834_AGGAP	unreviewed	VacJ family lipoprotein	DOL88_04550	Aggregatibacter aphrophilus (Haemophilus aphrophilus)	membrane [GO:0016020]			membrane [GO:0016020]
A0A3M6NQQ3	A0A3M6NQQ3_AGGAP	unreviewed	Transporter	DOL88_09595	Aggregatibacter aphrophilus (Haemophilus aphrophilus)
A0A3M6NGR8	A0A3M6NGR8_AGGAP	unreviewed	Uncharacterized protein	DOL88_11370	Aggregatibacter aphrophilus (Haemophilus aphrophilus)		aaz:ADJ80_10660;
A0A3M6NLZ6	A0A3M6NLZ6_AGGAP	unreviewed	1-acyl-sn-glycerol-3-phosphate acyltransferase (EC 2.3.1.51)	DOL88_10005	Aggregatibacter aphrophilus (Haemophilus aphrophilus)	integral component of membrane [GO:0016021]; 1-acylglycerol-3-phosphate O-acyltransferase activity [GO:0003841]; CDP-diacylglycerol biosynthetic process [GO:0016024]	aaz:ADJ80_05130;	CDP-diacylglycerol biosynthetic process [GO:0016024]	integral component of membrane [GO:0016021]	1-acylglycerol-3-phosphate O-acyltransferase activity [GO:0003841]
A0A3M6PBU7	A0A3M6PBU7_AGGAP	unreviewed	Sel1 repeat family protein	DOL88_03990	Aggregatibacter aphrophilus (Haemophilus aphrophilus)
A0A369Z732	A0A369Z732_AGGAP	unreviewed	Ribosome-recycling factor (RRF) (Ribosome-releasing factor)	frr DPV99_06450	Aggregatibacter aphrophilus (Haemophilus aphrophilus)	cytoplasm [GO:0005737]; translational termination [GO:0006415]		translational termination [GO:0006415]	cytoplasm [GO:0005737]
A0A0K1N0M9	A0A0K1N0M9_AGGAP	unreviewed	30S ribosomal protein S6	rpsF DOL88_07545 DPV99_06340 NCTC5908_00741	Aggregatibacter aphrophilus (Haemophilus aphrophilus)	ribosome [GO:0005840]; rRNA binding [GO:0019843]; structural constituent of ribosome [GO:0003735]; translation [GO:0006412]	aaz:ADJ80_00595;	translation [GO:0006412]	ribosome [GO:0005840]	rRNA binding [GO:0019843]; structural constituent of ribosome [GO:0003735]
A0A336N5T6	A0A336N5T6_AGGAP	unreviewed	LemA family	NCTC5908_01182	Aggregatibacter aphrophilus (Haemophilus aphrophilus)	integral component of membrane [GO:0016021]			integral component of membrane [GO:0016021]
A0A3M6NQZ4	A0A3M6NQZ4_AGGAP	unreviewed	LPS-assembly lipoprotein LptE	lptE DOL88_09470	Aggregatibacter aphrophilus (Haemophilus aphrophilus)	cell outer membrane [GO:0009279]; Gram-negative-bacterium-type cell outer membrane assembly [GO:0043165]	aaz:ADJ80_03595;	Gram-negative-bacterium-type cell outer membrane assembly [GO:0043165]	cell outer membrane [GO:0009279]
A0A0K1N0Q8	A0A0K1N0Q8_AGGAP	unreviewed	Pentapeptide repeat-containing protein (Serine/threonine-protein kinase B) (EC 2.7.11.1)	spkB DOL88_10680 NCTC5908_01136	Aggregatibacter aphrophilus (Haemophilus aphrophilus)	protein serine kinase activity [GO:0106310]; protein threonine kinase activity [GO:0106311]	aaz:ADJ80_02280;			protein serine kinase activity [GO:0106310]; protein threonine kinase activity [GO:0106311]
A0A336N4X4	A0A336N4X4_AGGAP	unreviewed	Adhesin yadA	yadA_3 NCTC5908_01217	Aggregatibacter aphrophilus (Haemophilus aphrophilus)	cell outer membrane [GO:0009279]; cell surface [GO:0009986]; integral component of membrane [GO:0016021]; pathogenesis [GO:0009405]; protein transport [GO:0015031]; signal transduction [GO:0007165]		pathogenesis [GO:0009405]; protein transport [GO:0015031]; signal transduction [GO:0007165]	cell outer membrane [GO:0009279]; cell surface [GO:0009986]; integral component of membrane [GO:0016021]
A0A3M6NR60	A0A3M6NR60_AGGAP	unreviewed	Uncharacterized protein	DOL88_08945	Aggregatibacter aphrophilus (Haemophilus aphrophilus)		aaz:ADJ80_10140;
A0A3M6PFI5	A0A3M6PFI5_AGGAP	unreviewed	DUF3800 domain-containing protein	DOL88_03710	Aggregatibacter aphrophilus (Haemophilus aphrophilus)
A0A3M6NRL7	A0A3M6NRL7_AGGAP	unreviewed	ATP synthase subunit delta (ATP synthase F(1) sector subunit delta) (F-type ATPase subunit delta) (F-ATPase subunit delta)	atpH DOL88_08805	Aggregatibacter aphrophilus (Haemophilus aphrophilus)	plasma membrane [GO:0005886]; proton-transporting ATP synthase complex, catalytic core F(1) [GO:0045261]; hydrolase activity [GO:0016787]; proton-transporting ATP synthase activity, rotational mechanism [GO:0046933]	aaz:ADJ80_02605;		plasma membrane [GO:0005886]; proton-transporting ATP synthase complex, catalytic core F(1) [GO:0045261]	hydrolase activity [GO:0016787]; proton-transporting ATP synthase activity, rotational mechanism [GO:0046933]
A0A3M6NIH5	A0A3M6NIH5_AGGAP	unreviewed	O-acetylhomoserine aminocarboxypropyltransferase/cysteine synthase (EC 2.5.1.49)	DOL88_10835	Aggregatibacter aphrophilus (Haemophilus aphrophilus)	O-acetylhomoserine aminocarboxypropyltransferase activity [GO:0003961]; pyridoxal phosphate binding [GO:0030170]; transsulfuration [GO:0019346]	aaz:ADJ80_02125;	transsulfuration [GO:0019346]		O-acetylhomoserine aminocarboxypropyltransferase activity [GO:0003961]; pyridoxal phosphate binding [GO:0030170]
A0A3M6P768	A0A3M6P768_AGGAP	unreviewed	LacI family DNA-binding transcriptional regulator	DOL88_04945	Aggregatibacter aphrophilus (Haemophilus aphrophilus)	DNA binding [GO:0003677]; regulation of transcription, DNA-templated [GO:0006355]		regulation of transcription, DNA-templated [GO:0006355]		DNA binding [GO:0003677]
A0A3M6NRM2	A0A3M6NRM2_AGGAP	unreviewed	N-acetyl-D-glucosamine kinase (EC 2.7.1.59) (GlcNAc kinase)	nagK DOL88_08360	Aggregatibacter aphrophilus (Haemophilus aphrophilus)	ATP binding [GO:0005524]; N-acetylglucosamine kinase activity [GO:0045127]; zinc ion binding [GO:0008270]; N-acetylglucosamine metabolic process [GO:0006044]; peptidoglycan turnover [GO:0009254]	aaz:ADJ80_07385;	N-acetylglucosamine metabolic process [GO:0006044]; peptidoglycan turnover [GO:0009254]		ATP binding [GO:0005524]; N-acetylglucosamine kinase activity [GO:0045127]; zinc ion binding [GO:0008270]
A0A0K1N3D9	A0A0K1N3D9_AGGAP	unreviewed	Exodeoxyribonuclease III (EC 3.1.11.2)	xthA DPV99_00295 NCTC5908_01619	Aggregatibacter aphrophilus (Haemophilus aphrophilus)	DNA binding [GO:0003677]; endonuclease activity [GO:0004519]; exodeoxyribonuclease III activity [GO:0008853]; DNA repair [GO:0006281]	aaz:ADJ80_07450;	DNA repair [GO:0006281]		DNA binding [GO:0003677]; endonuclease activity [GO:0004519]; exodeoxyribonuclease III activity [GO:0008853]
A0A336N9N4	A0A336N9N4_AGGAP	unreviewed	Uridine phosphorylase (EC 2.4.2.3)	udp NCTC5908_02158	Aggregatibacter aphrophilus (Haemophilus aphrophilus)	cytoplasm [GO:0005737]; uridine phosphorylase activity [GO:0004850]; nucleoside metabolic process [GO:0009116]; nucleotide catabolic process [GO:0009166]; UMP salvage [GO:0044206]		nucleoside metabolic process [GO:0009116]; nucleotide catabolic process [GO:0009166]; UMP salvage [GO:0044206]	cytoplasm [GO:0005737]	uridine phosphorylase activity [GO:0004850]
A0A0K1N1S7	A0A0K1N1S7_AGGAP	unreviewed	UPF0234 protein DOL88_01865	DOL88_01865 DPV99_04840	Aggregatibacter aphrophilus (Haemophilus aphrophilus)		aaz:ADJ80_04365;
A0A0K1N0R3	A0A0K1N0R3_AGGAP	unreviewed	RidA family protein (RutC family protein HI_0719)	DOL88_08520 DPV99_10105 NCTC5908_02527	Aggregatibacter aphrophilus (Haemophilus aphrophilus)		aaz:ADJ80_02340;
A0A3M6PRR1	A0A3M6PRR1_AGGAP	unreviewed	2-dehydro-3-deoxyphosphooctonate aldolase (EC 2.5.1.55) (3-deoxy-D-manno-octulosonic acid 8-phosphate synthase) (KDO-8-phosphate synthase) (KDO 8-P synthase) (KDOPS) (Phospho-2-dehydro-3-deoxyoctonate aldolase)	kdsA DOL88_00070	Aggregatibacter aphrophilus (Haemophilus aphrophilus)	cytoplasm [GO:0005737]; 3-deoxy-8-phosphooctulonate synthase activity [GO:0008676]; keto-3-deoxy-D-manno-octulosonic acid biosynthetic process [GO:0019294]	aaz:ADJ80_09040;	keto-3-deoxy-D-manno-octulosonic acid biosynthetic process [GO:0019294]	cytoplasm [GO:0005737]	3-deoxy-8-phosphooctulonate synthase activity [GO:0008676]
A0A336N788	A0A336N788_AGGAP	unreviewed	Phosphatidylserine decarboxylase proenzyme (EC 4.1.1.65) [Cleaved into: Phosphatidylserine decarboxylase alpha chain; Phosphatidylserine decarboxylase beta chain]	psd NCTC5908_00669	Aggregatibacter aphrophilus (Haemophilus aphrophilus)	plasma membrane [GO:0005886]; phosphatidylserine decarboxylase activity [GO:0004609]; phosphatidylethanolamine biosynthetic process [GO:0006646]		phosphatidylethanolamine biosynthetic process [GO:0006646]	plasma membrane [GO:0005886]	phosphatidylserine decarboxylase activity [GO:0004609]
A0A3M6PFH3	A0A3M6PFH3_AGGAP	unreviewed	Alpha/beta hydrolase	DOL88_02520	Aggregatibacter aphrophilus (Haemophilus aphrophilus)	hydrolase activity [GO:0016787]	aaz:ADJ80_09165;			hydrolase activity [GO:0016787]
A0A0K1N2X2	A0A0K1N2X2_AGGAP	unreviewed	Enoyl-[acyl-carrier-protein] reductase [NADH] (EC 1.3.1.9)	fabI DOL88_05210 DPV99_02750 NCTC5908_02448	Aggregatibacter aphrophilus (Haemophilus aphrophilus)	enoyl-[acyl-carrier-protein] reductase (NADH) activity [GO:0004318]; enoyl-[acyl-carrier-protein] reductase activity [GO:0016631]; fatty acid biosynthetic process [GO:0006633]	aaz:ADJ80_06470;	fatty acid biosynthetic process [GO:0006633]		enoyl-[acyl-carrier-protein] reductase (NADH) activity [GO:0004318]; enoyl-[acyl-carrier-protein] reductase activity [GO:0016631]
A0A3M6NRF7	A0A3M6NRF7_AGGAP	unreviewed	Thiol reductant ABC exporter subunit CydC	cydC DOL88_08720	Aggregatibacter aphrophilus (Haemophilus aphrophilus)	integral component of membrane [GO:0016021]; ATP binding [GO:0005524]; ATPase-coupled transmembrane transporter activity [GO:0042626]; cell redox homeostasis [GO:0045454]; glutathione transmembrane transport [GO:0034775]	aaz:ADJ80_02520;	cell redox homeostasis [GO:0045454]; glutathione transmembrane transport [GO:0034775]	integral component of membrane [GO:0016021]	ATPase-coupled transmembrane transporter activity [GO:0042626]; ATP binding [GO:0005524]
A0A0K1N380	A0A0K1N380_AGGAP	unreviewed	Oligoribonuclease (EC 3.1.-.-)	orn DOL88_08310 DPV99_11455 NCTC5908_01652	Aggregatibacter aphrophilus (Haemophilus aphrophilus)	cytoplasm [GO:0005737]; 3'-5'-exoribonuclease activity [GO:0000175]; nucleic acid binding [GO:0003676]	aaz:ADJ80_07335;		cytoplasm [GO:0005737]	3'-5'-exoribonuclease activity [GO:0000175]; nucleic acid binding [GO:0003676]
[truncated: 515 more rows]
