# Supplementary material for: Bacterial symbionts in oral niche use type VI secretion nanomachinery for fitness increase against pathobionts
Source: iScience. 2024 Mar 29;27(5):109650. doi: 10.1016/j.isci.2024.109650 (PMC11033201; doi:10.1016/j.isci.2024.109650)
Supplement: Table S5. Summary of all GO terms from mono-species biofilms, related to Figures 2E and 2F [file mmc5.xlsx]

## Sheet: Supplementary Table 5
Table S5: Summary of all GO terms from mono-species biofilms, related to Figures 2E and 2F.
(+)HK83 Δhcp VS (+)HK83																					(+)CCUG 11575 Δhcp Vs (+)CCUG 11575
biological process				4	25		molecular function				8	56		cellular component				3	23		biological process				17	11		molecular function				24	8		cellular component				8	9
				Percentage							Percentage							Percentage							Percentage							Percentage							Percentage
GO	term	Down	UP	Down	UP		GO	term	Down	UP	Down	UP		GO	term	Down	UP	Down	UP		GO	term	Down	UP	Down	UP		GO	Down	UP	Down	UP	Down		GO	term	Down	UP	Down	UP
GO:0006012	galactose metabolic process	1	0	0.25	0		GO:0000166	nucleotide binding	1	0	0.125	0		GO:0005524	ATP-binding cassette (ABC) transporter complex	1	0	0.333333	0		GO:0006605	protein targeting	0	1	0	0.0909091		GO:0003676	nucleic acid binding	1	0	0.0416667	0		GO:0042597	periplasmic space	1	0	0.125	0
GO:0019419	sulfate reduction	1	0	0.25	0		GO:0008237	metallopeptidase activity	1	0	0.125	0		GO:0043190	glycerol-3-phosphate dehydroge0se complex	0	1	0	0.0434783		GO:0007049	cell cycle	0	1	0	0.0909091		GO:0003677	DNA binding	1	0	0.0416667	0		GO:0045239	tricarboxylic acid cycle enzyme complex	1	0	0.125	0
GO:0055085	transmembrane transport	1	0	0.25	0		GO:0004781	sulfate adenylyltransferase (ATP) activity	1	0	0.125	0		GO:0009331	membrane	0	1	0	0.0434783		GO:0008360	regulation of cell shape	0	1	0	0.0909091		GO:0003746	translation elongation factor activity	1	0	0.0416667	0		GO:0009279	cell outer membrane	0	1	0	0.111111
GO:0070814	hydrogen sulfide biosynthetic process	1	0	0.25	0		GO:0004335	galactokinase activity	1	0	0.125	0		GO:0016020	plasma membrane	0	2	0	0.0869565		GO:0009060	aerobic respiration	0	1	0	0.0909091		GO:0003755	peptidyl-prolyl cis-trans isomerase activity	1	0	0.0416667	0		GO:0019867	outer membrane	0	1	0	0.111111
GO:0000027	ribosomal large subunit assembly	0	1	0	0.04		GO:0008270	zinc ion binding	0	1	0	0.0178571		GO:0005886	cell outer membrane	0	2	0	0.0869565		GO:0034220	ion transmembrane transport	0	1	0	0.0909091		GO:0003871	5-methyltetrahydropteroyltriglutamate-homocysteine S-methyltransferase activity	1	0	0.0416667	0		GO:0043190	ATP-binding cassette (ABC) transporter complex	0	1	0	0.111111
GO:0000270	peptidoglycan metabolic process	0	1	0	0.04		GO:0015288	porin activity	0	1	0	0.0178571		GO:0009279	excinuclease repair complex	0	2	0	0.0869565		GO:0043952	protein transport by the Sec complex	0	1	0	0.0909091		GO:0004333	fumarate hydratase activity	1	0	0.0416667	0		GO:0005886	plasma membrane	1	1	0.125	0.111111
GO:0001680	tRNA 3'-termiNAl CCA addition	0	1	0	0.04		GO:0008199	ferric iron binding	0	1	0	0.0178571		GO:0009380	cytoplasm	1	7	0.333333	0.304348		GO:0051301	cell division	0	1	0	0.0909091		GO:0004413	homoserine kinase activity	1	0	0.0416667	0		GO:0005737	cytoplasm	3	1	0.375	0.111111
GO:0001682	tRNA 5'-leader removal	0	1	0	0.04		GO:0003724	RNA helicase activity	0	1	0	0.0178571		GO:0005737	integral component of membrane	1	8	0.333333	0.347826		GO:0065002	intracellular protein transmembrane transport	0	1	0	0.0909091		GO:0008270	zinc ion binding	1	0	0.0416667	0		GO:0016021	integral component of membrane	2	4	0.25	0.444444
GO:0006072	glycerol-3-phosphate metabolic process	0	1	0	0.04		GO:0008933	lytic transglycosylase activity	0	1	0	0.0178571									GO:0071555	cell wall organization	0	1	0	0.0909091		GO:0008782	adenosylhomocysteine nucleosidase activity	1	0	0.0416667	0
GO:0006189	'de novo' IMP biosynthetic process	0	1	0	0.04		GO:0009007	site-specific DNA-methyltransferase (adenine-specific) activity	0	1	0	0.0178571									GO:0009252	peptidoglycan biosynthetic process	1	1	0.0588235	0.0909091		GO:0008930	methylthioadenosine nucleosidase activity	1	0	0.0416667	0
GO:0006313	transposition, DNA-mediated	0	1	0	0.04		GO:0016779	nucleotidyltransferase activity	0	1	0	0.0178571									GO:0055085	transmembrane transport	1	1	0.0588235	0.0909091		GO:0008935	1,4-dihydroxy-2-naphthoyl-CoA synthase activity	1	0	0.0416667	0
GO:0006401	RNA catabolic process	0	1	0	0.04		GO:0016791	phosphatase activity	0	1	0	0.0178571									GO:0002098	tRNA wobble uridine modification	1	0	0.0588235	0		GO:0010181	FMN binding	1	0	0.0416667	0
GO:0006813	potassium ion transport	0	1	0	0.04		GO:0004644	phosphoribosylglycinamide formyltransferase activity	0	1	0	0.0178571									GO:0006099	tricarboxylic acid cycle	1	0	0.0588235	0		GO:0015035	protein disulfide oxidoreductase activity	1	0	0.0416667	0
GO:0007049	cell cycle	0	1	0	0.04		GO:0008137	naDH dehydrogenase (ubiquinone) activity	0	1	0	0.0178571									GO:0006106	fumarate metabolic process	1	0	0.0588235	0		GO:0016655	oxidoreductase activity, acting on NAD(P)H, quinone or similar compound as acceptor	1	0	0.0416667	0
GO:0007059	chromosome segregation	0	1	0	0.04		GO:0008859	exoribonuclease II activity	0	1	0	0.0178571									GO:0006662	glycerol ether metabolic process	1	0	0.0588235	0		GO:0016740	transferase activity	1	0	0.0416667	0
GO:0009245	lipid A biosynthetic process	0	1	0	0.04		GO:0042279	nitrite reductase (cytochrome, ammonia-forming) activity	0	1	0	0.0178571									GO:0006814	sodium ion transport	1	0	0.0588235	0		GO:0016743	carboxyl- or carbamoyltransferase activity	1	0	0.0416667	0
GO:0016226	iron-sulfur cluster assembly	0	1	0	0.04		GO:0004112	cyclic-nucleotide phosphodiesterase activity	0	1	0	0.0178571									GO:0008616	queuosine biosynthetic process	1	0	0.0588235	0		GO:0016787	hydrolase activity	1	0	0.0416667	0
GO:0016998	cell wall macromolecule catabolic process	0	1	0	0.04		GO:0004368	glycerol-3-phosphate dehydrogenase (quinone) activity	0	1	0	0.0178571									GO:0009086	methionine biosynthetic process	1	0	0.0588235	0		GO:0033739	preQ1 synthase activity	1	0	0.0416667	0
GO:0034220	ion transmembrane transport	0	1	0	0.04		GO:0004526	ribonuclease P activity	0	1	0	0.0178571									GO:0009088	threonine biosynthetic process	1	0	0.0588235	0		GO:0042626	ATPase-coupled transmembrane transporter activity	1	0	0.0416667	0
GO:0042245	RNA repair	0	1	0	0.04		GO:0008324	cation transmembrane transporter activity	0	1	0	0.0178571									GO:0009164	nucleoside catabolic process	1	0	0.0588235	0		GO:0046857	oxidoreductase activity, acting on other nitrogenous compounds as donors, with NAD or NADP as acceptor	1	0	0.0416667	0
GO:0042773	ATP synthesis coupled electron transport	0	1	0	0.04		GO:0008375	acetylglucosaminyltransferase activity	0	1	0	0.0178571									GO:0009234	menaquinone biosynthetic process	1	0	0.0588235	0		GO:0070063	RNA polymerase binding	1	0	0.0416667	0
GO:0043708	cell adhesion involved in biofilm formation	0	1	0	0.04		GO:0008759	UDP-3-O-[3-hydroxymyristoyl] N-acetylglucosamine deacetylase activity	0	1	0	0.0178571									GO:0019284	L-methionine salvage from S-adenosylmethionine	1	0	0.0588235	0		GO:1904047	S-adenosyl-L-methionine binding	1	0	0.0416667	0
GO:0051301	cell division	0	1	0	0.04		GO:0009037	tyrosine-based site-specific recombinase activity	0	1	0	0.0178571									GO:0019509	L-methionine salvage from methylthioadenosine	1	0	0.0588235	0		GO:0004129	cytochrome-c oxidase activity	0	1	0	0.125
GO:0070417	cellular response to cold	0	1	0	0.04		GO:0016437	tRNA cytidylyltransferase activity	0	1	0	0.0178571									GO:0022904	respiratory electron transport chain	1	0	0.0588235	0		GO:0008763	UDP-N-acetylmuramate-L-alanine ligase activity	0	1	0	0.125
GO:0071555	cell wall organization	0	1	0	0.04		GO:0016837	carbon-oxygen lyase activity, acting on polysaccharides	0	1	0	0.0178571									GO:0032259	methylation	1	0	0.0588235	0		GO:0015288	porin activity	0	1	0	0.125
GO:0006289	nucleotide-excision repair	0	2	0	0.08		GO:0050136	naDH dehydrogenase (quinone) activity	0	1	0	0.0178571									GO:0032784	regulation of DNA-templated transcription, elongation	1	0	0.0588235	0		GO:0015450	P-P-bond-hydrolysis-driven protein transmembrane transporter activity	0	1	0	0.125
GO:0009432	SOS response	0	2	0	0.08		GO:0052914	16S rRNA (guanine(1207)-N(2))-methyltransferase activity	0	1	0	0.0178571																GO:0020037	heme binding	0	1	0	0.125
							GO:0052927	CTP:tRNA cytidylyltransferase activity	0	1	0	0.0178571																GO:0042834	peptidoglycan binding	0	1	0	0.125
							GO:0052928	CTP:3'-cytidine-tRNA cytidylyltransferase activity	0	1	0	0.0178571																GO:0071949	FAD binding	0	1	0	0.125
							GO:0052929	ATP:3'-cytidine-cytidine-tRNA adenylyltransferase activity	0	1	0	0.0178571																GO:0005524	ATP binding	2	1	0.0833333	0.125
							GO:0103117	UDP-3-O-acyl-N-acetylglucosamine deacetylase activity	0	1	0	0.0178571
							GO:0000287	magnesium ion binding	1	1	0.125	0.0178571
							GO:0042626	ATPase-coupled transmembrane transporter activity	1	1	0.125	0.0178571
							GO:0016787	hydrolase activity	0	2	0	0.0357143
							GO:0003723	RNA binding	0	2	0	0.0357143
							GO:0000049	tRNA binding	0	2	0	0.0357143
							GO:0003676	nucleic acid binding	0	2	0	0.0357143
							GO:0016491	oxidoreductase activity	0	2	0	0.0357143
							GO:0051536	iron-sulfur cluster binding	0	2	0	0.0357143
							GO:0009381	excinuclease ABC activity	0	2	0	0.0357143
							GO:0003677	DNA binding	0	3	0	0.0535714
							GO:0051539	4 iron, 4 sulfur cluster binding	0	3	0	0.0535714
							GO:0005524	ATP binding	2	3	0.25	0.0535714
							GO:0046872	metal ion binding	0	4	0	0.0714286
