# Supplementary material for: Bacterial symbionts in oral niche use type VI secretion nanomachinery for fitness increase against pathobionts
Source: iScience. 2024 Mar 29;27(5):109650. doi: 10.1016/j.isci.2024.109650 (PMC11033201; doi:10.1016/j.isci.2024.109650)
Supplement: Table S6. The numerical composition of the individual bacterial species in the biofilms, related to Figures 3B and 3C [file mmc6.xlsx]

## Sheet: Supplementary Table 6
Table S6: The numerical composition of the individual bacterial species in the biofilms, related to Figures 3B and 3C.
Species	Cell number
	(-) Aggregatibacter aphrophilus		(+)HK83		(+)HK83 Δhcp		(+)CCUG 11575		(+)CCUG 11575 Δhcp
	mean	± SEM	mean	± SEM	mean	± SEM	mean	± SEM	mean	± SEM
CFU total	461250000	1.05212e+08	323750000	1.2671e+08	300000000	6.76123e+07	200250000	8.59597e+07	397500000	1.34775e+08
A. oris	10825000	5.30922e+06	8125000	1.06963e+07	4100000	4.1321e+06	3450000	2.28223e+06	5425000	3.38305e+06
V. dispar	281250000	6.22065e+07	43225000	1.97123e+07	106500000	1.94422e+07	77750000	3.11758e+07	120675000	5.52386e+07
F. nucleatum	67125000	2.2548e+07	34075000	2.06145e+07	54000000	2.3127e+07	59875000	3.46098e+07	119000000	3.57291e+07
S. mutans	79050000	5.50622e+07	192000000	9.31542e+07	186250000	6.69621e+07	84000000	6.76778e+07	238750000	1.89049e+08
S. oralis	3945000	4.78034e+06	4900000	3.619e+06	4650000	2.19805e+06	4325000	6.45949e+06	4840000	4.53068e+06
C. albicans	17750	8972.18	48500	52074.1	22500	17912.5	21000	20563.5	20500	17655.4
A. actinomycetemcomitans	12550000	6.86336e+06	514286	226779	2635000	2.95426e+06	77000	95379.2	1150000	1.23635e+06
A. aphrophilus	-	-	7325000	5.95021e+06	6480000	3.99611e+06	4980000	5.24408e+06	4750000	3.35644e+06
Species	Šídák's multiple comparisons test
	(-)HK83 vs (+)HK83	(+)HK83 vs (+)HK83 Δhcp	(-)CCUG 11575 vs (+)CCUG 11575	(+)CCUG 11575 vs (+)CCUG 11575 Δhcp
CFU total	ns	ns	ns	ns
A. oris	ns	ns	ns	ns
V. dispar	****	*	*	ns
F. nucleatum	ns	ns	ns	ns
S. mutans	ns	ns	ns	ns
S. oralis	ns	ns	ns	ns
C. albicans	ns	ns	ns	ns
A. actinomycetemcomitans	****	*	****	****
A. aphrophilus	N/A	ns	N/A	ns
Each biofilm group was represented in biological replicate cultures (n = 8).
(-) Aggregatibacter aphrophilus is labelled as (-)HK83 or (-)CCUG 11575 depend on the comparision.
The values represent bacterial numbers (mean ± SEM), from two independent biofilms in each group.
The statistical differences between the listed groups were calculated by two-way ANOVA, following with the Šídák's multiple comparisons test.
Asterisk (*) indicates statistically significant difference between groups.
