# Supplementary material for: Bacterial symbionts in oral niche use type VI secretion nanomachinery for fitness increase against pathobionts
Source: iScience. 2024 Mar 29;27(5):109650. doi: 10.1016/j.isci.2024.109650 (PMC11033201; doi:10.1016/j.isci.2024.109650)
Supplement: Table S7. List of label-free quantified proteins in multi-species biofilm, related to Figure 4A [file mmc7.xlsx]

## Sheet: Supplementary Table 7
Table S7: List of label-free quantified proteins in multi-species biofilm, related to Figure 4A.
Accession	Peptide count	Unique peptides	Confidence score	species	Description	HK83 multi-species biofilm (n=4 for each group)						CCUG11575 multi-species biofilm (n=4 for each group)
						Anova (p)	q Value	Max fold change	Power	Highest mean condition	Lowest mean condition	Anova (p)	q Value	Max fold change	Power	Highest mean condition	Lowest mean condition
A0A1Q8HT31_9ACTO;A0A1Q8WTE3_9ACTO	2	2	1.944	Actinomyces oris	Metallopeptidase family protein OS=Actinomyces oris OX=544580 GN=BKH15_05925 PE=4 SV=1 [A0A1Q8HT31_9ACTO,A0A1Q8WTE3_9ACTO]	0.662409	0.601372	1.18545	0.0676455	HK83 wildtype	HK83 mut	0.758174	0.608071	1.06619	0.0586653	CCUG11575 WT	CCUG11575 Mut
A0A1Q8VUJ3_9ACTO	8	6	8.967	Actinomyces oris	Elongation factor Tu OS=Actinomyces oris OX=544580 GN=tuf PE=3 SV=1	0.0167661	0.113408	2.895	0.780363	HK83 mut	HK83 wildtype	0.101003	0.204058	1.57897	0.370898	CCUG11575 WT	CCUG11575 Mut
A0A1Q8W9L1_9ACTO;A0A1Q8XHM5_9ACTO	4	2	3.974	Actinomyces oris	Glyceraldehyde-3-phosphate dehydrogenase OS=Actinomyces oris OX=544580 GN=BKH23_06650 PE=3 SV=1 [A0A1Q8W9L1_9ACTO,A0A1Q8XHM5_9ACTO]	0.203805	0.384961	3.96006	0.226067	HK83 mut	HK83 wildtype	0.830534	0.648956	1.57089	0.05416	CCUG11575 WT	CCUG11575 Mut
A0A142FXG5_AGGAC;X2JVX6_AGGAC	8	2	13.944	Aggregatibacter actinomycetemcomitans	50S ribosomal protein L13 OS=Aggregatibacter actinomycetemcomitans OX=714 GN=rplM PE=3 SV=1 [A0A142FXG5_AGGAC,X2JVX6_AGGAC]	0.640268	0.590477	1.1885	0.0702906	HK83 wildtype	HK83 mut	0.867064	0.666599	1.48474	0.0525387	CCUG11575 WT	CCUG11575 Mut
A0A142FXL1_AGGAC;A0A369ZCG8_AGGAP;A0A3M6PM18_AGGAP;A0A448F7R8_AGGAP;X2JUS1_AGGAC	2	2	1.994	Aggregatibacter actinomycetemcomitans	Probable lipopolysaccharide assembly protein A OS=Aggregatibacter actinomycetemcomitans OX=714 GN=lapA PE=3 SV=1 [A0A142FXL1_AGGAC,A0A369ZCG8_AGGAP,A0A3M6PM18_AGGAP,A0A448F7R8_AGGAP,X2JUS1_AGGAC]	0.472928	0.510092	1.11016	0.0996944	HK83 mut	HK83 wildtype	0.191633	0.285961	1.44024	0.237524	CCUG11575 WT	CCUG11575 Mut
A0A142FXU0_AGGAC;X2K1P1_AGGAC	6	5	6.947	Aggregatibacter actinomycetemcomitans	DUF4198 domain-containing protein OS=Aggregatibacter actinomycetemcomitans OX=714 GN=FXB68_02985 PE=4 SV=1 [A0A142FXU0_AGGAC,X2K1P1_AGGAC]	0.0672756	0.231429	3.16169	0.465388	HK83 mut	HK83 wildtype	0.208967	0.298923	1.73358	0.221491	CCUG11575 Mut	CCUG11575 WT
A0A142FY09_AGGAC;A0A3M6PDE3_AGGAP;A0A448F7G6_AGGAP;G4AAN7_AGGAC;H0KH14_AGGAC;X2JWR4_AGGAC	7	7	8.914	Aggregatibacter actinomycetemcomitans	Iron transporter OS=Aggregatibacter actinomycetemcomitans OX=714 GN=FXB68_07810 PE=4 SV=1 [A0A142FY09_AGGAC,A0A3M6PDE3_AGGAP,A0A448F7G6_AGGAP,G4AAN7_AGGAC,H0KH14_AGGAC,X2JWR4_AGGAC]	0.156172	0.346635	1.25228	0.277467	HK83 wildtype	HK83 mut	0.017855	0.0722617	1.45824	0.768129	CCUG11575 WT	CCUG11575 Mut
A0A142FY26_AGGAC;A0A5D0DRX7_AGGAC;G4AAP8_AGGAC;H0KGZ4_AGGAC;X2JWT0_AGGAC	2	2	1.994	Aggregatibacter actinomycetemcomitans	Thiol peroxidase OS=Aggregatibacter actinomycetemcomitans OX=714 GN=tpx PE=3 SV=1 [A0A142FY26_AGGAC,A0A5D0DRX7_AGGAC,G4AAP8_AGGAC,H0KGZ4_AGGAC,X2JWT0_AGGAC]	0.00726029	0.0713871	6.62545	0.909526	HK83 mut	HK83 wildtype	0.0300706	0.0979941	3.26329	0.656489	CCUG11575 Mut	CCUG11575 WT
A0A142FY31_AGGAC;A0A5D0L1Y9_AGGAC;X2JUN1_AGGAC;A0A3M6PBY9_AGGAP	2	2	1.994	Aggregatibacter actinomycetemcomitans	Putative N-acetylmannosamine-6-phosphate 2-epimerase OS=Aggregatibacter actinomycetemcomitans OX=714 GN=nanE PE=3 SV=1 [A0A142FY31_AGGAC,A0A5D0L1Y9_AGGAC,X2JUN1_AGGAC]	0.498856	0.523517	1.16177	0.0938069	HK83 mut	HK83 wildtype	0.894128	0.677045	1.34616	0.0516026	CCUG11575 WT	CCUG11575 Mut
A0A142FY55_AGGAC;A0A5D0KWC8_AGGAC;H0KHZ2_AGGAC;X2JT93_AGGAC	14	4	16.894	Aggregatibacter actinomycetemcomitans	Periplasmic serine endoprotease DegP-like OS=Aggregatibacter actinomycetemcomitans OX=714 GN=FXB68_00125 PE=3 SV=1 [A0A142FY55_AGGAC,A0A5D0KWC8_AGGAC,H0KHZ2_AGGAC,X2JT93_AGGAC]	0.0514296	0.202859	3.08554	0.529727	HK83 mut	HK83 wildtype	0.400754	0.403419	1.20942	0.119714	CCUG11575 Mut	CCUG11575 WT
A0A142FY75_AGGAC;A0A5D0KUB3_AGGAC;G4A7I2_AGGAC;H0KDA7_AGGAC;X2JV96_AGGAC;A0A3M6P2Q9_AGGAP	5	5	4.965	Aggregatibacter actinomycetemcomitans	Multifunctional fusion protein OS=Aggregatibacter actinomycetemcomitans OX=714 GN=msrB PE=3 SV=1 [A0A142FY75_AGGAC,A0A5D0KUB3_AGGAC,G4A7I2_AGGAC,H0KDA7_AGGAC,X2JV96_AGGAC]	0.881224	0.701361	1.33537	0.0520214	HK83 wildtype	HK83 mut	0.297181	0.357218	1.31434	0.162122	CCUG11575 Mut	CCUG11575 WT
A0A142FY86_AGGAC;X2JV00_AGGAC	3	3	2.99	Aggregatibacter actinomycetemcomitans	5-hydroxyisourate hydrolase OS=Aggregatibacter actinomycetemcomitans OX=714 GN=uraH PE=3 SV=1 [A0A142FY86_AGGAC,X2JV00_AGGAC]	0.000891878	0.0253551	12.6637	0.998671	HK83 mut	HK83 wildtype	0.00335509	0.0253847	3.95256	0.97152	CCUG11575 Mut	CCUG11575 WT
A0A142FY88_AGGAC;G4A7B0_AGGAC;X2JQ49_AGGAC	5	3	5.929	Aggregatibacter actinomycetemcomitans	Pyridoxal kinase PdxY OS=Aggregatibacter actinomycetemcomitans OX=714 GN=pdxY PE=3 SV=1 [A0A142FY88_AGGAC,G4A7B0_AGGAC,X2JQ49_AGGAC]	0.0386034	0.174222	2.21329	0.598291	HK83 mut	HK83 wildtype	0.827025	0.647308	1.18436	0.054338	CCUG11575 WT	CCUG11575 Mut
A0A142FY92_AGGAC;A0A5D0KT56_AGGAC;X2JQ44_AGGAC;A6ZKW5_YEAS7;B3LNC2_YEAS1;B5VDY8_YEAS6;C7GM33_YEAS2;C8Z413_YEAS8;G2W926_YEASK;GAL10_YEAST;N1PAR1_YEASC	5	3	5.976	Aggregatibacter actinomycetemcomitans	UDP-glucose 4-epimerase OS=Aggregatibacter actinomycetemcomitans OX=714 GN=galE PE=3 SV=1 [A0A142FY92_AGGAC,A0A5D0KT56_AGGAC,X2JQ44_AGGAC]	0.705041	0.622859	1.03638	0.0631821	HK83 wildtype	HK83 mut	0.967192	0.705597	1.10023	0.0501527	CCUG11575 WT	CCUG11575 Mut
A0A142FYA4_AGGAC;G4A991_AGGAC;H0KHE1_AGGAC	8	2	8.948	Aggregatibacter actinomycetemcomitans	Ribose-phosphate pyrophosphokinase OS=Aggregatibacter actinomycetemcomitans OX=714 GN=prs PE=3 SV=1 [A0A142FYA4_AGGAC,G4A991_AGGAC,H0KHE1_AGGAC]	0.40397	0.480172	1.23304	0.118689	HK83 mut	HK83 wildtype	0.103869	0.207143	10.9958	0.364609	CCUG11575 WT	CCUG11575 Mut
A0A142FYA5_AGGAC;A0A5D0KWF3_AGGAC;G4A989_AGGAC;H0KHD9_AGGAC;X2JVB9_AGGAC	9	6	9.97	Aggregatibacter actinomycetemcomitans	L-lactate dehydrogenase OS=Aggregatibacter actinomycetemcomitans OX=714 GN=lldD PE=3 SV=1 [A0A142FYA5_AGGAC,A0A5D0KWF3_AGGAC,G4A989_AGGAC,H0KHD9_AGGAC,X2JVB9_AGGAC]	0.00350652	0.0473541	2.07967	0.969252	HK83 mut	HK83 wildtype	0.0585889	0.148059	2.45612	0.498431	CCUG11575 Mut	CCUG11575 WT
A0A142FYH8_AGGAC;X2JV51_AGGAC	2	2	1.994	Aggregatibacter actinomycetemcomitans	3-keto-L-gulonate-6-phosphate decarboxylase UlaD OS=Aggregatibacter actinomycetemcomitans OX=714 GN=FXB68_00825 PE=4 SV=1 [A0A142FYH8_AGGAC,X2JV51_AGGAC]	0.0682276	0.232283	10.1627	0.462046	HK83 mut	HK83 wildtype	0.0749653	0.172548	2.18356	0.439751	CCUG11575 Mut	CCUG11575 WT
A0A142FYJ1_AGGAC;A0A5D0KR04_AGGAC;X2JSU8_AGGAC	5	2	4.971	Aggregatibacter actinomycetemcomitans	DUF945 domain-containing protein OS=Aggregatibacter actinomycetemcomitans OX=714 GN=FXB68_01590 PE=4 SV=1 [A0A142FYJ1_AGGAC,A0A5D0KR04_AGGAC,X2JSU8_AGGAC]	0.136371	0.325234	1.56387	0.30541	HK83 mut	HK83 wildtype	0.0249876	0.0883919	2.58802	0.697988	CCUG11575 Mut	CCUG11575 WT
A0A142FYJ6_AGGAC;X2JML5_AGGAC	14	14	18.92	Aggregatibacter actinomycetemcomitans	Porin OS=Aggregatibacter actinomycetemcomitans OX=714 GN=FXB68_01565 PE=4 SV=1 [A0A142FYJ6_AGGAC,X2JML5_AGGAC]	0.191132	0.374735	1.39132	0.238017	HK83 mut	HK83 wildtype	0.0293807	0.0968056	2.08537	0.66178	CCUG11575 Mut	CCUG11575 WT
A0A142FYK1_AGGAC;A0A369ZCB2_AGGAP;A0A3M6NII2_AGGAP;G4A5V5_AGGAC	2	2	1.979	Aggregatibacter actinomycetemcomitans	Ribonuclease G OS=Aggregatibacter actinomycetemcomitans OX=714 GN=FXB68_01515 PE=4 SV=1 [A0A142FYK1_AGGAC,G4A5V5_AGGAC]	0.043258	0.185764	7.30992	0.571211	HK83 wildtype	HK83 mut	0.517066	0.472302	2.24476	0.0900139	CCUG11575 WT	CCUG11575 Mut
A0A142FYL0_AGGAC;A0A369ZBC6_AGGAP;A0A3M6NI60_AGGAP;A0A448FBC8_AGGAP;A0A5D0KTM9_AGGAC;G4A5U5_AGGAC;H0KFD4_AGGAC;X2JSY8_AGGAC;A0A336N2H5_AGGAP	2	2	2.973	Aggregatibacter actinomycetemcomitans	dCTP deaminase OS=Aggregatibacter actinomycetemcomitans OX=714 GN=dcd PE=3 SV=1 [A0A142FYL0_AGGAC,A0A369ZBC6_AGGAP,A0A3M6NI60_AGGAP,A0A448FBC8_AGGAP,A0A5D0KTM9_AGGAC,G4A5U5_AGGAC,H0KFD4_AGGAC,X2JSY8_AGGAC]	0.0551355	0.211233	5.58348	0.513012	HK83 wildtype	HK83 mut	0.00056254	0.0102476	3.3098	0.999702	CCUG11575 WT	CCUG11575 Mut
A0A142FYT1_AGGAC;A0A336NAN8_AGGAP;A0A3M6P743_AGGAP;A0A3S4QRG8_AGGAP;A0A5D0LDR7_AGGAC;G4AAD3_AGGAC;H0KET6_AGGAC;X2JSF4_AGGAC	4	4	3.981	Aggregatibacter actinomycetemcomitans	Formate transporter FocA OS=Aggregatibacter actinomycetemcomitans OX=714 GN=focA PE=4 SV=1 [A0A142FYT1_AGGAC,A0A336NAN8_AGGAP,A0A3M6P743_AGGAP,A0A3S4QRG8_AGGAP,A0A5D0LDR7_AGGAC,G4AAD3_AGGAC,H0KET6_AGGAC,X2JSF4_AGGAC]	0.479015	0.513717	1.08808	0.0982579	HK83 wildtype	HK83 mut	0.02659	0.0913293	2.8407	0.684249	CCUG11575 WT	CCUG11575 Mut
A0A142FYU0_AGGAC;G4AAC3_AGGAC;H0KES6_AGGAC;X2JVT8_AGGAC	5	3	5.982	Aggregatibacter actinomycetemcomitans	Autonomous glycyl radical cofactor OS=Aggregatibacter actinomycetemcomitans OX=714 GN=grcA PE=3 SV=1 [A0A142FYU0_AGGAC,G4AAC3_AGGAC,H0KES6_AGGAC,X2JVT8_AGGAC]	0.302399	0.452811	1.47648	0.159445	HK83 mut	HK83 wildtype	0.0294359	0.0968056	1.7416	0.661353	CCUG11575 WT	CCUG11575 Mut
A0A142FYV3_AGGAC;G4AAA8_AGGAC;H0KER2_AGGAC;X2JLD5_AGGAC	7	6	8.921	Aggregatibacter actinomycetemcomitans	Superoxide dismutase [Cu-Zn] OS=Aggregatibacter actinomycetemcomitans OX=714 GN=FXB68_00950 PE=3 SV=1 [A0A142FYV3_AGGAC,G4AAA8_AGGAC,H0KER2_AGGAC,X2JLD5_AGGAC]	0.124987	0.312772	2.56975	0.323944	HK83 mut	HK83 wildtype	0.712237	0.583018	1.07292	0.0625053	CCUG11575 WT	CCUG11575 Mut
A0A142FYZ0_AGGAC;A0A5D0KZ57_AGGAC;X2JPA4_AGGAC	2	2	1.986	Aggregatibacter actinomycetemcomitans	Peptidoglycan-binding protein LysM OS=Aggregatibacter actinomycetemcomitans OX=714 GN=lysM PE=4 SV=1 [A0A142FYZ0_AGGAC,A0A5D0KZ57_AGGAC,X2JPA4_AGGAC]	0.0656808	0.228033	3.73584	0.471103	HK83 mut	HK83 wildtype	0.0108235	0.0526214	2.75395	0.856095	CCUG11575 Mut	CCUG11575 WT
A0A142FZ49_AGGAC;X2K351_AGGAC	10	2	10.864	Aggregatibacter actinomycetemcomitans	Cysteine synthase OS=Aggregatibacter actinomycetemcomitans OX=714 GN=cysK PE=3 SV=1 [A0A142FZ49_AGGAC,X2K351_AGGAC]	0.0530454	0.206224	3.53832	0.522295	HK83 mut	HK83 wildtype	0.122588	0.227544	2.8646	0.328119	CCUG11575 Mut	CCUG11575 WT
A0A142FZ95_AGGAC;G4A6M7_AGGAC;H0KC81_AGGAC;X2JSD4_AGGAC	4	2	5.976	Aggregatibacter actinomycetemcomitans	Large-conductance mechanosensitive channel OS=Aggregatibacter actinomycetemcomitans OX=714 GN=mscL PE=3 SV=1 [A0A142FZ95_AGGAC,G4A6M7_AGGAC,H0KC81_AGGAC,X2JSD4_AGGAC]	0.00346254	0.0473354	4.5478	0.969914	HK83 mut	HK83 wildtype	0.011763	0.0553331	1.81615	0.843026	CCUG11575 Mut	CCUG11575 WT
A0A142FZB3_AGGAC;A0A336NHE6_AGGAP;A0A369ZBL7_AGGAP;A0A3M6P415_AGGAP;A0A3S4TZT3_AGGAP;A0A5D0EI67_AGGAC;G4A6R9_AGGAC;H0KGF4_AGGAC;X2K0G0_AGGAC	2	2	1.966	Aggregatibacter actinomycetemcomitans	Protein translocase subunit SecY OS=Aggregatibacter actinomycetemcomitans OX=714 GN=secY PE=3 SV=1 [A0A142FZB3_AGGAC,A0A336NHE6_AGGAP,A0A369ZBL7_AGGAP,A0A3M6P415_AGGAP,A0A3S4TZT3_AGGAP,A0A5D0EI67_AGGAC,G4A6R9_AGGAC,H0KGF4_AGGAC,X2K0G0_AGGAC]	0.646653	0.592923	2.03216	0.0695035	HK83 wildtype	HK83 mut	0.847251	0.657102	1.14652	0.0533661	CCUG11575 WT	CCUG11575 Mut
A0A142FZB5_AGGAC;A0A3M6P409_AGGAP;G4A6R7_AGGAC	4	4	5.982	Aggregatibacter actinomycetemcomitans	50S ribosomal protein L30 OS=Aggregatibacter actinomycetemcomitans OX=714 GN=rpmD PE=3 SV=1 [A0A142FZB5_AGGAC,A0A3M6P409_AGGAP,G4A6R7_AGGAC]	0.00914051	0.081247	1.71506	0.880592	HK83 wildtype	HK83 mut	8.66241e-05	0.00455257	1.99176	1	CCUG11575 WT	CCUG11575 Mut
A0A142FZF9_AGGAC;G4A653_AGGAC;H0KDZ5_AGGAC;X2K0T3_AGGAC	3	2	4.982	Aggregatibacter actinomycetemcomitans	30S ribosomal protein S16 OS=Aggregatibacter actinomycetemcomitans OX=714 GN=rpsP PE=3 SV=1 [A0A142FZF9_AGGAC,G4A653_AGGAC,H0KDZ5_AGGAC,X2K0T3_AGGAC]	0.0278038	0.146415	4.8146	0.674259	HK83 mut	HK83 wildtype	0.0122972	0.056992	1.98637	0.835788	CCUG11575 Mut	CCUG11575 WT
A0A142FZG5_AGGAC;G4A647_AGGAC;H0KE01_AGGAC;X2JTW3_AGGAC	14	3	15.802	Aggregatibacter actinomycetemcomitans	Rod shape-determining protein OS=Aggregatibacter actinomycetemcomitans OX=714 GN=FXB68_06210 PE=4 SV=1 [A0A142FZG5_AGGAC,G4A647_AGGAC,H0KE01_AGGAC,X2JTW3_AGGAC]	0.349903	0.459515	1.3604	0.137997	HK83 mut	HK83 wildtype	0.0493678	0.133819	1.53194	0.539555	CCUG11575 WT	CCUG11575 Mut
A0A142FZP5_AGGAC;A0A3M6P237_AGGAP;G4A5Q0_AGGAC;H0KGM5_AGGAC	8	8	8.925	Aggregatibacter actinomycetemcomitans	Uridylate kinase OS=Aggregatibacter actinomycetemcomitans OX=714 GN=pyrH PE=3 SV=1 [A0A142FZP5_AGGAC,G4A5Q0_AGGAC,H0KGM5_AGGAC]	0.589984	0.570878	1.94324	0.0772296	HK83 wildtype	HK83 mut	0.0640967	0.157643	2.57161	0.476927	CCUG11575 WT	CCUG11575 Mut
A0A142FZR1_AGGAC;A0A3M6P256_AGGAP;G4A5N1_AGGAC;H0KGK8_AGGAC;X2JSN2_AGGAC	12	12	15.861	Aggregatibacter actinomycetemcomitans	30S ribosomal protein S7 OS=Aggregatibacter actinomycetemcomitans OX=714 GN=rpsG PE=3 SV=1 [A0A142FZR1_AGGAC,A0A3M6P256_AGGAP,G4A5N1_AGGAC,H0KGK8_AGGAC,X2JSN2_AGGAC]	0.907399	0.712406	1.59205	0.0512236	HK83 wildtype	HK83 mut	0.566313	0.502308	1.71978	0.0809945	CCUG11575 WT	CCUG11575 Mut
A0A142FZU1_AGGAC;A0A369Z6A8_AGGAP;G4ABC2_AGGAC;H0KFX3_AGGAC;X2JRD5_AGGAC	10	2	15.941	Aggregatibacter actinomycetemcomitans	HU family DNA-binding protein OS=Aggregatibacter actinomycetemcomitans OX=714 GN=FXB68_01755 PE=3 SV=1 [A0A142FZU1_AGGAC,A0A369Z6A8_AGGAP,G4ABC2_AGGAC,H0KFX3_AGGAC,X2JRD5_AGGAC]	0.496907	0.522083	1.34895	0.094229	HK83 wildtype	HK83 mut	0.94332	0.69638	1.42871	0.0504566	CCUG11575 WT	CCUG11575 Mut
A0A142FZX2_AGGAC;A0A5D0KUQ6_AGGAC;X2JTP0_AGGAC	20	4	26.878	Aggregatibacter actinomycetemcomitans	Enolase OS=Aggregatibacter actinomycetemcomitans OX=714 GN=eno PE=3 SV=1 [A0A142FZX2_AGGAC,A0A5D0KUQ6_AGGAC,X2JTP0_AGGAC]	0.523857	0.53843	1.17772	0.0886663	HK83 mut	HK83 wildtype	0.0840665	0.184159	2.64557	0.412932	CCUG11575 WT	CCUG11575 Mut
A0A142FZZ7_AGGAC;G4AB51_AGGAC;X2JT75_AGGAC	16	2	21.894	Aggregatibacter actinomycetemcomitans	30S ribosomal protein S2 OS=Aggregatibacter actinomycetemcomitans OX=714 GN=rpsB PE=3 SV=1 [A0A142FZZ7_AGGAC,G4AB51_AGGAC,X2JT75_AGGAC]	0.397707	0.47896	1.16385	0.120699	HK83 mut	HK83 wildtype	0.000553852	0.0102476	3.22615	0.999718	CCUG11575 WT	CCUG11575 Mut
A0A142G050_AGGAC;A0A5D0KTC2_AGGAC;X2K030_AGGAC	22	4	24.789	Aggregatibacter actinomycetemcomitans	Protein translocase subunit SecA OS=Aggregatibacter actinomycetemcomitans OX=714 GN=secA PE=3 SV=1 [A0A142G050_AGGAC,A0A5D0KTC2_AGGAC,X2K030_AGGAC]	0.234172	0.408678	1.95548	0.201243	HK83 mut	HK83 wildtype	0.290862	0.353822	1.42461	0.165464	CCUG11575 Mut	CCUG11575 WT
A0A142G076_AGGAC;A0A5D0KVJ4_AGGAC;X2JM89_AGGAC	4	2	3.937	Aggregatibacter actinomycetemcomitans	Inorganic pyrophosphatase OS=Aggregatibacter actinomycetemcomitans OX=714 GN=ppa PE=3 SV=1 [A0A142G076_AGGAC,A0A5D0KVJ4_AGGAC,X2JM89_AGGAC]	0.010531	0.0884694	3.03344	0.860252	HK83 mut	HK83 wildtype	0.200386	0.292189	1.75527	0.229187	CCUG11575 Mut	CCUG11575 WT
A0A142G0A7_AGGAC;X2JS50_AGGAC	6	2	6.97	Aggregatibacter actinomycetemcomitans	3-oxoacyl-[acyl-carrier-protein] reductase OS=Aggregatibacter actinomycetemcomitans OX=714 GN=fabG PE=3 SV=1 [A0A142G0A7_AGGAC,X2JS50_AGGAC]	0.107381	0.290937	1.97376	0.357179	HK83 mut	HK83 wildtype	0.745521	0.60055	1.2719	0.0596426	CCUG11575 WT	CCUG11575 Mut
A0A142G0D0_AGGAC;A0A5D0KSC8_AGGAC;X2JSP9_AGGAC	9	2	8.918	Aggregatibacter actinomycetemcomitans	Peptidyl-prolyl cis-trans isomerase OS=Aggregatibacter actinomycetemcomitans OX=714 GN=FXB68_05215 PE=3 SV=1 [A0A142G0D0_AGGAC,A0A5D0KSC8_AGGAC,X2JSP9_AGGAC]	0.0298372	0.152674	8.0697	0.658268	HK83 mut	HK83 wildtype	0.000478517	0.00944505	3.74814	0.999835	CCUG11575 Mut	CCUG11575 WT
A0A142G0D2_AGGAC;G4A9H2_AGGAC;H0KDF6_AGGAC;X2JUV1_AGGAC	14	2	18.864	Aggregatibacter actinomycetemcomitans	Redoxin family protein OS=Aggregatibacter actinomycetemcomitans OX=714 GN=FXB68_05225 PE=4 SV=1 [A0A142G0D2_AGGAC,G4A9H2_AGGAC,H0KDF6_AGGAC,X2JUV1_AGGAC]	0.688702	0.615187	1.25922	0.0647992	HK83 wildtype	HK83 mut	0.876118	0.669987	1.44758	0.0522009	CCUG11575 WT	CCUG11575 Mut
A0A142G0G5_AGGAC;A0A5D0KMM1_AGGAC;X2K1C0_AGGAC	4	2	4.959	Aggregatibacter actinomycetemcomitans	Deoxyribose-phosphate aldolase OS=Aggregatibacter actinomycetemcomitans OX=714 GN=deoC PE=3 SV=1 [A0A142G0G5_AGGAC,A0A5D0KMM1_AGGAC,X2K1C0_AGGAC]	0.027592	0.146415	1.90784	0.675977	HK83 mut	HK83 wildtype	0.000754558	0.0113271	1.94028	0.999204	CCUG11575 WT	CCUG11575 Mut
A0A142G0P6_AGGAC;H0KDL6_AGGAC;X2JRU9_AGGAC	4	2	4.965	Aggregatibacter actinomycetemcomitans	Excinuclease ABC subunit A OS=Aggregatibacter actinomycetemcomitans OX=714 GN=FXB68_06895 PE=4 SV=1 [A0A142G0P6_AGGAC,H0KDL6_AGGAC,X2JRU9_AGGAC]	0.025846	0.141998	3.59735	0.690547	HK83 mut	HK83 wildtype	0.218139	0.306345	1.53	0.21374	CCUG11575 Mut	CCUG11575 WT
A0A142G0S5_AGGAC;X2JRY6_AGGAC	5	2	4.983	Aggregatibacter actinomycetemcomitans	Porin family protein OS=Aggregatibacter actinomycetemcomitans OX=714 GN=FXB68_06740 PE=4 SV=1 [A0A142G0S5_AGGAC,X2JRY6_AGGAC]	0.431457	0.489711	1.28197	0.11047	HK83 mut	HK83 wildtype	0.565494	0.502172	1.06301	0.0811309	CCUG11575 Mut	CCUG11575 WT
A0A142G108_AGGAC	54	5	61.679	Aggregatibacter actinomycetemcomitans	DNA-directed RNA polymerase subunit beta' OS=Aggregatibacter actinomycetemcomitans OX=714 GN=rpoC PE=3 SV=1	0.984262	0.734679	1.01723	0.0500351	HK83 wildtype	HK83 mut	0.715615	0.584894	1.04598	0.0621947	CCUG11575 WT	CCUG11575 Mut
A0A142G110_AGGAC	9	2	12.948	Aggregatibacter actinomycetemcomitans	50S ribosomal protein L7/L12 OS=Aggregatibacter actinomycetemcomitans OX=714 GN=rplL PE=3 SV=1	0.542978	0.547902	1.38425	0.0850561	HK83 wildtype	HK83 mut	0.503188	0.464696	1.76411	0.0928801	CCUG11575 WT	CCUG11575 Mut
A0A142G111_AGGAC;H0KE49_AGGAC;X2JYH9_AGGAC	6	2	5.922	Aggregatibacter actinomycetemcomitans	50S ribosomal protein L10 OS=Aggregatibacter actinomycetemcomitans OX=714 GN=rplJ PE=3 SV=1 [A0A142G111_AGGAC,H0KE49_AGGAC,X2JYH9_AGGAC]	0.110693	0.295038	1.37383	0.350439	HK83 mut	HK83 wildtype	0.0742125	0.171913	1.14798	0.442131	CCUG11575 WT	CCUG11575 Mut
A0A142G113_AGGAC;G4A9N5_AGGAC;H0KE51_AGGAC;X2JS97_AGGAC	3	2	3.988	Aggregatibacter actinomycetemcomitans	50S ribosomal protein L11 OS=Aggregatibacter actinomycetemcomitans OX=714 GN=rplK PE=3 SV=1 [A0A142G113_AGGAC,G4A9N5_AGGAC,H0KE51_AGGAC,X2JS97_AGGAC]	0.59997	0.575781	1.67903	0.0757414	HK83 wildtype	HK83 mut	0.00109949	0.0140433	2.41266	0.997586	CCUG11575 WT	CCUG11575 Mut
A0A142G188_AGGAC;A0A5D0KTP8_AGGAC;X2JQP9_AGGAC	2	2	1.994	Aggregatibacter actinomycetemcomitans	Nucleoside diphosphate kinase OS=Aggregatibacter actinomycetemcomitans OX=714 GN=ndk PE=3 SV=1 [A0A142G188_AGGAC,A0A5D0KTP8_AGGAC,X2JQP9_AGGAC]	0.00644963	0.0660242	66.6831	0.92242	HK83 mut	HK83 wildtype	0.0285511	0.0953699	14.3222	0.668277	CCUG11575 Mut	CCUG11575 WT
A0A142G245_AGGAC;X2JS68_AGGAC	2	2	1.977	Aggregatibacter actinomycetemcomitans	Holliday junction ATP-dependent DNA helicase RuvB OS=Aggregatibacter actinomycetemcomitans OX=714 GN=ruvB PE=3 SV=1 [A0A142G245_AGGAC,X2JS68_AGGAC]	0.931982	0.723025	1.57204	0.0506582	HK83 wildtype	HK83 mut	0.0230431	0.0839013	1.43354	0.715568	CCUG11575 WT	CCUG11575 Mut
A0A142G254_AGGAC;A0A5D0LYC4_AGGAC;G4A912_AGGAC;H0KH79_AGGAC;X2JXP5_AGGAC	6	2	6.964	Aggregatibacter actinomycetemcomitans	Tol-Pal system protein TolB OS=Aggregatibacter actinomycetemcomitans OX=714 GN=tolB PE=3 SV=1 [A0A142G254_AGGAC,A0A5D0LYC4_AGGAC,G4A912_AGGAC,H0KH79_AGGAC,X2JXP5_AGGAC]	0.965372	0.734679	1.05368	0.0501702	HK83 wildtype	HK83 mut	0.460762	0.439648	1.32654	0.102672	CCUG11575 WT	CCUG11575 Mut
A0A142G2D0_AGGAC	10	2	9.874	Aggregatibacter actinomycetemcomitans	Spermidine/putrescine import ATP-binding protein PotA OS=Aggregatibacter actinomycetemcomitans OX=714 GN=potA PE=3 SV=1	0.515164	0.533585	1.04789	0.0903976	HK83 mut	HK83 wildtype	0.918465	0.685949	1.00929	0.0509473	CCUG11575 WT	CCUG11575 Mut
A0A142G2D9_AGGAC;A0A5D0E8J7_AGGAC;G4A9C1_AGGAC;H0KHI6_AGGAC;X2JRU3_AGGAC	4	2	3.975	Aggregatibacter actinomycetemcomitans	Dihydrolipoyllysine-residue succinyltransferase component of 2-oxoglutarate dehydrogenase complex OS=Aggregatibacter actinomycetemcomitans OX=714 GN=odhB PE=3 SV=1 [A0A142G2D9_AGGAC,A0A5D0E8J7_AGGAC,G4A9C1_AGGAC,H0KHI6_AGGAC,X2JRU3_AGGAC]	0.000288351	0.0154258	3.66008	0.99998	HK83 mut	HK83 wildtype	0.178272	0.275622	1.3421	0.25131	CCUG11575 Mut	CCUG11575 WT
A0A142G2J3_AGGAC;A0A5D0LSZ7_AGGAC;X2K3J7_AGGAC	2	2	1.988	Aggregatibacter actinomycetemcomitans	Co-chaperone YbbN OS=Aggregatibacter actinomycetemcomitans OX=714 GN=FXB68_04185 PE=4 SV=1 [A0A142G2J3_AGGAC,A0A5D0LSZ7_AGGAC,X2K3J7_AGGAC]	0.82371	0.675867	1.02106	0.0545098	HK83 mut	HK83 wildtype	0.323256	0.370098	2.78995	0.149416	CCUG11575 WT	CCUG11575 Mut
A0A142G2K8_AGGAC;G4A5X1_AGGAC;H0KF48_AGGAC	5	2	6.964	Aggregatibacter actinomycetemcomitans	Glycine zipper 2TM domain-containing protein OS=Aggregatibacter actinomycetemcomitans OX=714 GN=FXB68_04275 PE=4 SV=1 [A0A142G2K8_AGGAC,G4A5X1_AGGAC,H0KF48_AGGAC]	0.223773	0.399592	2.36135	0.209203	HK83 mut	HK83 wildtype	0.508177	0.467444	1.10164	0.091832	CCUG11575 Mut	CCUG11575 WT
A0A142G2X1_AGGAC;G4A6B7_AGGAC;H0KGC3_AGGAC;X2JV08_AGGAC	8	2	9.923	Aggregatibacter actinomycetemcomitans	6,7-dimethyl-8-ribityllumazine synthase OS=Aggregatibacter actinomycetemcomitans OX=714 GN=ribE PE=3 SV=1 [A0A142G2X1_AGGAC,G4A6B7_AGGAC,H0KGC3_AGGAC,X2JV08_AGGAC]	0.846521	0.685242	1.83676	0.0533989	HK83 wildtype	HK83 mut	0.459557	0.438925	1.90805	0.102974	CCUG11575 WT	CCUG11575 Mut
A0A142G2Z1_AGGAC;A0A5D0KW70_AGGAC;X2JV31_AGGAC;G4A8L3_AGGAC;A0A336N8R6_AGGAP;A0A448FAV4_AGGAP	12	4	11.928	Aggregatibacter actinomycetemcomitans	Maltoporin OS=Aggregatibacter actinomycetemcomitans OX=714 GN=FXB68_04815 PE=3 SV=1 [A0A142G2Z1_AGGAC,A0A5D0KW70_AGGAC,X2JV31_AGGAC]	0.00182214	0.0357686	5.60708	0.991539	HK83 mut	HK83 wildtype	0.144734	0.246633	1.75783	0.293007	CCUG11575 Mut	CCUG11575 WT
A0A5D0D3V2_AGGAC	33	2	40.805	Aggregatibacter actinomycetemcomitans	Polyribonucleotide nucleotidyltransferase OS=Aggregatibacter actinomycetemcomitans OX=714 GN=pnp PE=3 SV=1	0.168596	0.356184	5.78787	0.262198	HK83 mut	HK83 wildtype	0.440259	0.427098	1.25071	0.108029	CCUG11575 Mut	CCUG11575 WT
A0A5D0DKJ8_AGGAC;A0A5D0EHM5_AGGAC;X2JR94_AGGAC	5	4	4.971	Aggregatibacter actinomycetemcomitans	DUF3298 and DUF4163 domain-containing protein OS=Aggregatibacter actinomycetemcomitans OX=714 GN=FXB84_03860 PE=4 SV=1 [A0A5D0DKJ8_AGGAC,A0A5D0EHM5_AGGAC,X2JR94_AGGAC]	0.0777742	0.24809	3.22431	0.431101	HK83 mut	HK83 wildtype	0.17834	0.275622	2.09756	0.251236	CCUG11575 Mut	CCUG11575 WT
A0A5D0DKZ2_AGGAC;G4A7B2_AGGAC;X2JVJ8_AGGAC	5	5	5.971	Aggregatibacter actinomycetemcomitans	Uncharacterized protein OS=Aggregatibacter actinomycetemcomitans OX=714 GN=FXB84_04485 PE=4 SV=1 [A0A5D0DKZ2_AGGAC,G4A7B2_AGGAC,X2JVJ8_AGGAC]	0.00291552	0.0441626	11.304	0.97789	HK83 mut	HK83 wildtype	0.0233816	0.0846693	2.12302	0.712431	CCUG11575 Mut	CCUG11575 WT
A0A5D0DPE3_AGGAC;A0A5D0EL53_AGGAC;X2JSW3_AGGAC;A0A336N4W2_AGGAP;A0A3S4TR56_AGGAP	8	5	7.949	Aggregatibacter actinomycetemcomitans	Maltodextrin-binding protein OS=Aggregatibacter actinomycetemcomitans OX=714 GN=malE PE=3 SV=1 [A0A5D0DPE3_AGGAC,X2JSW3_AGGAC]	0.00438907	0.0525241	4.01402	0.955544	HK83 mut	HK83 wildtype	0.232795	0.316017	1.32549	0.202268	CCUG11575 Mut	CCUG11575 WT
A0A5D0DQR3_AGGAC;X2JXZ4_AGGAC	4	2	3.988	Aggregatibacter actinomycetemcomitans	Membrane protein insertase YidC OS=Aggregatibacter actinomycetemcomitans OX=714 GN=yidC PE=3 SV=1 [A0A5D0DQR3_AGGAC,X2JXZ4_AGGAC]	0.20465	0.385843	1.7228	0.225307	HK83 mut	HK83 wildtype	0.234003	0.316816	1.55122	0.201368	CCUG11575 Mut	CCUG11575 WT
A0A5D0DR67_AGGAC;X2JYL1_AGGAC;H0KC83_AGGAC	7	4	6.979	Aggregatibacter actinomycetemcomitans	DUF541 domain-containing protein OS=Aggregatibacter actinomycetemcomitans OX=714 GN=FXB84_09605 PE=4 SV=1 [A0A5D0DR67_AGGAC,X2JYL1_AGGAC]	0.103472	0.286276	1.98625	0.365468	HK83 mut	HK83 wildtype	0.312837	0.364708	1.27018	0.154296	CCUG11575 Mut	CCUG11575 WT
A0A5D0E2V9_AGGAC;X2JPH5_AGGAC;A0A5D0EKX9_AGGAC	7	2	6.975	Aggregatibacter actinomycetemcomitans	YdcF family protein OS=Aggregatibacter actinomycetemcomitans OX=714 GN=FXB84_08520 PE=4 SV=1 [A0A5D0E2V9_AGGAC,X2JPH5_AGGAC]	0.339814	0.459515	1.39429	0.142152	HK83 mut	HK83 wildtype	0.503863	0.464977	1.50627	0.0927372	CCUG11575 WT	CCUG11575 Mut
A0A5D0E597_AGGAC;A0A5D0EIJ2_AGGAC;X2JXU7_AGGAC	17	2	18.859	Aggregatibacter actinomycetemcomitans	NADP-dependent malic enzyme OS=Aggregatibacter actinomycetemcomitans OX=714 GN=FXB84_02985 PE=4 SV=1 [A0A5D0E597_AGGAC,A0A5D0EIJ2_AGGAC,X2JXU7_AGGAC]	0.00588511	0.0628229	1.97309	0.931495	HK83 wildtype	HK83 mut	0.000384397	0.00910922	1.99279	0.99993	CCUG11575 WT	CCUG11575 Mut
A0A5D0EHJ7_AGGAC;A0A5D0KVH4_AGGAC;X2JRM9_AGGAC	4	4	3.988	Aggregatibacter actinomycetemcomitans	Lipoprot_C domain-containing protein OS=Aggregatibacter actinomycetemcomitans OX=714 GN=FXB68_09835 PE=4 SV=1 [A0A5D0EHJ7_AGGAC,A0A5D0KVH4_AGGAC,X2JRM9_AGGAC]	0.184805	0.369895	1.53973	0.244399	HK83 mut	HK83 wildtype	0.785733	0.624326	1.1831	0.0567375	CCUG11575 WT	CCUG11575 Mut
A0A5D0EHQ6_AGGAC;A0A5D0L0P4_AGGAC;G4AA81_AGGAC;H0KEN8_AGGAC;X2JQZ0_AGGAC	9	4	9.904	Aggregatibacter actinomycetemcomitans	Superoxide dismutase OS=Aggregatibacter actinomycetemcomitans OX=714 GN=FXB68_09840 PE=3 SV=1 [A0A5D0EHQ6_AGGAC,A0A5D0L0P4_AGGAC,G4AA81_AGGAC,H0KEN8_AGGAC,X2JQZ0_AGGAC]	0.154528	0.344957	1.65482	0.279608	HK83 mut	HK83 wildtype	0.459914	0.439155	1.12985	0.102884	CCUG11575 Mut	CCUG11575 WT
A0A5D0EI30_AGGAC;H0KE66_AGGAC	2	2	1.993	Aggregatibacter actinomycetemcomitans	Thiol:disulfide interchange protein OS=Aggregatibacter actinomycetemcomitans OX=714 GN=FXB68_10605 PE=3 SV=1 [A0A5D0EI30_AGGAC,H0KE66_AGGAC]	0.00432236	0.052302	19.3182	0.956601	HK83 mut	HK83 wildtype	0.912793	0.684017	3.3761	0.0510844	CCUG11575 WT	CCUG11575 Mut
A0A5D0EI83_AGGAC;G4A5G3_AGGAC;H0KDS4_AGGAC;X2K058_AGGAC	8	3	7.949	Aggregatibacter actinomycetemcomitans	Signal recognition particle protein OS=Aggregatibacter actinomycetemcomitans OX=714 GN=ffh PE=3 SV=1 [A0A5D0EI83_AGGAC,G4A5G3_AGGAC,H0KDS4_AGGAC,X2K058_AGGAC]	0.570565	0.560182	1.07661	0.0802927	HK83 wildtype	HK83 mut	0.0159132	0.06737	1.84861	0.790273	CCUG11575 WT	CCUG11575 Mut
A0A5D0EIT7_AGGAC	3	2	2.989	Aggregatibacter actinomycetemcomitans	Poly-beta-1,6-N-acetyl-D-glucosamine N-deacetylase PgaB OS=Aggregatibacter actinomycetemcomitans OX=714 GN=pgaB PE=4 SV=1	0.0277065	0.146415	7.23676	0.675047	HK83 mut	HK83 wildtype	0.220788	0.308594	1.78692	0.211586	CCUG11575 Mut	CCUG11575 WT
A0A5D0EJ66_AGGAC;H0KC77_AGGAC;X2JRQ8_AGGAC	3	3	2.991	Aggregatibacter actinomycetemcomitans	Peptide deformylase OS=Aggregatibacter actinomycetemcomitans OX=714 GN=def PE=3 SV=1 [A0A5D0EJ66_AGGAC,H0KC77_AGGAC,X2JRQ8_AGGAC]	0.00267273	0.0426244	13.1183	0.981238	HK83 mut	HK83 wildtype	0.128729	0.232744	1.91387	0.317623	CCUG11575 Mut	CCUG11575 WT
A0A5D0EJ86_AGGAC;A0A5D0KPK1_AGGAC;H0KDS6_AGGAC;X2JTU7_AGGAC	2	2	1.993	Aggregatibacter actinomycetemcomitans	S-(hydroxymethyl)glutathione dehydrogenase OS=Aggregatibacter actinomycetemcomitans OX=714 GN=FXB68_08750 PE=3 SV=1 [A0A5D0EJ86_AGGAC,A0A5D0KPK1_AGGAC,H0KDS6_AGGAC,X2JTU7_AGGAC]	0.0334186	0.159887	23.7658	0.63215	HK83 mut	HK83 wildtype	0.467542	0.444187	4.65246	0.100995	CCUG11575 WT	CCUG11575 Mut
A0A5D0EJI3_AGGAC	31	5	37.808	Aggregatibacter actinomycetemcomitans	60 kDa chaperonin OS=Aggregatibacter actinomycetemcomitans OX=714 GN=groL PE=3 SV=1	0.385329	0.471522	1.24397	0.124834	HK83 mut	HK83 wildtype	0.00173354	0.0182452	1.76704	0.992442	CCUG11575 WT	CCUG11575 Mut
A0A5D0EJJ3_AGGAC	14	2	15.946	Aggregatibacter actinomycetemcomitans	Phosphoglycerate kinase OS=Aggregatibacter actinomycetemcomitans OX=714 GN=pgk PE=3 SV=1	0.0102336	0.0869008	1.93147	0.864523	HK83 wildtype	HK83 mut	0.0985235	0.200338	2.01065	0.376513	CCUG11575 WT	CCUG11575 Mut
A0A5D0EJT8_AGGAC;A0A5D0LZN2_AGGAC;G4A947_AGGAC;H0KHA5_AGGAC;X2JVF9_AGGAC	5	2	5.962	Aggregatibacter actinomycetemcomitans	Inositol-1-monophosphatase OS=Aggregatibacter actinomycetemcomitans OX=714 GN=FXB68_11075 PE=3 SV=1 [A0A5D0EJT8_AGGAC,A0A5D0LZN2_AGGAC,G4A947_AGGAC,H0KHA5_AGGAC,X2JVF9_AGGAC]	0.225543	0.401094	1.40446	0.207811	HK83 mut	HK83 wildtype	0.897826	0.678945	1.46384	0.0514917	CCUG11575 WT	CCUG11575 Mut
A0A5D0EJX0_AGGAC;G4ABF1_AGGAC;H0KFU5_AGGAC;X2JTI6_AGGAC	8	8	7.963	Aggregatibacter actinomycetemcomitans	Sugar ABC transporter substrate-binding protein OS=Aggregatibacter actinomycetemcomitans OX=714 GN=FXB68_10900 PE=4 SV=1 [A0A5D0EJX0_AGGAC,G4ABF1_AGGAC,H0KFU5_AGGAC,X2JTI6_AGGAC]	0.114532	0.298888	2.29197	0.342926	HK83 mut	HK83 wildtype	0.00246413	0.0215014	3.38	0.983993	CCUG11575 Mut	CCUG11575 WT
A0A5D0EK51_AGGAC;H0KGZ8_AGGAC;Q9S5J9_AGGAC;X2JR92_AGGAC	20	8	28.826	Aggregatibacter actinomycetemcomitans	Porin OmpA OS=Aggregatibacter actinomycetemcomitans OX=714 GN=ompA PE=3 SV=1 [A0A5D0EK51_AGGAC,H0KGZ8_AGGAC,Q9S5J9_AGGAC,X2JR92_AGGAC]	0.220907	0.398281	1.94111	0.21149	HK83 mut	HK83 wildtype	0.275891	0.344329	1.22831	0.17384	CCUG11575 Mut	CCUG11575 WT
A0A5D0EK58_AGGAC;A0A5D0KV59_AGGAC;H0KGY7_AGGAC;X2K389_AGGAC	8	2	7.958	Aggregatibacter actinomycetemcomitans	DctP family TRAP transporter solute-binding subunit OS=Aggregatibacter actinomycetemcomitans OX=714 GN=FXB68_07930 PE=4 SV=1 [A0A5D0EK58_AGGAC,A0A5D0KV59_AGGAC,H0KGY7_AGGAC,X2K389_AGGAC]	0.145682	0.334512	1.34019	0.291659	HK83 wildtype	HK83 mut	0.0252183	0.0884729	2.46477	0.695969	CCUG11575 WT	CCUG11575 Mut
A0A5D0EKU1_AGGAC;G4A5G9_AGGAC;H0KDS8_AGGAC	4	4	3.978	Aggregatibacter actinomycetemcomitans	SDR family oxidoreductase OS=Aggregatibacter actinomycetemcomitans OX=714 GN=FXB68_08760 PE=4 SV=1 [A0A5D0EKU1_AGGAC,G4A5G9_AGGAC]	0.00145639	0.0320993	6.22903	0.994997	HK83 mut	HK83 wildtype	0.000392111	0.00923395	2.63216	0.999924	CCUG11575 Mut	CCUG11575 WT
A0A5D0EL39_AGGAC	17	2	19.888	Aggregatibacter actinomycetemcomitans	Glucose-6-phosphate isomerase OS=Aggregatibacter actinomycetemcomitans OX=714 GN=pgi PE=3 SV=1	0.90538	0.711406	1.66939	0.0512779	HK83 wildtype	HK83 mut	0.313526	0.365284	2.074	0.153965	CCUG11575 WT	CCUG11575 Mut
A0A5D0EL57_AGGAC;A0A5D0EUM7_AGGAC;H0KHF5_AGGAC;X2JRW5_AGGAC	2	2	1.994	Aggregatibacter actinomycetemcomitans	Anaerobic C4-dicarboxylate transporter OS=Aggregatibacter actinomycetemcomitans OX=714 GN=FXB68_04430 PE=4 SV=1 [A0A5D0EL57_AGGAC,A0A5D0EUM7_AGGAC,H0KHF5_AGGAC,X2JRW5_AGGAC]	0.00150993	0.0325481	4.78399	0.994538	HK83 mut	HK83 wildtype	0.0946065	0.196968	2.05693	0.385733	CCUG11575 Mut	CCUG11575 WT
A0A5D0ELE8_AGGAC	15	2	14.927	Aggregatibacter actinomycetemcomitans	Asparagine--tRNA ligase OS=Aggregatibacter actinomycetemcomitans OX=714 GN=asnS PE=3 SV=1	0.165806	0.354489	1.83995	0.265494	HK83 wildtype	HK83 mut	2.48961e-06	0.00117257	2.89708	1	CCUG11575 WT	CCUG11575 Mut
A0A5D0ELS4_AGGAC;H0KGR9_AGGAC	25	3	25.77	Aggregatibacter actinomycetemcomitans	Translation initiation factor IF-2 OS=Aggregatibacter actinomycetemcomitans OX=714 GN=infB PE=3 SV=1	0.265634	0.4301	2.48739	0.179984	HK83 mut	HK83 wildtype	0.362778	0.382534	1.30945	0.132969	CCUG11575 Mut	CCUG11575 WT
A0A5D0ELZ4_AGGAC;A0A5D0FC93_AGGAC;X2K1V9_AGGAC	3	2	2.991	Aggregatibacter actinomycetemcomitans	Thiamine ABC transporter substrate binding subunit OS=Aggregatibacter actinomycetemcomitans OX=714 GN=thiB PE=4 SV=1 [A0A5D0ELZ4_AGGAC,A0A5D0FC93_AGGAC,X2K1V9_AGGAC]	0.0165142	0.112515	2.1071	0.78326	HK83 mut	HK83 wildtype	0.516299	0.471945	1.07671	0.0901684	CCUG11575 Mut	CCUG11575 WT
A0A5D0EM22_AGGAC;A0A5D0KZX3_AGGAC;G4A6Y3_AGGAC;H0KHP0_AGGAC;X2JWK8_AGGAC;A0A336N208_AGGAP;A0A3S4QC63_AGGAP	6	3	6.936	Aggregatibacter actinomycetemcomitans	Thioredoxin reductase OS=Aggregatibacter actinomycetemcomitans OX=714 GN=trxB PE=3 SV=1 [A0A5D0EM22_AGGAC,A0A5D0KZX3_AGGAC,G4A6Y3_AGGAC,H0KHP0_AGGAC,X2JWK8_AGGAC]	0.044372	0.187718	1.49039	0.565134	HK83 mut	HK83 wildtype	0.00124704	0.0151431	1.6784	0.99662	CCUG11575 WT	CCUG11575 Mut
A0A5D0EMT3_AGGAC;A0A5D0KY44_AGGAC;G4A890_AGGAC;X2JUW0_AGGAC	5	2	4.961	Aggregatibacter actinomycetemcomitans	Gamma-glutamyltransferase OS=Aggregatibacter actinomycetemcomitans OX=714 GN=ggt PE=4 SV=1 [A0A5D0EMT3_AGGAC,A0A5D0KY44_AGGAC,G4A890_AGGAC,X2JUW0_AGGAC]	0.308685	0.454978	1.41067	0.156311	HK83 mut	HK83 wildtype	0.604604	0.524058	2.56834	0.0750702	CCUG11575 WT	CCUG11575 Mut
A0A5D0EN05_AGGAC;G4ABG0_AGGAC	15	2	21.912	Aggregatibacter actinomycetemcomitans	Galactose/glucose ABC transporter substrate-binding protein MglB OS=Aggregatibacter actinomycetemcomitans OX=714 GN=mglB PE=4 SV=1	0.0740167	0.24118	3.15104	0.442754	HK83 mut	HK83 wildtype	0.681052	0.5656	1.02944	0.0655956	CCUG11575 WT	CCUG11575 Mut
A0A5D0ENH0_AGGAC;G4AB62_AGGAC;H0KG26_AGGAC;O32480_AGGAC;X2JRI7_AGGAC	6	3	5.945	Aggregatibacter actinomycetemcomitans	Iron ABC transporter substrate-binding protein OS=Aggregatibacter actinomycetemcomitans OX=714 GN=FXB68_02025 PE=4 SV=1 [A0A5D0ENH0_AGGAC,G4AB62_AGGAC,O32480_AGGAC,X2JRI7_AGGAC]	2.00277e-05	0.00436513	13.3248	1	HK83 mut	HK83 wildtype	0.00870619	0.0454348	6.72612	0.887136	CCUG11575 Mut	CCUG11575 WT
A0A5D0ENN9_AGGAC;A0A5D0KYP9_AGGAC;H0KEQ3_AGGAC;X2JQX6_AGGAC	2	2	2.984	Aggregatibacter actinomycetemcomitans	Uncharacterized protein OS=Aggregatibacter actinomycetemcomitans OX=714 GN=FXB68_00900 PE=4 SV=1 [A0A5D0ENN9_AGGAC,A0A5D0KYP9_AGGAC,H0KEQ3_AGGAC,X2JQX6_AGGAC]	0.0113457	0.0924294	2.95859	0.848778	HK83 mut	HK83 wildtype	0.0833501	0.183297	2.45649	0.414922	CCUG11575 Mut	CCUG11575 WT
A0A5D0ENV9_AGGAC	2	2	1.991	Aggregatibacter actinomycetemcomitans	Zinc ABC transporter substrate-binding protein ZnuA OS=Aggregatibacter actinomycetemcomitans OX=714 GN=znuA PE=4 SV=1	0.0559121	0.212552	17.2598	0.509653	HK83 mut	HK83 wildtype	0.0351088	0.109147	8.15856	0.620636	CCUG11575 Mut	CCUG11575 WT
A0A5D0EP28_AGGAC	2	2	1.981	Aggregatibacter actinomycetemcomitans	DNA topoisomerase 4 subunit B OS=Aggregatibacter actinomycetemcomitans OX=714 GN=parE PE=3 SV=1	0.736619	0.637588	2.12969	0.060366	HK83 wildtype	HK83 mut	0.602332	0.522615	1.77387	0.0753978	CCUG11575 WT	CCUG11575 Mut
A0A5D0EP37_AGGAC;G4A7I4_AGGAC;H0KDA5_AGGAC	4	2	3.96	Aggregatibacter actinomycetemcomitans	Divisome-associated lipoprotein YraP OS=Aggregatibacter actinomycetemcomitans OX=714 GN=yraP PE=4 SV=1	0.241486	0.414708	1.37806	0.195942	HK83 mut	HK83 wildtype	0.011732	0.0553331	1.8067	0.843451	CCUG11575 Mut	CCUG11575 WT
A0A5D0ET10_AGGAC;X2JN82_AGGAC	3	2	2.962	Aggregatibacter actinomycetemcomitans	Aminoacyl-histidine dipeptidase OS=Aggregatibacter actinomycetemcomitans OX=714 GN=FXB84_03920 PE=4 SV=1 [A0A5D0ET10_AGGAC,X2JN82_AGGAC]	0.0154026	0.109406	10.286	0.79635	HK83 mut	HK83 wildtype	0.264152	0.336006	1.36781	0.180901	CCUG11575 WT	CCUG11575 Mut
A0A5D0EVV1_AGGAC	17	4	21.79	Aggregatibacter actinomycetemcomitans	Trigger factor OS=Aggregatibacter actinomycetemcomitans OX=714 GN=tig PE=3 SV=1	0.0204606	0.125657	4.25545	0.740622	HK83 mut	HK83 wildtype	0.207386	0.297706	1.36227	0.222875	CCUG11575 Mut	CCUG11575 WT
A0A5D0ITF5_AGGAC;X2JPC2_AGGAC	23	4	26.86	Aggregatibacter actinomycetemcomitans	ATP synthase subunit alpha OS=Aggregatibacter actinomycetemcomitans OX=714 GN=atpA PE=3 SV=1 [A0A5D0ITF5_AGGAC,X2JPC2_AGGAC]	0.000390142	0.0166569	2.73639	0.999926	HK83 wildtype	HK83 mut	0.38835	0.39644	1.4261	0.123804	CCUG11575 WT	CCUG11575 Mut
A0A5D0JY55_AGGAC;X2JW66_AGGAC;G4A7Q1_AGGAC	8	7	7.929	Aggregatibacter actinomycetemcomitans	DUF4198 domain-containing protein OS=Aggregatibacter actinomycetemcomitans OX=714 GN=FXB84_09875 PE=4 SV=1 [A0A5D0JY55_AGGAC,X2JW66_AGGAC]	0.0766716	0.246353	2.0566	0.434454	HK83 mut	HK83 wildtype	0.00709741	0.0403962	2.48119	0.9121	CCUG11575 Mut	CCUG11575 WT
A0A5D0JY99_AGGAC;X2JSI0_AGGAC	3	2	2.987	Aggregatibacter actinomycetemcomitans	Poly-beta-1,6 N-acetyl-D-glucosamine export porin PgaA OS=Aggregatibacter actinomycetemcomitans OX=714 GN=pgaA PE=4 SV=1 [A0A5D0JY99_AGGAC,X2JSI0_AGGAC]	0.124927	0.312772	2.11676	0.324046	HK83 wildtype	HK83 mut	0.14439	0.246286	2.55887	0.293499	CCUG11575 WT	CCUG11575 Mut
A0A5D0KKQ8_AGGAC;X2JVC4_AGGAC	17	3	18.934	Aggregatibacter actinomycetemcomitans	Malate dehydrogenase OS=Aggregatibacter actinomycetemcomitans OX=714 GN=mdh PE=3 SV=1 [A0A5D0KKQ8_AGGAC,X2JVC4_AGGAC]	0.0597822	0.217566	4.01104	0.493598	HK83 mut	HK83 wildtype	0.442665	0.428329	1.18727	0.107377	CCUG11575 Mut	CCUG11575 WT
A0A5D0KLU2_AGGAC;X2JQJ5_AGGAC	31	11	42.774	Aggregatibacter actinomycetemcomitans	Chaperone protein DnaK OS=Aggregatibacter actinomycetemcomitans OX=714 GN=dnaK PE=2 SV=1 [A0A5D0KLU2_AGGAC,X2JQJ5_AGGAC]	0.0417055	0.182187	1.62461	0.579932	HK83 wildtype	HK83 mut	0.41592	0.412214	1.72456	0.114999	CCUG11575 WT	CCUG11575 Mut
A0A5D0KMR8_AGGAC;H0KDI1_AGGAC;X2JU50_AGGAC	26	2	34.838	Aggregatibacter actinomycetemcomitans	ATP synthase subunit beta OS=Aggregatibacter actinomycetemcomitans OX=714 GN=atpD PE=3 SV=1 [A0A5D0KMR8_AGGAC,H0KDI1_AGGAC,X2JU50_AGGAC]	0.0610964	0.218775	1.23481	0.48839	HK83 wildtype	HK83 mut	0.886591	0.675137	1.11799	0.0518411	CCUG11575 WT	CCUG11575 Mut
A0A5D0KNG6_AGGAC;X2JTJ9_AGGAC	4	3	3.967	Aggregatibacter actinomycetemcomitans	Redoxin family protein OS=Aggregatibacter actinomycetemcomitans OX=714 GN=FXB84_08125 PE=4 SV=1 [A0A5D0KNG6_AGGAC,X2JTJ9_AGGAC]	0.000151846	0.01124	12.7692	0.999999	HK83 mut	HK83 wildtype	0.239473	0.320299	2.64208	0.197378	CCUG11575 Mut	CCUG11575 WT
A0A5D0KP77_AGGAC;H0KG46_AGGAC;X2JNW7_AGGAC	17	9	20.731	Aggregatibacter actinomycetemcomitans	Aspartate ammonia-lyase OS=Aggregatibacter actinomycetemcomitans OX=714 GN=aspA PE=3 SV=1 [A0A5D0KP77_AGGAC,H0KG46_AGGAC,X2JNW7_AGGAC]	0.352824	0.459515	1.36338	0.13683	HK83 mut	HK83 wildtype	0.294751	0.355844	1.26726	0.163394	CCUG11575 Mut	CCUG11575 WT
A0A5D0KPI4_AGGAC;X2JUX4_AGGAC;A0A142G0W1_AGGAC	19	11	20.84	Aggregatibacter actinomycetemcomitans	Transketolase OS=Aggregatibacter actinomycetemcomitans OX=714 GN=tkt PE=3 SV=1 [A0A5D0KPI4_AGGAC,X2JUX4_AGGAC]	0.773424	0.653388	1.00176	0.0575651	HK83 mut	HK83 wildtype	0.0164577	0.069356	1.39336	0.783913	CCUG11575 WT	CCUG11575 Mut
A0A5D0KPZ6_AGGAC;X2JP34_AGGAC	5	2	6.923	Aggregatibacter actinomycetemcomitans	50S ribosomal protein L19 OS=Aggregatibacter actinomycetemcomitans OX=714 GN=rplS PE=3 SV=1 [A0A5D0KPZ6_AGGAC,X2JP34_AGGAC]	0.156389	0.346635	1.94768	0.277187	HK83 mut	HK83 wildtype	0.500973	0.463673	1.23633	0.093352	CCUG11575 Mut	CCUG11575 WT
A0A5D0KQS1_AGGAC;X2JPI7_AGGAC	16	6	18.862	Aggregatibacter actinomycetemcomitans	Transaldolase OS=Aggregatibacter actinomycetemcomitans OX=714 GN=tal PE=3 SV=1 [A0A5D0KQS1_AGGAC,X2JPI7_AGGAC]	0.0191053	0.120504	3.74884	0.754632	HK83 mut	HK83 wildtype	0.0242704	0.0869688	1.70063	0.704351	CCUG11575 Mut	CCUG11575 WT
A0A5D0KR12_AGGAC;H0KF40_AGGAC;G4A5X8_AGGAC	10	3	9.961	Aggregatibacter actinomycetemcomitans	Uncharacterized protein OS=Aggregatibacter actinomycetemcomitans OX=714 GN=FXB84_09505 PE=4 SV=1	0.0172168	0.114497	6.43943	0.775243	HK83 mut	HK83 wildtype	2.72268e-05	0.00293108	3.79797	1	CCUG11575 Mut	CCUG11575 WT
A0A5D0KSG8_AGGAC;X2K0G5_AGGAC;H0KGE9_AGGAC	17	6	20.905	Aggregatibacter actinomycetemcomitans	DNA-directed RNA polymerase subunit alpha OS=Aggregatibacter actinomycetemcomitans OX=714 GN=rpoA PE=3 SV=1 [A0A5D0KSG8_AGGAC,X2K0G5_AGGAC]	0.951354	0.731831	1.51039	0.0503361	HK83 wildtype	HK83 mut	0.595439	0.520083	1.54551	0.0764096	CCUG11575 WT	CCUG11575 Mut
A0A5D0KSN9_AGGAC;X2JSG2_AGGAC	5	3	4.978	Aggregatibacter actinomycetemcomitans	UPF0304 protein FXB84_07785 OS=Aggregatibacter actinomycetemcomitans OX=714 GN=FXB84_07785 PE=3 SV=1 [A0A5D0KSN9_AGGAC,X2JSG2_AGGAC]	0.44572	0.496632	1.352	0.106559	HK83 wildtype	HK83 mut	0.116586	0.221964	2.19947	0.339032	CCUG11575 WT	CCUG11575 Mut
A0A5D0KSQ4_AGGAC;A0A5D0KX09_AGGAC;X2JV17_AGGAC	20	2	22.748	Aggregatibacter actinomycetemcomitans	Ribonucleoside-diphosphate reductase OS=Aggregatibacter actinomycetemcomitans OX=714 GN=nrdA PE=3 SV=1 [A0A5D0KSQ4_AGGAC,A0A5D0KX09_AGGAC,X2JV17_AGGAC]	0.751636	0.643844	1.3618	0.0591629	HK83 wildtype	HK83 mut	0.631134	0.538422	1.27903	0.0714517	CCUG11575 WT	CCUG11575 Mut
A0A5D0KSX7_AGGAC;H0KC36_AGGAC;X2JRW8_AGGAC	2	2	1.955	Aggregatibacter actinomycetemcomitans	Molecular chaperone Tir OS=Aggregatibacter actinomycetemcomitans OX=714 GN=FXB84_07930 PE=4 SV=1 [A0A5D0KSX7_AGGAC,H0KC36_AGGAC,X2JRW8_AGGAC]	0.0166117	0.112837	34.9613	0.782135	HK83 mut	HK83 wildtype	0.0192627	0.0752903	4.19349	0.752971	CCUG11575 Mut	CCUG11575 WT
A0A5D0KTK0_AGGAC;X2JTY6_AGGAC	8	4	7.938	Aggregatibacter actinomycetemcomitans	Murein hydrolase activator NlpD OS=Aggregatibacter actinomycetemcomitans OX=714 GN=nlpD PE=4 SV=1 [A0A5D0KTK0_AGGAC,X2JTY6_AGGAC]	0.0114513	0.0924391	1.93687	0.847315	HK83 mut	HK83 wildtype	0.310373	0.363296	1.3366	0.155487	CCUG11575 Mut	CCUG11575 WT
A0A5D0KTM0_AGGAC	12	2	15.903	Aggregatibacter actinomycetemcomitans	4-hydroxy-tetrahydrodipicolinate synthase OS=Aggregatibacter actinomycetemcomitans OX=714 GN=dapA PE=3 SV=1	0.482177	0.515107	1.02555	0.0975251	HK83 mut	HK83 wildtype	0.674242	0.561678	1.812	0.0663262	CCUG11575 WT	CCUG11575 Mut
A0A5D0KTU1_AGGAC;X2JNX7_AGGAC	5	2	5.982	Aggregatibacter actinomycetemcomitans	Single-stranded DNA-binding protein OS=Aggregatibacter actinomycetemcomitans OX=714 GN=FXB84_07150 PE=3 SV=1 [A0A5D0KTU1_AGGAC,X2JNX7_AGGAC]	0.074249	0.241582	1.87425	0.442015	HK83 mut	HK83 wildtype	0.36847	0.385761	1.30978	0.130838	CCUG11575 Mut	CCUG11575 WT
A0A5D0KU01_AGGAC;H0KFI4_AGGAC;X2JT54_AGGAC;G4ABG7_AGGAC	6	2	5.948	Aggregatibacter actinomycetemcomitans	Protein GrpE OS=Aggregatibacter actinomycetemcomitans OX=714 GN=grpE PE=3 SV=1 [A0A5D0KU01_AGGAC,H0KFI4_AGGAC,X2JT54_AGGAC]	0.0333187	0.159887	6.1407	0.632845	HK83 mut	HK83 wildtype	0.311839	0.364154	1.36302	0.154776	CCUG11575 Mut	CCUG11575 WT
A0A5D0KU42_AGGAC;X2JVH6_AGGAC	6	2	6.955	Aggregatibacter actinomycetemcomitans	Lipoprotein HlpB OS=Aggregatibacter actinomycetemcomitans OX=714 GN=FXB68_03865 PE=4 SV=1 [A0A5D0KU42_AGGAC,X2JVH6_AGGAC]	0.257608	0.424462	1.98319	0.185043	HK83 mut	HK83 wildtype	0.463789	0.441624	1.0962	0.101917	CCUG11575 Mut	CCUG11575 WT
A0A5D0KU46_AGGAC;X2JMI1_AGGAC	24	8	25.849	Aggregatibacter actinomycetemcomitans	Outer membrane protein assembly factor BamA OS=Aggregatibacter actinomycetemcomitans OX=714 GN=bamA PE=3 SV=1 [A0A5D0KU46_AGGAC,X2JMI1_AGGAC]	0.00412751	0.0511282	7.68322	0.959674	HK83 mut	HK83 wildtype	0.0184327	0.073508	2.54413	0.761822	CCUG11575 Mut	CCUG11575 WT
A0A5D0KUV8_AGGAC;X2JS02_AGGAC	29	2	36.782	Aggregatibacter actinomycetemcomitans	Periplasmic nitrate reductase OS=Aggregatibacter actinomycetemcomitans OX=714 GN=napA PE=3 SV=1 [A0A5D0KUV8_AGGAC,X2JS02_AGGAC]	0.208455	0.389989	4.34057	0.221938	HK83 wildtype	HK83 mut	0.368433	0.385761	3.18455	0.130852	CCUG11575 WT	CCUG11575 Mut
A0A5D0KV01_AGGAC;X2JM27_AGGAC	61	3	77.618	Aggregatibacter actinomycetemcomitans	DNA-directed RNA polymerase subunit beta OS=Aggregatibacter actinomycetemcomitans OX=714 GN=rpoB PE=3 SV=1 [A0A5D0KV01_AGGAC,X2JM27_AGGAC]	0.594868	0.572349	1.41073	0.0764947	HK83 wildtype	HK83 mut	0.661331	0.554342	1.17025	0.0677688	CCUG11575 WT	CCUG11575 Mut
A0A5D0KVG1_AGGAC;G4A696_AGGAC	12	4	11.946	Aggregatibacter actinomycetemcomitans	Phosphoenolpyruvate-protein phosphotransferase OS=Aggregatibacter actinomycetemcomitans OX=714 GN=ptsI PE=3 SV=1 [A0A5D0KVG1_AGGAC,G4A696_AGGAC]	0.76455	0.650078	1.24046	0.0581951	HK83 wildtype	HK83 mut	0.00206631	0.0200221	1.83935	0.98886	CCUG11575 WT	CCUG11575 Mut
A0A5D0KVZ0_AGGAC;X2JRC3_AGGAC	5	4	4.973	Aggregatibacter actinomycetemcomitans	Glutathione S-transferase OS=Aggregatibacter actinomycetemcomitans OX=714 GN=FXB84_00165 PE=4 SV=1 [A0A5D0KVZ0_AGGAC,X2JRC3_AGGAC]	0.000212939	0.0134225	5.14307	0.999995	HK83 mut	HK83 wildtype	0.0914678	0.193401	4.77236	0.39345	CCUG11575 Mut	CCUG11575 WT
A0A5D0KW50_AGGAC	15	2	15.904	Aggregatibacter actinomycetemcomitans	Glucose-6-phosphate isomerase OS=Aggregatibacter actinomycetemcomitans OX=714 GN=pgi PE=3 SV=1	0.0243951	0.139108	5.03138	0.703235	HK83 mut	HK83 wildtype	0.538681	0.485572	1.10375	0.0858445	CCUG11575 Mut	CCUG11575 WT
A0A5D0KW64_AGGAC;X2K2S6_AGGAC	20	7	22.8	Aggregatibacter actinomycetemcomitans	Pyruvate kinase OS=Aggregatibacter actinomycetemcomitans OX=714 GN=pyk PE=3 SV=1 [A0A5D0KW64_AGGAC,X2K2S6_AGGAC]	0.848839	0.68651	1.06795	0.0532953	HK83 wildtype	HK83 mut	0.000424616	0.00925209	1.6945	0.999896	CCUG11575 WT	CCUG11575 Mut
A0A5D0KWE7_AGGAC;X2K266_AGGAC	17	3	22.867	Aggregatibacter actinomycetemcomitans	Dihydrolipoyl dehydrogenase OS=Aggregatibacter actinomycetemcomitans OX=714 GN=lpdA PE=3 SV=1 [A0A5D0KWE7_AGGAC,X2K266_AGGAC]	0.764195	0.650078	1.26826	0.0582209	HK83 wildtype	HK83 mut	0.059483	0.149242	1.54767	0.4948	CCUG11575 WT	CCUG11575 Mut
A0A5D0KWM0_AGGAC;X2JXQ7_AGGAC;A0A5D0EL48_AGGAC;G4A8Z6_AGGAC	17	2	16.855	Aggregatibacter actinomycetemcomitans	Aspartate--tRNA ligase OS=Aggregatibacter actinomycetemcomitans OX=714 GN=aspS PE=3 SV=1 [A0A5D0KWM0_AGGAC,X2JXQ7_AGGAC]	0.0182422	0.117324	12.2058	0.763888	HK83 mut	HK83 wildtype	0.198301	0.290844	4.18726	0.231126	CCUG11575 Mut	CCUG11575 WT
A0A5D0KWV4_AGGAC;X2JZV5_AGGAC	6	2	6.955	Aggregatibacter actinomycetemcomitans	HemX protein OS=Aggregatibacter actinomycetemcomitans OX=714 GN=FXB84_06070 PE=4 SV=1 [A0A5D0KWV4_AGGAC,X2JZV5_AGGAC]	0.0048846	0.0563623	25.981	0.947626	HK83 mut	HK83 wildtype	0.149328	0.250088	4.184	0.286579	CCUG11575 Mut	CCUG11575 WT
A0A5D0KX98_AGGAC;X2JMX9_AGGAC	6	2	7.962	Aggregatibacter actinomycetemcomitans	Succinate dehydrogenase iron-sulfur subunit OS=Aggregatibacter actinomycetemcomitans OX=714 GN=FXB84_03535 PE=3 SV=1 [A0A5D0KX98_AGGAC,X2JMX9_AGGAC]	0.965508	0.734679	1.00397	0.0501688	HK83 wildtype	HK83 mut	0.0619482	0.153423	4.04644	0.485076	CCUG11575 WT	CCUG11575 Mut
A0A5D0KXJ4_AGGAC;G4AB72_AGGAC	10	5	11.951	Aggregatibacter actinomycetemcomitans	Na(+)-translocating NADH-quinone reductase subunit A OS=Aggregatibacter actinomycetemcomitans OX=714 GN=nqrA PE=3 SV=1 [A0A5D0KXJ4_AGGAC,G4AB72_AGGAC]	0.0944042	0.27064	3.56816	0.386221	HK83 mut	HK83 wildtype	0.391673	0.398108	1.25104	0.122687	CCUG11575 Mut	CCUG11575 WT
A0A5D0KXM0_AGGAC;X2JPA5_AGGAC	2	2	1.994	Aggregatibacter actinomycetemcomitans	PTS mannose transporter subunit IIAB OS=Aggregatibacter actinomycetemcomitans OX=714 GN=manX PE=4 SV=1 [A0A5D0KXM0_AGGAC,X2JPA5_AGGAC]	0.00285125	0.0436952	4.04309	0.97879	HK83 mut	HK83 wildtype	0.62436	0.534663	1.27391	0.0723402	CCUG11575 Mut	CCUG11575 WT
A0A5D0KY46_AGGAC;X2JUR5_AGGAC	7	5	6.968	Aggregatibacter actinomycetemcomitans	Probable cytosol aminopeptidase OS=Aggregatibacter actinomycetemcomitans OX=714 GN=pepA PE=3 SV=1 [A0A5D0KY46_AGGAC,X2JUR5_AGGAC]	0.00220804	0.0382721	6.67097	0.987191	HK83 mut	HK83 wildtype	0.000481291	0.00944505	2.61067	0.999832	CCUG11575 Mut	CCUG11575 WT
A0A5D0KY72_AGGAC;X2JPL4_AGGAC	8	3	8.942	Aggregatibacter actinomycetemcomitans	2-hydroxyacid dehydrogenase OS=Aggregatibacter actinomycetemcomitans OX=714 GN=FXB84_05060 PE=3 SV=1 [A0A5D0KY72_AGGAC,X2JPL4_AGGAC]	0.0150916	0.108042	4.15481	0.800106	HK83 mut	HK83 wildtype	0.200006	0.292093	3.11485	0.229539	CCUG11575 Mut	CCUG11575 WT
A0A5D0L179_AGGAC;X2JWB1_AGGAC	21	9	26.835	Aggregatibacter actinomycetemcomitans	Porin OmpA OS=Aggregatibacter actinomycetemcomitans OX=714 GN=ompA PE=3 SV=1 [A0A5D0L179_AGGAC,X2JWB1_AGGAC]	0.241426	0.414708	2.0475	0.195985	HK83 mut	HK83 wildtype	0.167801	0.267342	1.18662	0.263131	CCUG11575 Mut	CCUG11575 WT
A0A5D0L1C8_AGGAC;X2JRH3_AGGAC	2	2	1.994	Aggregatibacter actinomycetemcomitans	UPF0319 protein FXB84_00395 OS=Aggregatibacter actinomycetemcomitans OX=714 GN=FXB84_00395 PE=3 SV=1 [A0A5D0L1C8_AGGAC,X2JRH3_AGGAC]	0.00507179	0.0576741	9.30618	0.944615	HK83 mut	HK83 wildtype	0.0141592	0.0627495	2.29015	0.811617	CCUG11575 Mut	CCUG11575 WT
A0A5D0L244_AGGAC;X2JXX7_AGGAC	42	7	52.613	Aggregatibacter actinomycetemcomitans	Formate C-acetyltransferase OS=Aggregatibacter actinomycetemcomitans OX=714 GN=pflB PE=4 SV=1 [A0A5D0L244_AGGAC,X2JXX7_AGGAC]	0.34302	0.459515	1.64291	0.140811	HK83 wildtype	HK83 mut	0.000116246	0.00520917	1.45314	1	CCUG11575 WT	CCUG11575 Mut
A0A5D0L7J3_AGGAC;X2JLX0_AGGAC	6	2	5.959	Aggregatibacter actinomycetemcomitans	Collagen-binding adhesin autotransporter EmaA OS=Aggregatibacter actinomycetemcomitans OX=714 GN=emaA PE=4 SV=1 [A0A5D0L7J3_AGGAC,X2JLX0_AGGAC]	0.854739	0.689128	14.2926	0.0530391	HK83 wildtype	HK83 mut	0.00648831	0.0381988	2.19163	0.9218	CCUG11575 WT	CCUG11575 Mut
A0A5D0LBP8_AGGAC;X2K1F1_AGGAC;G4A698_AGGAC	8	2	8.931	Aggregatibacter actinomycetemcomitans	Oligopeptidase A OS=Aggregatibacter actinomycetemcomitans OX=714 GN=prlC PE=3 SV=1 [A0A5D0LBP8_AGGAC,X2K1F1_AGGAC]	0.884894	0.702047	1.7952	0.0518972	HK83 wildtype	HK83 mut	0.971476	0.705597	1.28445	0.0501154	CCUG11575 WT	CCUG11575 Mut
G4A675_AGGAC	2	2	1.994	Aggregatibacter actinomycetemcomitans	Partition protein OS=Aggregatibacter actinomycetemcomitans serotype e str. SC1083 OX=907488 GN=SC1083_0314 PE=4 SV=1	0.0334022	0.159887	2.71751	0.632263	HK83 mut	HK83 wildtype	0.0215986	0.0806552	3.97163	0.729327	CCUG11575 Mut	CCUG11575 WT
G4A6F1_AGGAC	2	2	1.989	Aggregatibacter actinomycetemcomitans	Uncharacterized protein OS=Aggregatibacter actinomycetemcomitans serotype e str. SC1083 OX=907488 GN=SC1083_0391 PE=4 SV=1	0.0923541	0.266974	8.35717	0.39124	HK83 mut	HK83 wildtype	0.214576	0.303832	3.21147	0.216696	CCUG11575 Mut	CCUG11575 WT
G4A764_AGGAC	6	2	5.925	Aggregatibacter actinomycetemcomitans	Ferric uptake regulation protein OS=Aggregatibacter actinomycetemcomitans serotype e str. SC1083 OX=907488 GN=fur PE=3 SV=1	0.285894	0.442322	1.89189	0.16817	HK83 mut	HK83 wildtype	0.870147	0.66786	1.02885	0.0524209	CCUG11575 WT	CCUG11575 Mut
G4A831_AGGAC	4	2	3.961	Aggregatibacter actinomycetemcomitans	DNA-binding protein OS=Aggregatibacter actinomycetemcomitans serotype e str. SC1083 OX=907488 GN=SC1083_0978 PE=3 SV=1	0.0515312	0.202978	2.6071	0.529253	HK83 mut	HK83 wildtype	0.166625	0.266253	1.74096	0.264519	CCUG11575 Mut	CCUG11575 WT
G4A955_AGGAC;X2JX07_AGGAC;A0A336N4R1_AGGAP;A0A448FBR2_AGGAP;H0KHB3_AGGAC	14	5	13.858	Aggregatibacter actinomycetemcomitans	Aldehyde-alcohol dehydrogenase OS=Aggregatibacter actinomycetemcomitans serotype e str. SC1083 OX=907488 GN=SC1083_1363 PE=3 SV=1	0.0404388	0.178659	5.75963	0.587272	HK83 mut	HK83 wildtype	0.197472	0.290079	1.79209	0.231906	CCUG11575 Mut	CCUG11575 WT
G4AA61_AGGAC	4	2	3.97	Aggregatibacter actinomycetemcomitans	L-asparaginase, putative OS=Aggregatibacter actinomycetemcomitans serotype e str. SC1083 OX=907488 GN=SC1083_1734 PE=3 SV=1	0.00221447	0.0382721	3.77814	0.987113	HK83 mut	HK83 wildtype	0.0224811	0.0825954	3.57383	0.720847	CCUG11575 Mut	CCUG11575 WT
G4AAY6_AGGAC	11	3	13.897	Aggregatibacter actinomycetemcomitans	Phosphoglucomutase/phosphomannomutase OS=Aggregatibacter actinomycetemcomitans serotype e str. SC1083 OX=907488 GN=SC1083_2016 PE=3 SV=1	0.328963	0.459515	1.22614	0.146847	HK83 mut	HK83 wildtype	0.117182	0.222658	1.49062	0.337917	CCUG11575 WT	CCUG11575 Mut
H0KDA3_AGGAC;A0A5D0DY62_AGGAC;X2JVA1_AGGAC	9	3	8.943	Aggregatibacter actinomycetemcomitans	Penicillin-binding protein activator LpoA OS=Aggregatibacter actinomycetemcomitans RhAA1 OX=1089447 GN=lpoA PE=3 SV=1	0.33057	0.459515	1.48094	0.146136	HK83 mut	HK83 wildtype	0.764247	0.612029	1.0698	0.0582171	CCUG11575 WT	CCUG11575 Mut
H0KDC1_AGGAC	4	2	3.971	Aggregatibacter actinomycetemcomitans	Putative NAD(P)H nitroreductase OS=Aggregatibacter actinomycetemcomitans RhAA1 OX=1089447 GN=RHAA1_01804 PE=3 SV=1	0.491921	0.519487	1.09558	0.0953236	HK83 wildtype	HK83 mut	0.228739	0.314205	1.71936	0.205337	CCUG11575 Mut	CCUG11575 WT
H0KE40_AGGAC	12	2	16.899	Aggregatibacter actinomycetemcomitans	Fructose-bisphosphate aldolase OS=Aggregatibacter actinomycetemcomitans RhAA1 OX=1089447 GN=RHAA1_03651 PE=3 SV=1	0.0030611	0.0448228	5.84248	0.97582	HK83 mut	HK83 wildtype	0.0123771	0.0572693	1.75701	0.834718	CCUG11575 Mut	CCUG11575 WT
H0KEP6_AGGAC	4	4	3.987	Aggregatibacter actinomycetemcomitans	Cytochrome c-type biogenesis protein CcmE OS=Aggregatibacter actinomycetemcomitans RhAA1 OX=1089447 GN=ccmE PE=3 SV=1	0.714004	0.627081	2.105	0.0623423	HK83 wildtype	HK83 mut	0.0026708	0.0224127	3.43613	0.981264	CCUG11575 WT	CCUG11575 Mut
H0KG00_AGGAC;G4AB92_AGGAC	13	3	13.899	Aggregatibacter actinomycetemcomitans	Alanine--tRNA ligase OS=Aggregatibacter actinomycetemcomitans RhAA1 OX=1089447 GN=alaS PE=3 SV=1	0.0641769	0.224648	1.97052	0.476629	HK83 mut	HK83 wildtype	0.418565	0.413396	1.15401	0.114207	CCUG11575 Mut	CCUG11575 WT
H0KGG0_AGGAC	11	2	12.916	Aggregatibacter actinomycetemcomitans	30S ribosomal protein S8 OS=Aggregatibacter actinomycetemcomitans RhAA1 OX=1089447 GN=rpsH PE=3 SV=1	0.237528	0.41144	1.88014	0.198782	HK83 mut	HK83 wildtype	0.119189	0.224658	1.18158	0.334216	CCUG11575 WT	CCUG11575 Mut
H0KH90_AGGAC;A0A5D0EUI2_AGGAC;G4A932_AGGAC;X2JS47_AGGAC	12	6	13.951	Aggregatibacter actinomycetemcomitans	Serine hydroxymethyltransferase OS=Aggregatibacter actinomycetemcomitans RhAA1 OX=1089447 GN=glyA PE=3 SV=1	0.00135429	0.0312537	5.58116	0.995824	HK83 mut	HK83 wildtype	0.0186774	0.0736906	3.03501	0.759186	CCUG11575 Mut	CCUG11575 WT
O05382_AGGAC;X2JX46_AGGAC;A0A3M6PDD8_AGGAP	3	3	2.961	Aggregatibacter actinomycetemcomitans	Exodeoxyribonuclease III OS=Aggregatibacter actinomycetemcomitans OX=714 GN=xthA PE=4 SV=1 [O05382_AGGAC,X2JX46_AGGAC]	0.0122905	0.0964361	1.71234	0.835878	HK83 wildtype	HK83 mut	0.125713	0.229716	1.16871	0.322698	CCUG11575 WT	CCUG11575 Mut
Q8L0S4_AGGAC;X2JUN3_AGGAC	7	5	9.938	Aggregatibacter actinomycetemcomitans	DNA starvation/stationary phase protection protein OS=Aggregatibacter actinomycetemcomitans OX=714 GN=Dps PE=3 SV=1 [Q8L0S4_AGGAC,X2JUN3_AGGAC]	0.00252493	0.0409329	5.11154	0.983203	HK83 mut	HK83 wildtype	0.00635299	0.0378157	2.85718	0.923969	CCUG11575 Mut	CCUG11575 WT
Q8RR67_AGGAC;X2JVL8_AGGAC	12	9	14.928	Aggregatibacter actinomycetemcomitans	Outer membrane protein 64 OS=Aggregatibacter actinomycetemcomitans OX=714 GN=omp64 PE=3 SV=1 [Q8RR67_AGGAC,X2JVL8_AGGAC]	0.00796176	0.0759986	4.42497	0.898554	HK83 mut	HK83 wildtype	4.67312e-05	0.00340889	5.15453	1	CCUG11575 Mut	CCUG11575 WT
Q8VL03_AGGAC;X2JQF8_AGGAC;G4A5Q8_AGGAC	4	2	4.975	Aggregatibacter actinomycetemcomitans	Omp1-like protein OS=Aggregatibacter actinomycetemcomitans OX=714 GN=omp1 PE=3 SV=1 [Q8VL03_AGGAC,X2JQF8_AGGAC]	0.174561	0.363028	2.22339	0.25539	HK83 mut	HK83 wildtype	0.232742	0.316017	1.49404	0.202307	CCUG11575 Mut	CCUG11575 WT
Q9AJR5_AGGAC;X2JSB0_AGGAC	5	2	5.979	Aggregatibacter actinomycetemcomitans	Thioredoxin OS=Aggregatibacter actinomycetemcomitans OX=714 GN=trxA PE=3 SV=1 [Q9AJR5_AGGAC,X2JSB0_AGGAC]	0.360803	0.462128	1.16738	0.133721	HK83 mut	HK83 wildtype	0.0121141	0.0563514	2.36873	0.838254	CCUG11575 WT	CCUG11575 Mut
X2JMZ7_AGGAC	19	6	19.917	Aggregatibacter actinomycetemcomitans	Chaperone protein HtpG OS=Aggregatibacter actinomycetemcomitans HK1651 OX=272556 GN=htpG PE=3 SV=1	0.261379	0.42691	1.65924	0.182638	HK83 mut	HK83 wildtype	0.515388	0.471341	1.00496	0.0903524	CCUG11575 WT	CCUG11575 Mut
X2JQB5_AGGAC	25	2	29.744	Aggregatibacter actinomycetemcomitans	Phosphate acetyltransferase OS=Aggregatibacter actinomycetemcomitans HK1651 OX=272556 GN=CF65_01972 PE=3 SV=1	0.00323821	0.0458632	4.83361	0.973247	HK83 mut	HK83 wildtype	0.687015	0.569266	1.01195	0.0649725	CCUG11575 Mut	CCUG11575 WT
X2JQC7_AGGAC	17	7	18.878	Aggregatibacter actinomycetemcomitans	Acetyltransferase component of pyruvate dehydrogenase complex OS=Aggregatibacter actinomycetemcomitans HK1651 OX=272556 GN=CF65_01986 PE=3 SV=1	0.14303	0.331956	1.31032	0.295458	HK83 mut	HK83 wildtype	0.551545	0.493156	1.07743	0.0835226	CCUG11575 Mut	CCUG11575 WT
X2JQV5_AGGAC	10	2	10.96	Aggregatibacter actinomycetemcomitans	Oxaloacetate decarboxylase alpha subunit,putative OS=Aggregatibacter actinomycetemcomitans HK1651 OX=272556 GN=CF65_02195 PE=4 SV=1	0.286036	0.442322	1.66223	0.168091	HK83 mut	HK83 wildtype	0.177127	0.275329	1.2829	0.252556	CCUG11575 WT	CCUG11575 Mut
X2JRK5_AGGAC	7	6	6.958	Aggregatibacter actinomycetemcomitans	Cytochrome c551 peroxidase, putative OS=Aggregatibacter actinomycetemcomitans HK1651 OX=272556 GN=CF65_02595 PE=4 SV=1	0.00162447	0.0340807	3.54983	0.993499	HK83 mut	HK83 wildtype	0.106284	0.21055	1.51451	0.35947	CCUG11575 Mut	CCUG11575 WT
X2JRY4_AGGAC	10	2	13.936	Aggregatibacter actinomycetemcomitans	30S ribosomal protein S4 OS=Aggregatibacter actinomycetemcomitans HK1651 OX=272556 GN=rpsD PE=3 SV=1	0.68132	0.611378	1.49919	0.0655672	HK83 wildtype	HK83 mut	0.0281951	0.0946846	2.0018	0.671111	CCUG11575 WT	CCUG11575 Mut
X2JT52_AGGAC	5	2	5.975	Aggregatibacter actinomycetemcomitans	Na(+)-translocating NADH-quinone reductase subunit C OS=Aggregatibacter actinomycetemcomitans HK1651 OX=272556 GN=nqrC PE=3 SV=1	0.850925	0.687466	1.21448	0.0532035	HK83 wildtype	HK83 mut	0.00397455	0.0283094	1.51411	0.962068	CCUG11575 WT	CCUG11575 Mut
X2JTB0_AGGAC	18	3	25.816	Aggregatibacter actinomycetemcomitans	Cell division protein FtsZ OS=Aggregatibacter actinomycetemcomitans HK1651 OX=272556 GN=ftsZ PE=3 SV=1	0.413162	0.483811	1.17052	0.115834	HK83 mut	HK83 wildtype	0.000104817	0.00493013	1.52935	1	CCUG11575 WT	CCUG11575 Mut
X2JTG4_AGGAC	10	2	12.938	Aggregatibacter actinomycetemcomitans	Acetate kinase OS=Aggregatibacter actinomycetemcomitans HK1651 OX=272556 GN=ackA PE=3 SV=1	0.000652631	0.0218837	2.09265	0.999504	HK83 wildtype	HK83 mut	0.0940446	0.196959	1.91136	0.387092	CCUG11575 WT	CCUG11575 Mut
X2JU55_AGGAC	5	5	4.985	Aggregatibacter actinomycetemcomitans	ABC transporter, periplasmic substrate-bindingprotein, putative OS=Aggregatibacter actinomycetemcomitans HK1651 OX=272556 GN=CF65_02219 PE=4 SV=1	0.00444292	0.0528194	6.73898	0.954688	HK83 mut	HK83 wildtype	0.00576784	0.0356516	2.31187	0.933386	CCUG11575 Mut	CCUG11575 WT
X2JUF3_AGGAC	9	2	9.919	Aggregatibacter actinomycetemcomitans	Protein HflC OS=Aggregatibacter actinomycetemcomitans HK1651 OX=272556 GN=CF65_02365 PE=3 SV=1	0.381678	0.471175	1.25878	0.126096	HK83 mut	HK83 wildtype	0.623945	0.534551	1.14332	0.0723953	CCUG11575 WT	CCUG11575 Mut
X2JUL8_AGGAC	18	3	18.931	Aggregatibacter actinomycetemcomitans	Fumarate hydratase class II OS=Aggregatibacter actinomycetemcomitans HK1651 OX=272556 GN=fumC PE=3 SV=1	0.742393	0.640005	1.36259	0.0598933	HK83 wildtype	HK83 mut	0.128171	0.232139	1.55369	0.318551	CCUG11575 WT	CCUG11575 Mut
X2JV97_AGGAC	14	5	14.941	Aggregatibacter actinomycetemcomitans	Putrescine-binding periplasmic protein OS=Aggregatibacter actinomycetemcomitans HK1651 OX=272556 GN=CF65_02721 PE=3 SV=1	0.261176	0.426855	1.93981	0.182766	HK83 mut	HK83 wildtype	0.488479	0.457164	1.12473	0.0960916	CCUG11575 Mut	CCUG11575 WT
X2JWE6_AGGAC	30	4	40.817	Aggregatibacter actinomycetemcomitans	30S ribosomal protein S1 OS=Aggregatibacter actinomycetemcomitans HK1651 OX=272556 GN=CF65_02528 PE=3 SV=1	0.498939	0.523517	1.24845	0.0937889	HK83 mut	HK83 wildtype	0.600483	0.52244	1.09298	0.0756665	CCUG11575 WT	CCUG11575 Mut
X2JWI8_AGGAC	16	2	19.828	Aggregatibacter actinomycetemcomitans	Glyceraldehyde-3-phosphate dehydrogenase OS=Aggregatibacter actinomycetemcomitans HK1651 OX=272556 GN=CF65_02309 PE=3 SV=1	0.0813309	0.252992	1.88393	0.420636	HK83 mut	HK83 wildtype	0.357577	0.380381	1.10228	0.134965	CCUG11575 WT	CCUG11575 Mut
X2JX57_AGGAC	7	5	7.968	Aggregatibacter actinomycetemcomitans	Peptidoglycan-associated protein OS=Aggregatibacter actinomycetemcomitans HK1651 OX=272556 GN=pal PE=3 SV=1	0.0641716	0.224648	2.7493	0.476648	HK83 mut	HK83 wildtype	0.169619	0.268693	1.85848	0.261008	CCUG11575 Mut	CCUG11575 WT
X2JYS5_AGGAC	16	4	16.836	Aggregatibacter actinomycetemcomitans	Purine nucleoside phosphorylase DeoD-type OS=Aggregatibacter actinomycetemcomitans HK1651 OX=272556 GN=deoD PE=3 SV=1	0.139227	0.328846	1.39321	0.301067	HK83 mut	HK83 wildtype	0.531791	0.481655	1.0778	0.0871359	CCUG11575 Mut	CCUG11575 WT
X2JZS3_AGGAC;A0A5D0EN83_AGGAC	4	3	3.981	Aggregatibacter actinomycetemcomitans	Nonspecific tight adherence protein G OS=Aggregatibacter actinomycetemcomitans HK1651 OX=272556 GN=CF65_00880 PE=4 SV=1	0.181245	0.367628	3.93812	0.248122	HK83 mut	HK83 wildtype	0.229881	0.314945	2.73121	0.204465	CCUG11575 Mut	CCUG11575 WT
X2K098_AGGAC	6	2	5.966	Aggregatibacter actinomycetemcomitans	Glucose-6-phosphate 1-dehydrogenase OS=Aggregatibacter actinomycetemcomitans HK1651 OX=272556 GN=zwf PE=3 SV=1	0.0492527	0.198285	2.01474	0.540116	HK83 mut	HK83 wildtype	0.201069	0.292738	1.46241	0.228558	CCUG11575 Mut	CCUG11575 WT
X2K0D9_AGGAC	2	2	1.949	Aggregatibacter actinomycetemcomitans	Uncharacterized protein OS=Aggregatibacter actinomycetemcomitans HK1651 OX=272556 GN=CF65_01213 PE=4 SV=1	0.0194218	0.121913	9.04532	0.751303	HK83 mut	HK83 wildtype	0.0234313	0.0846836	5.30124	0.711974	CCUG11575 Mut	CCUG11575 WT
X2K196_AGGAC	5	3	6.913	Aggregatibacter actinomycetemcomitans	Protein-export protein SecB OS=Aggregatibacter actinomycetemcomitans HK1651 OX=272556 GN=secB PE=3 SV=1	0.0194705	0.122023	3.06663	0.750794	HK83 mut	HK83 wildtype	0.0948296	0.196972	1.27032	0.385195	CCUG11575 Mut	CCUG11575 WT
X2K1K4_AGGAC	4	4	3.957	Aggregatibacter actinomycetemcomitans	Uncharacterized protein OS=Aggregatibacter actinomycetemcomitans HK1651 OX=272556 GN=CF65_01696 PE=4 SV=1	0.0519117	0.204272	19.5669	0.527486	HK83 mut	HK83 wildtype	0.0207351	0.0788883	3.64871	0.737859	CCUG11575 Mut	CCUG11575 WT
X2K3E6_AGGAC;A0A5D0EMU2_AGGAC	9	3	8.956	Aggregatibacter actinomycetemcomitans	5-methyltetrahydropteroyltriglutamate--homocysteine methyltransferase OS=Aggregatibacter actinomycetemcomitans HK1651 OX=272556 GN=metE PE=3 SV=1	0.21445	0.394249	1.6791	0.216801	HK83 mut	HK83 wildtype	0.616155	0.530799	1.1408	0.0734485	CCUG11575 WT	CCUG11575 Mut
X2K458_AGGAC;H0KH93_AGGAC	11	11	10.879	Aggregatibacter actinomycetemcomitans	Leukotoxin OS=Aggregatibacter actinomycetemcomitans HK1651 OX=272556 GN=CF65_02806 PE=4 SV=1	0.188296	0.371427	3.39254	0.240841	HK83 mut	HK83 wildtype	0.364321	0.383335	1.48897	0.132386	CCUG11575 Mut	CCUG11575 WT
A0A0K1MZR4_AGGAP;A0A142G1L9_AGGAC;A0A448F5S7_AGGAP;A0A5D0L0A8_AGGAC;G4A9R6_AGGAC;H0KE82_AGGAC;X2JS74_AGGAC	2	2	1.994	Aggregatibacter aphrophilus	Nitrogen regulatory protein P-II OS=Aggregatibacter aphrophilus OX=732 GN=DOL88_07125 PE=3 SV=1 [A0A0K1MZR4_AGGAP,A0A142G1L9_AGGAC,A0A448F5S7_AGGAP,A0A5D0L0A8_AGGAC,G4A9R6_AGGAC,H0KE82_AGGAC,X2JS74_AGGAC]	0.372339	0.467442	7.44164	0.12942	HK83 wildtype	HK83 mut	0.642607	0.544351	2.16946	0.0699999	CCUG11575 WT	CCUG11575 Mut
A0A0K1MZV5_AGGAP;A0A142FZR0_AGGAC;A0A448F605_AGGAP;H0KGK9_AGGAC	4	4	3.981	Aggregatibacter aphrophilus	30S ribosomal protein S12 OS=Aggregatibacter aphrophilus OX=732 GN=rpsL PE=3 SV=1 [A0A0K1MZV5_AGGAP,A0A142FZR0_AGGAC,A0A448F605_AGGAP,H0KGK9_AGGAC]	0.675577	0.60901	1.44911	0.0661813	HK83 wildtype	HK83 mut	0.00127048	0.0152453	1.87335	0.996453	CCUG11575 WT	CCUG11575 Mut
A0A0K1MZV9_AGGAP;A0A3S4TNY4_AGGAP	36	3	59.668	Aggregatibacter aphrophilus	Elongation factor Tu OS=Aggregatibacter aphrophilus OX=732 GN=tufA_2 PE=3 SV=1 [A0A0K1MZV9_AGGAP,A0A3S4TNY4_AGGAP]	0.60759	0.577577	1.64759	0.074644	HK83 wildtype	HK83 mut	0.324825	0.371027	1.83541	0.148703	CCUG11575 WT	CCUG11575 Mut
A0A0K1MZW1_AGGAP;A0A336N3E3_AGGAP;A0A448F6C0_AGGAP	3	2	2.979	Aggregatibacter aphrophilus	Transcription elongation factor GreB OS=Aggregatibacter aphrophilus OX=732 GN=greB PE=3 SV=1 [A0A0K1MZW1_AGGAP,A0A336N3E3_AGGAP,A0A448F6C0_AGGAP]	0.81902	0.674327	6.49413	0.0547589	HK83 wildtype	HK83 mut	0.673675	0.561548	2.28849	0.0663879	CCUG11575 WT	CCUG11575 Mut
A0A0K1MZY6_AGGAP;A0A3M6P4V1_AGGAP	3	3	2.972	Aggregatibacter aphrophilus	Na(+)-translocating NADH-quinone reductase subunit B OS=Aggregatibacter aphrophilus OX=732 GN=nqrB PE=3 SV=1 [A0A0K1MZY6_AGGAP,A0A3M6P4V1_AGGAP]	0.518915	0.53616	2.12016	0.0896435	HK83 wildtype	HK83 mut	0.69792	0.574795	1.24081	0.063873	CCUG11575 WT	CCUG11575 Mut
A0A0K1MZZ1_AGGAP;A0A142FZY4_AGGAC;A0A5D0E868_AGGAC;G4AB67_AGGAC;X2JRI2_AGGAC	3	3	2.954	Aggregatibacter aphrophilus	Membrane-bound lytic murein transglycosylase C OS=Aggregatibacter aphrophilus OX=732 GN=mltC PE=3 SV=1	0.767558	0.651367	1.47835	0.0579784	HK83 wildtype	HK83 mut	0.849101	0.657484	2.29625	0.0532837	CCUG11575 WT	CCUG11575 Mut
A0A0K1N002_AGGAP;A0A448F643_AGGAP	7	7	12.936	Aggregatibacter aphrophilus	Alkyl hydroperoxide reductase AhpD OS=Aggregatibacter aphrophilus OX=732 GN=DOL88_08420 PE=3 SV=1 [A0A0K1N002_AGGAP,A0A448F643_AGGAP]	0.929887	0.722403	3.5568	0.0506996	HK83 wildtype	HK83 mut	0.111675	0.216428	3.24144	0.348488	CCUG11575 WT	CCUG11575 Mut
A0A0K1N011_AGGAP;A0A3M6P823_AGGAP	5	5	4.975	Aggregatibacter aphrophilus	YicC family protein OS=Aggregatibacter aphrophilus OX=732 GN=DPV99_09275 PE=4 SV=1 [A0A0K1N011_AGGAP,A0A3M6P823_AGGAP]	0.0712585	0.238329	2.16894	0.451732	HK83 wildtype	HK83 mut	0.0556534	0.143824	2.18022	0.510766	CCUG11575 WT	CCUG11575 Mut
A0A0K1N031_AGGAP;A0A336N594_AGGAP;A0A3S5ECM7_AGGAP	2	2	1.992	Aggregatibacter aphrophilus	Cell division ATP-binding protein FtsE OS=Aggregatibacter aphrophilus OX=732 GN=ftsE PE=3 SV=1 [A0A0K1N031_AGGAP,A0A336N594_AGGAP,A0A3S5ECM7_AGGAP]	0.274006	0.433458	2.47563	0.174943	HK83 wildtype	HK83 mut	0.00984686	0.0492721	2.57152	0.870141	CCUG11575 WT	CCUG11575 Mut
A0A0K1N059_AGGAP;A0A448F6R7_AGGAP;A0A5D0EM48_AGGAC;A0A5D0KVK3_AGGAC;G4A8Y8_AGGAC;H0KC45_AGGAC;X2JQ83_AGGAC;A0A369ZAI2_AGGAP	8	8	9.937	Aggregatibacter aphrophilus	Nucleoside permease OS=Aggregatibacter aphrophilus OX=732 GN=nupX PE=3 SV=1 [A0A0K1N059_AGGAP,A0A448F6R7_AGGAP]	0.716856	0.628224	1.16445	0.0620819	HK83 wildtype	HK83 mut	0.483174	0.45504	1.21851	0.0972961	CCUG11575 WT	CCUG11575 Mut
A0A0K1N063_AGGAP	22	4	24.8	Aggregatibacter aphrophilus	Aspartate-semialdehyde dehydrogenase OS=Aggregatibacter aphrophilus OX=732 GN=asd PE=3 SV=1	0.0027898	0.0430901	2.21116	0.979641	HK83 wildtype	HK83 mut	8.69944e-05	0.00455257	3.26577	1	CCUG11575 WT	CCUG11575 Mut
A0A0K1N071_AGGAP;A0A3S4PX48_AGGAP	5	3	7.939	Aggregatibacter aphrophilus	Excinuclease ABC subunit A OS=Aggregatibacter aphrophilus OX=732 GN=DOL88_02830 PE=4 SV=1 [A0A0K1N071_AGGAP,A0A3S4PX48_AGGAP]	0.428377	0.48825	1.13733	0.111344	HK83 mut	HK83 wildtype	0.217772	0.306088	2.18579	0.214041	CCUG11575 WT	CCUG11575 Mut
A0A0K1N0F1_AGGAP;A0A448F712_AGGAP	5	5	6.979	Aggregatibacter aphrophilus	Universal stress protein OS=Aggregatibacter aphrophilus OX=732 GN=uspA PE=3 SV=1 [A0A0K1N0F1_AGGAP,A0A448F712_AGGAP]	0.379695	0.470116	1.22837	0.126791	HK83 mut	HK83 wildtype	0.856508	0.661047	1.14731	0.0529644	CCUG11575 WT	CCUG11575 Mut
A0A0K1N0F2_AGGAP;A0A336N498_AGGAP;A0A3S4QCP8_AGGAP;A0A5D0KYV1_AGGAC;G4A9V3_AGGAC;H0KEB7_AGGAC;X2JRG0_AGGAC	3	3	2.987	Aggregatibacter aphrophilus	Lipoyl synthase OS=Aggregatibacter aphrophilus OX=732 GN=lipA PE=3 SV=1 [A0A0K1N0F2_AGGAP,A0A336N498_AGGAP,A0A3S4QCP8_AGGAP]	0.738473	0.638618	4.6311	0.0602129	HK83 wildtype	HK83 mut	0.0157186	0.0673024	3.88915	0.792576	CCUG11575 WT	CCUG11575 Mut
A0A0K1N0G2_AGGAP;A0A142G0A8_AGGAC;A0A3S5ECY3_AGGAP;G4A9U1_AGGAC;H0KEA5_AGGAC;X2JRH0_AGGAC	3	3	3.964	Aggregatibacter aphrophilus	Acyl carrier protein OS=Aggregatibacter aphrophilus OX=732 GN=acpP PE=3 SV=1 [A0A0K1N0G2_AGGAP,A0A142G0A8_AGGAC,A0A3S5ECY3_AGGAP,G4A9U1_AGGAC,H0KEA5_AGGAC,X2JRH0_AGGAC]	0.834333	0.67966	2.12047	0.0539717	HK83 wildtype	HK83 mut	0.0379951	0.114255	1.82492	0.602048	CCUG11575 WT	CCUG11575 Mut
A0A0K1N0G7_AGGAP;A0A142G0A3_AGGAC;A0A3S4RJ63_AGGAP;G4A9T6_AGGAC;H0KEA0_AGGAC;X2JS53_AGGAC	3	3	3.988	Aggregatibacter aphrophilus	50S ribosomal protein L32 OS=Aggregatibacter aphrophilus OX=732 GN=rpmF PE=3 SV=1 [A0A0K1N0G7_AGGAP,A0A142G0A3_AGGAC,A0A3S4RJ63_AGGAP,G4A9T6_AGGAC,H0KEA0_AGGAC,X2JS53_AGGAC]	0.296096	0.448164	1.4307	0.162688	HK83 wildtype	HK83 mut	0.00332463	0.0253847	3.5656	0.971972	CCUG11575 WT	CCUG11575 Mut
A0A0K1N0I1_AGGAP;A0A3S4QA79_AGGAP	5	4	7.961	Aggregatibacter aphrophilus	Secreted protein hcp OS=Aggregatibacter aphrophilus OX=732 GN=hcpA PE=4 SV=1 [A0A0K1N0I1_AGGAP,A0A3S4QA79_AGGAP]	0.00127425	0.0303541	7.2197	0.996426	HK83 wildtype	HK83 mut	0.00107807	0.0139589	13.0311	0.997713	CCUG11575 WT	CCUG11575 Mut
A0A0K1N0M9_AGGAP;A0A3S4TYC3_AGGAP;G4A635_AGGAC;H0KE11_AGGAC	8	2	8.903	Aggregatibacter aphrophilus	30S ribosomal protein S6 OS=Aggregatibacter aphrophilus OX=732 GN=rpsF PE=3 SV=1 [A0A0K1N0M9_AGGAP,A0A3S4TYC3_AGGAP,G4A635_AGGAC,H0KE11_AGGAC]	0.987259	0.734679	1.50465	0.050023	HK83 wildtype	HK83 mut	0.065662	0.160087	1.88943	0.471171	CCUG11575 WT	CCUG11575 Mut
A0A0K1N0N6_AGGAP;A0A448F6Z3_AGGAP	18	14	23.877	Aggregatibacter aphrophilus	Opacity protein and related surface antigens OS=Aggregatibacter aphrophilus OX=732 GN=DOL88_10810 PE=4 SV=1 [A0A0K1N0N6_AGGAP,A0A448F6Z3_AGGAP]	0.611208	0.579371	1.69043	0.0741342	HK83 wildtype	HK83 mut	0.623655	0.534536	1.20446	0.072434	CCUG11575 WT	CCUG11575 Mut
A0A0K1N0Q4_AGGAP;A0A3S4U1D6_AGGAP;A0A1Q8W657_9ACTO;A0A1Q8WYJ1_9ACTO	19	3	20.898	Aggregatibacter aphrophilus	Transcription termination factor Rho OS=Aggregatibacter aphrophilus OX=732 GN=rho PE=3 SV=1 [A0A0K1N0Q4_AGGAP,A0A3S4U1D6_AGGAP]	0.86548	0.693938	1.30094	0.0526004	HK83 wildtype	HK83 mut	0.0117173	0.0553331	2.39657	0.843652	CCUG11575 WT	CCUG11575 Mut
A0A0K1N0Q8_AGGAP;A0A448F7D9_AGGAP	11	11	10.951	Aggregatibacter aphrophilus	Pentapeptide repeat-containing protein OS=Aggregatibacter aphrophilus OX=732 GN=spkB PE=4 SV=1 [A0A0K1N0Q8_AGGAP,A0A448F7D9_AGGAP]	0.00318973	0.0458632	42.211	0.973957	HK83 mut	HK83 wildtype	0.432903	0.422546	2.54933	0.110063	CCUG11575 WT	CCUG11575 Mut
A0A0K1N0R3_AGGAP;A0A3S4S4A1_AGGAP	7	7	7.933	Aggregatibacter aphrophilus	RidA family protein OS=Aggregatibacter aphrophilus OX=732 GN=DOL88_08520 PE=4 SV=1 [A0A0K1N0R3_AGGAP,A0A3S4S4A1_AGGAP]	0.799778	0.66593	1.39044	0.0558571	HK83 wildtype	HK83 mut	0.00629758	0.0376645	2.26421	0.924858	CCUG11575 WT	CCUG11575 Mut
A0A0K1N0R4_AGGAP	12	5	13.933	Aggregatibacter aphrophilus	Protein RecA OS=Aggregatibacter aphrophilus OX=732 GN=recA PE=3 SV=1	0.92991	0.722403	1.7222	0.0506991	HK83 wildtype	HK83 mut	0.00147051	0.0166284	2.22392	0.994878	CCUG11575 WT	CCUG11575 Mut
A0A0K1N0S3_AGGAP;A0A369ZCG4_AGGAP;A0A3S4QSA0_AGGAP	4	4	3.968	Aggregatibacter aphrophilus	5'-nucleotidase SurE OS=Aggregatibacter aphrophilus OX=732 GN=surE PE=3 SV=1 [A0A0K1N0S3_AGGAP,A0A369ZCG4_AGGAP,A0A3S4QSA0_AGGAP]	0.142334	0.331002	1.78256	0.296471	HK83 wildtype	HK83 mut	0.195182	0.288233	1.87874	0.234082	CCUG11575 WT	CCUG11575 Mut
A0A0K1N0X7_AGGAP	21	9	26.808	Aggregatibacter aphrophilus	Glutathione peroxidase OS=Aggregatibacter aphrophilus OX=732 GN=DOL88_09225 PE=4 SV=1	0.0606282	0.218775	1.96837	0.490231	HK83 wildtype	HK83 mut	0.924671	0.688763	1.71683	0.050808	CCUG11575 WT	CCUG11575 Mut
A0A0K1N0Y0_AGGAP;G4A8U8_AGGAC	2	2	1.994	Aggregatibacter aphrophilus	Chaperone NapD OS=Aggregatibacter aphrophilus OX=732 GN=napD PE=3 SV=1	0.0387272	0.174261	3.84524	0.597533	HK83 wildtype	HK83 mut	0.830489	0.648956	3.79051	0.0541622	CCUG11575 WT	CCUG11575 Mut
A0A0K1N117_AGGAP;A0A3M6PII1_AGGAP	2	2	1.963	Aggregatibacter aphrophilus	DUF1794 domain-containing protein OS=Aggregatibacter aphrophilus OX=732 GN=DPV99_10405 PE=4 SV=1 [A0A0K1N117_AGGAP,A0A3M6PII1_AGGAP]	0.539	0.545984	3.32193	0.0857855	HK83 wildtype	HK83 mut	0.0410887	0.119921	2.66374	0.58348	CCUG11575 WT	CCUG11575 Mut
A0A0K1N130_AGGAP;A0A336N3K3_AGGAP;A0A3S5ECM6_AGGAP;A0A5D0ENF7_AGGAC	3	3	2.991	Aggregatibacter aphrophilus	Ribonuclease PH OS=Aggregatibacter aphrophilus OX=732 GN=rph PE=3 SV=1 [A0A0K1N130_AGGAP,A0A336N3K3_AGGAP,A0A3S5ECM6_AGGAP]	0.541314	0.547479	1.52343	0.0853599	HK83 wildtype	HK83 mut	0.0299292	0.0977208	2.45013	0.657566	CCUG11575 WT	CCUG11575 Mut
A0A0K1N168_AGGAP	6	5	5.969	Aggregatibacter aphrophilus	Gfo/Idh/MocA family oxidoreductase OS=Aggregatibacter aphrophilus OX=732 GN=DOL88_02685 PE=4 SV=1	0.166905	0.354905	1.72285	0.264187	HK83 wildtype	HK83 mut	0.291761	0.354278	1.63955	0.164982	CCUG11575 WT	CCUG11575 Mut
A0A0K1N176_AGGAP	2	2	1.994	Aggregatibacter aphrophilus	Peptide deformylase OS=Aggregatibacter aphrophilus OX=732 GN=def PE=3 SV=1	0.752741	0.644041	1.95661	0.0590777	HK83 wildtype	HK83 mut	0.267289	0.337845	4.29204	0.178968	CCUG11575 WT	CCUG11575 Mut
A0A0K1N188_AGGAP;H0KGH9_AGGAC;A0A1Q8VT16_9ACTO	7	7	9.903	Aggregatibacter aphrophilus	Ornithine carbamoyltransferase OS=Aggregatibacter aphrophilus OX=732 GN=DOL88_01125 PE=3 SV=1	1.04847e-05	0.00293811	5.62113	1	HK83 wildtype	HK83 mut	0.00652327	0.0383447	1.76446	0.921241	CCUG11575 WT	CCUG11575 Mut
A0A0K1N199_AGGAP;A0A142FZ65_AGGAC;A0A336NBA6_AGGAP;A0A448F9C2_AGGAP;G4A6Q4_AGGAC;H0KGG9_AGGAC;X2JYI6_AGGAC	10	10	15.95	Aggregatibacter aphrophilus	50S ribosomal protein L22 OS=Aggregatibacter aphrophilus OX=732 GN=rplV PE=3 SV=1 [A0A0K1N199_AGGAP,A0A142FZ65_AGGAC,A0A336NBA6_AGGAP,A0A448F9C2_AGGAP,G4A6Q4_AGGAC,H0KGG9_AGGAC,X2JYI6_AGGAC]	0.00290007	0.0440988	2.37935	0.978107	HK83 wildtype	HK83 mut	0.870364	0.66786	1.61212	0.0524127	CCUG11575 WT	CCUG11575 Mut
A0A0K1N1A1_AGGAP;A0A3S4TQF3_AGGAP	9	8	13.89	Aggregatibacter aphrophilus	30S ribosomal protein S3 OS=Aggregatibacter aphrophilus OX=732 GN=rpsC PE=3 SV=1 [A0A0K1N1A1_AGGAP,A0A3S4TQF3_AGGAP]	0.111282	0.295786	1.4977	0.349266	HK83 wildtype	HK83 mut	0.792527	0.628267	1.46512	0.0563032	CCUG11575 WT	CCUG11575 Mut
A0A0K1N1A4_AGGAP;A0A448F8W5_AGGAP;A0A5D0KRL3_AGGAC;G4A6Q9_AGGAC;H0KGG4_AGGAC	10	10	12.95	Aggregatibacter aphrophilus	50S ribosomal protein L14 OS=Aggregatibacter aphrophilus OX=732 GN=rplN PE=3 SV=1 [A0A0K1N1A4_AGGAP,A0A448F8W5_AGGAP,A0A5D0KRL3_AGGAC,G4A6Q9_AGGAC,H0KGG4_AGGAC]	0.381671	0.471175	1.32812	0.126099	HK83 wildtype	HK83 mut	0.455357	0.436529	2.05372	0.104041	CCUG11575 WT	CCUG11575 Mut
A0A0K1N1A7_AGGAP;A0A142FZC2_AGGAC;G4A6R0_AGGAC;H0KGG3_AGGAC	5	5	6.97	Aggregatibacter aphrophilus	50S ribosomal protein L24 OS=Aggregatibacter aphrophilus OX=732 GN=rplX PE=3 SV=1 [A0A0K1N1A7_AGGAP,A0A142FZC2_AGGAC,G4A6R0_AGGAC,H0KGG3_AGGAC]	0.00399671	0.0505801	1.83997	0.961722	HK83 wildtype	HK83 mut	0.48211	0.454465	2.0982	0.0975406	CCUG11575 WT	CCUG11575 Mut
A0A0K1N1A9_AGGAP;A0A3S4Q584_AGGAP	3	3	4.978	Aggregatibacter aphrophilus	50S ribosomal protein L29 OS=Aggregatibacter aphrophilus OX=732 GN=rpmC PE=3 SV=1 [A0A0K1N1A9_AGGAP,A0A3S4Q584_AGGAP]	0.0920469	0.266858	2.13067	0.392003	HK83 wildtype	HK83 mut	0.000140174	0.00555957	3.86137	1	CCUG11575 WT	CCUG11575 Mut
A0A0K1N1B1_AGGAP;A0A448F980_AGGAP	5	4	6.957	Aggregatibacter aphrophilus	50S ribosomal protein L18 OS=Aggregatibacter aphrophilus OX=732 GN=rplR PE=3 SV=1 [A0A0K1N1B1_AGGAP,A0A448F980_AGGAP]	0.638382	0.590256	1.41244	0.0705268	HK83 wildtype	HK83 mut	0.486139	0.456332	2.56929	0.0966198	CCUG11575 WT	CCUG11575 Mut
A0A0K1N1B4_AGGAP;A0A448F8X6_AGGAP	4	4	4.952	Aggregatibacter aphrophilus	30S ribosomal protein S14 OS=Aggregatibacter aphrophilus OX=732 GN=rpsN PE=3 SV=1 [A0A0K1N1B4_AGGAP,A0A448F8X6_AGGAP]	0.0356686	0.167586	2.1072	0.616929	HK83 wildtype	HK83 mut	0.393856	0.399141	1.68347	0.121962	CCUG11575 WT	CCUG11575 Mut
A0A0K1N1B5_AGGAP	9	9	14.903	Aggregatibacter aphrophilus	30S ribosomal protein S13 OS=Aggregatibacter aphrophilus OX=732 GN=rpsM PE=3 SV=1	0.109732	0.293655	1.80946	0.35237	HK83 wildtype	HK83 mut	0.0103913	0.0513862	1.59025	0.862253	CCUG11575 WT	CCUG11575 Mut
A0A0K1N1B7_AGGAP	6	6	6.957	Aggregatibacter aphrophilus	50S ribosomal protein L17 OS=Aggregatibacter aphrophilus OX=732 GN=rplQ PE=3 SV=1	0.738516	0.638618	2.50486	0.0602094	HK83 wildtype	HK83 mut	0.537986	0.485294	1.75543	0.0859732	CCUG11575 WT	CCUG11575 Mut
A0A0K1N1C4_AGGAP;A0A3S4QRY3_AGGAP	10	2	13.934	Aggregatibacter aphrophilus	30S ribosomal protein S4 OS=Aggregatibacter aphrophilus OX=732 GN=rpsD PE=3 SV=1 [A0A0K1N1C4_AGGAP,A0A3S4QRY3_AGGAP]	0.68132	0.611378	1.49919	0.0655672	HK83 wildtype	HK83 mut	0.0281951	0.0946846	2.0018	0.671111	CCUG11575 WT	CCUG11575 Mut
A0A0K1N1E4_AGGAP	7	5	7.959	Aggregatibacter aphrophilus	Shikimate kinase OS=Aggregatibacter aphrophilus OX=732 GN=aroK PE=3 SV=1	0.168719	0.356252	1.7953	0.262054	HK83 wildtype	HK83 mut	0.0264024	0.0909337	2.71804	0.685824	CCUG11575 WT	CCUG11575 Mut
A0A0K1N1J9_AGGAP;A0A142G019_AGGAC;A0A3S4PYG5_AGGAP;G4A5L4_AGGAC;X2JUA6_AGGAC	4	4	5.975	Aggregatibacter aphrophilus	50S ribosomal protein L28 OS=Aggregatibacter aphrophilus OX=732 GN=rpmB PE=3 SV=1 [A0A0K1N1J9_AGGAP,A0A142G019_AGGAC,A0A3S4PYG5_AGGAP,G4A5L4_AGGAC,X2JUA6_AGGAC]	0.822594	0.675764	1.2767	0.0545684	HK83 wildtype	HK83 mut	0.525375	0.477461	1.74012	0.08837	CCUG11575 WT	CCUG11575 Mut
A0A0K1N1M1_AGGAP	2	2	1.989	Aggregatibacter aphrophilus	Magnesium transport protein CorA OS=Aggregatibacter aphrophilus OX=732 GN=corA PE=3 SV=1	0.0251989	0.141536	3.17644	0.696138	HK83 wildtype	HK83 mut	0.081778	0.181693	2.50368	0.419357	CCUG11575 WT	CCUG11575 Mut
A0A0K1N1M6_AGGAP;A0A448F789_AGGAP	26	26	31.84	Aggregatibacter aphrophilus	Type VI secretion system contractile sheath large subunit OS=Aggregatibacter aphrophilus OX=732 GN=tssC PE=4 SV=1 [A0A0K1N1M6_AGGAP,A0A448F789_AGGAP]	0.786765	0.659386	2.20299	0.0566705	HK83 wildtype	HK83 mut	0.0170288	0.0702652	1.97805	0.777369	CCUG11575 WT	CCUG11575 Mut
A0A0K1N1M7_AGGAP	10	8	12.887	Aggregatibacter aphrophilus	ATP synthase subunit b OS=Aggregatibacter aphrophilus OX=732 GN=atpF PE=3 SV=1	0.74914	0.642554	1.35603	0.059357	HK83 wildtype	HK83 mut	0.816513	0.64188	1.32848	0.054895	CCUG11575 WT	CCUG11575 Mut
A0A0K1N1P0_AGGAP;A0A448F8K1_AGGAP	7	4	9.914	Aggregatibacter aphrophilus	50S ribosomal protein L19 OS=Aggregatibacter aphrophilus OX=732 GN=rplS PE=3 SV=1 [A0A0K1N1P0_AGGAP,A0A448F8K1_AGGAP]	0.231228	0.406612	2.65696	0.203444	HK83 wildtype	HK83 mut	0.59084	0.517317	1.96771	0.0770998	CCUG11575 WT	CCUG11575 Mut
A0A0K1N1P3_AGGAP;A0A448F8R2_AGGAP;G4A657_AGGAC;H0KDZ2_AGGAC	2	2	1.994	Aggregatibacter aphrophilus	Cell division protein ZapA OS=Aggregatibacter aphrophilus OX=732 GN=zapA PE=4 SV=1 [A0A0K1N1P3_AGGAP,A0A448F8R2_AGGAP]	0.565644	0.55757	2.32759	0.0811058	HK83 wildtype	HK83 mut	0.0416724	0.121062	2.89011	0.580121	CCUG11575 WT	CCUG11575 Mut
A0A0K1N1S7_AGGAP;A0A5D0LQ79_AGGAC;X2JSC6_AGGAC	8	8	8.947	Aggregatibacter aphrophilus	UPF0234 protein DOL88_01865 OS=Aggregatibacter aphrophilus OX=732 GN=DOL88_01865 PE=3 SV=1	0.775388	0.65377	1.78515	0.0574295	HK83 wildtype	HK83 mut	0.527022	0.478381	1.85028	0.0880503	CCUG11575 WT	CCUG11575 Mut
A0A0K1N1W0_AGGAP;A0A336N7D6_AGGAP;A0A448F8Z3_AGGAP	2	2	1.993	Aggregatibacter aphrophilus	UPF0145 protein DOL88_01805 OS=Aggregatibacter aphrophilus OX=732 GN=DOL88_01805 PE=3 SV=1 [A0A0K1N1W0_AGGAP,A0A336N7D6_AGGAP,A0A448F8Z3_AGGAP]	0.434798	0.490593	1.1828	0.109533	HK83 wildtype	HK83 mut	0.652633	0.550123	1.66696	0.0687844	CCUG11575 WT	CCUG11575 Mut
A0A0K1N1W9_AGGAP;A0A448F9V0_AGGAP;G4A9I4_AGGAC;H0KDG8_AGGAC;A0A369Z514_AGGAP	3	3	3.968	Aggregatibacter aphrophilus	Cell division protein ZapB OS=Aggregatibacter aphrophilus OX=732 GN=zapB PE=3 SV=1 [A0A0K1N1W9_AGGAP,A0A448F9V0_AGGAP]	0.837803	0.681637	1.31006	0.0538039	HK83 wildtype	HK83 mut	0.0703327	0.167001	1.50266	0.454831	CCUG11575 WT	CCUG11575 Mut
A0A0K1N1Y6_AGGAP;A0A142FYX9_AGGAC;G4AA66_AGGAC;X2JRQ4_AGGAC	4	4	3.981	Aggregatibacter aphrophilus	30S ribosomal protein S15 OS=Aggregatibacter aphrophilus OX=732 GN=rpsO PE=3 SV=1 [A0A0K1N1Y6_AGGAP,A0A142FYX9_AGGAC,G4AA66_AGGAC,X2JRQ4_AGGAC]	0.82633	0.67623	1.24274	0.0543737	HK83 wildtype	HK83 mut	0.548601	0.491808	2.53862	0.0840438	CCUG11575 WT	CCUG11575 Mut
A0A0K1N204_AGGAP;A0A142FZ71_AGGAC;A0A448F8X1_AGGAP;G4A6P8_AGGAC;H0KGH5_AGGAC;X2JRN3_AGGAC	7	6	8.933	Aggregatibacter aphrophilus	30S ribosomal protein S10 OS=Aggregatibacter aphrophilus OX=732 GN=rpsJ PE=3 SV=1 [A0A0K1N204_AGGAP,A0A142FZ71_AGGAC,A0A448F8X1_AGGAP,G4A6P8_AGGAC,H0KGH5_AGGAC,X2JRN3_AGGAC]	0.390698	0.475016	1.72398	0.123013	HK83 wildtype	HK83 mut	0.00219276	0.0205525	2.00574	0.987374	CCUG11575 WT	CCUG11575 Mut
A0A0K1N209_AGGAP;A0A142FZ66_AGGAC;A0A3S4RHS7_AGGAP;G4A6Q3_AGGAC;H0KGH0_AGGAC;X2JRM8_AGGAC	8	7	10.96	Aggregatibacter aphrophilus	30S ribosomal protein S19 OS=Aggregatibacter aphrophilus OX=732 GN=rpsS PE=3 SV=1 [A0A0K1N209_AGGAP,A0A142FZ66_AGGAC,A0A3S4RHS7_AGGAP,G4A6Q3_AGGAC,H0KGH0_AGGAC,X2JRM8_AGGAC]	0.519721	0.53668	1.25257	0.0894828	HK83 wildtype	HK83 mut	0.900044	0.679777	1.51655	0.0514272	CCUG11575 WT	CCUG11575 Mut
A0A0K1N214_AGGAP;A0A142FZ61_AGGAC;A0A448F8W0_AGGAP;G4A6Q8_AGGAC;H0KGG5_AGGAC;X2JRM4_AGGAC	3	3	2.977	Aggregatibacter aphrophilus	30S ribosomal protein S17 OS=Aggregatibacter aphrophilus OX=732 GN=rpsQ PE=3 SV=1 [A0A0K1N214_AGGAP,A0A142FZ61_AGGAC,A0A448F8W0_AGGAP,G4A6Q8_AGGAC,H0KGG5_AGGAC,X2JRM4_AGGAC]	0.560081	0.555407	1.12482	0.0820438	HK83 wildtype	HK83 mut	0.639869	0.542886	1.57065	0.0703403	CCUG11575 WT	CCUG11575 Mut
A0A0K1N227_AGGAP;A0A448F859_AGGAP	6	2	5.947	Aggregatibacter aphrophilus	1,4-dihydroxy-2-naphthoyl-CoA synthase OS=Aggregatibacter aphrophilus OX=732 GN=menB PE=3 SV=1 [A0A0K1N227_AGGAP,A0A448F859_AGGAP]	0.0505586	0.202192	1.91215	0.533831	HK83 wildtype	HK83 mut	0.383521	0.394016	1.78199	0.125456	CCUG11575 WT	CCUG11575 Mut
A0A0K1N229_AGGAP;A0A369Z4C1_AGGAP;A0A3S4PT09_AGGAP	18	7	23.895	Aggregatibacter aphrophilus	DNA-directed RNA polymerase subunit alpha OS=Aggregatibacter aphrophilus OX=732 GN=rpoA PE=3 SV=1 [A0A0K1N229_AGGAP,A0A369Z4C1_AGGAP,A0A3S4PT09_AGGAP]	0.803982	0.667267	1.55883	0.0556066	HK83 wildtype	HK83 mut	0.918571	0.685949	1.65166	0.0509448	CCUG11575 WT	CCUG11575 Mut
A0A0K1N244_AGGAP;A0A336NIZ1_AGGAP;A0A448F966_AGGAP	4	4	4.985	Aggregatibacter aphrophilus	Sec-independent protein translocase protein TatA OS=Aggregatibacter aphrophilus OX=732 GN=tatA PE=3 SV=1 [A0A0K1N244_AGGAP,A0A336NIZ1_AGGAP,A0A448F966_AGGAP]	0.0435682	0.186194	2.49021	0.569505	HK83 wildtype	HK83 mut	0.0379586	0.114236	2.02963	0.602275	CCUG11575 WT	CCUG11575 Mut
A0A0K1N255_AGGAP;A0A142FYS0_AGGAC;H0KEU8_AGGAC	4	4	5.982	Aggregatibacter aphrophilus	Elongation factor P OS=Aggregatibacter aphrophilus OX=732 GN=efp PE=3 SV=1 [A0A0K1N255_AGGAP,A0A142FYS0_AGGAC,H0KEU8_AGGAC]	0.000259507	0.0143676	2.226	0.999988	HK83 wildtype	HK83 mut	0.0791872	0.177812	2.03593	0.42688	CCUG11575 WT	CCUG11575 Mut
A0A0K1N297_AGGAP	4	2	4.985	Aggregatibacter aphrophilus	Large-conductance mechanosensitive channel OS=Aggregatibacter aphrophilus OX=732 GN=mscL PE=3 SV=1	0.109006	0.293515	2.13892	0.353841	HK83 wildtype	HK83 mut	0.118345	0.223503	2.07876	0.335763	CCUG11575 WT	CCUG11575 Mut
A0A0K1N2C9_AGGAP;A0A142FZ63_AGGAC;A0A3S4PYK0_AGGAP;G4A6Q6_AGGAC;H0KGG7_AGGAC;X2JM30_AGGAC	6	6	7.974	Aggregatibacter aphrophilus	50S ribosomal protein L16 OS=Aggregatibacter aphrophilus OX=732 GN=rplP PE=3 SV=1 [A0A0K1N2C9_AGGAP,A0A142FZ63_AGGAC,A0A3S4PYK0_AGGAP,G4A6Q6_AGGAC,H0KGG7_AGGAC,X2JM30_AGGAC]	0.560661	0.555407	1.19897	0.081945	HK83 wildtype	HK83 mut	0.976713	0.705597	1.53743	0.0500769	CCUG11575 WT	CCUG11575 Mut
A0A0K1N2D0_AGGAP;A0A336N6Z1_AGGAP;A0A448F8N2_AGGAP	2	2	1.979	Aggregatibacter aphrophilus	YggT family protein OS=Aggregatibacter aphrophilus OX=732 GN=DOL88_02175 PE=4 SV=1 [A0A0K1N2D0_AGGAP,A0A336N6Z1_AGGAP,A0A448F8N2_AGGAP]	0.232478	0.407831	3.38338	0.202505	HK83 wildtype	HK83 mut	0.21833	0.306499	1.26079	0.213583	CCUG11575 WT	CCUG11575 Mut
A0A0K1N2D4_AGGAP;A0A448F8T6_AGGAP;A0A5D0KPY4_AGGAC;G4A6R1_AGGAC;H0KGG2_AGGAC;X2JNS9_AGGAC	13	13	16.912	Aggregatibacter aphrophilus	50S ribosomal protein L5 OS=Aggregatibacter aphrophilus OX=732 GN=rplE PE=3 SV=1 [A0A0K1N2D4_AGGAP,A0A448F8T6_AGGAP,A0A5D0KPY4_AGGAC,G4A6R1_AGGAC,H0KGG2_AGGAC,X2JNS9_AGGAC]	0.00905532	0.0809241	2.16304	0.881869	HK83 wildtype	HK83 mut	0.954709	0.70155	1.46936	0.0502913	CCUG11575 WT	CCUG11575 Mut
A0A0K1N2D9_AGGAP;A0A3S5ECS8_AGGAP	15	4	17.946	Aggregatibacter aphrophilus	30S ribosomal protein S5 OS=Aggregatibacter aphrophilus OX=732 GN=rpsE PE=3 SV=1 [A0A0K1N2D9_AGGAP,A0A3S5ECS8_AGGAP]	0.43428	0.490593	2.39728	0.109677	HK83 wildtype	HK83 mut	0.637073	0.541611	2.09417	0.0706919	CCUG11575 WT	CCUG11575 Mut
A0A0K1N2E3_AGGAP;A0A448F8S6_AGGAP	8	8	10.939	Aggregatibacter aphrophilus	30S ribosomal protein S11 OS=Aggregatibacter aphrophilus OX=732 GN=rpsK PE=3 SV=1 [A0A0K1N2E3_AGGAP,A0A448F8S6_AGGAP]	0.5291	0.540634	1.09058	0.0876499	HK83 wildtype	HK83 mut	0.756744	0.607182	1.68603	0.0587728	CCUG11575 WT	CCUG11575 Mut
A0A0K1N2F4_AGGAP;A0A448F7P0_AGGAP	6	6	6.938	Aggregatibacter aphrophilus	Cupin domain OS=Aggregatibacter aphrophilus OX=732 GN=DOL88_05615 PE=4 SV=1 [A0A0K1N2F4_AGGAP,A0A448F7P0_AGGAP]	0.252099	0.422916	1.55873	0.188653	HK83 mut	HK83 wildtype	0.0691638	0.164859	1.42095	0.458808	CCUG11575 Mut	CCUG11575 WT
A0A0K1N2F5_AGGAP;A0A3S5ECS7_AGGAP	5	5	4.985	Aggregatibacter aphrophilus	TonB-dependent receptor OS=Aggregatibacter aphrophilus OX=732 GN=DOL88_09460 PE=4 SV=1 [A0A0K1N2F5_AGGAP,A0A3S5ECS7_AGGAP]	0.417513	0.483952	2.25894	0.114521	HK83 wildtype	HK83 mut	0.601351	0.52244	1.06842	0.0755402	CCUG11575 Mut	CCUG11575 WT
A0A0K1N2G9_AGGAP;A0A5D0DNU1_AGGAC;G4A8Q6_AGGAC;H0KFN0_AGGAC;X2JTB5_AGGAC	6	6	5.97	Aggregatibacter aphrophilus	UDP-N-acetylglucosamine--N-acetylmuramyl-(pentapeptide) pyrophosphoryl-undecaprenol N-acetylglucosamine transferase OS=Aggregatibacter aphrophilus OX=732 GN=murG PE=3 SV=1	0.827318	0.676756	4.84929	0.054323	HK83 wildtype	HK83 mut	0.146478	0.248305	2.24324	0.290536	CCUG11575 WT	CCUG11575 Mut
A0A0K1N2I7_AGGAP;A0A142FZ56_AGGAC;A0A3S4QRR0_AGGAP;G4A8F3_AGGAC;H0KCH3_AGGAC;X2JWP6_AGGAC	4	4	4.978	Aggregatibacter aphrophilus	30S ribosomal protein S21 OS=Aggregatibacter aphrophilus OX=732 GN=rpsU PE=3 SV=1 [A0A0K1N2I7_AGGAP,A0A142FZ56_AGGAC,A0A3S4QRR0_AGGAP,G4A8F3_AGGAC,H0KCH3_AGGAC,X2JWP6_AGGAC]	0.267133	0.430557	1.80287	0.179064	HK83 wildtype	HK83 mut	0.00557486	0.0350091	1.84839	0.9365	CCUG11575 WT	CCUG11575 Mut
A0A0K1N2L0_AGGAP	8	7	7.96	Aggregatibacter aphrophilus	Gfo/Idh/MocA family oxidoreductase OS=Aggregatibacter aphrophilus OX=732 GN=DOL88_04805 PE=4 SV=1	0.0159932	0.110856	4.57822	0.789331	HK83 mut	HK83 wildtype	0.0882105	0.189708	2.38858	0.401791	CCUG11575 WT	CCUG11575 Mut
A0A0K1N2V7_AGGAP	11	11	15.846	Aggregatibacter aphrophilus	Triosephosphate isomerase OS=Aggregatibacter aphrophilus OX=732 GN=tpiA PE=3 SV=1	0.315481	0.4564	1.44182	0.153033	HK83 mut	HK83 wildtype	0.446121	0.430567	1.65913	0.106452	CCUG11575 WT	CCUG11575 Mut
A0A0K1N2W5_AGGAP	6	6	6.943	Aggregatibacter aphrophilus	Orotidine 5'-phosphate decarboxylase OS=Aggregatibacter aphrophilus OX=732 GN=pyrF PE=3 SV=1	0.531556	0.542506	1.10342	0.0871807	HK83 mut	HK83 wildtype	0.0020999	0.0200817	3.95629	0.988471	CCUG11575 WT	CCUG11575 Mut
A0A0K1N2X0_AGGAP;A0A336NCG6_AGGAP;A0A3S4QR42_AGGAP	7	3	7.931	Aggregatibacter aphrophilus	Ferric uptake regulation protein OS=Aggregatibacter aphrophilus OX=732 GN=fur PE=3 SV=1 [A0A0K1N2X0_AGGAP,A0A336NCG6_AGGAP,A0A3S4QR42_AGGAP]	0.610938	0.579362	1.37666	0.074172	HK83 wildtype	HK83 mut	0.045027	0.126327	2.07752	0.561627	CCUG11575 WT	CCUG11575 Mut
A0A0K1N2X2_AGGAP;A0A3S5ECQ0_AGGAP;G4AAM4_AGGAC;H0KCN9_AGGAC;A0A5D0EPI3_AGGAC	6	6	6.96	Aggregatibacter aphrophilus	Enoyl-[acyl-carrier-protein] reductase [NADH] OS=Aggregatibacter aphrophilus OX=732 GN=fabI PE=3 SV=1 [A0A0K1N2X2_AGGAP,A0A3S5ECQ0_AGGAP,G4AAM4_AGGAC,H0KCN9_AGGAC]	0.892859	0.705941	1.33423	0.0516415	HK83 wildtype	HK83 mut	0.0075194	0.0414821	3.2397	0.905451	CCUG11575 WT	CCUG11575 Mut
A0A0K1N2Z6_AGGAP;A0A448F855_AGGAP	11	4	11.91	Aggregatibacter aphrophilus	Protein HflC OS=Aggregatibacter aphrophilus OX=732 GN=hflC PE=3 SV=1 [A0A0K1N2Z6_AGGAP,A0A448F855_AGGAP]	0.658512	0.599451	1.60871	0.0680941	HK83 wildtype	HK83 mut	0.0172404	0.0707426	1.42617	0.774978	CCUG11575 WT	CCUG11575 Mut
A0A0K1N303_AGGAP;A0A336N8F7_AGGAP;A0A448F7K3_AGGAP	6	5	5.951	Aggregatibacter aphrophilus	Phosphoribosylaminoimidazole-succinocarboxamide synthase OS=Aggregatibacter aphrophilus OX=732 GN=purC PE=3 SV=1 [A0A0K1N303_AGGAP,A0A336N8F7_AGGAP,A0A448F7K3_AGGAP]	0.00335087	0.0464579	2.81933	0.971583	HK83 wildtype	HK83 mut	0.105784	0.209779	2.25184	0.360523	CCUG11575 WT	CCUG11575 Mut
A0A0K1N348_AGGAP;A0A448F775_AGGAP	15	15	15.9	Aggregatibacter aphrophilus	Acetyl-coenzyme A carboxylase carboxyl transferase subunit alpha OS=Aggregatibacter aphrophilus OX=732 GN=accA PE=3 SV=1 [A0A0K1N348_AGGAP,A0A448F775_AGGAP]	0.0109092	0.0906755	1.94123	0.854884	HK83 wildtype	HK83 mut	0.00345829	0.0258178	2.28066	0.969978	CCUG11575 WT	CCUG11575 Mut
A0A0K1N355_AGGAP	5	5	4.98	Aggregatibacter aphrophilus	ABC transporter ATP-binding protein OS=Aggregatibacter aphrophilus OX=732 GN=DOL88_03970 PE=4 SV=1	0.914968	0.715889	1.20527	0.0510307	HK83 wildtype	HK83 mut	0.0103773	0.0513862	1.64424	0.862454	CCUG11575 WT	CCUG11575 Mut
A0A0K1N379_AGGAP	11	10	13.914	Aggregatibacter aphrophilus	Biotin synthase OS=Aggregatibacter aphrophilus OX=732 GN=bioB PE=3 SV=1	0.752752	0.644041	2.30663	0.0590768	HK83 wildtype	HK83 mut	0.34594	0.379366	1.53037	0.139606	CCUG11575 WT	CCUG11575 Mut
A0A0K1N380_AGGAP;A0A448FA21_AGGAP	3	3	2.991	Aggregatibacter aphrophilus	Oligoribonuclease OS=Aggregatibacter aphrophilus OX=732 GN=orn PE=3 SV=1 [A0A0K1N380_AGGAP,A0A448FA21_AGGAP]	0.769196	0.652193	1.91469	0.0578618	HK83 wildtype	HK83 mut	0.0119986	0.0559524	3.19306	0.839817	CCUG11575 WT	CCUG11575 Mut
A0A0K1N381_AGGAP;A0A142FY21_AGGAC;A0A448F7K5_AGGAP;H0KH00_AGGAC;X2JWS6_AGGAC	5	4	4.978	Aggregatibacter aphrophilus	Glutaredoxin OS=Aggregatibacter aphrophilus OX=732 GN=grxD PE=3 SV=1 [A0A0K1N381_AGGAP,A0A142FY21_AGGAC,A0A448F7K5_AGGAP,H0KH00_AGGAC,X2JWS6_AGGAC]	0.596428	0.573504	1.06074	0.0762628	HK83 mut	HK83 wildtype	0.0419287	0.121462	2.22926	0.57866	CCUG11575 WT	CCUG11575 Mut
A0A0K1N3A3_AGGAP	13	3	15.903	Aggregatibacter aphrophilus	4-hydroxy-tetrahydrodipicolinate synthase OS=Aggregatibacter aphrophilus OX=732 GN=dapA PE=3 SV=1	0.512233	0.531215	1.01469	0.0909946	HK83 wildtype	HK83 mut	0.863736	0.665262	1.86779	0.0526692	CCUG11575 WT	CCUG11575 Mut
A0A0K1N3A8_AGGAP	8	8	7.968	Aggregatibacter aphrophilus	2,3,4,5-tetrahydropyridine-2,6-dicarboxylate N-succinyltransferase OS=Aggregatibacter aphrophilus OX=732 GN=dapD PE=3 SV=1	0.875193	0.698727	2.47361	0.0522343	HK83 wildtype	HK83 mut	0.37613	0.39041	2.06076	0.128054	CCUG11575 WT	CCUG11575 Mut
A0A0K1N3B3_AGGAP;A0A3M6P5W7_AGGAP;A0A5D0EIA5_AGGAC;A0A5D0KZ17_AGGAC;G4AA29_AGGAC;X2JY06_AGGAC	2	2	1.994	Aggregatibacter aphrophilus	Regulator of ribonuclease activity A OS=Aggregatibacter aphrophilus OX=732 GN=rraA PE=3 SV=1 [A0A0K1N3B3_AGGAP,A0A3M6P5W7_AGGAP,A0A5D0EIA5_AGGAC,A0A5D0KZ17_AGGAC,G4AA29_AGGAC,X2JY06_AGGAC]	0.823465	0.675859	1.37242	0.0545226	HK83 wildtype	HK83 mut	0.629203	0.537345	1.71911	0.0717025	CCUG11575 WT	CCUG11575 Mut
A0A0K1N3E8_AGGAP	2	2	1.994	Aggregatibacter aphrophilus	Tellurite resistance methyltransferase TehB OS=Aggregatibacter aphrophilus OX=732 GN=DOL88_03800 PE=4 SV=1	0.0609826	0.218775	2.9145	0.488836	HK83 wildtype	HK83 mut	0.00135515	0.0158314	3.65216	0.995818	CCUG11575 WT	CCUG11575 Mut
A0A0K1N3G5_AGGAP;A0A448F894_AGGAP	7	7	7.976	Aggregatibacter aphrophilus	Cell division protein FtsA OS=Aggregatibacter aphrophilus OX=732 GN=ftsA PE=3 SV=1 [A0A0K1N3G5_AGGAP,A0A448F894_AGGAP]	0.749312	0.642554	1.24948	0.0593436	HK83 wildtype	HK83 mut	0.000649984	0.0106929	2.70645	0.99951	CCUG11575 WT	CCUG11575 Mut
A0A0K1N3H1_AGGAP;A0A448F7T6_AGGAP;G4A8P9_AGGAC	2	2	1.993	Aggregatibacter aphrophilus	Chorismate mutase OS=Aggregatibacter aphrophilus OX=732 GN=pheA PE=4 SV=1 [A0A0K1N3H1_AGGAP,A0A448F7T6_AGGAP]	0.615364	0.581171	2.46509	0.0735573	HK83 wildtype	HK83 mut	0.866208	0.666532	3.97546	0.052572	CCUG11575 WT	CCUG11575 Mut
A0A0K1N3J4_AGGAP;A0A369ZCK2_AGGAP;A0A448F9N1_AGGAP	2	2	1.924	Aggregatibacter aphrophilus	Transcription antitermination protein NusB OS=Aggregatibacter aphrophilus OX=732 GN=nusB PE=3 SV=1 [A0A0K1N3J4_AGGAP,A0A369ZCK2_AGGAP,A0A448F9N1_AGGAP]	0.000750421	0.0239353	2.72668	0.999218	HK83 wildtype	HK83 mut	0.0865237	0.187148	2.15111	0.406252	CCUG11575 WT	CCUG11575 Mut
A0A0K1N3L2_AGGAP;A0A3S4PZ74_AGGAP	9	9	10.954	Aggregatibacter aphrophilus	Universal stress protein E homolog OS=Aggregatibacter aphrophilus OX=732 GN=uspE PE=4 SV=1 [A0A0K1N3L2_AGGAP,A0A3S4PZ74_AGGAP]	0.595485	0.572738	1.38636	0.0764028	HK83 wildtype	HK83 mut	0.00402175	0.0285377	2.39238	0.961331	CCUG11575 WT	CCUG11575 Mut
A0A0K1N3N1_AGGAP;A0A5D0KSI0_AGGAC;X2JVZ4_AGGAC	5	5	4.971	Aggregatibacter aphrophilus	(2E,6E)-farnesyl diphosphate synthase OS=Aggregatibacter aphrophilus OX=732 GN=DOL88_06810 PE=3 SV=1	0.99771	0.734679	1.41954	0.0500007	HK83 wildtype	HK83 mut	0.711482	0.582526	1.58477	0.0625753	CCUG11575 WT	CCUG11575 Mut
A0A0K1N3Q0_AGGAP;A0A448FAC7_AGGAP	8	7	8.953	Aggregatibacter aphrophilus	DUF4198 domain-containing protein OS=Aggregatibacter aphrophilus OX=732 GN=DOL88_06470 PE=4 SV=1 [A0A0K1N3Q0_AGGAP,A0A448FAC7_AGGAP]	0.0139166	0.103404	2.85485	0.814675	HK83 mut	HK83 wildtype	0.326462	0.371062	1.52232	0.147964	CCUG11575 Mut	CCUG11575 WT
A0A0K1N3Q8_AGGAP;A0A3S4Q5Y4_AGGAP;A0A133P7Q4_FUSNU	3	2	3.967	Aggregatibacter aphrophilus	Oxaloacetate decarboxylase beta chain OS=Aggregatibacter aphrophilus OX=732 GN=DOL88_06235 PE=3 SV=1 [A0A0K1N3Q8_AGGAP,A0A3S4Q5Y4_AGGAP]	0.58504	0.568405	1.51057	0.0779879	HK83 wildtype	HK83 mut	0.543861	0.489188	1.12095	0.0848957	CCUG11575 WT	CCUG11575 Mut
A0A0K1N3S4_AGGAP;A0A3M6P507_AGGAP;A0A3S4U0E3_AGGAP	3	3	2.946	Aggregatibacter aphrophilus	Protease HtpX OS=Aggregatibacter aphrophilus OX=732 GN=htpX PE=3 SV=1 [A0A0K1N3S4_AGGAP,A0A3M6P507_AGGAP,A0A3S4U0E3_AGGAP]	0.0969425	0.275198	6.7178	0.380181	HK83 wildtype	HK83 mut	0.000788956	0.0116369	2.2972	0.999084	CCUG11575 WT	CCUG11575 Mut
A0A0K1N3U0_AGGAP;A0A142G363_AGGAC;A0A448FA59_AGGAP;G4A7T6_AGGAC;H0KD04_AGGAC;X2JWB5_AGGAC	6	6	6.929	Aggregatibacter aphrophilus	Integration host factor subunit alpha OS=Aggregatibacter aphrophilus OX=732 GN=ihfA PE=3 SV=1 [A0A0K1N3U0_AGGAP,A0A142G363_AGGAC,A0A448FA59_AGGAP,G4A7T6_AGGAC,H0KD04_AGGAC,X2JWB5_AGGAC]	0.135495	0.324679	1.722	0.306765	HK83 wildtype	HK83 mut	0.946044	0.698118	1.17968	0.0504137	CCUG11575 WT	CCUG11575 Mut
A0A0K1N3U1_AGGAP;A0A336N5S4_AGGAP;A0A3S4RIF7_AGGAP;H0KD68_AGGAC	5	5	4.976	Aggregatibacter aphrophilus	3-hydroxydecanoyl-[acyl-carrier-protein] dehydratase OS=Aggregatibacter aphrophilus OX=732 GN=fabA PE=3 SV=1 [A0A0K1N3U1_AGGAP,A0A336N5S4_AGGAP,A0A3S4RIF7_AGGAP]	0.621221	0.583745	1.91428	0.07276	HK83 wildtype	HK83 mut	0.56537	0.502172	1.91922	0.0811516	CCUG11575 WT	CCUG11575 Mut
A0A0K1N3W5_AGGAP;A0A336N6Q0_AGGAP;A0A448FAK6_AGGAP;G4A805_AGGAC;H0KD62_AGGAC	4	2	3.974	Aggregatibacter aphrophilus	30S ribosomal protein S9 OS=Aggregatibacter aphrophilus OX=732 GN=rpsI PE=3 SV=1 [A0A0K1N3W5_AGGAP,A0A336N6Q0_AGGAP,A0A448FAK6_AGGAP,G4A805_AGGAC,H0KD62_AGGAC]	0.0026321	0.0423205	2.46445	0.981784	HK83 wildtype	HK83 mut	0.960088	0.704377	1.77888	0.0502261	CCUG11575 WT	CCUG11575 Mut
A0A0K1N3Z7_AGGAP;A0A336N8X1_AGGAP;A0A3S4QBY6_AGGAP;G4A814_AGGAC	2	2	1.994	Aggregatibacter aphrophilus	Cold shock domain protein CspD OS=Aggregatibacter aphrophilus OX=732 GN=cspD PE=4 SV=1 [A0A0K1N3Z7_AGGAP,A0A336N8X1_AGGAP,A0A3S4QBY6_AGGAP,G4A814_AGGAC]	0.82584	0.67623	1.73987	0.054399	HK83 wildtype	HK83 mut	0.0955016	0.197448	2.18405	0.383587	CCUG11575 WT	CCUG11575 Mut
A0A0K1N402_AGGAP;A0A448FB02_AGGAP;A0A5D0KYZ0_AGGAC;G4A7E8_AGGAC;H0KGU6_AGGAC;X2JVQ5_AGGAC	9	9	9.854	Aggregatibacter aphrophilus	RNA polymerase-binding transcription factor DksA OS=Aggregatibacter aphrophilus OX=732 GN=dksA PE=3 SV=1 [A0A0K1N402_AGGAP,A0A448FB02_AGGAP,A0A5D0KYZ0_AGGAC,G4A7E8_AGGAC,H0KGU6_AGGAC,X2JVQ5_AGGAC]	0.00617967	0.0646506	1.6086	0.926753	HK83 wildtype	HK83 mut	0.000705238	0.0109399	2.31092	0.999359	CCUG11575 WT	CCUG11575 Mut
A0A0K1N438_AGGAP;A0A3S4Q5M9_AGGAP	10	3	12.937	Aggregatibacter aphrophilus	Glucose-specific phosphotransferase enzyme IIA component OS=Aggregatibacter aphrophilus OX=732 GN=crr PE=4 SV=1 [A0A0K1N438_AGGAP,A0A3S4Q5M9_AGGAP]	0.674752	0.608547	1.71414	0.0662707	HK83 wildtype	HK83 mut	0.0151265	0.0655492	2.84455	0.799683	CCUG11575 WT	CCUG11575 Mut
A0A0K1N448_AGGAP	4	2	4.973	Aggregatibacter aphrophilus	Pyridoxal kinase PdxY OS=Aggregatibacter aphrophilus OX=732 GN=pdxY PE=3 SV=1	0.883269	0.701889	1.34674	0.0519516	HK83 wildtype	HK83 mut	0.962521	0.705578	1.57432	0.0501994	CCUG11575 WT	CCUG11575 Mut
A0A0K1N457_AGGAP	4	4	4.984	Aggregatibacter aphrophilus	HTH-type transcriptional regulator CysB OS=Aggregatibacter aphrophilus OX=732 GN=DOL88_03810 PE=3 SV=1	0.0237346	0.13744	2.06437	0.709196	HK83 wildtype	HK83 mut	4.6266e-05	0.00340889	2.0982	1	CCUG11575 WT	CCUG11575 Mut
A0A0K1N463_AGGAP	2	2	1.978	Aggregatibacter aphrophilus	Uncharacterized protein OS=Aggregatibacter aphrophilus OX=732 GN=DOL88_02550 PE=4 SV=1	0.00116551	0.0290975	2.0264	0.997173	HK83 wildtype	HK83 mut	0.993661	0.705597	1.14995	0.0500057	CCUG11575 WT	CCUG11575 Mut
A0A0K1N4B3_AGGAP	12	12	11.942	Aggregatibacter aphrophilus	Iron-sulfur cluster-binding protein OS=Aggregatibacter aphrophilus OX=732 GN=DOL88_03935 PE=4 SV=1	0.590103	0.570878	4.38994	0.0772116	HK83 wildtype	HK83 mut	0.174842	0.273166	4.17316	0.255077	CCUG11575 WT	CCUG11575 Mut
A0A0K1N4D5_AGGAP;A0A3S4U054_AGGAP	4	4	3.953	Aggregatibacter aphrophilus	HPr family phosphocarrier protein OS=Aggregatibacter aphrophilus OX=732 GN=ptsH PE=4 SV=1 [A0A0K1N4D5_AGGAP,A0A3S4U054_AGGAP]	0.773821	0.653572	1.53256	0.0575376	HK83 wildtype	HK83 mut	0.0742809	0.171913	2.59579	0.441913	CCUG11575 WT	CCUG11575 Mut
A0A0K1N4E9_AGGAP;A0A142FXR4_AGGAC;A0A369ZDL1_AGGAP;A0A3S4RIQ7_AGGAP;G4A862_AGGAC;H0KCK8_AGGAC;X2K1R3_AGGAC	2	2	1.994	Aggregatibacter aphrophilus	Transcriptional repressor NrdR OS=Aggregatibacter aphrophilus OX=732 GN=nrdR PE=3 SV=1 [A0A0K1N4E9_AGGAP,A0A142FXR4_AGGAC,A0A369ZDL1_AGGAP,A0A3S4RIQ7_AGGAP,G4A862_AGGAC,H0KCK8_AGGAC,X2K1R3_AGGAC]	0.487219	0.517889	1.10639	0.0963754	HK83 wildtype	HK83 mut	0.474009	0.448973	1.44067	0.0994367	CCUG11575 WT	CCUG11575 Mut
A0A0K1N4F2_AGGAP;A0A3S4Q5W4_AGGAP	3	3	2.991	Aggregatibacter aphrophilus	Fumarate and nitrate reduction regulatory protein OS=Aggregatibacter aphrophilus OX=732 GN=fnr PE=4 SV=1 [A0A0K1N4F2_AGGAP,A0A3S4Q5W4_AGGAP]	0.452356	0.499954	4.418	0.104815	HK83 wildtype	HK83 mut	0.522984	0.475862	1.90348	0.0888377	CCUG11575 WT	CCUG11575 Mut
A0A0K1N4I1_AGGAP;A0A448FAV2_AGGAP	4	4	4.984	Aggregatibacter aphrophilus	Hydrogenase-3 component G OS=Aggregatibacter aphrophilus OX=732 GN=hycG PE=4 SV=1 [A0A0K1N4I1_AGGAP,A0A448FAV2_AGGAP]	0.00647184	0.0660242	2.52163	0.922064	HK83 wildtype	HK83 mut	0.856313	0.661047	2.02876	0.0529726	CCUG11575 WT	CCUG11575 Mut
A0A0K1N4P8_AGGAP;A0A369Z9Z5_AGGAP;A0A448FAQ1_AGGAP;A0A142G2J8_AGGAC;A0A5D0KVP9_AGGAC;G4AAG4_AGGAC;H0KGD4_AGGAC	3	3	2.982	Aggregatibacter aphrophilus	Transcription elongation factor GreA OS=Aggregatibacter aphrophilus OX=732 GN=greA PE=3 SV=1 [A0A0K1N4P8_AGGAP,A0A369Z9Z5_AGGAP,A0A448FAQ1_AGGAP]	0.790566	0.662014	1.48619	0.0564269	HK83 wildtype	HK83 mut	0.280921	0.347769	3.15697	0.170951	CCUG11575 WT	CCUG11575 Mut
A0A0K1N4R5_AGGAP	7	6	7.817	Aggregatibacter aphrophilus	UPF0265 protein DOL88_04980 OS=Aggregatibacter aphrophilus OX=732 GN=DOL88_04980 PE=3 SV=1	0.906231	0.711774	1.19433	0.0512548	HK83 wildtype	HK83 mut	0.305586	0.360719	1.55006	0.157843	CCUG11575 WT	CCUG11575 Mut
A0A0K1N4S9_AGGAP;A0A3S4QT34_AGGAP	3	3	3.982	Aggregatibacter aphrophilus	HpaII family restriction endonuclease OS=Aggregatibacter aphrophilus OX=732 GN=DOL88_09030 PE=4 SV=1 [A0A0K1N4S9_AGGAP,A0A3S4QT34_AGGAP]	0.0640107	0.22462	11.9187	0.477248	HK83 wildtype	HK83 mut	0.854078	0.660118	2.36394	0.0530672	CCUG11575 WT	CCUG11575 Mut
A0A0K1N4X4_AGGAP;A0A3S4Q603_AGGAP	9	3	14.948	Aggregatibacter aphrophilus	50S ribosomal protein L13 OS=Aggregatibacter aphrophilus OX=732 GN=rplM PE=3 SV=1 [A0A0K1N4X4_AGGAP,A0A3S4Q603_AGGAP]	0.640268	0.590477	1.1885	0.0702906	HK83 wildtype	HK83 mut	0.867064	0.666599	1.48474	0.0525387	CCUG11575 WT	CCUG11575 Mut
A0A0K1N516_AGGAP;A0A3S4RJ08_AGGAP;A0A5D0EI95_AGGAC;A0A5D0L025_AGGAC;G4AAV7_AGGAC;H0KH49_AGGAC;X2JX87_AGGAC	3	3	2.991	Aggregatibacter aphrophilus	50S ribosomal protein L21 OS=Aggregatibacter aphrophilus OX=732 GN=rplU PE=3 SV=1 [A0A0K1N516_AGGAP,A0A3S4RJ08_AGGAP,A0A5D0EI95_AGGAC,A0A5D0L025_AGGAC,G4AAV7_AGGAC,H0KH49_AGGAC,X2JX87_AGGAC]	0.593275	0.572174	1.10521	0.0767328	HK83 wildtype	HK83 mut	0.0455336	0.127342	1.419	0.558948	CCUG11575 WT	CCUG11575 Mut
A0A0K1N544_AGGAP;A0A448FBG0_AGGAP;A0A5D0EIB5_AGGAC;X2JXS1_AGGAC	5	5	4.974	Aggregatibacter aphrophilus	50S ribosomal protein L27 OS=Aggregatibacter aphrophilus OX=732 GN=rpmA PE=3 SV=1 [A0A0K1N544_AGGAP,A0A448FBG0_AGGAP,A0A5D0EIB5_AGGAC,X2JXS1_AGGAC]	0.732885	0.636371	1.18958	0.0606786	HK83 wildtype	HK83 mut	0.00211102	0.0200861	2.83164	0.988342	CCUG11575 WT	CCUG11575 Mut
A0A0K1N561_AGGAP;A0A448FBD9_AGGAP;A0A5D0EIB9_AGGAC	11	11	10.899	Aggregatibacter aphrophilus	2-hydroxyacid dehydrogenase OS=Aggregatibacter aphrophilus OX=732 GN=ldhA PE=3 SV=1 [A0A0K1N561_AGGAP,A0A448FBD9_AGGAP]	0.139841	0.328909	3.10969	0.300149	HK83 mut	HK83 wildtype	0.494398	0.45996	2.18062	0.0947771	CCUG11575 WT	CCUG11575 Mut
A0A0K1N5G5_AGGAP;A0A336N494_AGGAP;A0A3M6NI70_AGGAP;A0A448FAY0_AGGAP	2	2	1.952	Aggregatibacter aphrophilus	MerR family transcriptional regulator OS=Aggregatibacter aphrophilus OX=732 GN=DPV99_11150 PE=4 SV=1 [A0A0K1N5G5_AGGAP,A0A336N494_AGGAP,A0A3M6NI70_AGGAP,A0A448FAY0_AGGAP]	0.000354633	0.0163681	4.8494	0.99995	HK83 wildtype	HK83 mut	0.00448573	0.0310124	5.71136	0.954007	CCUG11575 WT	CCUG11575 Mut
A0A0K1N5I8_AGGAP	4	4	3.978	Aggregatibacter aphrophilus	GrxA family glutaredoxin OS=Aggregatibacter aphrophilus OX=732 GN=DOL88_08970 PE=4 SV=1	0.0376534	0.171969	2.94618	0.604182	HK83 wildtype	HK83 mut	0.485159	0.455753	1.70993	0.0968425	CCUG11575 WT	CCUG11575 Mut
A0A0K1N5L2_AGGAP;A0A448FB92_AGGAP	7	3	6.937	Aggregatibacter aphrophilus	Protein GrpE OS=Aggregatibacter aphrophilus OX=732 GN=grpE PE=3 SV=1 [A0A0K1N5L2_AGGAP,A0A448FB92_AGGAP]	0.625754	0.585767	2.13706	0.0721553	HK83 wildtype	HK83 mut	0.0565624	0.145178	2.48495	0.506877	CCUG11575 WT	CCUG11575 Mut
A0A0K1N5X1_AGGAP;A0A448FBK9_AGGAP	11	11	12.893	Aggregatibacter aphrophilus	5'-nucleotidase, lipoprotein e(P4) family OS=Aggregatibacter aphrophilus OX=732 GN=hel PE=4 SV=1 [A0A0K1N5X1_AGGAP,A0A448FBK9_AGGAP]	0.00367452	0.0484828	2.27699	0.966701	HK83 wildtype	HK83 mut	0.689047	0.570067	1.23424	0.0647638	CCUG11575 WT	CCUG11575 Mut
A0A0K1N5X4_AGGAP;A0A448FBR6_AGGAP	2	2	1.994	Aggregatibacter aphrophilus	Trp operon repressor homolog OS=Aggregatibacter aphrophilus OX=732 GN=trpR PE=3 SV=1 [A0A0K1N5X4_AGGAP,A0A448FBR6_AGGAP]	0.452346	0.499954	1.39906	0.104817	HK83 wildtype	HK83 mut	0.879175	0.671253	1.43908	0.0520925	CCUG11575 WT	CCUG11575 Mut
A0A0K1N5X6_AGGAP;A0A3S4QCL2_AGGAP	3	3	2.968	Aggregatibacter aphrophilus	DNA-directed RNA polymerase subunit omega OS=Aggregatibacter aphrophilus OX=732 GN=rpoZ PE=3 SV=1 [A0A0K1N5X6_AGGAP,A0A3S4QCL2_AGGAP]	0.00079932	0.0240573	2.32474	0.999046	HK83 wildtype	HK83 mut	0.0228174	0.0835505	1.88336	0.717676	CCUG11575 WT	CCUG11575 Mut
A0A0K1N5Z4_AGGAP;A0A369ZDG9_AGGAP;A0A3M6NGJ4_AGGAP;A0A448FBS2_AGGAP;H0KH99_AGGAC	12	11	15.922	Aggregatibacter aphrophilus	Inositol 2-dehydrogenase OS=Aggregatibacter aphrophilus OX=732 GN=idhA PE=4 SV=1 [A0A0K1N5Z4_AGGAP,A0A369ZDG9_AGGAP,A0A3M6NGJ4_AGGAP,A0A448FBS2_AGGAP]	0.931024	0.722711	1.0664	0.050677	HK83 wildtype	HK83 mut	0.799473	0.63231	1.69919	0.0558755	CCUG11575 WT	CCUG11575 Mut
A0A0K1N657_AGGAP	5	2	6.976	Aggregatibacter aphrophilus	Thioredoxin OS=Aggregatibacter aphrophilus OX=732 GN=trxA PE=3 SV=1	0.360803	0.462128	1.16738	0.133721	HK83 mut	HK83 wildtype	0.0121141	0.0563514	2.36873	0.838254	CCUG11575 WT	CCUG11575 Mut
A0A0K1N6I3_AGGAP;A0A5D0KVH3_AGGAC;H0KGB5_AGGAC;X2K1F9_AGGAC	4	3	3.973	Aggregatibacter aphrophilus	Lipoprotein-releasing system ATP-binding protein LolD OS=Aggregatibacter aphrophilus OX=732 GN=lolD PE=3 SV=1	0.974504	0.734679	1.45339	0.0500922	HK83 wildtype	HK83 mut	0.648747	0.547828	2.12261	0.0692497	CCUG11575 WT	CCUG11575 Mut
A0A336N114_AGGAP;A0A369ZHZ1_AGGAP;A0A3M6PNG4_AGGAP;A0A3S4QC41_AGGAP	2	2	1.986	Aggregatibacter aphrophilus	Septum site-determining protein MinC OS=Aggregatibacter aphrophilus OX=732 GN=minC PE=4 SV=1	0.426341	0.487311	2.27144	0.111929	HK83 wildtype	HK83 mut	0.000625955	0.0106929	3.31197	0.999569	CCUG11575 WT	CCUG11575 Mut
A0A336N124_AGGAP;A0A369ZF21_AGGAP;A0A3M6PPQ2_AGGAP;A0A448FB09_AGGAP;H0KF35_AGGAC	3	3	2.98	Aggregatibacter aphrophilus	Uncharacterized protein OS=Aggregatibacter aphrophilus OX=732 GN=NCTC5908_00037 PE=4 SV=1 [A0A336N124_AGGAP,A0A369ZF21_AGGAP,A0A3M6PPQ2_AGGAP,A0A448FB09_AGGAP]	0.831465	0.678169	2.16552	0.0541134	HK83 wildtype	HK83 mut	0.488243	0.457164	2.08	0.0961448	CCUG11575 WT	CCUG11575 Mut
A0A336N174_AGGAP;A0A3M6NR24_AGGAP;A0A3S4TR83_AGGAP	2	2	1.994	Aggregatibacter aphrophilus	Ribosome maturation factor RimP OS=Aggregatibacter aphrophilus OX=732 GN=rimP PE=3 SV=1 [A0A336N174_AGGAP,A0A3M6NR24_AGGAP,A0A3S4TR83_AGGAP]	0.950045	0.731159	3.65471	0.0503545	HK83 wildtype	HK83 mut	0.326143	0.371062	3.19425	0.148108	CCUG11575 WT	CCUG11575 Mut
A0A336N1C6_AGGAP;A0A3M6PJ76_AGGAP;A0A448FAN6_AGGAP	4	4	3.963	Aggregatibacter aphrophilus	Lipid A export ATP-binding/permease protein MsbA OS=Aggregatibacter aphrophilus OX=732 GN=msbA_1 PE=4 SV=1 [A0A336N1C6_AGGAP,A0A3M6PJ76_AGGAP,A0A448FAN6_AGGAP]	0.625661	0.585767	2.81914	0.0721676	HK83 wildtype	HK83 mut	0.99437	0.705597	1.90114	0.0500045	CCUG11575 WT	CCUG11575 Mut
A0A336N1M3_AGGAP;A0A3S4U0V6_AGGAP	16	16	15.89	Aggregatibacter aphrophilus	Hydrogenase-3 component E OS=Aggregatibacter aphrophilus OX=732 GN=hycE PE=4 SV=1 [A0A336N1M3_AGGAP,A0A3S4U0V6_AGGAP]	0.00308181	0.0449461	2.2424	0.975522	HK83 wildtype	HK83 mut	0.334565	0.374906	2.66431	0.144393	CCUG11575 WT	CCUG11575 Mut
A0A336N1Q0_AGGAP;A0A3M6NI74_AGGAP;A0A3S4S524_AGGAP	3	3	2.943	Aggregatibacter aphrophilus	Uncharacterized protein OS=Aggregatibacter aphrophilus OX=732 GN=NCTC5908_00226 PE=4 SV=1 [A0A336N1Q0_AGGAP,A0A3M6NI74_AGGAP,A0A3S4S524_AGGAP]	0.0439169	0.187045	1.88848	0.567599	HK83 wildtype	HK83 mut	2.69323e-05	0.00293108	2.87232	1	CCUG11575 WT	CCUG11575 Mut
A0A336N1R2_AGGAP;A0A3S5ECW8_AGGAP	3	3	2.991	Aggregatibacter aphrophilus	Sulfate transport system permease protein CysW OS=Aggregatibacter aphrophilus OX=732 GN=cysW_1 PE=3 SV=1 [A0A336N1R2_AGGAP,A0A3S5ECW8_AGGAP]	0.0787671	0.249574	3.18175	0.428126	HK83 wildtype	HK83 mut	0.733481	0.594504	1.25965	0.0606284	CCUG11575 WT	CCUG11575 Mut
A0A336N1Y5_AGGAP	3	3	2.991	Aggregatibacter aphrophilus	Cystathionine beta-lyase metC OS=Aggregatibacter aphrophilus OX=732 GN=metC_2 PE=3 SV=1	0.710297	0.625786	1.57039	0.0626857	HK83 wildtype	HK83 mut	0.0811985	0.181034	2.05149	0.421016	CCUG11575 WT	CCUG11575 Mut
A0A336N294_AGGAP;A0A3S4S594_AGGAP	2	2	2.991	Aggregatibacter aphrophilus	MFS transporter OS=Aggregatibacter aphrophilus OX=732 GN=uhpC_1 PE=4 SV=1 [A0A336N294_AGGAP,A0A3S4S594_AGGAP]	0.394499	0.477052	1.24665	0.121749	HK83 mut	HK83 wildtype	0.925324	0.688763	1.00572	0.050794	CCUG11575 WT	CCUG11575 Mut
A0A336N2B6_AGGAP;A0A3M6PMC6_AGGAP;A0A3S4PU76_AGGAP;A0A5D0E0Q9_AGGAC;X2JUP9_AGGAC	3	3	2.934	Aggregatibacter aphrophilus	Hydrogenase maturation factor OS=Aggregatibacter aphrophilus OX=732 GN=hypD PE=3 SV=1 [A0A336N2B6_AGGAP,A0A3M6PMC6_AGGAP,A0A3S4PU76_AGGAP]	0.00510834	0.0577549	4.33377	0.944026	HK83 wildtype	HK83 mut	0.000641335	0.0106929	4.4326	0.999532	CCUG11575 WT	CCUG11575 Mut
A0A336N2K8_AGGAP;A0A369ZGW3_AGGAP;A0A3M6PLH9_AGGAP;A0A448FBF0_AGGAP	4	4	4.962	Aggregatibacter aphrophilus	High-affinity zinc uptake system protein znuA OS=Aggregatibacter aphrophilus OX=732 GN=znuA PE=4 SV=1 [A0A336N2K8_AGGAP,A0A369ZGW3_AGGAP,A0A3M6PLH9_AGGAP,A0A448FBF0_AGGAP]	0.608749	0.578125	1.23425	0.0744799	HK83 wildtype	HK83 mut	0.311914	0.364154	1.43173	0.15474	CCUG11575 WT	CCUG11575 Mut
A0A336N2M5_AGGAP;A0A3S4S558_AGGAP	7	6	6.961	Aggregatibacter aphrophilus	Oxygen-insensitive NADPH nitroreductase OS=Aggregatibacter aphrophilus OX=732 GN=nfsA PE=3 SV=1 [A0A336N2M5_AGGAP,A0A3S4S558_AGGAP]	0.339347	0.459515	2.06018	0.142349	HK83 wildtype	HK83 mut	0.00872	0.045444	2.61728	0.886927	CCUG11575 WT	CCUG11575 Mut
A0A336N2M8_AGGAP;A0A3M6PFI6_AGGAP;A0A3S4Q6R5_AGGAP;A0A369ZDL2_AGGAP	2	2	1.971	Aggregatibacter aphrophilus	Lipopolysaccharide export system protein LptA OS=Aggregatibacter aphrophilus OX=732 GN=lptA PE=3 SV=1 [A0A336N2M8_AGGAP,A0A3M6PFI6_AGGAP,A0A3S4Q6R5_AGGAP]	0.966994	0.734679	3.99174	0.0501546	HK83 wildtype	HK83 mut	0.678111	0.563904	3.95224	0.0659085	CCUG11575 WT	CCUG11575 Mut
A0A336N2S2_AGGAP;A0A369ZBB2_AGGAP;A0A3M6P762_AGGAP;A0A3S4U126_AGGAP;G4ABG2_AGGAC;A0A142G1A5_AGGAC;A0A5D0KX71_AGGAC	3	3	2.991	Aggregatibacter aphrophilus	Galactoside transport system permease protein mglC OS=Aggregatibacter aphrophilus OX=732 GN=mglC PE=3 SV=1 [A0A336N2S2_AGGAP,A0A369ZBB2_AGGAP,A0A3M6P762_AGGAP,A0A3S4U126_AGGAP,G4ABG2_AGGAC]	0.189092	0.372204	1.31499	0.240042	HK83 wildtype	HK83 mut	0.490473	0.457891	1.12029	0.0956455	CCUG11575 Mut	CCUG11575 WT
A0A336N2W6_AGGAP;A0A3M6NSP9_AGGAP;A0A3S4S4Y6_AGGAP	8	7	7.902	Aggregatibacter aphrophilus	Branched-chain-amino-acid aminotransferase OS=Aggregatibacter aphrophilus OX=732 GN=ilvE PE=3 SV=1 [A0A336N2W6_AGGAP,A0A3M6NSP9_AGGAP,A0A3S4S4Y6_AGGAP]	0.0343959	0.162986	1.65696	0.625432	HK83 wildtype	HK83 mut	0.0664308	0.160657	1.94667	0.468397	CCUG11575 WT	CCUG11575 Mut
A0A336N2X6_AGGAP;A0A3M6PGX3_AGGAP;A0A3S4QSW5_AGGAP	5	5	4.94	Aggregatibacter aphrophilus	Long-chain-fatty-acid--CoA ligase OS=Aggregatibacter aphrophilus OX=732 GN=fadD PE=4 SV=1 [A0A336N2X6_AGGAP,A0A3M6PGX3_AGGAP,A0A3S4QSW5_AGGAP]	0.549091	0.550379	2.43375	0.0839566	HK83 wildtype	HK83 mut	0.364113	0.38324	2.22768	0.132464	CCUG11575 WT	CCUG11575 Mut
A0A336N2Z2_AGGAP;A0A369ZBM6_AGGAP;A0A448FBF6_AGGAP	2	2	1.994	Aggregatibacter aphrophilus	Octaprenyl-diphosphate synthase OS=Aggregatibacter aphrophilus OX=732 GN=ispB PE=3 SV=1 [A0A336N2Z2_AGGAP,A0A448FBF6_AGGAP]	0.913059	0.71499	4.16975	0.0510778	HK83 wildtype	HK83 mut	0.468457	0.444832	3.29117	0.100772	CCUG11575 WT	CCUG11575 Mut
A0A336N302_AGGAP;A0A369ZGL2_AGGAP;A0A3S4U177_AGGAP	2	2	1.967	Aggregatibacter aphrophilus	Oligopeptide transport system permease protein oppB OS=Aggregatibacter aphrophilus OX=732 GN=oppB PE=3 SV=1 [A0A336N302_AGGAP,A0A369ZGL2_AGGAP,A0A3S4U177_AGGAP]	0.0100459	0.0862409	11.043	0.86724	HK83 wildtype	HK83 mut	0.0140002	0.0623538	2.32084	0.813618	CCUG11575 WT	CCUG11575 Mut
A0A336N319_AGGAP;A0A3M6NSH5_AGGAP;A0A3S4S4X6_AGGAP	2	2	1.994	Aggregatibacter aphrophilus	Sulfur carrier protein FdhD OS=Aggregatibacter aphrophilus OX=732 GN=fdhD PE=3 SV=1 [A0A336N319_AGGAP,A0A3M6NSH5_AGGAP,A0A3S4S4X6_AGGAP]	0.0387395	0.174261	2.69644	0.597458	HK83 wildtype	HK83 mut	0.000456324	0.00936639	5.06267	0.999862	CCUG11575 WT	CCUG11575 Mut
A0A336N356_AGGAP;A0A3M6P2B9_AGGAP;A0A3S4Q9S3_AGGAP;H0KE89_AGGAC	3	3	2.948	Aggregatibacter aphrophilus	Dihydrofolate reductase OS=Aggregatibacter aphrophilus OX=732 GN=folA PE=3 SV=1 [A0A336N356_AGGAP,A0A3M6P2B9_AGGAP,A0A3S4Q9S3_AGGAP]	0.0572816	0.213821	2.44642	0.503844	HK83 wildtype	HK83 mut	0.00253337	0.0216451	3.15092	0.983092	CCUG11575 WT	CCUG11575 Mut
A0A336N369_AGGAP;A0A369Z433_AGGAP;A0A3M6NI67_AGGAP;A0A3S4QCB5_AGGAP	12	11	11.85	Aggregatibacter aphrophilus	GTPase Der OS=Aggregatibacter aphrophilus OX=732 GN=der PE=3 SV=1 [A0A336N369_AGGAP,A0A369Z433_AGGAP,A0A3M6NI67_AGGAP,A0A3S4QCB5_AGGAP]	0.00298585	0.0443175	1.70989	0.976895	HK83 wildtype	HK83 mut	0.940767	0.695753	1.61681	0.0504988	CCUG11575 WT	CCUG11575 Mut
A0A336N379_AGGAP;A0A448FB25_AGGAP	12	10	14.935	Aggregatibacter aphrophilus	2-aminoethylphosphonate ABC transporter substrate-binding protein OS=Aggregatibacter aphrophilus OX=732 GN=NCTC5908_00235 PE=4 SV=1 [A0A336N379_AGGAP,A0A448FB25_AGGAP]	0.31565	0.4564	3.64742	0.152954	HK83 wildtype	HK83 mut	0.102899	0.206229	3.50849	0.366715	CCUG11575 WT	CCUG11575 Mut
A0A336N387_AGGAP;A0A448F675_AGGAP	4	3	3.981	Aggregatibacter aphrophilus	3-hydroxyacyl-[acyl-carrier-protein] dehydratase FabZ OS=Aggregatibacter aphrophilus OX=732 GN=fabZ PE=3 SV=1 [A0A336N387_AGGAP,A0A448F675_AGGAP]	0.00191983	0.0365624	4.47214	0.990499	HK83 wildtype	HK83 mut	0.784221	0.623765	3.00429	0.0568363	CCUG11575 WT	CCUG11575 Mut
A0A336N3A2_AGGAP;A0A3M6P920_AGGAP;A0A3S4Q6G4_AGGAP;H0KFF6_AGGAC	5	5	6.971	Aggregatibacter aphrophilus	Iron-sulfur cluster carrier protein OS=Aggregatibacter aphrophilus OX=732 GN=ylxH PE=3 SV=1 [A0A336N3A2_AGGAP,A0A3M6P920_AGGAP,A0A3S4Q6G4_AGGAP]	0.360527	0.462077	2.82085	0.133827	HK83 wildtype	HK83 mut	0.00862299	0.0453145	2.27501	0.8884	CCUG11575 WT	CCUG11575 Mut
A0A336N3C6_AGGAP;A0A3M6P289_AGGAP;A0A448FCA4_AGGAP	13	7	15.838	Aggregatibacter aphrophilus	D-alanyl-D-alanine carboxypeptidase dacA OS=Aggregatibacter aphrophilus OX=732 GN=dacA PE=3 SV=1 [A0A336N3C6_AGGAP,A0A3M6P289_AGGAP,A0A448FCA4_AGGAP]	4.20979e-05	0.00624249	3.15907	1	HK83 wildtype	HK83 mut	0.000175153	0.00597617	2.39177	0.999998	CCUG11575 WT	CCUG11575 Mut
A0A336N3I4_AGGAP;A0A369Z7L9_AGGAP;A0A3M6NRV2_AGGAP;A0A3S4TYE3_AGGAP	3	3	2.991	Aggregatibacter aphrophilus	Uncharacterized protein conserved in bacteria OS=Aggregatibacter aphrophilus OX=732 GN=NCTC5908_00794 PE=4 SV=1 [A0A336N3I4_AGGAP,A0A369Z7L9_AGGAP,A0A3M6NRV2_AGGAP,A0A3S4TYE3_AGGAP]	0.783698	0.657928	2.30289	0.0568706	HK83 wildtype	HK83 mut	0.614152	0.529896	1.45779	0.0737245	CCUG11575 WT	CCUG11575 Mut
A0A336N3J1_AGGAP;A0A3M6NR83_AGGAP;A0A3S4S546_AGGAP;H0KCP2_AGGAC	7	7	6.934	Aggregatibacter aphrophilus	Inner membrane protein yibH OS=Aggregatibacter aphrophilus OX=732 GN=yibH PE=4 SV=1 [A0A336N3J1_AGGAP,A0A3M6NR83_AGGAP,A0A3S4S546_AGGAP]	0.59692	0.573701	1.00655	0.0761899	HK83 mut	HK83 wildtype	0.899348	0.679678	1.24978	0.0514473	CCUG11575 WT	CCUG11575 Mut
A0A336N3J4_AGGAP;A0A3M6P798_AGGAP;A0A448F6F4_AGGAP	2	2	1.982	Aggregatibacter aphrophilus	tRNA-modifying protein ygfZ OS=Aggregatibacter aphrophilus OX=732 GN=ygfZ PE=3 SV=1 [A0A336N3J4_AGGAP,A0A3M6P798_AGGAP,A0A448F6F4_AGGAP]	0.715624	0.62766	1.43102	0.062194	HK83 wildtype	HK83 mut	0.00329366	0.0253847	4.79791	0.97243	CCUG11575 WT	CCUG11575 Mut
A0A336N3Q7_AGGAP;A0A3S4QT50_AGGAP	32	6	35.688	Aggregatibacter aphrophilus	Galactose/methyl galactoside import ATP-binding protein MglA OS=Aggregatibacter aphrophilus OX=732 GN=mglA PE=3 SV=1 [A0A336N3Q7_AGGAP,A0A3S4QT50_AGGAP]	0.253847	0.423382	1.26516	0.187495	HK83 wildtype	HK83 mut	0.0385493	0.115553	1.75186	0.598623	CCUG11575 WT	CCUG11575 Mut
A0A336N3S7_AGGAP;A0A3M6NGP5_AGGAP;A0A448FB94_AGGAP	13	9	14.917	Aggregatibacter aphrophilus	Tol-Pal system protein TolB OS=Aggregatibacter aphrophilus OX=732 GN=tolB PE=3 SV=1 [A0A336N3S7_AGGAP,A0A3M6NGP5_AGGAP,A0A448FB94_AGGAP]	0.12213	0.310529	1.90642	0.32893	HK83 wildtype	HK83 mut	0.100502	0.203373	1.85567	0.372019	CCUG11575 WT	CCUG11575 Mut
A0A336N3W9_AGGAP;A0A3M6NQY3_AGGAP;A0A448F6P9_AGGAP	7	4	7.971	Aggregatibacter aphrophilus	Phosphoribosylformylglycinamidine cyclo-ligase OS=Aggregatibacter aphrophilus OX=732 GN=purM PE=3 SV=1 [A0A336N3W9_AGGAP,A0A3M6NQY3_AGGAP,A0A448F6P9_AGGAP]	0.721132	0.630102	5.87376	0.0616976	HK83 wildtype	HK83 mut	0.897825	0.678945	2.05977	0.0514917	CCUG11575 WT	CCUG11575 Mut
A0A336N3X6_AGGAP;A0A3M6P804_AGGAP;A0A3S4TP08_AGGAP	7	5	8.968	Aggregatibacter aphrophilus	Uncharacterized protein conserved in bacteria with a cystatin-like fold OS=Aggregatibacter aphrophilus OX=732 GN=NCTC5908_00818 PE=4 SV=1 [A0A336N3X6_AGGAP,A0A3M6P804_AGGAP,A0A3S4TP08_AGGAP]	0.0492782	0.198285	1.9092	0.539991	HK83 wildtype	HK83 mut	0.612665	0.529287	1.05547	0.0739309	CCUG11575 WT	CCUG11575 Mut
A0A336N3Z3_AGGAP;A0A448FBV9_AGGAP	4	4	3.959	Aggregatibacter aphrophilus	Uncharacterized protein OS=Aggregatibacter aphrophilus OX=732 GN=NCTC5908_00392 PE=4 SV=1 [A0A336N3Z3_AGGAP,A0A448FBV9_AGGAP]	0.346382	0.459515	1.38428	0.139425	HK83 mut	HK83 wildtype	0.957792	0.703344	1.20356	0.0502529	CCUG11575 WT	CCUG11575 Mut
A0A336N404_AGGAP;A0A369Z5L6_AGGAP;A0A3M6PFA6_AGGAP;A0A3S5ECM8_AGGAP	3	3	2.965	Aggregatibacter aphrophilus	Poly-beta-1,6-N-acetyl-D-glucosamine synthase OS=Aggregatibacter aphrophilus OX=732 GN=pgaC PE=3 SV=1 [A0A336N404_AGGAP,A0A369Z5L6_AGGAP,A0A3M6PFA6_AGGAP,A0A3S5ECM8_AGGAP]	0.358168	0.460597	1.30308	0.134735	HK83 mut	HK83 wildtype	0.555294	0.495756	1.20847	0.0828671	CCUG11575 WT	CCUG11575 Mut
A0A336N414_AGGAP;A0A3M6NGP7_AGGAP;A0A3S4QT77_AGGAP;A0A142G250_AGGAC;A0A5D0KW32_AGGAC;G4A908_AGGAC;H0KH75_AGGAC;X2JXP7_AGGAC	3	3	2.969	Aggregatibacter aphrophilus	Acyl-CoA thioester hydrolase YbgC OS=Aggregatibacter aphrophilus OX=732 GN=ybgC PE=4 SV=1 [A0A336N414_AGGAP,A0A3M6NGP7_AGGAP,A0A3S4QT77_AGGAP]	0.770519	0.653004	1.99671	0.0577683	HK83 wildtype	HK83 mut	0.00755717	0.0416295	2.49238	0.904859	CCUG11575 WT	CCUG11575 Mut
A0A336N425_AGGAP;A0A3M6NGR8_AGGAP;A0A448FB95_AGGAP	7	6	7.955	Aggregatibacter aphrophilus	Uncharacterized protein OS=Aggregatibacter aphrophilus OX=732 GN=NCTC5908_00424 PE=4 SV=1 [A0A336N425_AGGAP,A0A3M6NGR8_AGGAP,A0A448FB95_AGGAP]	0.475128	0.511389	1.11545	0.0991713	HK83 mut	HK83 wildtype	0.677265	0.563359	1.02534	0.0659993	CCUG11575 WT	CCUG11575 Mut
A0A336N461_AGGAP;A0A3M6NSA1_AGGAP;A0A3S4QT01_AGGAP	5	5	4.976	Aggregatibacter aphrophilus	NADH-quinone oxidoreductase subunit I OS=Aggregatibacter aphrophilus OX=732 GN=nuoI PE=4 SV=1 [A0A336N461_AGGAP,A0A3M6NSA1_AGGAP,A0A3S4QT01_AGGAP]	0.00038745	0.0166569	2.17234	0.999928	HK83 wildtype	HK83 mut	0.0963754	0.197784	2.63226	0.381514	CCUG11575 WT	CCUG11575 Mut
A0A336N469_AGGAP;A0A3M6PFF2_AGGAP;A0A448F6D9_AGGAP	2	2	1.99	Aggregatibacter aphrophilus	Uncharacterized protein OS=Aggregatibacter aphrophilus OX=732 GN=NCTC5908_00921 PE=4 SV=1 [A0A336N469_AGGAP,A0A3M6PFF2_AGGAP,A0A448F6D9_AGGAP]	0.402789	0.479871	3.20202	0.119064	HK83 wildtype	HK83 mut	0.193167	0.286774	3.63959	0.236025	CCUG11575 WT	CCUG11575 Mut
A0A336N471_AGGAP;A0A3S4TRF3_AGGAP;A0A5D0KVV3_AGGAC;X2K1Q2_AGGAC	6	2	5.975	Aggregatibacter aphrophilus	Shikimate 5-dehydrogenase OS=Aggregatibacter aphrophilus OX=732 GN=DOL88_00880 PE=4 SV=1 [A0A336N471_AGGAP,A0A3S4TRF3_AGGAP]	0.206981	0.388431	1.42392	0.223232	HK83 wildtype	HK83 mut	0.000299172	0.00782812	2.70555	0.999976	CCUG11575 WT	CCUG11575 Mut
A0A336N4A7_AGGAP;A0A448FBU2_AGGAP;A0A5D0EKU9_AGGAC	8	5	7.932	Aggregatibacter aphrophilus	ATP-dependent RNA helicase RhlB OS=Aggregatibacter aphrophilus OX=732 GN=rhlB PE=3 SV=1 [A0A336N4A7_AGGAP,A0A448FBU2_AGGAP]	0.558822	0.554467	3.35809	0.0822589	HK83 wildtype	HK83 mut	0.00278379	0.0228022	2.12877	0.979724	CCUG11575 WT	CCUG11575 Mut
A0A336N4B1_AGGAP	3	3	3.976	Aggregatibacter aphrophilus	Uncharacterized protein conserved in bacteria OS=Aggregatibacter aphrophilus OX=732 GN=NCTC5908_01090 PE=4 SV=1	0.14913	0.338972	1.89569	0.286851	HK83 wildtype	HK83 mut	0.0330715	0.104959	2.12605	0.634575	CCUG11575 WT	CCUG11575 Mut
A0A336N4D0_AGGAP;A0A369Z6F4_AGGAP;A0A3M6NIF6_AGGAP;A0A448F790_AGGAP	3	3	2.923	Aggregatibacter aphrophilus	Anhydro-N-acetylmuramic acid kinase OS=Aggregatibacter aphrophilus OX=732 GN=anmK PE=3 SV=1 [A0A336N4D0_AGGAP,A0A369Z6F4_AGGAP,A0A3M6NIF6_AGGAP,A0A448F790_AGGAP]	0.132488	0.323444	1.90122	0.311505	HK83 wildtype	HK83 mut	0.0344069	0.108035	2.12789	0.625358	CCUG11575 WT	CCUG11575 Mut
A0A336N4J3_AGGAP;A0A336N8K1_AGGAP;A0A3S4S289_AGGAP;A0A448F606_AGGAP;A0A448F6E0_AGGAP;A0A448F7N8_AGGAP	6	4	6.928	Aggregatibacter aphrophilus	Uncharacterized protein conserved in bacteria OS=Aggregatibacter aphrophilus OX=732 GN=NCTC5908_00693 PE=4 SV=1 [A0A336N4J3_AGGAP,A0A336N8K1_AGGAP,A0A3S4S289_AGGAP,A0A448F606_AGGAP,A0A448F6E0_AGGAP,A0A448F7N8_AGGAP]	0.419032	0.483952	1.00059	0.114068	HK83 wildtype	HK83 mut	0.0145158	0.0636716	1.718	0.807169	CCUG11575 WT	CCUG11575 Mut
A0A336N4K1_AGGAP;A0A3S5ECM1_AGGAP	7	7	7.976	Aggregatibacter aphrophilus	Acyl-[acyl-carrier-protein]--UDP-N-acetylglucosamine O-acyltransferase OS=Aggregatibacter aphrophilus OX=732 GN=lpxA PE=3 SV=1 [A0A336N4K1_AGGAP,A0A3S5ECM1_AGGAP]	0.37138	0.466985	1.51493	0.129769	HK83 wildtype	HK83 mut	0.0047475	0.0319429	2.00137	0.949826	CCUG11575 WT	CCUG11575 Mut
A0A336N4U9_AGGAP;A0A448F737_AGGAP	12	6	11.937	Aggregatibacter aphrophilus	DUF218 domain OS=Aggregatibacter aphrophilus OX=732 GN=NCTC5908_01035 PE=4 SV=1 [A0A336N4U9_AGGAP,A0A448F737_AGGAP]	0.223341	0.399547	2.27325	0.209545	HK83 wildtype	HK83 mut	0.176951	0.275169	2.49778	0.252748	CCUG11575 WT	CCUG11575 Mut
A0A336N4V2_AGGAP;A0A448FAX1_AGGAP	5	2	4.956	Aggregatibacter aphrophilus	Uncharacterized protein OS=Aggregatibacter aphrophilus OX=732 GN=NCTC5908_01286 PE=4 SV=1 [A0A336N4V2_AGGAP,A0A448FAX1_AGGAP]	0.840308	0.68298	1.2898	0.0536851	HK83 mut	HK83 wildtype	0.0864764	0.187148	2.54515	0.406379	CCUG11575 WT	CCUG11575 Mut
A0A336N4X0_AGGAP;A0A3M6NR42_AGGAP;A0A448F6V7_AGGAP	14	14	15.948	Aggregatibacter aphrophilus	Uncharacterized protein conserved in bacteria OS=Aggregatibacter aphrophilus OX=732 GN=NCTC5908_01055 PE=4 SV=1 [A0A336N4X0_AGGAP,A0A3M6NR42_AGGAP,A0A448F6V7_AGGAP]	0.00571194	0.0619033	2.59158	0.934288	HK83 wildtype	HK83 mut	0.00309605	0.024405	1.95365	0.975317	CCUG11575 WT	CCUG11575 Mut
A0A336N4Z4_AGGAP;A0A369Z7D8_AGGAP;A0A3M6PC62_AGGAP;A0A3S4TYZ8_AGGAP	3	3	2.978	Aggregatibacter aphrophilus	Uncharacterized conserved protein OS=Aggregatibacter aphrophilus OX=732 GN=ygiW PE=4 SV=1 [A0A336N4Z4_AGGAP,A0A369Z7D8_AGGAP,A0A3M6PC62_AGGAP,A0A3S4TYZ8_AGGAP]	0.621311	0.583745	1.33934	0.0727479	HK83 wildtype	HK83 mut	0.50064	0.463592	2.27387	0.0934234	CCUG11575 WT	CCUG11575 Mut
A0A336N544_AGGAP;A0A448F624_AGGAP;A0A5D0ENE2_AGGAC;A0A5D0ES02_AGGAC;G4AB79_AGGAC;X2JT48_AGGAC	4	2	3.981	Aggregatibacter aphrophilus	FAD:protein FMN transferase OS=Aggregatibacter aphrophilus OX=732 GN=apbE PE=3 SV=1 [A0A336N544_AGGAP,A0A448F624_AGGAP,A0A5D0ENE2_AGGAC,A0A5D0ES02_AGGAC,G4AB79_AGGAC,X2JT48_AGGAC]	0.211976	0.392775	3.62478	0.218896	HK83 mut	HK83 wildtype	0.151246	0.252494	1.86361	0.283972	CCUG11575 Mut	CCUG11575 WT
A0A336N552_AGGAP;A0A3S4QTB4_AGGAP	5	5	4.963	Aggregatibacter aphrophilus	Nucleotide-binding protein NCTC5908_00509 OS=Aggregatibacter aphrophilus OX=732 GN=yhbJ PE=3 SV=1 [A0A336N552_AGGAP,A0A3S4QTB4_AGGAP]	0.568512	0.559269	1.09495	0.08063	HK83 mut	HK83 wildtype	0.306273	0.360767	1.73139	0.157502	CCUG11575 WT	CCUG11575 Mut
A0A336N562_AGGAP;A0A369ZFQ1_AGGAP;A0A3M6PPW3_AGGAP;A0A3S4PZH7_AGGAP	2	2	1.992	Aggregatibacter aphrophilus	Na(+)/serine-threonine symporter OS=Aggregatibacter aphrophilus OX=732 GN=sstT_1 PE=3 SV=1 [A0A336N562_AGGAP,A0A369ZFQ1_AGGAP,A0A3M6PPW3_AGGAP,A0A3S4PZH7_AGGAP]	0.00828372	0.0777477	2.05988	0.893586	HK83 wildtype	HK83 mut	0.886814	0.67517	1.59044	0.0518338	CCUG11575 WT	CCUG11575 Mut
A0A336N573_AGGAP;A0A3M6PNP2_AGGAP;A0A3S4S4V0_AGGAP;G4A5X2_AGGAC;H0KF47_AGGAC	2	2	1.994	Aggregatibacter aphrophilus	Peptide chain release factor 1 OS=Aggregatibacter aphrophilus OX=732 GN=prfA PE=3 SV=1 [A0A336N573_AGGAP,A0A3M6PNP2_AGGAP,A0A3S4S4V0_AGGAP]	0.479263	0.513726	1.03828	0.0982	HK83 wildtype	HK83 mut	0.371135	0.387123	2.0444	0.129859	CCUG11575 WT	CCUG11575 Mut
A0A336N5A3_AGGAP;A0A3M6P4S4_AGGAP;A0A448FA50_AGGAP;A0A369ZA79_AGGAP;H0KD06_AGGAC	7	7	7.932	Aggregatibacter aphrophilus	Phenylalanine--tRNA ligase alpha subunit OS=Aggregatibacter aphrophilus OX=732 GN=pheS PE=3 SV=1 [A0A336N5A3_AGGAP,A0A3M6P4S4_AGGAP,A0A448FA50_AGGAP]	0.00380715	0.0492943	2.24589	0.964664	HK83 wildtype	HK83 mut	0.0338234	0.107005	2.14463	0.629347	CCUG11575 WT	CCUG11575 Mut
A0A336N5C7_AGGAP;A0A3M6NQT0_AGGAP;A0A448F6P4_AGGAP;A0A5D0L7E9_AGGAC;G4ABA6_AGGAC	7	5	6.962	Aggregatibacter aphrophilus	Ornithine/acetylornithine aminotransferase OS=Aggregatibacter aphrophilus OX=732 GN=NCTC5908_00998 PE=4 SV=1 [A0A336N5C7_AGGAP,A0A3M6NQT0_AGGAP,A0A448F6P4_AGGAP]	0.916982	0.716631	1.9697	0.0509822	HK83 wildtype	HK83 mut	0.784365	0.623765	2.3917	0.0568268	CCUG11575 WT	CCUG11575 Mut
A0A336N5D6_AGGAP;A0A3M6P506_AGGAP;A0A448FAG3_AGGAP	6	6	5.964	Aggregatibacter aphrophilus	D-malate degradation protein R OS=Aggregatibacter aphrophilus OX=732 GN=dmlR PE=3 SV=1 [A0A336N5D6_AGGAP,A0A3M6P506_AGGAP,A0A448FAG3_AGGAP]	0.025362	0.141536	2.64913	0.694719	HK83 wildtype	HK83 mut	0.205306	0.296501	1.76251	0.224719	CCUG11575 WT	CCUG11575 Mut
A0A336N5G1_AGGAP;A0A369ZAQ2_AGGAP;A0A3M6NR16_AGGAP;A0A448FAI5_AGGAP;A0A5D0EL59_AGGAC;G4A7C1_AGGAC;H0KGS3_AGGAC	2	2	1.987	Aggregatibacter aphrophilus	Ribosome-binding factor A OS=Aggregatibacter aphrophilus OX=732 GN=rbfA PE=3 SV=1 [A0A336N5G1_AGGAP,A0A369ZAQ2_AGGAP,A0A3M6NR16_AGGAP,A0A448FAI5_AGGAP,A0A5D0EL59_AGGAC,G4A7C1_AGGAC,H0KGS3_AGGAC]	0.61438	0.580489	1.28447	0.0736929	HK83 wildtype	HK83 mut	0.992198	0.705597	2.49325	0.0500086	CCUG11575 WT	CCUG11575 Mut
A0A336N5J6_AGGAP;A0A369ZBY4_AGGAP;A0A3M6NT12_AGGAP;A0A448FAT4_AGGAP	15	3	17.883	Aggregatibacter aphrophilus	FtsH protease regulator HflK OS=Aggregatibacter aphrophilus OX=732 GN=qmcA PE=4 SV=1 [A0A336N5J6_AGGAP,A0A369ZBY4_AGGAP,A0A3M6NT12_AGGAP,A0A448FAT4_AGGAP]	0.876897	0.69966	1.08392	0.052173	HK83 wildtype	HK83 mut	0.564698	0.501785	1.30131	0.081264	CCUG11575 WT	CCUG11575 Mut
A0A336N5K4_AGGAP;A0A448F6G0_AGGAP	3	3	2.978	Aggregatibacter aphrophilus	Fe/S biogenesis protein NfuA OS=Aggregatibacter aphrophilus OX=732 GN=nfuA PE=3 SV=1 [A0A336N5K4_AGGAP,A0A448F6G0_AGGAP]	0.589464	0.570667	1.32067	0.0773088	HK83 wildtype	HK83 mut	0.000431118	0.00925209	4.10485	0.99989	CCUG11575 WT	CCUG11575 Mut
A0A336N5L3_AGGAP;A0A3M6NQV4_AGGAP;A0A448F6H0_AGGAP	2	2	1.97	Aggregatibacter aphrophilus	Histidine biosynthesis bifunctional protein HisB OS=Aggregatibacter aphrophilus OX=732 GN=hisB PE=3 SV=1 [A0A336N5L3_AGGAP,A0A3M6NQV4_AGGAP,A0A448F6H0_AGGAP]	0.429587	0.488751	1.13688	0.110999	HK83 wildtype	HK83 mut	0.709164	0.58117	1.99761	0.0627917	CCUG11575 WT	CCUG11575 Mut
A0A336N5L7_AGGAP;A0A369Z723_AGGAP;A0A3S4TNU2_AGGAP;G4A9S7_AGGAC;A0A5D0EY00_AGGAC;X2JLZ5_AGGAC	5	4	4.962	Aggregatibacter aphrophilus	Glutamate 5-kinase OS=Aggregatibacter aphrophilus OX=732 GN=proB PE=3 SV=1 [A0A336N5L7_AGGAP,A0A369Z723_AGGAP,A0A3S4TNU2_AGGAP]	0.00119935	0.029408	3.4796	0.996949	HK83 wildtype	HK83 mut	0.494964	0.460186	1.92278	0.0946531	CCUG11575 WT	CCUG11575 Mut
A0A336N5N7_AGGAP;A0A3M6P2I9_AGGAP;A0A448F9W9_AGGAP	6	4	5.966	Aggregatibacter aphrophilus	USG-1 protein OS=Aggregatibacter aphrophilus OX=732 GN=usg PE=4 SV=1 [A0A336N5N7_AGGAP,A0A3M6P2I9_AGGAP,A0A448F9W9_AGGAP]	0.538003	0.545679	1.37318	0.08597	HK83 wildtype	HK83 mut	0.342583	0.379366	2.91782	0.140992	CCUG11575 WT	CCUG11575 Mut
A0A336N5Q1_AGGAP;A0A3M6NST3_AGGAP;A0A3S4QSY1_AGGAP	3	3	2.983	Aggregatibacter aphrophilus	Formate dehydrogenase-N subunit gamma OS=Aggregatibacter aphrophilus OX=732 GN=fdnI PE=4 SV=1 [A0A336N5Q1_AGGAP,A0A3M6NST3_AGGAP,A0A3S4QSY1_AGGAP]	0.98702	0.734679	1.58462	0.0500239	HK83 wildtype	HK83 mut	0.00247091	0.0215014	1.98653	0.983905	CCUG11575 WT	CCUG11575 Mut
A0A336N5T6_AGGAP;A0A369ZB04_AGGAP;A0A3M6PBV3_AGGAP;A0A448F795_AGGAP	5	5	5.976	Aggregatibacter aphrophilus	LemA family OS=Aggregatibacter aphrophilus OX=732 GN=NCTC5908_01182 PE=4 SV=1 [A0A336N5T6_AGGAP,A0A369ZB04_AGGAP,A0A3M6PBV3_AGGAP,A0A448F795_AGGAP]	0.460685	0.502213	1.98659	0.102691	HK83 wildtype	HK83 mut	0.954241	0.701495	1.77434	0.0502974	CCUG11575 WT	CCUG11575 Mut
A0A336N600_AGGAP;A0A369Z7B7_AGGAP;A0A3M6P829_AGGAP;A0A3S4TYF3_AGGAP;A0A142FZZ3_AGGAC;X2JT71_AGGAC	3	3	2.987	Aggregatibacter aphrophilus	Orotate phosphoribosyltransferase OS=Aggregatibacter aphrophilus OX=732 GN=pyrE PE=3 SV=1 [A0A336N600_AGGAP,A0A369Z7B7_AGGAP,A0A3M6P829_AGGAP,A0A3S4TYF3_AGGAP]	0.459981	0.502213	3.09529	0.102868	HK83 wildtype	HK83 mut	0.000735372	0.0111978	5.05767	0.999266	CCUG11575 WT	CCUG11575 Mut
A0A336N614_AGGAP;A0A3M6PMX5_AGGAP;A0A448FBN1_AGGAP	2	2	2.991	Aggregatibacter aphrophilus	YciI-like protein OS=Aggregatibacter aphrophilus OX=732 GN=NCTC5908_00339 PE=4 SV=1 [A0A336N614_AGGAP,A0A3M6PMX5_AGGAP,A0A448FBN1_AGGAP]	0.771158	0.653004	1.15167	0.0577233	HK83 wildtype	HK83 mut	0.174262	0.272788	2.23748	0.255723	CCUG11575 WT	CCUG11575 Mut
A0A336N635_AGGAP;A0A448FB56_AGGAP;H0KFK2_AGGAC	2	2	1.972	Aggregatibacter aphrophilus	Elongation factor P--(R)-beta-lysine ligase OS=Aggregatibacter aphrophilus OX=732 GN=yjeA PE=3 SV=1 [A0A336N635_AGGAP,A0A448FB56_AGGAP]	0.0010875	0.0277042	3.74521	0.997657	HK83 wildtype	HK83 mut	0.0898719	0.190991	2.06231	0.397493	CCUG11575 WT	CCUG11575 Mut
A0A336N692_AGGAP;A0A369ZFU4_AGGAP;A0A3M6NGP1_AGGAP;A0A448FBE7_AGGAP;G4A910_AGGAC	2	2	2.991	Aggregatibacter aphrophilus	Tol-Pal system protein TolR OS=Aggregatibacter aphrophilus OX=732 GN=tolR PE=3 SV=1 [A0A336N692_AGGAP,A0A369ZFU4_AGGAP,A0A3M6NGP1_AGGAP,A0A448FBE7_AGGAP,G4A910_AGGAC]	0.504877	0.52721	1.50169	0.092523	HK83 wildtype	HK83 mut	0.986167	0.705597	1.10979	0.0500271	CCUG11575 WT	CCUG11575 Mut
A0A336N6C7_AGGAP;A0A3M6P2I0_AGGAP;A0A448FA76_AGGAP	8	6	8.952	Aggregatibacter aphrophilus	Osmotically-inducible protein Y OS=Aggregatibacter aphrophilus OX=732 GN=osmY PE=4 SV=1 [A0A336N6C7_AGGAP,A0A3M6P2I0_AGGAP,A0A448FA76_AGGAP]	0.983459	0.734679	1.50703	0.0500388	HK83 wildtype	HK83 mut	0.837891	0.652829	1.50405	0.0537996	CCUG11575 WT	CCUG11575 Mut
A0A336N6D9_AGGAP;A0A369ZGD0_AGGAP;A0A3M6P1V9_AGGAP;A0A448FB46_AGGAP	2	2	1.98	Aggregatibacter aphrophilus	Fumarate reductase subunit C OS=Aggregatibacter aphrophilus OX=732 GN=frdC PE=3 SV=1 [A0A336N6D9_AGGAP,A0A369ZGD0_AGGAP,A0A3M6P1V9_AGGAP,A0A448FB46_AGGAP]	0.000138226	0.0109886	4.31392	1	HK83 wildtype	HK83 mut	0.689353	0.570067	1.46603	0.0647325	CCUG11575 WT	CCUG11575 Mut
A0A336N6F5_AGGAP;A0A3S5ECU4_AGGAP	21	8	24.826	Aggregatibacter aphrophilus	Glucose-6-phosphate isomerase OS=Aggregatibacter aphrophilus OX=732 GN=pgi PE=3 SV=1 [A0A336N6F5_AGGAP,A0A3S5ECU4_AGGAP]	0.025879	0.141998	2.24896	0.690265	HK83 wildtype	HK83 mut	9.45806e-05	0.00475159	2.42522	1	CCUG11575 WT	CCUG11575 Mut
A0A336N6J6_AGGAP;A0A3M6P4T3_AGGAP;A0A448FA14_AGGAP;A0A369ZBM0_AGGAP	3	3	2.956	Aggregatibacter aphrophilus	N5-carboxyaminoimidazole ribonucleotide mutase OS=Aggregatibacter aphrophilus OX=732 GN=purE PE=3 SV=1 [A0A336N6J6_AGGAP,A0A3M6P4T3_AGGAP,A0A448FA14_AGGAP]	0.222497	0.398947	4.16393	0.210216	HK83 wildtype	HK83 mut	0.0337867	0.106979	3.66816	0.6296	CCUG11575 WT	CCUG11575 Mut
A0A336N6K7_AGGAP;A0A3M6NIA2_AGGAP;A0A448F8N7_AGGAP	18	9	19.869	Aggregatibacter aphrophilus	Biotin carboxylase OS=Aggregatibacter aphrophilus OX=732 GN=accC PE=4 SV=1 [A0A336N6K7_AGGAP,A0A3M6NIA2_AGGAP,A0A448F8N7_AGGAP]	0.797481	0.664683	1.48549	0.0559965	HK83 wildtype	HK83 mut	0.763994	0.611957	2.58761	0.0582355	CCUG11575 WT	CCUG11575 Mut
A0A336N6M4_AGGAP;A0A3M6NIB3_AGGAP;A0A448F8L1_AGGAP	2	2	1.982	Aggregatibacter aphrophilus	Mannosyltransferase OCH1 and related enzymes OS=Aggregatibacter aphrophilus OX=732 GN=NCTC5908_01817 PE=4 SV=1 [A0A336N6M4_AGGAP,A0A3M6NIB3_AGGAP,A0A448F8L1_AGGAP]	0.214228	0.394249	3.22699	0.216987	HK83 wildtype	HK83 mut	0.232095	0.315707	2.03427	0.202792	CCUG11575 WT	CCUG11575 Mut
A0A336N6M5_AGGAP;A0A3S4PUI5_AGGAP;G4AAT0_AGGAC;H0KEX5_AGGAC	6	6	5.933	Aggregatibacter aphrophilus	Gamma-glutamyl phosphate reductase OS=Aggregatibacter aphrophilus OX=732 GN=proA PE=3 SV=1 [A0A336N6M5_AGGAP,A0A3S4PUI5_AGGAP]	0.746947	0.641772	1.75027	0.0595294	HK83 wildtype	HK83 mut	0.0110873	0.0534899	3.38345	0.852382	CCUG11575 WT	CCUG11575 Mut
A0A336N6M9_AGGAP;A0A369Z5L3_AGGAP;A0A3M6PP87_AGGAP;A0A3S4QSC5_AGGAP	2	2	1.969	Aggregatibacter aphrophilus	ADP-binding protein OS=Aggregatibacter aphrophilus OX=732 GN=NCTC5908_01659 PE=4 SV=1 [A0A336N6M9_AGGAP,A0A369Z5L3_AGGAP,A0A3M6PP87_AGGAP,A0A3S4QSC5_AGGAP]	0.22733	0.402281	3.80562	0.206422	HK83 wildtype	HK83 mut	0.752365	0.604699	2.55304	0.0591066	CCUG11575 WT	CCUG11575 Mut
A0A336N6P2_AGGAP;A0A369Z909_AGGAP;A0A3M6NIB6_AGGAP;A0A448F8M2_AGGAP	3	3	2.986	Aggregatibacter aphrophilus	tRNA modification GTPase MnmE OS=Aggregatibacter aphrophilus OX=732 GN=mnmE PE=3 SV=1 [A0A336N6P2_AGGAP,A0A369Z909_AGGAP,A0A3M6NIB6_AGGAP,A0A448F8M2_AGGAP]	0.557055	0.553357	1.12805	0.0825624	HK83 mut	HK83 wildtype	0.191337	0.285961	1.8747	0.237815	CCUG11575 WT	CCUG11575 Mut
A0A336N6R3_AGGAP;A0A3M6PEF7_AGGAP;A0A448FBK3_AGGAP	3	3	2.991	Aggregatibacter aphrophilus	Lipopolysaccharide export system protein LptC OS=Aggregatibacter aphrophilus OX=732 GN=lptC PE=3 SV=1 [A0A336N6R3_AGGAP,A0A3M6PEF7_AGGAP,A0A448FBK3_AGGAP]	0.859278	0.6908	1.99543	0.0528494	HK83 wildtype	HK83 mut	0.871164	0.668185	1.27148	0.0523826	CCUG11575 WT	CCUG11575 Mut
A0A336N6R7_AGGAP;A0A369ZF70_AGGAP;A0A3M6P2H5_AGGAP;A0A3S4QBR0_AGGAP	18	18	21.79	Aggregatibacter aphrophilus	Threonine--tRNA ligase OS=Aggregatibacter aphrophilus OX=732 GN=thrS PE=3 SV=1 [A0A336N6R7_AGGAP,A0A369ZF70_AGGAP,A0A3M6P2H5_AGGAP,A0A3S4QBR0_AGGAP]	9.85816e-05	0.00972764	2.43519	1	HK83 wildtype	HK83 mut	0.0946709	0.196968	1.89278	0.385577	CCUG11575 WT	CCUG11575 Mut
A0A336N6R8_AGGAP;A0A3M6PEI9_AGGAP;A0A3S4PUJ4_AGGAP;A0A5D0KQM3_AGGAC;X2JW10_AGGAC	6	6	6.968	Aggregatibacter aphrophilus	Cupin superfamily protein OS=Aggregatibacter aphrophilus OX=732 GN=NCTC5908_00507 PE=4 SV=1 [A0A336N6R8_AGGAP,A0A3M6PEI9_AGGAP,A0A3S4PUJ4_AGGAP]	0.943254	0.728743	2.22119	0.0504577	HK83 wildtype	HK83 mut	0.0728416	0.170154	3.77815	0.446533	CCUG11575 WT	CCUG11575 Mut
A0A336N6U9_AGGAP;A0A3M6NLW4_AGGAP;A0A448F8S4_AGGAP	10	8	9.93	Aggregatibacter aphrophilus	Probable L-asparaginase periplasmic OS=Aggregatibacter aphrophilus OX=732 GN=ansB PE=3 SV=1 [A0A336N6U9_AGGAP,A0A3M6NLW4_AGGAP,A0A448F8S4_AGGAP]	0.240943	0.414589	1.53009	0.196328	HK83 mut	HK83 wildtype	0.91286	0.684017	1.37671	0.0510827	CCUG11575 WT	CCUG11575 Mut
A0A336N6V2_AGGAP;A0A3M6P4K2_AGGAP;A0A3S4PZ92_AGGAP	3	3	2.948	Aggregatibacter aphrophilus	NADP-dependent 3-hydroxy acid dehydrogenase YdfG OS=Aggregatibacter aphrophilus OX=732 GN=ydfG PE=3 SV=1 [A0A336N6V2_AGGAP,A0A3M6P4K2_AGGAP,A0A3S4PZ92_AGGAP]	0.0204983	0.125657	1.65428	0.740241	HK83 mut	HK83 wildtype	0.804634	0.634926	1.55078	0.0555683	CCUG11575 WT	CCUG11575 Mut
A0A336N6X3_AGGAP;A0A369ZFS1_AGGAP;A0A3M6PBY6_AGGAP;A0A3S4QQY1_AGGAP	2	2	1.994	Aggregatibacter aphrophilus	Glucosamine-6-phosphate deaminase OS=Aggregatibacter aphrophilus OX=732 GN=nagB PE=3 SV=1 [A0A336N6X3_AGGAP,A0A369ZFS1_AGGAP,A0A3M6PBY6_AGGAP,A0A3S4QQY1_AGGAP]	0.0493538	0.198385	2.56505	0.539623	HK83 wildtype	HK83 mut	0.00147842	0.0166284	2.56753	0.99481	CCUG11575 WT	CCUG11575 Mut
A0A336N735_AGGAP;A0A369ZCB3_AGGAP;A0A3M6PNP7_AGGAP;A0A3S4S4J3_AGGAP;H0KCW9_AGGAC	7	7	6.953	Aggregatibacter aphrophilus	Chromosome partition protein MukE OS=Aggregatibacter aphrophilus OX=732 GN=mukE PE=3 SV=1 [A0A336N735_AGGAP,A0A369ZCB3_AGGAP,A0A3M6PNP7_AGGAP,A0A3S4S4J3_AGGAP]	0.00277453	0.0430237	3.39888	0.979851	HK83 wildtype	HK83 mut	0.0224908	0.0825954	2.35087	0.720755	CCUG11575 WT	CCUG11575 Mut
A0A336N788_AGGAP;A0A369Z903_AGGAP;A0A3M6P2D3_AGGAP;A0A448F5T7_AGGAP;G4A9S9_AGGAC	2	2	1.985	Aggregatibacter aphrophilus	Phosphatidylserine decarboxylase proenzyme OS=Aggregatibacter aphrophilus OX=732 GN=psd PE=3 SV=1 [A0A336N788_AGGAP,A0A369Z903_AGGAP,A0A3M6P2D3_AGGAP,A0A448F5T7_AGGAP]	0.708461	0.624761	2.59248	0.0628578	HK83 wildtype	HK83 mut	0.902042	0.680608	1.40488	0.0513703	CCUG11575 WT	CCUG11575 Mut
A0A336N789_AGGAP;A0A3S4PRG4_AGGAP;A0A142FZM9_AGGAC;X2JSS1_AGGAC;H0KGP3_AGGAC	8	8	7.953	Aggregatibacter aphrophilus	Molybdopterin adenylyltransferase OS=Aggregatibacter aphrophilus OX=732 GN=mog PE=4 SV=1 [A0A336N789_AGGAP,A0A3S4PRG4_AGGAP]	0.000241786	0.0139496	2.25916	0.999991	HK83 wildtype	HK83 mut	0.0857755	0.186171	2.59633	0.408263	CCUG11575 WT	CCUG11575 Mut
A0A336N798_AGGAP;A0A3M6P1Z6_AGGAP;A0A448F657_AGGAP	2	2	1.994	Aggregatibacter aphrophilus	UDP-3-O-acylglucosamine N-acyltransferase OS=Aggregatibacter aphrophilus OX=732 GN=lpxD PE=3 SV=1 [A0A336N798_AGGAP,A0A3M6P1Z6_AGGAP,A0A448F657_AGGAP]	0.683985	0.613348	2.9932	0.0652872	HK83 wildtype	HK83 mut	0.661523	0.554342	2.21656	0.0677468	CCUG11575 WT	CCUG11575 Mut
A0A336N7A6_AGGAP;A0A3M6PHQ3_AGGAP;A0A448F8F5_AGGAP	3	3	2.978	Aggregatibacter aphrophilus	Serine transporter OS=Aggregatibacter aphrophilus OX=732 GN=sdaC PE=4 SV=1 [A0A336N7A6_AGGAP,A0A3M6PHQ3_AGGAP,A0A448F8F5_AGGAP]	0.541088	0.547392	1.98746	0.0854013	HK83 wildtype	HK83 mut	0.208419	0.298366	1.68157	0.221969	CCUG11575 Mut	CCUG11575 WT
A0A336N7B9_AGGAP;A0A369ZBB4_AGGAP;A0A3M6P204_AGGAP;A0A448F619_AGGAP	4	4	3.977	Aggregatibacter aphrophilus	Na(+)/dicarboxylate symporter OS=Aggregatibacter aphrophilus OX=732 GN=sdcS_1 PE=4 SV=1 [A0A336N7B9_AGGAP,A0A369ZBB4_AGGAP,A0A3M6P204_AGGAP,A0A448F619_AGGAP]	0.919653	0.717718	1.74057	0.0509197	HK83 wildtype	HK83 mut	0.524484	0.476767	1.11427	0.0885436	CCUG11575 WT	CCUG11575 Mut
A0A336N7E7_AGGAP;A0A3M6PLD6_AGGAP;A0A448F9U6_AGGAP	9	4	11.925	Aggregatibacter aphrophilus	6,7-dimethyl-8-ribityllumazine synthase OS=Aggregatibacter aphrophilus OX=732 GN=ribH PE=3 SV=1 [A0A336N7E7_AGGAP,A0A448F9U6_AGGAP]	0.846521	0.685242	1.83676	0.0533989	HK83 wildtype	HK83 mut	0.459557	0.438925	1.90805	0.102974	CCUG11575 WT	CCUG11575 Mut
A0A336N7F5_AGGAP;A0A3M6PN45_AGGAP;A0A448F6D0_AGGAP	6	6	5.974	Aggregatibacter aphrophilus	Nitrate/nitrite response regulator protein narL OS=Aggregatibacter aphrophilus OX=732 GN=narL PE=4 SV=1 [A0A336N7F5_AGGAP,A0A3M6PN45_AGGAP,A0A448F6D0_AGGAP]	0.657252	0.598959	1.92255	0.0682407	HK83 wildtype	HK83 mut	0.727954	0.59228	1.87687	0.0610995	CCUG11575 WT	CCUG11575 Mut
A0A336N7G3_AGGAP;A0A3M6PH39_AGGAP;A0A448F683_AGGAP;A0A369ZAQ8_AGGAP	6	6	5.95	Aggregatibacter aphrophilus	tRNA-specific 2-thiouridylase MnmA OS=Aggregatibacter aphrophilus OX=732 GN=mnmA PE=3 SV=1 [A0A336N7G3_AGGAP,A0A3M6PH39_AGGAP,A0A448F683_AGGAP]	0.0702844	0.23628	1.6003	0.454994	HK83 wildtype	HK83 mut	0.43217	0.422186	1.32269	0.110268	CCUG11575 WT	CCUG11575 Mut
A0A336N7H3_AGGAP;A0A3M6P253_AGGAP;A0A448F5Y6_AGGAP	45	4	59.655	Aggregatibacter aphrophilus	Elongation factor G OS=Aggregatibacter aphrophilus OX=732 GN=fusA PE=3 SV=1 [A0A336N7H3_AGGAP,A0A3M6P253_AGGAP,A0A448F5Y6_AGGAP]	0.612608	0.580054	1.26432	0.0739387	HK83 wildtype	HK83 mut	0.00782313	0.0426329	1.87861	0.900707	CCUG11575 WT	CCUG11575 Mut
A0A336N7H8_AGGAP;A0A448F9D7_AGGAP	11	2	13.934	Aggregatibacter aphrophilus	30S ribosomal protein S8 OS=Aggregatibacter aphrophilus OX=732 GN=rpsH PE=3 SV=1 [A0A336N7H8_AGGAP,A0A448F9D7_AGGAP]	0.140168	0.329482	1.69021	0.299661	HK83 wildtype	HK83 mut	0.00673644	0.0392306	2.26269	0.917836	CCUG11575 WT	CCUG11575 Mut
A0A336N7K5_AGGAP;A0A369Z9D7_AGGAP;A0A3M6P5P5_AGGAP;A0A3S4S386_AGGAP;A0A5D0EPF4_AGGAC;A0A5D0L2I2_AGGAC;H0KHC8_AGGAC;X2JWZ7_AGGAC	2	2	1.986	Aggregatibacter aphrophilus	Uncharacterized protease yhbU OS=Aggregatibacter aphrophilus OX=732 GN=yhbU PE=4 SV=1 [A0A336N7K5_AGGAP,A0A369Z9D7_AGGAP,A0A3M6P5P5_AGGAP,A0A3S4S386_AGGAP]	0.421253	0.484371	1.06815	0.113411	HK83 wildtype	HK83 mut	0.0761341	0.174031	2.77742	0.436108	CCUG11575 WT	CCUG11575 Mut
A0A336N7L2_AGGAP;A0A369ZG67_AGGAP;A0A3M6NRY1_AGGAP;A0A448F9I1_AGGAP	2	2	1.987	Aggregatibacter aphrophilus	Uncharacterized protein OS=Aggregatibacter aphrophilus OX=732 GN=NCTC5908_01636 PE=4 SV=1	0.00758066	0.0736146	2.71458	0.904491	HK83 wildtype	HK83 mut	0.38882	0.396704	2.29078	0.123645	CCUG11575 WT	CCUG11575 Mut
A0A336N7M0_AGGAP;A0A369ZDX2_AGGAP;A0A3M6P4V7_AGGAP;A0A3S4QBV5_AGGAP	2	2	1.994	Aggregatibacter aphrophilus	Multifunctional fusion protein OS=Aggregatibacter aphrophilus OX=732 GN=trpC PE=3 SV=1 [A0A336N7M0_AGGAP,A0A369ZDX2_AGGAP,A0A3M6P4V7_AGGAP,A0A3S4QBV5_AGGAP]	0.53295	0.542937	1.74173	0.0869163	HK83 wildtype	HK83 mut	0.600656	0.52244	2.24235	0.0756413	CCUG11575 WT	CCUG11575 Mut
A0A336N7P3_AGGAP;A0A3M6P5P9_AGGAP;A0A448F8A3_AGGAP	9	7	8.921	Aggregatibacter aphrophilus	ABC transporter arginine-binding protein OS=Aggregatibacter aphrophilus OX=732 GN=artI_1 PE=3 SV=1 [A0A336N7P3_AGGAP,A0A3M6P5P9_AGGAP,A0A448F8A3_AGGAP]	0.928068	0.72161	2.48146	0.0507365	HK83 wildtype	HK83 mut	0.00123157	0.0150663	3.25509	0.996729	CCUG11575 WT	CCUG11575 Mut
A0A336N7Q5_AGGAP;A0A3M6P5R0_AGGAP;A0A3S4PXZ2_AGGAP	10	10	10.907	Aggregatibacter aphrophilus	Carbon starvation protein A OS=Aggregatibacter aphrophilus OX=732 GN=cstA PE=4 SV=1 [A0A336N7Q5_AGGAP,A0A3M6P5R0_AGGAP,A0A3S4PXZ2_AGGAP]	0.0570909	0.213821	1.79098	0.504645	HK83 wildtype	HK83 mut	0.930915	0.690741	1.2065	0.0506791	CCUG11575 WT	CCUG11575 Mut
A0A336N7R2_AGGAP;A0A369Z8X5_AGGAP;A0A3M6P5R5_AGGAP;A0A3S4QRB7_AGGAP	2	2	1.967	Aggregatibacter aphrophilus	UDP-N-acetylmuramoylalanine--D-glutamate ligase OS=Aggregatibacter aphrophilus OX=732 GN=murD PE=3 SV=1 [A0A336N7R2_AGGAP,A0A3S4QRB7_AGGAP]	0.984578	0.734679	2.49693	0.0500337	HK83 wildtype	HK83 mut	0.288672	0.352686	1.91711	0.166648	CCUG11575 WT	CCUG11575 Mut
A0A336N7T3_AGGAP;A0A3S4PSI7_AGGAP	11	3	14.896	Aggregatibacter aphrophilus	GTP-binding protein TypA/BipA homolog OS=Aggregatibacter aphrophilus OX=732 GN=typA PE=4 SV=1 [A0A336N7T3_AGGAP,A0A3S4PSI7_AGGAP]	0.892185	0.705829	1.93485	0.0516624	HK83 wildtype	HK83 mut	0.392944	0.39863	2.15259	0.122264	CCUG11575 WT	CCUG11575 Mut
A0A336N7U0_AGGAP;A0A3M6P5I2_AGGAP;A0A448F7R1_AGGAP	11	5	13.953	Aggregatibacter aphrophilus	Citrate lyase subunit beta OS=Aggregatibacter aphrophilus OX=732 GN=citE PE=3 SV=1 [A0A336N7U0_AGGAP,A0A3M6P5I2_AGGAP,A0A448F7R1_AGGAP]	0.324252	0.459515	1.51465	0.148963	HK83 mut	HK83 wildtype	0.875766	0.669872	1.3499	0.0522135	CCUG11575 WT	CCUG11575 Mut
A0A336N7U5_AGGAP;A0A3M6NQW9_AGGAP;A0A3S4S2K7_AGGAP	4	4	3.963	Aggregatibacter aphrophilus	Bifunctional phosphatase/peptidyl-prolyl cis-trans isomerase OS=Aggregatibacter aphrophilus OX=732 GN=NCTC5908_00948 PE=4 SV=1 [A0A336N7U5_AGGAP,A0A3M6NQW9_AGGAP,A0A3S4S2K7_AGGAP]	0.0146758	0.106665	1.9361	0.805192	HK83 wildtype	HK83 mut	0.00563273	0.0352376	2.09475	0.935566	CCUG11575 WT	CCUG11575 Mut
A0A336N7Z2_AGGAP;A0A5D0KNI4_AGGAC;G4A7J7_AGGAC;H0KD93_AGGAC;X2JVX7_AGGAC	5	5	6.977	Aggregatibacter aphrophilus	Translation initiation factor IF-3 OS=Aggregatibacter aphrophilus OX=732 GN=infC PE=3 SV=1	0.394655	0.477052	1.78546	0.121698	HK83 wildtype	HK83 mut	0.0631696	0.15577	2.39441	0.480408	CCUG11575 WT	CCUG11575 Mut
A0A336N801_AGGAP;A0A3M6NI81_AGGAP;A0A3S4S3G1_AGGAP;A0A5D0L198_AGGAC;X2JRY7_AGGAC	4	4	4.95	Aggregatibacter aphrophilus	Biotin carboxyl carrier protein of acetyl-CoA carboxylase OS=Aggregatibacter aphrophilus OX=732 GN=accB PE=4 SV=1 [A0A336N801_AGGAP,A0A3M6NI81_AGGAP,A0A3S4S3G1_AGGAP]	0.960107	0.734679	1.58183	0.0502259	HK83 wildtype	HK83 mut	0.331127	0.372648	2.96051	0.145891	CCUG11575 WT	CCUG11575 Mut
A0A336N830_AGGAP;A0A3M6P5S4_AGGAP;A0A3S4QAQ4_AGGAP;G4A8S1_AGGAC;H0KFP5_AGGAC	6	6	6.978	Aggregatibacter aphrophilus	Phosphoheptose isomerase OS=Aggregatibacter aphrophilus OX=732 GN=gmhA PE=3 SV=1 [A0A336N830_AGGAP,A0A3M6P5S4_AGGAP,A0A3S4QAQ4_AGGAP]	0.0166242	0.112837	2.26905	0.781992	HK83 wildtype	HK83 mut	0.944395	0.697038	1.45138	0.0504394	CCUG11575 WT	CCUG11575 Mut
A0A336N880_AGGAP;A0A3M6P5N5_AGGAP;A0A3S4RH53_AGGAP	2	2	1.991	Aggregatibacter aphrophilus	Inner membrane protein ybhI OS=Aggregatibacter aphrophilus OX=732 GN=ybhI PE=4 SV=1 [A0A336N880_AGGAP,A0A3M6P5N5_AGGAP,A0A3S4RH53_AGGAP]	0.743133	0.640005	1.01408	0.0598337	HK83 wildtype	HK83 mut	0.913062	0.684017	1.00579	0.0510777	CCUG11575 Mut	CCUG11575 WT
A0A336N891_AGGAP;A0A3M6PLQ3_AGGAP;A0A448F7I2_AGGAP;X2JWY0_AGGAC	4	4	3.944	Aggregatibacter aphrophilus	Cytidylate kinase OS=Aggregatibacter aphrophilus OX=732 GN=cmk PE=3 SV=1 [A0A336N891_AGGAP,A0A3M6PLQ3_AGGAP,A0A448F7I2_AGGAP]	0.649694	0.594419	2.12004	0.0691356	HK83 wildtype	HK83 mut	0.00103133	0.0136428	1.66811	0.997978	CCUG11575 WT	CCUG11575 Mut
A0A336N895_AGGAP;A0A369Z3K6_AGGAP;A0A3M6P637_AGGAP;A0A448F7A3_AGGAP;A0A5D0EMU5_AGGAC;G4A895_AGGAC;H0KGW3_AGGAC	4	3	3.96	Aggregatibacter aphrophilus	Peptide chain release factor 3 OS=Aggregatibacter aphrophilus OX=732 GN=prfC PE=3 SV=1 [A0A336N895_AGGAP,A0A369Z3K6_AGGAP,A0A3M6P637_AGGAP,A0A448F7A3_AGGAP,A0A5D0EMU5_AGGAC,G4A895_AGGAC,H0KGW3_AGGAC]	0.636965	0.58997	1.8815	0.0707055	HK83 wildtype	HK83 mut	0.00496312	0.0325716	1.96152	0.946364	CCUG11575 WT	CCUG11575 Mut
A0A336N8A4_AGGAP;A0A3M6NR04_AGGAP;A0A3S4S3Y9_AGGAP	2	2	1.991	Aggregatibacter aphrophilus	3-deoxy-D-manno-octulosonic acid transferase OS=Aggregatibacter aphrophilus OX=732 GN=waaA PE=3 SV=1 [A0A336N8A4_AGGAP,A0A3M6NR04_AGGAP,A0A3S4S3Y9_AGGAP]	0.41642	0.483952	1.315	0.114849	HK83 wildtype	HK83 mut	0.680874	0.565577	1.62325	0.0656144	CCUG11575 WT	CCUG11575 Mut
A0A336N8B4_AGGAP;A0A369Z8G8_AGGAP;A0A3M6PEK8_AGGAP;A0A448F7E8_AGGAP	3	3	2.991	Aggregatibacter aphrophilus	Hydroxyacylglutathione hydrolase OS=Aggregatibacter aphrophilus OX=732 GN=NCTC5908_02511 PE=4 SV=1 [A0A336N8B4_AGGAP,A0A369Z8G8_AGGAP,A0A3M6PEK8_AGGAP,A0A448F7E8_AGGAP]	0.489972	0.518826	1.48901	0.0957572	HK83 wildtype	HK83 mut	1.94011e-05	0.00253446	3.54896	1	CCUG11575 WT	CCUG11575 Mut
A0A336N8J7_AGGAP;A0A369Z721_AGGAP;A0A3M6NRD1_AGGAP;A0A3S4PYX5_AGGAP	9	9	9.951	Aggregatibacter aphrophilus	Tryptophan--tRNA ligase OS=Aggregatibacter aphrophilus OX=732 GN=trpS PE=3 SV=1 [A0A336N8J7_AGGAP,A0A369Z721_AGGAP,A0A3M6NRD1_AGGAP,A0A3S4PYX5_AGGAP]	0.0521858	0.205145	2.13104	0.52622	HK83 wildtype	HK83 mut	6.02942e-06	0.00179847	2.77577	1	CCUG11575 WT	CCUG11575 Mut
A0A336N8K6_AGGAP;A0A3M6NRF0_AGGAP;A0A3S4PTC9_AGGAP	10	6	11.947	Aggregatibacter aphrophilus	Murein hydrolase activator NlpD OS=Aggregatibacter aphrophilus OX=732 GN=nlpD PE=4 SV=1 [A0A336N8K6_AGGAP,A0A3M6NRF0_AGGAP,A0A3S4PTC9_AGGAP]	0.222831	0.399262	1.57827	0.20995	HK83 wildtype	HK83 mut	0.0117612	0.0553331	1.89276	0.843051	CCUG11575 WT	CCUG11575 Mut
A0A336N8K7_AGGAP;A0A369Z553_AGGAP;A0A3M6NRE9_AGGAP;A0A448F9V6_AGGAP	3	3	2.953	Aggregatibacter aphrophilus	2-C-methyl-D-erythritol 4-phosphate cytidylyltransferase OS=Aggregatibacter aphrophilus OX=732 GN=ispD PE=3 SV=1 [A0A336N8K7_AGGAP,A0A369Z553_AGGAP,A0A3M6NRE9_AGGAP,A0A448F9V6_AGGAP]	0.0117006	0.093681	5.6924	0.843881	HK83 wildtype	HK83 mut	0.00240619	0.0212823	3.58425	0.984735	CCUG11575 WT	CCUG11575 Mut
A0A336N8L7_AGGAP;A0A3S4Q5J6_AGGAP	2	2	1.978	Aggregatibacter aphrophilus	RNA polymerase sigma factor OS=Aggregatibacter aphrophilus OX=732 GN=rpoE PE=3 SV=1 [A0A336N8L7_AGGAP,A0A3S4Q5J6_AGGAP]	0.0477095	0.194769	47.35	0.547757	HK83 wildtype	HK83 mut	0.648446	0.547744	2.99397	0.069286	CCUG11575 WT	CCUG11575 Mut
A0A336N8N6_AGGAP;A0A3M6P5V9_AGGAP;A0A3S4PZE9_AGGAP	5	5	4.981	Aggregatibacter aphrophilus	Amidophosphoribosyltransferase OS=Aggregatibacter aphrophilus OX=732 GN=purF PE=3 SV=1 [A0A336N8N6_AGGAP,A0A3M6P5V9_AGGAP,A0A3S4PZE9_AGGAP]	0.0946234	0.270769	3.35215	0.385692	HK83 wildtype	HK83 mut	5.33873e-05	0.00346824	3.71626	1	CCUG11575 WT	CCUG11575 Mut
A0A336N8V0_AGGAP;A0A369Z9P1_AGGAP;A0A448F965_AGGAP	2	2	1.994	Aggregatibacter aphrophilus	Diaminopimelate decarboxylase OS=Aggregatibacter aphrophilus OX=732 GN=lysA PE=3 SV=1 [A0A336N8V0_AGGAP,A0A369Z9P1_AGGAP,A0A448F965_AGGAP]	0.437498	0.492789	1.01766	0.108785	HK83 mut	HK83 wildtype	0.81098	0.638329	1.77989	0.0552028	CCUG11575 WT	CCUG11575 Mut
A0A336N8X7_AGGAP;A0A3M6PIN8_AGGAP;A0A448F981_AGGAP	7	7	6.962	Aggregatibacter aphrophilus	Aerotaxis receptor OS=Aggregatibacter aphrophilus OX=732 GN=aer PE=4 SV=1 [A0A336N8X7_AGGAP,A0A3M6PIN8_AGGAP,A0A448F981_AGGAP]	0.156873	0.347403	1.75941	0.276563	HK83 mut	HK83 wildtype	0.229222	0.314527	1.28604	0.204968	CCUG11575 Mut	CCUG11575 WT
A0A336N8Y4_AGGAP;A0A369ZAM5_AGGAP;A0A3M6NLW7_AGGAP;A0A3S4TQ40_AGGAP;A0A5D0DM99_AGGAC;X2JR18_AGGAC	6	6	5.962	Aggregatibacter aphrophilus	4-hydroxy-3-methylbut-2-en-1-yl diphosphate synthase (flavodoxin) OS=Aggregatibacter aphrophilus OX=732 GN=ispG PE=3 SV=1 [A0A336N8Y4_AGGAP,A0A369ZAM5_AGGAP,A0A3M6NLW7_AGGAP,A0A3S4TQ40_AGGAP]	0.00170726	0.0349281	2.40806	0.992702	HK83 wildtype	HK83 mut	0.783006	0.623253	1.81563	0.0569162	CCUG11575 WT	CCUG11575 Mut
A0A336N8Z1_AGGAP;A0A369ZIC0_AGGAP;A0A3M6PDR6_AGGAP;A0A3S4QAE6_AGGAP;A0A1X1GZN3_STROR;A0A2N6P4Y8_STROR	7	5	7.969	Aggregatibacter aphrophilus	UDP-glucose 4-epimerase OS=Aggregatibacter aphrophilus OX=732 GN=galE PE=3 SV=1 [A0A336N8Z1_AGGAP,A0A369ZIC0_AGGAP,A0A3M6PDR6_AGGAP,A0A3S4QAE6_AGGAP]	0.068289	0.232283	1.43889	0.461832	HK83 wildtype	HK83 mut	0.419047	0.413656	1.53751	0.114064	CCUG11575 WT	CCUG11575 Mut
A0A336N8Z5_AGGAP;A0A3M6P465_AGGAP;A0A3S4QB82_AGGAP;A0A5D0EIX4_AGGAC	18	2	24.834	Aggregatibacter aphrophilus	50S ribosomal protein L2 OS=Aggregatibacter aphrophilus OX=732 GN=rplB PE=3 SV=1 [A0A336N8Z5_AGGAP,A0A3M6P465_AGGAP,A0A3S4QB82_AGGAP,A0A5D0EIX4_AGGAC]	0.954545	0.7331	1.78381	0.0502934	HK83 wildtype	HK83 mut	0.832543	0.649944	1.51919	0.0540599	CCUG11575 WT	CCUG11575 Mut
A0A336N950_AGGAP;A0A3S4RGY1_AGGAP	2	2	1.994	Aggregatibacter aphrophilus	50S ribosomal protein L3 glutamine methyltransferase OS=Aggregatibacter aphrophilus OX=732 GN=prmB PE=3 SV=1 [A0A336N950_AGGAP,A0A3S4RGY1_AGGAP]	0.371938	0.467237	1.25601	0.129566	HK83 wildtype	HK83 mut	0.517058	0.472302	1.7505	0.0900156	CCUG11575 WT	CCUG11575 Mut
A0A336N956_AGGAP;A0A369ZAH4_AGGAP;A0A3M6PGS1_AGGAP;A0A448F913_AGGAP	2	2	1.972	Aggregatibacter aphrophilus	Thymidine kinase OS=Aggregatibacter aphrophilus OX=732 GN=tdk PE=3 SV=1 [A0A336N956_AGGAP,A0A369ZAH4_AGGAP,A0A3M6PGS1_AGGAP,A0A448F913_AGGAP]	0.0116862	0.093681	4.552	0.844078	HK83 wildtype	HK83 mut	0.245054	0.322228	3.14128	0.193441	CCUG11575 WT	CCUG11575 Mut
A0A336N9C7_AGGAP;A0A448F933_AGGAP	22	5	23.892	Aggregatibacter aphrophilus	Uncharacterized protein conserved in bacteria OS=Aggregatibacter aphrophilus OX=732 GN=NCTC5908_02730 PE=4 SV=1 [A0A336N9C7_AGGAP,A0A448F933_AGGAP]	0.0125904	0.0976293	1.56613	0.831874	HK83 wildtype	HK83 mut	0.0325591	0.103702	1.84883	0.638196	CCUG11575 WT	CCUG11575 Mut
A0A336N9D5_AGGAP;A0A369ZBT5_AGGAP;A0A3M6NLY3_AGGAP;A0A448F904_AGGAP;G4AB12_AGGAC;H0KC72_AGGAC	8	5	9.944	Aggregatibacter aphrophilus	Putative kinase inhibitor protein OS=Aggregatibacter aphrophilus OX=732 GN=NCTC5908_02740 PE=4 SV=1 [A0A336N9D5_AGGAP,A0A369ZBT5_AGGAP,A0A3M6NLY3_AGGAP,A0A448F904_AGGAP]	0.704026	0.622638	1.18725	0.0632793	HK83 wildtype	HK83 mut	0.0438251	0.124688	1.57105	0.568099	CCUG11575 WT	CCUG11575 Mut
A0A336N9H3_AGGAP;A0A3M6NR01_AGGAP;A0A448F951_AGGAP;G4A9G2_AGGAC;H0KDE6_AGGAC	3	3	2.991	Aggregatibacter aphrophilus	Gamma-glutamylputrescine oxidoreductase OS=Aggregatibacter aphrophilus OX=732 GN=puuB PE=4 SV=1 [A0A336N9H3_AGGAP,A0A3M6NR01_AGGAP,A0A448F951_AGGAP]	0.388953	0.474187	2.594	0.1236	HK83 wildtype	HK83 mut	0.244962	0.322228	2.02505	0.193504	CCUG11575 WT	CCUG11575 Mut
A0A336N9I4_AGGAP;A0A369ZBJ2_AGGAP;A0A3M6P4Z6_AGGAP;A0A3S4S4K8_AGGAP	3	3	3.987	Aggregatibacter aphrophilus	Formate dehydrogenase-O subunit beta OS=Aggregatibacter aphrophilus OX=732 GN=fdoH_2 PE=4 SV=1 [A0A336N9I4_AGGAP,A0A369ZBJ2_AGGAP,A0A3M6P4Z6_AGGAP,A0A3S4S4K8_AGGAP]	0.00664546	0.0670785	6.21936	0.919287	HK83 wildtype	HK83 mut	0.000148271	0.00564313	2.47526	0.999999	CCUG11575 WT	CCUG11575 Mut
A0A336N9M9_AGGAP;A0A3M6PJ45_AGGAP;A0A448F9K2_AGGAP	8	5	7.87	Aggregatibacter aphrophilus	Putrescine-binding periplasmic protein OS=Aggregatibacter aphrophilus OX=732 GN=potD_2 PE=3 SV=1 [A0A336N9M9_AGGAP,A0A3M6PJ45_AGGAP,A0A448F9K2_AGGAP]	0.841104	0.683473	2.91755	0.0536477	HK83 wildtype	HK83 mut	0.000146555	0.00563474	5.14071	0.999999	CCUG11575 WT	CCUG11575 Mut
A0A336N9N4_AGGAP;A0A3M6PK72_AGGAP;A0A448F8Y5_AGGAP;G4A6N8_AGGAC	8	7	9.893	Aggregatibacter aphrophilus	Uridine phosphorylase OS=Aggregatibacter aphrophilus OX=732 GN=udp PE=3 SV=1 [A0A336N9N4_AGGAP,A0A3M6PK72_AGGAP,A0A448F8Y5_AGGAP]	0.672596	0.60744	1.02112	0.0665059	HK83 wildtype	HK83 mut	0.0596196	0.149362	2.12549	0.49425	CCUG11575 WT	CCUG11575 Mut
A0A336N9P7_AGGAP;A0A3M6PID7_AGGAP;A0A448F978_AGGAP	3	3	2.991	Aggregatibacter aphrophilus	Ubiquinone/menaquinone biosynthesis C-methyltransferase UbiE OS=Aggregatibacter aphrophilus OX=732 GN=ubiE PE=3 SV=1 [A0A336N9P7_AGGAP,A0A448F978_AGGAP]	0.00604021	0.0634917	2.27159	0.928996	HK83 wildtype	HK83 mut	0.0509563	0.136081	2.068	0.531948	CCUG11575 WT	CCUG11575 Mut
A0A336N9U8_AGGAP;A0A3M6P2H9_AGGAP;A0A3S4PTL5_AGGAP	4	4	4.978	Aggregatibacter aphrophilus	50S ribosomal protein L20 OS=Aggregatibacter aphrophilus OX=732 GN=rplT PE=3 SV=1 [A0A336N9U8_AGGAP,A0A3M6P2H9_AGGAP,A0A3S4PTL5_AGGAP]	0.859722	0.691015	1.44548	0.0528312	HK83 wildtype	HK83 mut	0.534866	0.483637	1.21476	0.0865553	CCUG11575 WT	CCUG11575 Mut
A0A336N9V9_AGGAP;A0A3M6P5N4_AGGAP;A0A3S4S396_AGGAP;A0A5D0FMA6_AGGAC;X2JSN9_AGGAC	8	8	7.921	Aggregatibacter aphrophilus	UDP-N-acetylmuramate--L-alanine ligase OS=Aggregatibacter aphrophilus OX=732 GN=murC PE=3 SV=1 [A0A336N9V9_AGGAP,A0A3M6P5N4_AGGAP,A0A3S4S396_AGGAP]	0.125274	0.313039	2.53888	0.323451	HK83 wildtype	HK83 mut	0.260993	0.333806	2.27637	0.182881	CCUG11575 WT	CCUG11575 Mut
A0A336NA76_AGGAP;A0A3M6NRM2_AGGAP;A0A448F9N7_AGGAP	4	4	4.949	Aggregatibacter aphrophilus	N-acetyl-D-glucosamine kinase OS=Aggregatibacter aphrophilus OX=732 GN=nagK PE=4 SV=1 [A0A336NA76_AGGAP,A0A3M6NRM2_AGGAP,A0A448F9N7_AGGAP]	0.638894	0.590256	2.14948	0.0704625	HK83 wildtype	HK83 mut	0.00107172	0.0139245	2.71365	0.99775	CCUG11575 WT	CCUG11575 Mut
A0A336NAF2_AGGAP;A0A369Z7R0_AGGAP;A0A3S4RGZ3_AGGAP	2	2	1.957	Aggregatibacter aphrophilus	Chorismate synthase OS=Aggregatibacter aphrophilus OX=732 GN=aroC PE=3 SV=1 [A0A336NAF2_AGGAP,A0A369Z7R0_AGGAP,A0A3S4RGZ3_AGGAP]	0.0317836	0.156846	2.01854	0.643769	HK83 wildtype	HK83 mut	0.000251566	0.00718087	4.28509	0.999989	CCUG11575 WT	CCUG11575 Mut
A0A336NAF9_AGGAP;A0A369Z8R8_AGGAP;A0A3M6NR44_AGGAP;A0A448F9Q4_AGGAP;A0A5D0ELJ7_AGGAC;A0A5D0KPL5_AGGAC;X2JMD8_AGGAC	2	2	1.969	Aggregatibacter aphrophilus	Electron transport protein yccM OS=Aggregatibacter aphrophilus OX=732 GN=yccM PE=4 SV=1 [A0A336NAF9_AGGAP,A0A369Z8R8_AGGAP,A0A3M6NR44_AGGAP,A0A448F9Q4_AGGAP]	0.069686	0.234469	3.50393	0.457022	HK83 wildtype	HK83 mut	0.417155	0.412869	2.85031	0.114629	CCUG11575 WT	CCUG11575 Mut
A0A336NAQ0_AGGAP;A0A3M6P6Q9_AGGAP;A0A448F901_AGGAP	2	2	1.994	Aggregatibacter aphrophilus	ATP-dependent protease subunit HslV OS=Aggregatibacter aphrophilus OX=732 GN=hslV PE=3 SV=1 [A0A336NAQ0_AGGAP,A0A3M6P6Q9_AGGAP,A0A448F901_AGGAP]	0.222331	0.398833	1.88377	0.210348	HK83 wildtype	HK83 mut	0.204075	0.295821	2.5061	0.225824	CCUG11575 WT	CCUG11575 Mut
A0A336NAS0_AGGAP;A0A3M6PHN6_AGGAP;A0A448F8H6_AGGAP	10	9	11.918	Aggregatibacter aphrophilus	Ribosome-binding ATPase YchF OS=Aggregatibacter aphrophilus OX=732 GN=engD PE=3 SV=1 [A0A336NAS0_AGGAP,A0A3M6PHN6_AGGAP,A0A448F8H6_AGGAP]	0.0828938	0.255104	1.68676	0.416199	HK83 wildtype	HK83 mut	0.000291623	0.00773806	2.40112	0.999979	CCUG11575 WT	CCUG11575 Mut
A0A336NAX8_AGGAP;A0A3S4S3M1_AGGAP	4	4	3.986	Aggregatibacter aphrophilus	KHG/KDPG aldolase OS=Aggregatibacter aphrophilus OX=732 GN=eda PE=4 SV=1 [A0A336NAX8_AGGAP,A0A3S4S3M1_AGGAP]	0.0178757	0.116489	2.14458	0.767901	HK83 wildtype	HK83 mut	0.00536924	0.0342313	2.01388	0.939819	CCUG11575 WT	CCUG11575 Mut
A0A336NAZ7_AGGAP;A0A448F8L2_AGGAP;A0A142FZF4_AGGAC;A0A5D0L896_AGGAC;G4A659_AGGAC;X2JP23_AGGAC	3	3	2.964	Aggregatibacter aphrophilus	Outer membrane protein assembly factor BamD OS=Aggregatibacter aphrophilus OX=732 GN=bamD PE=3 SV=1 [A0A336NAZ7_AGGAP,A0A448F8L2_AGGAP]	0.470556	0.508567	1.8131	0.100264	HK83 wildtype	HK83 mut	0.0284141	0.0951655	1.22779	0.669364	CCUG11575 WT	CCUG11575 Mut
A0A336NAZ9_AGGAP;A0A369Z8Q8_AGGAP;A0A3M6NR54_AGGAP;A0A448F9P0_AGGAP	3	3	2.984	Aggregatibacter aphrophilus	Xanthine phosphoribosyltransferase OS=Aggregatibacter aphrophilus OX=732 GN=gpt PE=3 SV=1 [A0A336NAZ9_AGGAP,A0A369Z8Q8_AGGAP,A0A3M6NR54_AGGAP,A0A448F9P0_AGGAP]	0.566372	0.557866	1.19884	0.0809846	HK83 wildtype	HK83 mut	0.731158	0.593861	1.2345	0.0608249	CCUG11575 WT	CCUG11575 Mut
A0A336NBD8_AGGAP;A0A369Z468_AGGAP;A0A3M6PNI7_AGGAP;A0A3S4TZV4_AGGAP	2	2	1.994	Aggregatibacter aphrophilus	Trk system potassium uptake protein trkA OS=Aggregatibacter aphrophilus OX=732 GN=trkA PE=4 SV=1 [A0A336NBD8_AGGAP,A0A369Z468_AGGAP,A0A3M6PNI7_AGGAP,A0A3S4TZV4_AGGAP]	0.0113989	0.0924294	2.52301	0.848039	HK83 wildtype	HK83 mut	0.738169	0.597111	1.95018	0.0602379	CCUG11575 WT	CCUG11575 Mut
A0A336NBU6_AGGAP;A0A3S4S356_AGGAP;G4A990_AGGAC;H0KHE0_AGGAC;X2JRY0_AGGAC	2	2	1.989	Aggregatibacter aphrophilus	Uncharacterized protein OS=Aggregatibacter aphrophilus OX=732 GN=NCTC5908_02348 PE=4 SV=1 [A0A336NBU6_AGGAP,A0A3S4S356_AGGAP,G4A990_AGGAC,H0KHE0_AGGAC,X2JRY0_AGGAC]	0.587597	0.569761	1.2588	0.0775939	HK83 wildtype	HK83 mut	0.622731	0.534218	1.27659	0.0725574	CCUG11575 WT	CCUG11575 Mut
A0A336NBV7_AGGAP;A0A3M6P218_AGGAP;A0A3S5ECQ3_AGGAP;A0A369Z7Q4_AGGAP	7	7	6.9	Aggregatibacter aphrophilus	Phosphate transport regulator (Distant homolog of PhoU) OS=Aggregatibacter aphrophilus OX=732 GN=NCTC5908_02358 PE=4 SV=1 [A0A336NBV7_AGGAP,A0A3M6P218_AGGAP,A0A3S5ECQ3_AGGAP]	0.542688	0.547902	1.96116	0.0851089	HK83 wildtype	HK83 mut	0.107086	0.211684	2.18272	0.357793	CCUG11575 WT	CCUG11575 Mut
A0A336NBZ3_AGGAP;A0A3S4U0Y5_AGGAP;REV_sp|P35207|SKI2_YEAST;REV_tr|A7A1S3|A7A1S3_YEAS7;REV_tr|B3RHR3|B3RHR3_YEAS1;REV_tr|C7GXK2|C7GXK2_YEAS2;REV_tr|C8ZE07|C8ZE07_YEAS8;REV_tr|G2WJL3|G2WJL3_YEASK;REV_tr|N1NYS9|N1NYS9_YEASC	6	6	6.961	Aggregatibacter aphrophilus	Uridine kinase OS=Aggregatibacter aphrophilus OX=732 GN=udk PE=3 SV=1 [A0A336NBZ3_AGGAP,A0A3S4U0Y5_AGGAP]	0.00500656	0.0572643	1.71905	0.945665	HK83 wildtype	HK83 mut	0.0144233	0.0634874	1.8583	0.808318	CCUG11575 WT	CCUG11575 Mut
A0A336NCI0_AGGAP;A0A3M6NGS7_AGGAP;A0A3S5ECX6_AGGAP	3	3	2.973	Aggregatibacter aphrophilus	H+/gluconate symporter and related permeases OS=Aggregatibacter aphrophilus OX=732 GN=NCTC5908_00438 PE=4 SV=1 [A0A336NCI0_AGGAP,A0A3M6NGS7_AGGAP,A0A3S5ECX6_AGGAP]	0.466384	0.506795	1.40416	0.101278	HK83 wildtype	HK83 mut	0.479161	0.452342	1.07995	0.0982238	CCUG11575 Mut	CCUG11575 WT
A0A336NCI8_AGGAP;A0A3M6NGT8_AGGAP;A0A3S4QCJ3_AGGAP	4	3	3.98	Aggregatibacter aphrophilus	GTPase Obg OS=Aggregatibacter aphrophilus OX=732 GN=obgE PE=3 SV=1 [A0A336NCI8_AGGAP,A0A3M6NGT8_AGGAP,A0A3S4QCJ3_AGGAP]	0.200678	0.381648	1.75249	0.228918	HK83 wildtype	HK83 mut	0.02143	0.080608	2.01809	0.730974	CCUG11575 WT	CCUG11575 Mut
A0A336NCJ7_AGGAP;A0A3M6NGU3_AGGAP;A0A448FBH0_AGGAP	5	5	4.985	Aggregatibacter aphrophilus	Dye resistance protein OS=Aggregatibacter aphrophilus OX=732 GN=arcA PE=4 SV=1 [A0A336NCJ7_AGGAP,A0A3M6NGU3_AGGAP,A0A448FBH0_AGGAP]	0.521355	0.537548	2.19162	0.0891587	HK83 wildtype	HK83 mut	0.000170328	0.00597617	2.99265	0.999999	CCUG11575 WT	CCUG11575 Mut
A0A336NCL7_AGGAP;A0A3S4RGX3_AGGAP;A0A5D0E3L3_AGGAC;A0A5D0EP86_AGGAC;X2JUX8_AGGAC	2	2	1.994	Aggregatibacter aphrophilus	YcaO-like family OS=Aggregatibacter aphrophilus OX=732 GN=NCTC5908_02472 PE=4 SV=1 [A0A336NCL7_AGGAP,A0A3S4RGX3_AGGAP]	0.0104465	0.0881834	5.53687	0.861461	HK83 wildtype	HK83 mut	0.764927	0.612314	4.58665	0.0581678	CCUG11575 WT	CCUG11575 Mut
A0A336NCM8_AGGAP;A0A448F7T8_AGGAP;A0A369Z8D4_AGGAP	13	13	13.945	Aggregatibacter aphrophilus	Argininosuccinate synthase OS=Aggregatibacter aphrophilus OX=732 GN=argG PE=3 SV=1 [A0A336NCM8_AGGAP,A0A448F7T8_AGGAP]	7.78138e-06	0.00266798	2.05492	1	HK83 wildtype	HK83 mut	0.527275	0.478496	2.21101	0.0880013	CCUG11575 WT	CCUG11575 Mut
A0A336NCN3_AGGAP;A0A3M6NRL5_AGGAP;A0A3S4Q5I3_AGGAP;H0KDG5_AGGAC	9	9	9.874	Aggregatibacter aphrophilus	Serine acetyltransferase OS=Aggregatibacter aphrophilus OX=732 GN=cysE PE=3 SV=1 [A0A336NCN3_AGGAP,A0A3M6NRL5_AGGAP,A0A3S4Q5I3_AGGAP]	0.581554	0.566421	2.83705	0.0785313	HK83 wildtype	HK83 mut	0.00942881	0.0476229	3.08698	0.876297	CCUG11575 WT	CCUG11575 Mut
A0A336NCN7_AGGAP;A0A369ZAQ3_AGGAP;A0A448FC09_AGGAP	2	2	1.994	Aggregatibacter aphrophilus	Exodeoxyribonuclease 7 large subunit OS=Aggregatibacter aphrophilus OX=732 GN=xseA PE=3 SV=1 [A0A336NCN7_AGGAP,A0A448FC09_AGGAP]	0.713581	0.626927	3.56214	0.0623812	HK83 wildtype	HK83 mut	0.976229	0.705597	4.13473	0.0500802	CCUG11575 WT	CCUG11575 Mut
A0A336NCZ0_AGGAP;A0A448F9R7_AGGAP	3	3	4.93	Aggregatibacter aphrophilus	ATP synthase epsilon chain OS=Aggregatibacter aphrophilus OX=732 GN=atpC PE=3 SV=1 [A0A336NCZ0_AGGAP,A0A448F9R7_AGGAP]	0.21281	0.393529	3.28176	0.218186	HK83 wildtype	HK83 mut	0.199365	0.291609	1.8438	0.230133	CCUG11575 WT	CCUG11575 Mut
A0A336ND03_AGGAP;A0A3M6P6Q8_AGGAP;A0A448F963_AGGAP	10	6	9.938	Aggregatibacter aphrophilus	Glucose-6-phosphate 1-dehydrogenase OS=Aggregatibacter aphrophilus OX=732 GN=zwf PE=3 SV=1 [A0A336ND03_AGGAP,A0A3M6P6Q8_AGGAP,A0A448F963_AGGAP]	0.0232154	0.135533	1.83112	0.713967	HK83 wildtype	HK83 mut	0.00781286	0.0426329	1.98742	0.900867	CCUG11575 WT	CCUG11575 Mut
A0A336ND52_AGGAP;A0A3S4PWU4_AGGAP;A0A369Z760_AGGAP	7	6	7.972	Aggregatibacter aphrophilus	Peptidyl-prolyl cis-trans isomerase OS=Aggregatibacter aphrophilus OX=732 GN=fklB PE=3 SV=1 [A0A336ND52_AGGAP,A0A3S4PWU4_AGGAP]	0.000624305	0.0216246	2.73754	0.999573	HK83 wildtype	HK83 mut	0.0237874	0.0856867	2.89573	0.708715	CCUG11575 WT	CCUG11575 Mut
A0A336NDB9_AGGAP;A0A3M6P228_AGGAP;A0A3S4QQ97_AGGAP	2	2	1.974	Aggregatibacter aphrophilus	LexA repressor OS=Aggregatibacter aphrophilus OX=732 GN=lexA PE=3 SV=1 [A0A336NDB9_AGGAP,A0A3M6P228_AGGAP,A0A3S4QQ97_AGGAP]	0.804359	0.667438	3.50592	0.0555845	HK83 wildtype	HK83 mut	0.0374328	0.113361	2.30861	0.605569	CCUG11575 WT	CCUG11575 Mut
A0A336NDE1_AGGAP;A0A369Z4J5_AGGAP;A0A3M6NLY5_AGGAP;A0A448F920_AGGAP	2	2	1.993	Aggregatibacter aphrophilus	D,D-heptose 1,7-bisphosphate phosphatase OS=Aggregatibacter aphrophilus OX=732 GN=gmhB PE=3 SV=1 [A0A336NDE1_AGGAP,A0A369Z4J5_AGGAP,A0A3M6NLY5_AGGAP,A0A448F920_AGGAP]	0.942574	0.728362	1.44049	0.0504687	HK83 wildtype	HK83 mut	0.0852223	0.185464	2.53514	0.409763	CCUG11575 WT	CCUG11575 Mut
A0A336NEW0_AGGAP;A0A3M6P5S5_AGGAP;A0A3S4U0L1_AGGAP	4	4	3.982	Aggregatibacter aphrophilus	HTH-type transcriptional regulator MalT OS=Aggregatibacter aphrophilus OX=732 GN=malT PE=3 SV=1 [A0A336NEW0_AGGAP,A0A3M6P5S5_AGGAP,A0A3S4U0L1_AGGAP]	0.00821163	0.0772559	3.48792	0.894694	HK83 wildtype	HK83 mut	0.000704519	0.0109399	3.67147	0.999361	CCUG11575 WT	CCUG11575 Mut
A0A336NFJ2_AGGAP;A0A3M6PL85_AGGAP;A0A448F9Y5_AGGAP;A0A369ZFB6_AGGAP	4	4	3.971	Aggregatibacter aphrophilus	4-alpha-glucanotransferase OS=Aggregatibacter aphrophilus OX=732 GN=malQ_2 PE=3 SV=1 [A0A336NFJ2_AGGAP,A0A3M6PL85_AGGAP,A0A448F9Y5_AGGAP]	0.837775	0.681637	5.6121	0.0538052	HK83 wildtype	HK83 mut	0.0311062	0.100346	3.42269	0.64873	CCUG11575 WT	CCUG11575 Mut
A0A336NGG2_AGGAP;A0A369Z9A3_AGGAP;A0A3M6NLZ6_AGGAP;A0A3S4QAT7_AGGAP	3	3	2.991	Aggregatibacter aphrophilus	1-acyl-sn-glycerol-3-phosphate acyltransferase OS=Aggregatibacter aphrophilus OX=732 GN=plsC PE=3 SV=1 [A0A336NGG2_AGGAP,A0A369Z9A3_AGGAP,A0A3M6NLZ6_AGGAP,A0A3S4QAT7_AGGAP]	0.544237	0.548457	1.44855	0.0848275	HK83 wildtype	HK83 mut	0.689402	0.570067	1.90603	0.0647275	CCUG11575 WT	CCUG11575 Mut
A0A336NGH2_AGGAP;A0A369Z963_AGGAP;A0A3M6P7E4_AGGAP;A0A3S4TZE6_AGGAP;A0A5D0L2W5_AGGAC;X2JVS9_AGGAC	4	4	4.98	Aggregatibacter aphrophilus	HIT-like protein HI_0961 OS=Aggregatibacter aphrophilus OX=732 GN=NCTC5908_01775 PE=4 SV=1 [A0A336NGH2_AGGAP,A0A369Z963_AGGAP,A0A3M6P7E4_AGGAP,A0A3S4TZE6_AGGAP,A0A5D0L2W5_AGGAC,X2JVS9_AGGAC]	0.441752	0.494799	1.06414	0.107624	HK83 mut	HK83 wildtype	3.16712e-05	0.00305618	2.16724	1	CCUG11575 WT	CCUG11575 Mut
A0A336NGS6_AGGAP;A0A369ZD04_AGGAP;A0A3M6NLW6_AGGAP;A0A3S4PY77_AGGAP	5	3	4.978	Aggregatibacter aphrophilus	Histidine--tRNA ligase OS=Aggregatibacter aphrophilus OX=732 GN=hisS PE=3 SV=1 [A0A336NGS6_AGGAP,A0A369ZD04_AGGAP,A0A3M6NLW6_AGGAP,A0A3S4PY77_AGGAP]	0.842975	0.684322	1.21425	0.0535607	HK83 wildtype	HK83 mut	0.0551762	0.14318	1.7841	0.512834	CCUG11575 WT	CCUG11575 Mut
A0A336NHA0_AGGAP;A0A369Z8E2_AGGAP;A0A3M6PLV5_AGGAP;A0A3S4QRW3_AGGAP	2	2	1.984	Aggregatibacter aphrophilus	Ribosomal RNA large subunit methyltransferase J OS=Aggregatibacter aphrophilus OX=732 GN=rlmJ PE=3 SV=1 [A0A336NHA0_AGGAP,A0A369Z8E2_AGGAP,A0A3M6PLV5_AGGAP,A0A3S4QRW3_AGGAP]	0.302151	0.452613	3.4658	0.15957	HK83 wildtype	HK83 mut	0.0113828	0.0544972	3.35594	0.848262	CCUG11575 WT	CCUG11575 Mut
A0A336NHC7_AGGAP;A0A3M6NQZ4_AGGAP;A0A3S4Q573_AGGAP	6	5	5.975	Aggregatibacter aphrophilus	LPS-assembly lipoprotein LptE OS=Aggregatibacter aphrophilus OX=732 GN=lptE PE=3 SV=1 [A0A336NHC7_AGGAP,A0A3M6NQZ4_AGGAP,A0A3S4Q573_AGGAP]	0.000447646	0.0176512	2.15887	0.999872	HK83 wildtype	HK83 mut	0.00497924	0.0325716	1.97652	0.946104	CCUG11575 WT	CCUG11575 Mut
A0A336NHD6_AGGAP;A0A3M6NQZ8_AGGAP;A0A448F8U3_AGGAP;A0A5D0DDP7_AGGAC;X2JNI6_AGGAC	3	3	3.988	Aggregatibacter aphrophilus	Chaperone SurA OS=Aggregatibacter aphrophilus OX=732 GN=surA PE=4 SV=1 [A0A336NHD6_AGGAP,A0A3M6NQZ8_AGGAP,A0A448F8U3_AGGAP]	0.0811725	0.252943	1.95677	0.421091	HK83 wildtype	HK83 mut	0.0171488	0.0706008	4.94551	0.776011	CCUG11575 WT	CCUG11575 Mut
A0A336NHQ8_AGGAP;A0A369Z7F3_AGGAP;A0A3M6P5Q4_AGGAP;A0A3S4QRA6_AGGAP;A0A5D0KZ09_AGGAC;X2JMZ1_AGGAC	2	2	1.967	Aggregatibacter aphrophilus	3',5'-cyclic adenosine monophosphate phosphodiesterase CpdA OS=Aggregatibacter aphrophilus OX=732 GN=cpdA PE=3 SV=1 [A0A336NHQ8_AGGAP,A0A3M6P5Q4_AGGAP,A0A3S4QRA6_AGGAP]	0.845884	0.685242	1.6085	0.0534277	HK83 wildtype	HK83 mut	0.839564	0.653322	1.15297	0.0537201	CCUG11575 WT	CCUG11575 Mut
A0A336NI71_AGGAP;A0A369ZEZ8_AGGAP;A0A3M6PL27_AGGAP;A0A448F7V1_AGGAP;A0A5D0L048_AGGAC;X2JRE6_AGGAC	4	2	3.966	Aggregatibacter aphrophilus	Lipopolysaccharide assembly protein B OS=Aggregatibacter aphrophilus OX=732 GN=lapB PE=3 SV=1 [A0A336NI71_AGGAP,A0A369ZEZ8_AGGAP,A0A3M6PL27_AGGAP,A0A448F7V1_AGGAP]	0.903588	0.710409	1.88204	0.0513271	HK83 wildtype	HK83 mut	0.763818	0.611946	1.50964	0.0582484	CCUG11575 WT	CCUG11575 Mut
A0A369Z3M3_AGGAP;A0A3M6P6M0_AGGAP	4	4	4.971	Aggregatibacter aphrophilus	Porin OS=Aggregatibacter aphrophilus OX=732 GN=DPV99_11775 PE=4 SV=1 [A0A369Z3M3_AGGAP,A0A3M6P6M0_AGGAP]	0.0116498	0.0936566	1.83148	0.844578	HK83 wildtype	HK83 mut	0.92754	0.68958	1.06433	0.0507474	CCUG11575 WT	CCUG11575 Mut
A0A369Z3S9_AGGAP;G4A686_AGGAC	3	2	2.934	Aggregatibacter aphrophilus	LysM peptidoglycan-binding domain-containing protein OS=Aggregatibacter aphrophilus OX=732 GN=DPV99_11420 PE=4 SV=1	0.13692	0.325355	2.2255	0.304567	HK83 wildtype	HK83 mut	0.0984605	0.200338	2.24523	0.376658	CCUG11575 WT	CCUG11575 Mut
A0A369Z3T9_AGGAP;A0A3M6NRW0_AGGAP	12	6	12.906	Aggregatibacter aphrophilus	Oligopeptidase A OS=Aggregatibacter aphrophilus OX=732 GN=DPV99_11480 PE=3 SV=1 [A0A369Z3T9_AGGAP,A0A3M6NRW0_AGGAP]	0.971748	0.734679	1.9512	0.0501132	HK83 wildtype	HK83 mut	0.730116	0.593271	1.81583	0.0609138	CCUG11575 WT	CCUG11575 Mut
A0A369Z3U1_AGGAP;A0A3M6PBU6_AGGAP;A0A448F736_AGGAP;H0KH12_AGGAC	2	2	1.993	Aggregatibacter aphrophilus	ABC transporter permease OS=Aggregatibacter aphrophilus OX=732 GN=DPV99_11585 PE=4 SV=1 [A0A369Z3U1_AGGAP,A0A3M6PBU6_AGGAP,A0A448F736_AGGAP]	0.378719	0.469785	1.27624	0.127135	HK83 mut	HK83 wildtype	0.644564	0.545518	1.05635	0.0697588	CCUG11575 WT	CCUG11575 Mut
A0A369Z3U9_AGGAP	4	3	3.958	Aggregatibacter aphrophilus	Quinone-dependent D-lactate dehydrogenase OS=Aggregatibacter aphrophilus OX=732 GN=dld PE=3 SV=1	0.190204	0.373417	1.3454	0.238935	HK83 wildtype	HK83 mut	0.00345387	0.0258178	3.59433	0.970044	CCUG11575 WT	CCUG11575 Mut
A0A369Z417_AGGAP;A0A3M6NI46_AGGAP;G4A833_AGGAC;A0A5D0LKQ1_AGGAC;X2JT12_AGGAC	3	3	2.991	Aggregatibacter aphrophilus	Peptide chain release factor 2 OS=Aggregatibacter aphrophilus OX=732 GN=prfB PE=3 SV=1 [A0A369Z417_AGGAP,A0A3M6NI46_AGGAP,G4A833_AGGAC]	0.95945	0.734679	1.265	0.0502334	HK83 wildtype	HK83 mut	0.708429	0.58091	2.11549	0.0628608	CCUG11575 WT	CCUG11575 Mut
A0A369Z441_AGGAP;A0A3M6P987_AGGAP;A0A448FB06_AGGAP	9	5	8.969	Aggregatibacter aphrophilus	Inositol-1-monophosphatase OS=Aggregatibacter aphrophilus OX=732 GN=DPV99_11215 PE=3 SV=1 [A0A369Z441_AGGAP,A0A3M6P987_AGGAP,A0A448FB06_AGGAP]	0.136297	0.325234	1.77629	0.305525	HK83 mut	HK83 wildtype	0.0958943	0.197448	2.18475	0.382653	CCUG11575 WT	CCUG11575 Mut
A0A369Z461_AGGAP;A0A3M6PLF3_AGGAP;A0A448FAU4_AGGAP	2	2	1.994	Aggregatibacter aphrophilus	Enoyl-CoA hydratase OS=Aggregatibacter aphrophilus OX=732 GN=DPV99_11055 PE=4 SV=1 [A0A369Z461_AGGAP,A0A3M6PLF3_AGGAP,A0A448FAU4_AGGAP]	0.272687	0.433124	1.75346	0.175722	HK83 wildtype	HK83 mut	0.00485114	0.0322943	2.65789	0.948163	CCUG11575 WT	CCUG11575 Mut
A0A369Z498_AGGAP	5	2	5.953	Aggregatibacter aphrophilus	Uncharacterized protein OS=Aggregatibacter aphrophilus OX=732 GN=DPV99_10600 PE=4 SV=1	0.0027204	0.0426905	7.2482	0.980592	HK83 wildtype	HK83 mut	0.0149111	0.0648768	5.55673	0.802304	CCUG11575 WT	CCUG11575 Mut
A0A369Z4D6_AGGAP;A0A3M6NR00_AGGAP;A0A3S4PT00_AGGAP;H0KDU8_AGGAC	7	6	6.967	Aggregatibacter aphrophilus	UvrABC system protein A OS=Aggregatibacter aphrophilus OX=732 GN=uvrA PE=3 SV=1 [A0A369Z4D6_AGGAP,A0A3M6NR00_AGGAP,A0A3S4PT00_AGGAP]	0.0806921	0.252046	1.66659	0.422477	HK83 wildtype	HK83 mut	0.00104153	0.0136737	2.29686	0.997921	CCUG11575 WT	CCUG11575 Mut
A0A369Z4I9_AGGAP;A0A3M6NID0_AGGAP;A0A448F7I4_AGGAP;A0A336NEI9_AGGAP	4	4	3.964	Aggregatibacter aphrophilus	DUF808 domain-containing protein OS=Aggregatibacter aphrophilus OX=732 GN=DPV99_10180 PE=4 SV=1 [A0A369Z4I9_AGGAP,A0A3M6NID0_AGGAP,A0A448F7I4_AGGAP]	0.546493	0.549319	2.0049	0.0844207	HK83 wildtype	HK83 mut	0.507006	0.466652	1.09765	0.0920763	CCUG11575 WT	CCUG11575 Mut
A0A369Z4X7_AGGAP;A0A3M6NR28_AGGAP	11	8	11.959	Aggregatibacter aphrophilus	L-lactate dehydrogenase OS=Aggregatibacter aphrophilus OX=732 GN=lldD PE=3 SV=1 [A0A369Z4X7_AGGAP,A0A3M6NR28_AGGAP]	0.00114114	0.028698	5.0001	0.997329	HK83 mut	HK83 wildtype	0.022738	0.0833406	6.7241	0.718422	CCUG11575 Mut	CCUG11575 WT
A0A369Z517_AGGAP;A0A3M6NRF7_AGGAP;G4A9H5_AGGAC	3	3	2.991	Aggregatibacter aphrophilus	Thiol reductant ABC exporter subunit CydC OS=Aggregatibacter aphrophilus OX=732 GN=cydC PE=4 SV=1 [A0A369Z517_AGGAP,A0A3M6NRF7_AGGAP]	0.260831	0.426548	1.32941	0.182984	HK83 mut	HK83 wildtype	1.00741e-05	0.0019978	3.24557	1	CCUG11575 Mut	CCUG11575 WT
A0A369Z565_AGGAP;A0A3M6NRC4_AGGAP	4	4	3.97	Aggregatibacter aphrophilus	Phosphoglycolate phosphatase OS=Aggregatibacter aphrophilus OX=732 GN=DPV99_10075 PE=3 SV=1 [A0A369Z565_AGGAP,A0A3M6NRC4_AGGAP]	0.0279827	0.14716	2.1279	0.672815	HK83 wildtype	HK83 mut	0.000149776	0.0056434	4.62916	0.999999	CCUG11575 WT	CCUG11575 Mut
A0A369Z5M5_AGGAP;A0A3M6NS23_AGGAP	2	2	1.994	Aggregatibacter aphrophilus	PTS mannose/fructose/sorbose transporter subunit IIC OS=Aggregatibacter aphrophilus OX=732 GN=DPV99_09175 PE=4 SV=1 [A0A369Z5M5_AGGAP,A0A3M6NS23_AGGAP]	0.460202	0.502213	2.81021	0.102812	HK83 wildtype	HK83 mut	0.00437902	0.0303861	3.9211	0.955703	CCUG11575 WT	CCUG11575 Mut
A0A369Z5P6_AGGAP;A0A3M6P6X2_AGGAP	3	3	2.976	Aggregatibacter aphrophilus	Putative sulfurtransferase YedF OS=Aggregatibacter aphrophilus OX=732 GN=DPV99_09255 PE=3 SV=1 [A0A369Z5P6_AGGAP,A0A3M6P6X2_AGGAP]	0.015377	0.109406	2.46794	0.796658	HK83 wildtype	HK83 mut	0.0219929	0.0814015	7.3542	0.725509	CCUG11575 WT	CCUG11575 Mut
A0A369Z5Q7_AGGAP;A0A3M6PD05_AGGAP	3	3	2.991	Aggregatibacter aphrophilus	Methionine aminopeptidase OS=Aggregatibacter aphrophilus OX=732 GN=map PE=3 SV=1 [A0A369Z5Q7_AGGAP,A0A3M6PD05_AGGAP]	0.711525	0.626139	1.42405	0.0625713	HK83 wildtype	HK83 mut	0.0291154	0.0964005	2.10209	0.663842	CCUG11575 WT	CCUG11575 Mut
A0A369Z5S0_AGGAP;A0A3M6NI45_AGGAP	4	4	3.981	Aggregatibacter aphrophilus	Preprotein translocase OS=Aggregatibacter aphrophilus OX=732 GN=DPV99_11135 PE=4 SV=1 [A0A369Z5S0_AGGAP,A0A3M6NI45_AGGAP]	0.997001	0.734679	2.14886	0.0500013	HK83 wildtype	HK83 mut	0.00483835	0.0322943	4.83818	0.948368	CCUG11575 WT	CCUG11575 Mut
A0A369Z660_AGGAP;A0A3M6NQX5_AGGAP;A0A448F6E9_AGGAP	6	6	5.923	Aggregatibacter aphrophilus	Multifunctional transcriptional regulator/nicotinamide-nucleotide adenylyltransferase/ribosylnicotinamide kinase NadR OS=Aggregatibacter aphrophilus OX=732 GN=DPV99_07980 PE=4 SV=1 [A0A369Z660_AGGAP,A0A3M6NQX5_AGGAP,A0A448F6E9_AGGAP]	0.105772	0.289957	1.48013	0.360547	HK83 wildtype	HK83 mut	0.114433	0.219749	1.52451	0.343115	CCUG11575 WT	CCUG11575 Mut
A0A369Z690_AGGAP;A0A3M6NQU8_AGGAP	9	9	10.949	Aggregatibacter aphrophilus	UTP--glucose-1-phosphate uridylyltransferase OS=Aggregatibacter aphrophilus OX=732 GN=galU PE=3 SV=1 [A0A369Z690_AGGAP,A0A3M6NQU8_AGGAP]	0.115892	0.300903	1.84279	0.340338	HK83 wildtype	HK83 mut	0.252215	0.327471	1.62138	0.188575	CCUG11575 WT	CCUG11575 Mut
A0A369Z6B5_AGGAP;A0A3M6PKE8_AGGAP;A0A336N8U2_AGGAP;A0A5D0KT97_AGGAC	5	5	4.984	Aggregatibacter aphrophilus	33 kDa chaperonin OS=Aggregatibacter aphrophilus OX=732 GN=hslO PE=3 SV=1 [A0A369Z6B5_AGGAP,A0A3M6PKE8_AGGAP]	0.0467419	0.193308	2.62385	0.552671	HK83 wildtype	HK83 mut	0.00109868	0.0140433	2.53931	0.99759	CCUG11575 WT	CCUG11575 Mut
A0A369Z6C3_AGGAP;A0A3M6NQQ9_AGGAP	19	2	23.899	Aggregatibacter aphrophilus	50S ribosomal protein L1 OS=Aggregatibacter aphrophilus OX=732 GN=rplA PE=3 SV=1 [A0A369Z6C3_AGGAP,A0A3M6NQQ9_AGGAP]	0.681172	0.611378	2.32476	0.0655829	HK83 wildtype	HK83 mut	0.00546583	0.0346129	2.41748	0.93826	CCUG11575 WT	CCUG11575 Mut
A0A369Z6L5_AGGAP;G4A9D3_AGGAC;H0KFT5_AGGAC	16	2	16.822	Aggregatibacter aphrophilus	LPS-assembly protein LptD OS=Aggregatibacter aphrophilus OX=732 GN=lptD PE=3 SV=1	0.384319	0.471376	1.35593	0.125181	HK83 wildtype	HK83 mut	0.000933967	0.0128904	1.6715	0.998477	CCUG11575 WT	CCUG11575 Mut
A0A369Z7A8_AGGAP;A0A3M6PFD7_AGGAP	4	3	3.972	Aggregatibacter aphrophilus	Uncharacterized protein OS=Aggregatibacter aphrophilus OX=732 GN=DPV99_08815 PE=4 SV=1 [A0A369Z7A8_AGGAP,A0A3M6PFD7_AGGAP]	0.726606	0.632958	1.02691	0.0612163	HK83 wildtype	HK83 mut	0.809868	0.637693	1.19884	0.0552659	CCUG11575 WT	CCUG11575 Mut
A0A369Z7F9_AGGAP;A0A3M6P5S2_AGGAP;A0A448F7W6_AGGAP	2	2	1.994	Aggregatibacter aphrophilus	Ribosomal RNA small subunit methyltransferase H OS=Aggregatibacter aphrophilus OX=732 GN=rsmH PE=3 SV=1 [A0A369Z7F9_AGGAP,A0A3M6P5S2_AGGAP,A0A448F7W6_AGGAP]	0.796647	0.664564	5.67737	0.0560476	HK83 wildtype	HK83 mut	0.0443195	0.12537	2.37225	0.565417	CCUG11575 WT	CCUG11575 Mut
A0A369Z7G2_AGGAP;A0A3M6P5J8_AGGAP	15	14	18.799	Aggregatibacter aphrophilus	Citrate lyase alpha chain OS=Aggregatibacter aphrophilus OX=732 GN=citF PE=4 SV=1 [A0A369Z7G2_AGGAP,A0A3M6P5J8_AGGAP]	0.966907	0.734679	1.47824	0.0501554	HK83 wildtype	HK83 mut	0.000134458	0.00544754	2.26274	1	CCUG11575 WT	CCUG11575 Mut
A0A369Z7J4_AGGAP;A0A3M6P5N3_AGGAP;A0A448F7T0_AGGAP	4	4	3.988	Aggregatibacter aphrophilus	Ribosomal RNA large subunit methyltransferase K/L OS=Aggregatibacter aphrophilus OX=732 GN=rlmL PE=3 SV=1 [A0A369Z7J4_AGGAP,A0A3M6P5N3_AGGAP,A0A448F7T0_AGGAP]	0.392056	0.476047	2.60389	0.122559	HK83 wildtype	HK83 mut	0.000655189	0.0106929	2.20636	0.999497	CCUG11575 WT	CCUG11575 Mut
A0A369Z7M2_AGGAP;A0A3M6NIL6_AGGAP;A0A5D0ENX9_AGGAC;A0A5D0KXW8_AGGAC;X2JSA4_AGGAC	14	13	17.865	Aggregatibacter aphrophilus	Adenylosuccinate synthetase OS=Aggregatibacter aphrophilus OX=732 GN=purA PE=3 SV=1 [A0A369Z7M2_AGGAP,A0A3M6NIL6_AGGAP]	0.499789	0.523989	1.09328	0.093606	HK83 mut	HK83 wildtype	0.0279025	0.0942071	2.57994	0.673461	CCUG11575 WT	CCUG11575 Mut
A0A369Z7P4_AGGAP;A0A3M6P229_AGGAP	12	12	12.834	Aggregatibacter aphrophilus	Methylenetetrahydrofolate reductase OS=Aggregatibacter aphrophilus OX=732 GN=DPV99_07600 PE=3 SV=1 [A0A369Z7P4_AGGAP,A0A3M6P229_AGGAP]	0.714539	0.62713	1.34688	0.0622931	HK83 wildtype	HK83 mut	0.119885	0.225181	1.96952	0.33295	CCUG11575 WT	CCUG11575 Mut
A0A369Z7R8_AGGAP;A0A3M6P2K3_AGGAP;A0A448F5U8_AGGAP	4	3	3.975	Aggregatibacter aphrophilus	Thymidylate kinase OS=Aggregatibacter aphrophilus OX=732 GN=tmk PE=3 SV=1 [A0A369Z7R8_AGGAP,A0A3M6P2K3_AGGAP,A0A448F5U8_AGGAP]	8.10595e-05	0.00944119	3.28606	1	HK83 wildtype	HK83 mut	0.154753	0.255742	2.09415	0.279314	CCUG11575 WT	CCUG11575 Mut
A0A369Z7S9_AGGAP;A0A3M6P7Z8_AGGAP	2	2	1.993	Aggregatibacter aphrophilus	Polysaccharide biosynthesis protein OS=Aggregatibacter aphrophilus OX=732 GN=DPV99_07470 PE=4 SV=1 [A0A369Z7S9_AGGAP,A0A3M6P7Z8_AGGAP]	0.0247448	0.139882	41.4165	0.700126	HK83 mut	HK83 wildtype	0.968094	0.705597	1.00213	0.0501445	CCUG11575 Mut	CCUG11575 WT
A0A369Z819_AGGAP;A0A5D0EM52_AGGAC	2	2	1.948	Aggregatibacter aphrophilus	DNA mismatch repair protein MutS OS=Aggregatibacter aphrophilus OX=732 GN=mutS PE=3 SV=1	0.00232285	0.0389443	2.7596	0.985784	HK83 wildtype	HK83 mut	0.411944	0.409109	1.22492	0.116207	CCUG11575 WT	CCUG11575 Mut
A0A369Z841_AGGAP;A0A3M6NQV7_AGGAP	4	4	3.962	Aggregatibacter aphrophilus	1-(5-phosphoribosyl)-5-[(5-phosphoribosylamino)methylideneamino] imidazole-4-carboxamide isomerase OS=Aggregatibacter aphrophilus OX=732 GN=hisA PE=3 SV=1 [A0A369Z841_AGGAP,A0A3M6NQV7_AGGAP]	0.0299964	0.152833	2.39968	0.657053	HK83 wildtype	HK83 mut	1.94026e-05	0.00253446	2.75741	1	CCUG11575 WT	CCUG11575 Mut
A0A369Z8K9_AGGAP;A0A3M6PBT2_AGGAP	8	8	7.944	Aggregatibacter aphrophilus	Lactate utilization protein C OS=Aggregatibacter aphrophilus OX=732 GN=DPV99_11605 PE=4 SV=1 [A0A369Z8K9_AGGAP,A0A3M6PBT2_AGGAP]	0.00701119	0.0701689	2.6779	0.913466	HK83 wildtype	HK83 mut	1.39508e-05	0.00210261	4.23542	1	CCUG11575 WT	CCUG11575 Mut
A0A369Z8N8_AGGAP;A0A3M6P2C1_AGGAP	9	5	10.946	Aggregatibacter aphrophilus	3-oxoacyl-[acyl-carrier-protein] reductase OS=Aggregatibacter aphrophilus OX=732 GN=DPV99_06685 PE=3 SV=1 [A0A369Z8N8_AGGAP,A0A3M6P2C1_AGGAP]	0.552345	0.551731	1.49888	0.0833818	HK83 wildtype	HK83 mut	0.706056	0.579469	2.04197	0.0630854	CCUG11575 WT	CCUG11575 Mut
A0A369Z8N9_AGGAP;A0A3M6PGM9_AGGAP;A0A3S4TZK3_AGGAP	4	4	3.972	Aggregatibacter aphrophilus	Na(+)/H(+) antiporter NhaB OS=Aggregatibacter aphrophilus OX=732 GN=nhaB PE=3 SV=1 [A0A369Z8N9_AGGAP,A0A3M6PGM9_AGGAP,A0A3S4TZK3_AGGAP]	0.0608454	0.218775	2.19346	0.489375	HK83 wildtype	HK83 mut	0.188804	0.28399	1.40803	0.240331	CCUG11575 WT	CCUG11575 Mut
A0A369Z8P9_AGGAP	9	9	8.939	Aggregatibacter aphrophilus	L-serine dehydratase OS=Aggregatibacter aphrophilus OX=732 GN=DPV99_05025 PE=3 SV=1	0.613559	0.58038	1.7193	0.0738067	HK83 wildtype	HK83 mut	4.18959e-07	0.000582845	2.33747	1	CCUG11575 WT	CCUG11575 Mut
A0A369Z8R1_AGGAP;A0A336NAI8_AGGAP;A0A3S4TZI2_AGGAP	9	9	10.905	Aggregatibacter aphrophilus	Uracil phosphoribosyltransferase OS=Aggregatibacter aphrophilus OX=732 GN=upp PE=3 SV=1	0.381079	0.471175	2.75905	0.126305	HK83 wildtype	HK83 mut	0.0522737	0.13851	2.21101	0.525816	CCUG11575 WT	CCUG11575 Mut
A0A369Z8T8_AGGAP;A0A3M6NRL6_AGGAP;G4A9I6_AGGAC	7	7	7.937	Aggregatibacter aphrophilus	tRNA uridine 5-carboxymethylaminomethyl modification enzyme MnmG OS=Aggregatibacter aphrophilus OX=732 GN=mnmG PE=3 SV=1 [A0A369Z8T8_AGGAP,A0A3M6NRL6_AGGAP]	0.473012	0.510092	2.02215	0.0996743	HK83 wildtype	HK83 mut	0.00201301	0.0199076	2.05923	0.989467	CCUG11575 WT	CCUG11575 Mut
A0A369Z8Y9_AGGAP;A0A3M6PMA3_AGGAP	5	5	7.961	Aggregatibacter aphrophilus	Peptidyl-prolyl cis-trans isomerase OS=Aggregatibacter aphrophilus OX=732 GN=DPV99_10565 PE=3 SV=1 [A0A369Z8Y9_AGGAP,A0A3M6PMA3_AGGAP]	0.748397	0.642472	1.46257	0.0594152	HK83 wildtype	HK83 mut	0.00719494	0.0407053	2.42849	0.910558	CCUG11575 WT	CCUG11575 Mut
A0A369Z8Z2_AGGAP;A0A3M6P5N9_AGGAP	2	2	1.994	Aggregatibacter aphrophilus	ADP-ribose diphosphatase OS=Aggregatibacter aphrophilus OX=732 GN=DPV99_07295 PE=4 SV=1 [A0A369Z8Z2_AGGAP,A0A3M6P5N9_AGGAP]	0.293349	0.446589	1.97954	0.164136	HK83 wildtype	HK83 mut	0.00675353	0.0392308	2.29761	0.917563	CCUG11575 WT	CCUG11575 Mut
A0A369Z906_AGGAP;A0A3M6NIC5_AGGAP	6	4	6.973	Aggregatibacter aphrophilus	Class I SAM-dependent methyltransferase OS=Aggregatibacter aphrophilus OX=732 GN=DPV99_05585 PE=4 SV=1 [A0A369Z906_AGGAP,A0A3M6NIC5_AGGAP]	0.0771179	0.246776	1.48767	0.43309	HK83 mut	HK83 wildtype	0.418307	0.413249	1.19434	0.114284	CCUG11575 Mut	CCUG11575 WT
A0A369Z911_AGGAP	2	2	1.994	Aggregatibacter aphrophilus	N-acetyltransferase OS=Aggregatibacter aphrophilus OX=732 GN=DPV99_07415 PE=4 SV=1	0.0789786	0.249574	5.02881	0.427498	HK83 mut	HK83 wildtype	0.371023	0.387123	1.15157	0.1299	CCUG11575 WT	CCUG11575 Mut
A0A369Z934_AGGAP;A0A3M6NIC4_AGGAP	2	2	1.984	Aggregatibacter aphrophilus	RNA pyrophosphohydrolase OS=Aggregatibacter aphrophilus OX=732 GN=rppH PE=3 SV=1 [A0A369Z934_AGGAP,A0A3M6NIC4_AGGAP]	0.414254	0.483937	2.39633	0.115503	HK83 wildtype	HK83 mut	0.00375472	0.0273138	2.02493	0.965471	CCUG11575 WT	CCUG11575 Mut
A0A369Z955_AGGAP;A0A3M6P842_AGGAP	3	3	2.983	Aggregatibacter aphrophilus	Beta-hexosaminidase OS=Aggregatibacter aphrophilus OX=732 GN=nagZ PE=3 SV=1 [A0A369Z955_AGGAP,A0A3M6P842_AGGAP]	0.742377	0.640005	3.1527	0.0598946	HK83 wildtype	HK83 mut	0.603668	0.523608	2.22888	0.0752048	CCUG11575 WT	CCUG11575 Mut
A0A369Z9I2_AGGAP;A0A3M6NLY7_AGGAP;A0A5D0KUW9_AGGAC	3	3	2.986	Aggregatibacter aphrophilus	tRNA (cytidine(34)-2'-O)-methyltransferase OS=Aggregatibacter aphrophilus OX=732 GN=trmL PE=3 SV=1 [A0A369Z9I2_AGGAP,A0A3M6NLY7_AGGAP]	0.24071	0.414416	1.24779	0.196494	HK83 mut	HK83 wildtype	0.562695	0.500867	1.02565	0.0816007	CCUG11575 Mut	CCUG11575 WT
A0A369Z9L8_AGGAP	11	10	11.961	Aggregatibacter aphrophilus	PTS transporter subunit IICB OS=Aggregatibacter aphrophilus OX=732 GN=DOL88_10640 PE=4 SV=1	0.60975	0.578713	1.09578	0.0743387	HK83 wildtype	HK83 mut	0.006022	0.0364209	1.67453	0.92929	CCUG11575 WT	CCUG11575 Mut
A0A369Z9Q3_AGGAP;A0A3M6NR35_AGGAP	3	3	2.971	Aggregatibacter aphrophilus	UDP-N-acetylenolpyruvoylglucosamine reductase OS=Aggregatibacter aphrophilus OX=732 GN=murB PE=3 SV=1	0.869749	0.695796	1.87245	0.052436	HK83 wildtype	HK83 mut	0.975524	0.705597	2.64124	0.050085	CCUG11575 WT	CCUG11575 Mut
A0A369Z9R3_AGGAP;A0A336NIR7_AGGAP;A0A448F983_AGGAP	7	3	7.949	Aggregatibacter aphrophilus	DNA-binding transcriptional regulator OxyR OS=Aggregatibacter aphrophilus OX=732 GN=DPV99_09710 PE=3 SV=1	0.594334	0.572349	1.82844	0.0765743	HK83 wildtype	HK83 mut	0.000721682	0.0110988	2.8281	0.999309	CCUG11575 WT	CCUG11575 Mut
A0A369Z9T2_AGGAP;A0A3M6NSX0_AGGAP;A0A3S5ECW4_AGGAP	4	4	3.975	Aggregatibacter aphrophilus	Ion-translocating oxidoreductase complex subunit G OS=Aggregatibacter aphrophilus OX=732 GN=rnfG PE=3 SV=1 [A0A369Z9T2_AGGAP,A0A3M6NSX0_AGGAP,A0A3S5ECW4_AGGAP]	0.155956	0.346635	1.83015	0.277747	HK83 wildtype	HK83 mut	0.0505829	0.135586	1.63568	0.533715	CCUG11575 WT	CCUG11575 Mut
A0A369Z9X9_AGGAP;A0A3M6NSH0_AGGAP	2	2	1.986	Aggregatibacter aphrophilus	Cell division protein FtsX OS=Aggregatibacter aphrophilus OX=732 GN=DPV99_09205 PE=3 SV=1 [A0A369Z9X9_AGGAP,A0A3M6NSH0_AGGAP]	0.85904	0.69075	1.162	0.0528592	HK83 mut	HK83 wildtype	0.151677	0.252876	1.58742	0.283392	CCUG11575 WT	CCUG11575 Mut
A0A369Z9Z4_AGGAP;A0A3M6NRI2_AGGAP	3	3	2.969	Aggregatibacter aphrophilus	Sigma-E factor regulatory protein RseB OS=Aggregatibacter aphrophilus OX=732 GN=DPV99_09920 PE=4 SV=1 [A0A369Z9Z4_AGGAP,A0A3M6NRI2_AGGAP]	0.391888	0.47599	1.04845	0.122615	HK83 wildtype	HK83 mut	0.196075	0.289154	6.98908	0.233229	CCUG11575 WT	CCUG11575 Mut
A0A369ZA01_AGGAP;A0A3M6PEW8_AGGAP	4	4	3.978	Aggregatibacter aphrophilus	HTH-type transcriptional repressor PurR OS=Aggregatibacter aphrophilus OX=732 GN=purR PE=3 SV=1 [A0A369ZA01_AGGAP,A0A3M6PEW8_AGGAP]	0.484505	0.516335	2.18835	0.0969915	HK83 wildtype	HK83 mut	0.0250269	0.0883919	1.90153	0.697643	CCUG11575 WT	CCUG11575 Mut
A0A369ZA09_AGGAP;A0A3M6PGT4_AGGAP	11	9	11.933	Aggregatibacter aphrophilus	RNA polymerase sigma factor RpoD OS=Aggregatibacter aphrophilus OX=732 GN=rpoD PE=3 SV=1 [A0A369ZA09_AGGAP,A0A3M6PGT4_AGGAP]	0.352561	0.459515	1.34957	0.136935	HK83 wildtype	HK83 mut	0.0846451	0.184996	1.7263	0.411339	CCUG11575 WT	CCUG11575 Mut
A0A369ZA14_AGGAP	3	3	2.957	Aggregatibacter aphrophilus	ATP phosphoribosyltransferase OS=Aggregatibacter aphrophilus OX=732 GN=hisG PE=3 SV=1	0.109708	0.293655	2.99799	0.352418	HK83 wildtype	HK83 mut	0.358469	0.380579	1.26928	0.134619	CCUG11575 WT	CCUG11575 Mut
A0A369ZA44_AGGAP;A0A3M6PPF1_AGGAP;G4ABE7_AGGAC;A0A5D0KWW2_AGGAC;X2JRC1_AGGAC;A0A5D0EHY0_AGGAC	8	7	7.926	Aggregatibacter aphrophilus	RNA-binding transcriptional accessory protein OS=Aggregatibacter aphrophilus OX=732 GN=DPV99_09550 PE=4 SV=1 [A0A369ZA44_AGGAP,A0A3M6PPF1_AGGAP]	0.494661	0.521353	1.57071	0.0947195	HK83 wildtype	HK83 mut	0.921232	0.686982	2.34479	0.0508838	CCUG11575 WT	CCUG11575 Mut
A0A369ZA45_AGGAP;A0A3M6P4I4_AGGAP	8	6	7.959	Aggregatibacter aphrophilus	Stringent starvation protein A OS=Aggregatibacter aphrophilus OX=732 GN=DPV99_00715 PE=4 SV=1 [A0A369ZA45_AGGAP,A0A3M6P4I4_AGGAP]	0.660709	0.600436	1.50787	0.0678403	HK83 wildtype	HK83 mut	0.878961	0.671226	1.91166	0.0520999	CCUG11575 WT	CCUG11575 Mut
A0A369ZA80_AGGAP;A0A3M6PGP6_AGGAP	5	5	4.945	Aggregatibacter aphrophilus	Acetolactate synthase OS=Aggregatibacter aphrophilus OX=732 GN=DPV99_08835 PE=3 SV=1 [A0A369ZA80_AGGAP,A0A3M6PGP6_AGGAP]	0.65648	0.598658	2.50816	0.0683308	HK83 wildtype	HK83 mut	0.783592	0.623546	2.75886	0.0568776	CCUG11575 WT	CCUG11575 Mut
A0A369ZAI8_AGGAP;A0A3M6PLY6_AGGAP	5	5	5.969	Aggregatibacter aphrophilus	4-hydroxy-tetrahydrodipicolinate reductase OS=Aggregatibacter aphrophilus OX=732 GN=dapB PE=3 SV=1 [A0A369ZAI8_AGGAP,A0A3M6PLY6_AGGAP]	0.419162	0.483952	1.41018	0.11403	HK83 wildtype	HK83 mut	0.53534	0.483727	2.09503	0.0864665	CCUG11575 WT	CCUG11575 Mut
A0A369ZAM8_AGGAP;A0A3M6NM05_AGGAP;A0A5D0KTU0_AGGAC;X2JR35_AGGAC;A0A142FYR2_AGGAC;A0A336N6G9_AGGAP;A0A448F7X0_AGGAP;G4A6G9_AGGAC;H0KCE7_AGGAC	13	13	14.92	Aggregatibacter aphrophilus	Protein HflK OS=Aggregatibacter aphrophilus OX=732 GN=hflK PE=3 SV=1	0.946375	0.729635	1.22632	0.0504086	HK83 wildtype	HK83 mut	0.908172	0.683422	1.49637	0.0512031	CCUG11575 WT	CCUG11575 Mut
A0A369ZAQ1_AGGAP	2	2	1.953	Aggregatibacter aphrophilus	Protein-tyrosine-phosphatase OS=Aggregatibacter aphrophilus OX=732 GN=DPV99_01835 PE=4 SV=1	0.771484	0.653004	3.45702	0.0577005	HK83 wildtype	HK83 mut	0.0867269	0.18748	2.32449	0.40571	CCUG11575 WT	CCUG11575 Mut
A0A369ZAR6_AGGAP;A0A3M6P5Y9_AGGAP;A0A448FAC9_AGGAP;A0A336NBE3_AGGAP	10	2	10.878	Aggregatibacter aphrophilus	NAD(P) transhydrogenase subunit beta OS=Aggregatibacter aphrophilus OX=732 GN=DPV99_01800 PE=3 SV=1 [A0A369ZAR6_AGGAP,A0A3M6P5Y9_AGGAP,A0A448FAC9_AGGAP]	0.534253	0.543985	1.11669	0.0866706	HK83 mut	HK83 wildtype	0.748847	0.602514	1.44856	0.0593799	CCUG11575 WT	CCUG11575 Mut
A0A369ZB41_AGGAP	63	13	72.626	Aggregatibacter aphrophilus	DNA-directed RNA polymerase subunit beta' OS=Aggregatibacter aphrophilus OX=732 GN=rpoC PE=3 SV=1	0.00542563	0.0601292	1.68776	0.938909	HK83 wildtype	HK83 mut	0.109274	0.21411	1.31984	0.353297	CCUG11575 WT	CCUG11575 Mut
A0A369ZB51_AGGAP	6	6	5.982	Aggregatibacter aphrophilus	Metal ABC transporter substrate-binding protein OS=Aggregatibacter aphrophilus OX=732 GN=DPV99_02675 PE=3 SV=1	0.858898	0.69075	1.02475	0.052865	HK83 wildtype	HK83 mut	0.104281	0.207564	1.46055	0.363723	CCUG11575 Mut	CCUG11575 WT
A0A369ZB54_AGGAP;A0A3M6PDN5_AGGAP	5	5	4.985	Aggregatibacter aphrophilus	Bifunctional hydroxymethylpyrimidine kinase/phosphomethylpyrimidine kinase OS=Aggregatibacter aphrophilus OX=732 GN=thiD PE=4 SV=1 [A0A369ZB54_AGGAP,A0A3M6PDN5_AGGAP]	0.221502	0.398526	2.21949	0.211012	HK83 wildtype	HK83 mut	0.985618	0.705597	1.94876	0.0500293	CCUG11575 WT	CCUG11575 Mut
A0A369ZB90_AGGAP	2	2	1.994	Aggregatibacter aphrophilus	ATP-binding cassette domain-containing protein OS=Aggregatibacter aphrophilus OX=732 GN=DPV99_02680 PE=4 SV=1	0.135347	0.324679	2.80115	0.306995	HK83 wildtype	HK83 mut	0.979574	0.705597	1.07839	0.0500592	CCUG11575 WT	CCUG11575 Mut
A0A369ZB91_AGGAP;A0A3M6NR63_AGGAP	7	7	6.956	Aggregatibacter aphrophilus	Uncharacterized protein OS=Aggregatibacter aphrophilus OX=732 GN=DPV99_02890 PE=4 SV=1 [A0A369ZB91_AGGAP,A0A3M6NR63_AGGAP]	0.0529299	0.206224	1.88411	0.522819	HK83 wildtype	HK83 mut	0.0023636	0.0210538	2.131	0.985274	CCUG11575 WT	CCUG11575 Mut
A0A369ZBA1_AGGAP;A0A3M6PEI0_AGGAP	23	9	30.794	Aggregatibacter aphrophilus	Dihydrolipoyl dehydrogenase OS=Aggregatibacter aphrophilus OX=732 GN=lpdA PE=3 SV=1 [A0A369ZBA1_AGGAP,A0A3M6PEI0_AGGAP]	0.97034	0.734679	1.96339	0.0501248	HK83 wildtype	HK83 mut	0.250964	0.326408	1.7959	0.189411	CCUG11575 WT	CCUG11575 Mut
A0A369ZBA6_AGGAP;A0A3M6NID8_AGGAP	6	6	5.957	Aggregatibacter aphrophilus	Formate-dependent phosphoribosylglycinamide formyltransferase OS=Aggregatibacter aphrophilus OX=732 GN=purT PE=3 SV=1 [A0A369ZBA6_AGGAP,A0A3M6NID8_AGGAP]	0.00103139	0.0272892	3.05286	0.997978	HK83 wildtype	HK83 mut	0.882818	0.673063	2.44529	0.0519669	CCUG11575 WT	CCUG11575 Mut
A0A369ZBA7_AGGAP;A0A3M6PFN9_AGGAP;A0A3S4TRR7_AGGAP	20	6	23.83	Aggregatibacter aphrophilus	Glyceraldehyde-3-phosphate dehydrogenase OS=Aggregatibacter aphrophilus OX=732 GN=gap PE=3 SV=1 [A0A369ZBA7_AGGAP,A0A3M6PFN9_AGGAP,A0A3S4TRR7_AGGAP]	0.709915	0.62563	1.42782	0.0627213	HK83 wildtype	HK83 mut	2.80565e-05	0.0029365	2.93753	1	CCUG11575 WT	CCUG11575 Mut
A0A369ZBC0_AGGAP;A0A3M6PEJ8_AGGAP	2	2	1.994	Aggregatibacter aphrophilus	Phosphoenolpyruvate carboxylase OS=Aggregatibacter aphrophilus OX=732 GN=ppc PE=3 SV=1 [A0A369ZBC0_AGGAP,A0A3M6PEJ8_AGGAP]	0.86486	0.693582	1.84671	0.0526248	HK83 wildtype	HK83 mut	0.404399	0.405463	1.95639	0.118553	CCUG11575 WT	CCUG11575 Mut
A0A369ZBJ5_AGGAP;A0A3S4PT24_AGGAP;A0A5D0KQZ5_AGGAC;G4A6P9_AGGAC;H0KGH4_AGGAC;X2JYJ0_AGGAC	8	8	12.871	Aggregatibacter aphrophilus	50S ribosomal protein L3 OS=Aggregatibacter aphrophilus OX=732 GN=rplC PE=3 SV=1 [A0A369ZBJ5_AGGAP,A0A3S4PT24_AGGAP,A0A5D0KQZ5_AGGAC,G4A6P9_AGGAC,H0KGH4_AGGAC,X2JYJ0_AGGAC]	0.863849	0.69348	1.52847	0.0526647	HK83 wildtype	HK83 mut	0.0375113	0.113361	2.26604	0.605074	CCUG11575 WT	CCUG11575 Mut
A0A369ZBK0_AGGAP;A0A3M6PJU4_AGGAP;A0A448F7L4_AGGAP;G4A762_AGGAC;A0A4Q2FH01_STROR	21	7	23.714	Aggregatibacter aphrophilus	DNA gyrase subunit A OS=Aggregatibacter aphrophilus OX=732 GN=gyrA PE=3 SV=1 [A0A369ZBK0_AGGAP,A0A3M6PJU4_AGGAP,A0A448F7L4_AGGAP]	0.0482617	0.196198	2.01069	0.544995	HK83 wildtype	HK83 mut	0.385786	0.395215	2.58865	0.124677	CCUG11575 WT	CCUG11575 Mut
A0A369ZBM2_AGGAP;A0A3M6NGM4_AGGAP	4	4	3.988	Aggregatibacter aphrophilus	PTS maltose transporter subunit IIBC OS=Aggregatibacter aphrophilus OX=732 GN=DPV99_03325 PE=4 SV=1 [A0A369ZBM2_AGGAP,A0A3M6NGM4_AGGAP]	0.514162	0.532792	1.79004	0.090601	HK83 wildtype	HK83 mut	0.192876	0.286455	1.76744	0.236308	CCUG11575 WT	CCUG11575 Mut
A0A369ZBM5_AGGAP;A0A3M6NQZ9_AGGAP	6	6	5.982	Aggregatibacter aphrophilus	Bifunctional protein PyrR OS=Aggregatibacter aphrophilus OX=732 GN=pyrR PE=3 SV=1 [A0A369ZBM5_AGGAP,A0A3M6NQZ9_AGGAP]	0.994703	0.734679	1.84784	0.050004	HK83 wildtype	HK83 mut	0.347851	0.379366	2.22642	0.138827	CCUG11575 WT	CCUG11575 Mut
A0A369ZBP4_AGGAP	8	3	7.89	Aggregatibacter aphrophilus	TonB-dependent copper receptor OS=Aggregatibacter aphrophilus OX=732 GN=DPV99_07275 PE=3 SV=1	0.194102	0.376419	2.22135	0.23512	HK83 mut	HK83 wildtype	0.304918	0.360495	1.48665	0.158177	CCUG11575 Mut	CCUG11575 WT
A0A369ZBX0_AGGAP;A0A3M6P234_AGGAP	2	2	1.963	Aggregatibacter aphrophilus	ABC transporter substrate-binding protein OS=Aggregatibacter aphrophilus OX=732 GN=DPV99_06315 PE=4 SV=1 [A0A369ZBX0_AGGAP,A0A3M6P234_AGGAP]	0.499335	0.523792	2.39279	0.0937037	HK83 wildtype	HK83 mut	0.177633	0.275612	1.93742	0.252004	CCUG11575 WT	CCUG11575 Mut
A0A369ZBY6_AGGAP	3	3	2.928	Aggregatibacter aphrophilus	Riboflavin synthase subunit alpha OS=Aggregatibacter aphrophilus OX=732 GN=DPV99_00450 PE=4 SV=1	0.451573	0.499954	2.10273	0.105018	HK83 wildtype	HK83 mut	0.0625256	0.154459	3.77074	0.482857	CCUG11575 WT	CCUG11575 Mut
A0A369ZBZ8_AGGAP;A0A3M6PJG7_AGGAP;A0A448F7W7_AGGAP	2	2	2.986	Aggregatibacter aphrophilus	Integration host factor subunit beta OS=Aggregatibacter aphrophilus OX=732 GN=ihfB PE=3 SV=1 [A0A369ZBZ8_AGGAP,A0A3M6PJG7_AGGAP,A0A448F7W7_AGGAP]	0.270334	0.431653	1.06656	0.177125	HK83 wildtype	HK83 mut	0.036895	0.112291	9.07246	0.608981	CCUG11575 WT	CCUG11575 Mut
A0A369ZC18_AGGAP;A0A3M6NRD5_AGGAP	3	2	3.953	Aggregatibacter aphrophilus	DrsE domain-containing protein OS=Aggregatibacter aphrophilus OX=732 GN=DPV99_00615 PE=4 SV=1 [A0A369ZC18_AGGAP,A0A3M6NRD5_AGGAP]	0.701642	0.621231	1.13129	0.0635092	HK83 wildtype	HK83 mut	0.000173035	0.00597617	4.22023	0.999998	CCUG11575 WT	CCUG11575 Mut
A0A369ZC24_AGGAP;A0A3M6P5U4_AGGAP;A0A5D0EJC4_AGGAC;G4AA47_AGGAC;H0KEK6_AGGAC	11	11	11.94	Aggregatibacter aphrophilus	Glutathione biosynthesis bifunctional protein GshAB OS=Aggregatibacter aphrophilus OX=732 GN=gshAB PE=3 SV=1 [A0A369ZC24_AGGAP,A0A3M6P5U4_AGGAP]	0.620033	0.583055	1.35593	0.0729202	HK83 wildtype	HK83 mut	0.926494	0.689225	2.8086	0.0507692	CCUG11575 WT	CCUG11575 Mut
A0A369ZC42_AGGAP;A0A3M6P2A1_AGGAP;A0A448FCD3_AGGAP	3	3	2.991	Aggregatibacter aphrophilus	Malonyl CoA-acyl carrier protein transacylase OS=Aggregatibacter aphrophilus OX=732 GN=fabD PE=3 SV=1 [A0A369ZC42_AGGAP,A0A448FCD3_AGGAP]	0.743605	0.640179	1.24852	0.0597958	HK83 wildtype	HK83 mut	0.57845	0.509356	2.3768	0.0790213	CCUG11575 WT	CCUG11575 Mut
A0A369ZC44_AGGAP;A0A3M6P5T4_AGGAP;A0A5D0DSU1_AGGAC;X2JR44_AGGAC	3	3	2.985	Aggregatibacter aphrophilus	Arginine ABC transporter ATP-binding protein ArtP OS=Aggregatibacter aphrophilus OX=732 GN=DPV99_07125 PE=4 SV=1 [A0A369ZC44_AGGAP,A0A3M6P5T4_AGGAP]	0.855147	0.689315	3.00417	0.0530218	HK83 wildtype	HK83 mut	8.63981e-06	0.00192749	2.8523	1	CCUG11575 WT	CCUG11575 Mut
A0A369ZC54_AGGAP;A0A3M6P5S3_AGGAP	6	6	5.939	Aggregatibacter aphrophilus	UDP-N-acetylmuramoyl-L-alanyl-D-glutamate--2,6-diaminopimelate ligase OS=Aggregatibacter aphrophilus OX=732 GN=murE PE=3 SV=1 [A0A369ZC54_AGGAP,A0A3M6P5S3_AGGAP]	0.00271789	0.0426905	4.32522	0.980626	HK83 wildtype	HK83 mut	0.00203682	0.0199371	2.93648	0.989197	CCUG11575 WT	CCUG11575 Mut
A0A369ZCI8_AGGAP;A0A3M6NR80_AGGAP	6	6	6.928	Aggregatibacter aphrophilus	Uncharacterized protein OS=Aggregatibacter aphrophilus OX=732 GN=DPV99_02820 PE=4 SV=1 [A0A369ZCI8_AGGAP,A0A3M6NR80_AGGAP]	0.00335123	0.0464579	1.71377	0.971578	HK83 wildtype	HK83 mut	0.00040921	0.00925209	2.21371	0.99991	CCUG11575 WT	CCUG11575 Mut
A0A369ZCJ3_AGGAP;A0A3M6NLX6_AGGAP;A0A5D0F3H7_AGGAC;G4AA59_AGGAC;H0KEL7_AGGAC	2	2	1.994	Aggregatibacter aphrophilus	Dual-specificity RNA methyltransferase RlmN OS=Aggregatibacter aphrophilus OX=732 GN=rlmN PE=3 SV=1	0.17757	0.365115	4.9992	0.252072	HK83 wildtype	HK83 mut	0.329657	0.372356	3.9978	0.14654	CCUG11575 WT	CCUG11575 Mut
A0A369ZCK4_AGGAP;A0A3M6PP98_AGGAP;A0A3S4PSY8_AGGAP	3	3	2.972	Aggregatibacter aphrophilus	cAMP regulatory protein OS=Aggregatibacter aphrophilus OX=732 GN=crp PE=4 SV=1 [A0A369ZCK4_AGGAP,A0A3M6PP98_AGGAP,A0A3S4PSY8_AGGAP]	0.00288763	0.0440806	2.77351	0.978282	HK83 wildtype	HK83 mut	0.0729918	0.170223	2.08099	0.446046	CCUG11575 WT	CCUG11575 Mut
A0A369ZCS3_AGGAP;A0A3M6PGS5_AGGAP;A0A448F6C1_AGGAP	2	2	2.978	Aggregatibacter aphrophilus	Beta-ketoacyl-ACP synthase OS=Aggregatibacter aphrophilus OX=732 GN=DPV99_08890 PE=3 SV=1 [A0A369ZCS3_AGGAP,A0A3M6PGS5_AGGAP,A0A448F6C1_AGGAP]	0.354338	0.459515	2.83315	0.136232	HK83 wildtype	HK83 mut	0.0650826	0.1596	2.69048	0.473284	CCUG11575 WT	CCUG11575 Mut
A0A369ZCW5_AGGAP;A0A3M6NI94_AGGAP;A0A3S5ECR4_AGGAP	3	2	2.991	Aggregatibacter aphrophilus	GNAT family N-acetyltransferase OS=Aggregatibacter aphrophilus OX=732 GN=DPV99_05810 PE=4 SV=1 [A0A369ZCW5_AGGAP,A0A3M6NI94_AGGAP,A0A3S5ECR4_AGGAP]	0.908831	0.713102	5.14077	0.0511858	HK83 wildtype	HK83 mut	0.0298799	0.0977055	3.98329	0.657942	CCUG11575 WT	CCUG11575 Mut
A0A369ZDE5_AGGAP;A0A3M6NI96_AGGAP	4	4	3.944	Aggregatibacter aphrophilus	3-dehydroquinate dehydratase OS=Aggregatibacter aphrophilus OX=732 GN=aroQ PE=3 SV=1 [A0A369ZDE5_AGGAP,A0A3M6NI96_AGGAP]	0.445974	0.496689	1.08497	0.106491	HK83 mut	HK83 wildtype	0.126326	0.230248	2.37896	0.321656	CCUG11575 WT	CCUG11575 Mut
A0A369ZDK0_AGGAP;A0A3M6NQU2_AGGAP;A0A336NE60_AGGAP;A0A3S4S2M4_AGGAP;A0A5D0KQI9_AGGAC;X2JRF7_AGGAC	4	4	3.965	Aggregatibacter aphrophilus	DUF3413 domain-containing protein OS=Aggregatibacter aphrophilus OX=732 GN=DPV99_08165 PE=4 SV=1 [A0A369ZDK0_AGGAP,A0A3M6NQU2_AGGAP]	0.0385479	0.174222	4.7593	0.598632	HK83 wildtype	HK83 mut	0.173026	0.271612	1.28151	0.257111	CCUG11575 WT	CCUG11575 Mut
A0A369ZDK5_AGGAP	5	4	6.96	Aggregatibacter aphrophilus	30S ribosomal protein S20 OS=Aggregatibacter aphrophilus OX=732 GN=rpsT PE=3 SV=1	0.161562	0.351536	2.02398	0.270652	HK83 wildtype	HK83 mut	0.0130273	0.0594253	1.94141	0.826118	CCUG11575 WT	CCUG11575 Mut
A0A369ZDM1_AGGAP;A0A3M6PEI4_AGGAP;A0A3S4RJ25_AGGAP	3	3	2.991	Aggregatibacter aphrophilus	Guanylate kinase OS=Aggregatibacter aphrophilus OX=732 GN=gmk PE=3 SV=1 [A0A369ZDM1_AGGAP,A0A3M6PEI4_AGGAP,A0A3S4RJ25_AGGAP]	0.0722532	0.239411	3.18275	0.448451	HK83 wildtype	HK83 mut	0.567076	0.502739	1.78068	0.0808676	CCUG11575 WT	CCUG11575 Mut
A0A369ZE41_AGGAP;A0A3M6NSX3_AGGAP;A0A142FXR9_AGGAC;G4A856_AGGAC;H0KCL3_AGGAC	8	2	7.953	Aggregatibacter aphrophilus	LysR family transcriptional regulator OS=Aggregatibacter aphrophilus OX=732 GN=DPV99_00175 PE=4 SV=1 [A0A369ZE41_AGGAP,A0A3M6NSX3_AGGAP]	0.784527	0.658222	1.85732	0.0568162	HK83 wildtype	HK83 mut	0.000446608	0.00925209	2.02962	0.999873	CCUG11575 WT	CCUG11575 Mut
A0A369ZEE3_AGGAP;A0A3M6P2B7_AGGAP;A0A3S4Q061_AGGAP	8	8	7.934	Aggregatibacter aphrophilus	3-oxoacyl-[acyl-carrier-protein] synthase 3 OS=Aggregatibacter aphrophilus OX=732 GN=fabH PE=3 SV=1 [A0A369ZEE3_AGGAP,A0A3M6P2B7_AGGAP,A0A3S4Q061_AGGAP]	0.0574463	0.213826	1.80519	0.503155	HK83 wildtype	HK83 mut	0.509923	0.468105	2.15996	0.0914699	CCUG11575 WT	CCUG11575 Mut
A0A369ZEH8_AGGAP;A0A3M6PE85_AGGAP	4	4	3.933	Aggregatibacter aphrophilus	YhcH/YjgK/YiaL family protein OS=Aggregatibacter aphrophilus OX=732 GN=DPV99_06895 PE=4 SV=1 [A0A369ZEH8_AGGAP,A0A3M6PE85_AGGAP]	0.965693	0.734679	2.90564	0.050167	HK83 wildtype	HK83 mut	0.976879	0.705597	1.60401	0.0500758	CCUG11575 WT	CCUG11575 Mut
A0A369ZEW7_AGGAP;A0A3M6P241_AGGAP;A0A3S4PSA6_AGGAP;X2JXF1_AGGAC	3	2	2.98	Aggregatibacter aphrophilus	DNA translocase FtsK OS=Aggregatibacter aphrophilus OX=732 GN=DPV99_07675 PE=3 SV=1	0.857919	0.69075	5.17488	0.0529055	HK83 wildtype	HK83 mut	0.437761	0.425661	4.03709	0.108713	CCUG11575 WT	CCUG11575 Mut
A0A369ZF25_AGGAP	29	2	31.684	Aggregatibacter aphrophilus	Galactose/methyl galactoside import ATP-binding protein MglA OS=Aggregatibacter aphrophilus OX=732 GN=DPV99_02990 PE=3 SV=1	0.494342	0.521353	1.11819	0.0947895	HK83 wildtype	HK83 mut	0.0571945	0.145767	3.12825	0.504209	CCUG11575 WT	CCUG11575 Mut
A0A369ZF58_AGGAP;A0A3M6P1V2_AGGAP	2	2	2.976	Aggregatibacter aphrophilus	Sodium/proline symporter OS=Aggregatibacter aphrophilus OX=732 GN=putP PE=3 SV=1 [A0A369ZF58_AGGAP,A0A3M6P1V2_AGGAP]	0.853237	0.688483	1.06153	0.0531033	HK83 mut	HK83 wildtype	0.000427663	0.00925209	1.81298	0.999893	CCUG11575 WT	CCUG11575 Mut
A0A369ZF90_AGGAP	4	3	3.915	Aggregatibacter aphrophilus	Bifunctional purine biosynthesis protein PurH OS=Aggregatibacter aphrophilus OX=732 GN=purH PE=3 SV=1	0.0367433	0.1712	3.31877	0.609951	HK83 wildtype	HK83 mut	0.034041	0.107299	5.29436	0.627853	CCUG11575 WT	CCUG11575 Mut
A0A369ZFB1_AGGAP;A0A3M6NGP2_AGGAP;A0A142G247_AGGAC;A0A5D0E857_AGGAC;G4A905_AGGAC;X2JX64_AGGAC	5	4	4.982	Aggregatibacter aphrophilus	Cytochrome bd-I ubiquinol oxidase subunit CydA OS=Aggregatibacter aphrophilus OX=732 GN=DPV99_03430 PE=3 SV=1 [A0A369ZFB1_AGGAP,A0A3M6NGP2_AGGAP]	0.184682	0.369895	2.6286	0.244526	HK83 wildtype	HK83 mut	0.00473166	0.0319429	1.55866	0.950079	CCUG11575 WT	CCUG11575 Mut
A0A369ZFC2_AGGAP;A0A3M6NGQ1_AGGAP	2	2	1.994	Aggregatibacter aphrophilus	DUF4401 domain-containing protein OS=Aggregatibacter aphrophilus OX=732 GN=DPV99_03485 PE=4 SV=1	0.0134614	0.101444	3.82412	0.820486	HK83 wildtype	HK83 mut	0.00855729	0.0452215	2.2653	0.8894	CCUG11575 WT	CCUG11575 Mut
A0A369ZFF4_AGGAP;A0A3M6P6Q4_AGGAP	5	4	3.98	Aggregatibacter aphrophilus	DUF1508 domain-containing protein OS=Aggregatibacter aphrophilus OX=732 GN=DPV99_02640 PE=4 SV=1 [A0A369ZFF4_AGGAP,A0A3M6P6Q4_AGGAP]	0.215111	0.394669	1.95235	0.216247	HK83 wildtype	HK83 mut	0.869272	0.667752	1.66971	0.052454	CCUG11575 WT	CCUG11575 Mut
A0A369ZFP3_AGGAP;A0A336N998_AGGAP	19	8	24.798	Aggregatibacter aphrophilus	MreB/Mrl family cell shape determining protein OS=Aggregatibacter aphrophilus OX=732 GN=DOL88_02065 PE=4 SV=1	0.403964	0.480172	1.12914	0.118691	HK83 mut	HK83 wildtype	0.834736	0.651044	1.66254	0.0539521	CCUG11575 WT	CCUG11575 Mut
A0A369ZFY5_AGGAP;A0A3M6PHG4_AGGAP	12	10	12.954	Aggregatibacter aphrophilus	S-adenosylmethionine synthase OS=Aggregatibacter aphrophilus OX=732 GN=metK PE=3 SV=1 [A0A369ZFY5_AGGAP,A0A3M6PHG4_AGGAP]	0.063617	0.22404	1.74161	0.478722	HK83 wildtype	HK83 mut	0.000217685	0.0067034	3.50553	0.999995	CCUG11575 WT	CCUG11575 Mut
A0A369ZGD9_AGGAP;A0A3M6P226_AGGAP;A0A448FB66_AGGAP	4	4	3.976	Aggregatibacter aphrophilus	Sec translocon accessory complex subunit YajC OS=Aggregatibacter aphrophilus OX=732 GN=yajC PE=3 SV=1 [A0A369ZGD9_AGGAP,A0A3M6P226_AGGAP,A0A448FB66_AGGAP]	0.97215	0.734679	1.49161	0.05011	HK83 wildtype	HK83 mut	0.320683	0.368496	1.40159	0.150598	CCUG11575 Mut	CCUG11575 WT
A0A369ZGE9_AGGAP	6	3	5.971	Aggregatibacter aphrophilus	Inositol-1-monophosphatase OS=Aggregatibacter aphrophilus OX=732 GN=DPV99_03250 PE=3 SV=1	0.17822	0.365318	1.59436	0.251366	HK83 mut	HK83 wildtype	0.878038	0.671065	1.76845	0.0521325	CCUG11575 WT	CCUG11575 Mut
A0A369ZGT6_AGGAP;A0A3M6PLK2_AGGAP	7	6	6.949	Aggregatibacter aphrophilus	Methionine biosynthesis PLP-dependent protein OS=Aggregatibacter aphrophilus OX=732 GN=DPV99_04020 PE=3 SV=1 [A0A369ZGT6_AGGAP,A0A3M6PLK2_AGGAP]	0.37462	0.468126	1.23784	0.128596	HK83 wildtype	HK83 mut	0.0269767	0.0918676	1.83598	0.681029	CCUG11575 WT	CCUG11575 Mut
A0A369ZGV6_AGGAP;A0A3M6P4R6_AGGAP;A0A142FXF7_AGGAC	4	4	3.958	Aggregatibacter aphrophilus	tRNA sulfurtransferase OS=Aggregatibacter aphrophilus OX=732 GN=thiI PE=3 SV=1 [A0A369ZGV6_AGGAP,A0A3M6P4R6_AGGAP]	0.817547	0.673821	1.25788	0.0548386	HK83 wildtype	HK83 mut	0.0016724	0.0179018	2.35872	0.993042	CCUG11575 WT	CCUG11575 Mut
A0A369ZGY0_AGGAP;A0A3M6PMC2_AGGAP;G4A6B0_AGGAC	7	7	6.916	Aggregatibacter aphrophilus	Phospho-2-dehydro-3-deoxyheptonate aldolase OS=Aggregatibacter aphrophilus OX=732 GN=DPV99_01550 PE=3 SV=1 [A0A369ZGY0_AGGAP,A0A3M6PMC2_AGGAP]	0.695216	0.618051	1.06871	0.0641409	HK83 mut	HK83 wildtype	0.341716	0.379366	1.73579	0.141354	CCUG11575 WT	CCUG11575 Mut
A0A369ZH85_AGGAP;A0A3M6PDS1_AGGAP	5	4	4.932	Aggregatibacter aphrophilus	Acetolactate synthase small subunit OS=Aggregatibacter aphrophilus OX=732 GN=DPV99_00520 PE=4 SV=1 [A0A369ZH85_AGGAP,A0A3M6PDS1_AGGAP]	0.818695	0.674327	2.8325	0.0547764	HK83 wildtype	HK83 mut	0.419792	0.414174	1.2543	0.113843	CCUG11575 Mut	CCUG11575 WT
A0A369ZHP2_AGGAP	3	2	3.967	Aggregatibacter aphrophilus	Fructosamine kinase family protein OS=Aggregatibacter aphrophilus OX=732 GN=DPV99_01330 PE=3 SV=1	0.621405	0.583745	1.20233	0.0727352	HK83 wildtype	HK83 mut	0.696965	0.57451	1.72489	0.0639673	CCUG11575 WT	CCUG11575 Mut
A0A369ZHX1_AGGAP	3	3	2.958	Aggregatibacter aphrophilus	Beta-galactosidase OS=Aggregatibacter aphrophilus OX=732 GN=DPV99_01770 PE=3 SV=1	0.280432	0.438064	3.30256	0.171228	HK83 wildtype	HK83 mut	0.000406787	0.00925209	6.05036	0.999912	CCUG11575 WT	CCUG11575 Mut
A0A369ZI99_AGGAP;A0A3M6PDE0_AGGAP	2	2	1.992	Aggregatibacter aphrophilus	5-oxoprolinase subunit A OS=Aggregatibacter aphrophilus OX=732 GN=pxpA PE=3 SV=1 [A0A369ZI99_AGGAP,A0A3M6PDE0_AGGAP]	0.121881	0.310529	2.63465	0.329371	HK83 mut	HK83 wildtype	0.875633	0.669872	2.50489	0.0522184	CCUG11575 WT	CCUG11575 Mut
A0A369ZIN6_AGGAP	9	4	13.912	Aggregatibacter aphrophilus	Succinate dehydrogenase iron-sulfur subunit OS=Aggregatibacter aphrophilus OX=732 GN=DOL88_07740 PE=3 SV=1	0.00149368	0.0323756	3.3944	0.994679	HK83 wildtype	HK83 mut	0.00375503	0.0273138	3.35631	0.965467	CCUG11575 WT	CCUG11575 Mut
A0A369ZIR5_AGGAP;A0A3M6NGK2_AGGAP	12	6	14.86	Aggregatibacter aphrophilus	Serine hydroxymethyltransferase OS=Aggregatibacter aphrophilus OX=732 GN=glyA PE=3 SV=1 [A0A369ZIR5_AGGAP,A0A3M6NGK2_AGGAP]	0.539199	0.546045	1.02922	0.0857487	HK83 wildtype	HK83 mut	0.204129	0.295821	1.79675	0.225775	CCUG11575 WT	CCUG11575 Mut
A0A369ZIV9_AGGAP;A0A3M6NGR7_AGGAP	10	3	9.931	Aggregatibacter aphrophilus	tRNA-2-methylthio-N(6)-dimethylallyladenosine synthase OS=Aggregatibacter aphrophilus OX=732 GN=miaB PE=3 SV=1 [A0A369ZIV9_AGGAP,A0A3M6NGR7_AGGAP]	0.268525	0.431221	2.34743	0.178217	HK83 wildtype	HK83 mut	0.793921	0.62924	2.23416	0.056216	CCUG11575 WT	CCUG11575 Mut
A0A3M6NGJ0_AGGAP	9	6	10.93	Aggregatibacter aphrophilus	Inosose dehydratase OS=Aggregatibacter aphrophilus OX=732 GN=iolE PE=3 SV=1	0.802205	0.66678	1.33123	0.0557118	HK83 wildtype	HK83 mut	0.910693	0.683851	1.25067	0.0511376	CCUG11575 WT	CCUG11575 Mut
A0A3M6NGJ7_AGGAP;A0A448FBC6_AGGAP	16	16	15.835	Aggregatibacter aphrophilus	3D-(3,5/4)-trihydroxycyclohexane-1,2-dione acylhydrolase (Decyclizing) OS=Aggregatibacter aphrophilus OX=732 GN=iolD PE=3 SV=1	0.754547	0.644648	1.28403	0.0589394	HK83 wildtype	HK83 mut	0.0114098	0.0545501	1.41585	0.847889	CCUG11575 WT	CCUG11575 Mut
A0A3M6NGK6_AGGAP	4	4	3.937	Aggregatibacter aphrophilus	Phosphoribosylamine--glycine ligase OS=Aggregatibacter aphrophilus OX=732 GN=purD PE=3 SV=1	0.0469664	0.193345	3.52297	0.551522	HK83 wildtype	HK83 mut	0.129536	0.233641	3.01439	0.316292	CCUG11575 WT	CCUG11575 Mut
A0A3M6NGM3_AGGAP	3	3	3.948	Aggregatibacter aphrophilus	Uncharacterized protein OS=Aggregatibacter aphrophilus OX=732 GN=DOL88_11240 PE=4 SV=1	0.815201	0.672696	1.6437	0.0549671	HK83 wildtype	HK83 mut	0.000705972	0.0109399	1.89378	0.999357	CCUG11575 WT	CCUG11575 Mut
A0A3M6NGQ2_AGGAP	18	15	20.873	Aggregatibacter aphrophilus	Peptidoglycan-associated protein OS=Aggregatibacter aphrophilus OX=732 GN=pal PE=3 SV=1	0.902898	0.71009	1.35526	0.0513463	HK83 wildtype	HK83 mut	0.144119	0.246047	1.40175	0.293887	CCUG11575 WT	CCUG11575 Mut
A0A3M6NGQ5_AGGAP	4	4	4.983	Aggregatibacter aphrophilus	Probable transcriptional regulatory protein DOL88_11375 OS=Aggregatibacter aphrophilus OX=732 GN=DOL88_11375 PE=3 SV=1	0.0312936	0.1558	2.71987	0.647348	HK83 wildtype	HK83 mut	0.000277158	0.00751562	6.36092	0.999983	CCUG11575 WT	CCUG11575 Mut
A0A3M6NGQ6_AGGAP	25	3	25.805	Aggregatibacter aphrophilus	Aspartate--tRNA ligase OS=Aggregatibacter aphrophilus OX=732 GN=aspS PE=3 SV=1	0.00303956	0.0448228	2.44116	0.976129	HK83 wildtype	HK83 mut	0.000615608	0.0106891	1.99798	0.999593	CCUG11575 WT	CCUG11575 Mut
A0A3M6NGR3_AGGAP	15	12	15.939	Aggregatibacter aphrophilus	TonB-dependent receptor OS=Aggregatibacter aphrophilus OX=732 GN=DOL88_11415 PE=3 SV=1	0.000334602	0.0162617	4.92724	0.999961	HK83 mut	HK83 wildtype	0.0030797	0.024327	8.15347	0.975552	CCUG11575 Mut	CCUG11575 WT
A0A3M6NGR4_AGGAP;A0A369ZDL3_AGGAP	2	2	1.98	Aggregatibacter aphrophilus	Ribonuclease T OS=Aggregatibacter aphrophilus OX=732 GN=rnt PE=3 SV=1	0.0570369	0.213821	4.34493	0.504872	HK83 wildtype	HK83 mut	0.0210683	0.0797221	4.42803	0.734539	CCUG11575 WT	CCUG11575 Mut
A0A3M6NGS0_AGGAP	2	2	1.982	Aggregatibacter aphrophilus	Lactoylglutathione lyase OS=Aggregatibacter aphrophilus OX=732 GN=gloA PE=3 SV=1	0.73387	0.6369	3.09391	0.0605956	HK83 wildtype	HK83 mut	0.487789	0.456938	3.23622	0.0962469	CCUG11575 WT	CCUG11575 Mut
A0A3M6NGS6_AGGAP;H0KH41_AGGAC	19	2	24.827	Aggregatibacter aphrophilus	Oligopeptide ABC transporter substrate-binding protein OppA OS=Aggregatibacter aphrophilus OX=732 GN=DOL88_11495 PE=4 SV=1	0.846103	0.685242	1.42033	0.0534178	HK83 wildtype	HK83 mut	0.000170715	0.00597617	2.41184	0.999999	CCUG11575 WT	CCUG11575 Mut
A0A3M6NI47_AGGAP;A0A369Z7T4_AGGAP	18	17	18.845	Aggregatibacter aphrophilus	Lysine--tRNA ligase OS=Aggregatibacter aphrophilus OX=732 GN=lysS PE=3 SV=1	0.93867	0.726633	1.57456	0.0505348	HK83 wildtype	HK83 mut	0.0165507	0.069356	2.4018	0.782838	CCUG11575 WT	CCUG11575 Mut
A0A3M6NI59_AGGAP;A0A5D0ENZ4_AGGAC	3	3	2.991	Aggregatibacter aphrophilus	J domain-containing protein OS=Aggregatibacter aphrophilus OX=732 GN=DOL88_11140 PE=4 SV=1	0.0392132	0.175018	2.97791	0.594579	HK83 wildtype	HK83 mut	0.262971	0.335425	4.32304	0.181637	CCUG11575 WT	CCUG11575 Mut
A0A3M6NI77_AGGAP	2	2	1.994	Aggregatibacter aphrophilus	AsmA_2 domain-containing protein OS=Aggregatibacter aphrophilus OX=732 GN=DOL88_11160 PE=4 SV=1	0.753014	0.644041	1.90571	0.0590566	HK83 wildtype	HK83 mut	0.00484642	0.0322943	1.62541	0.948239	CCUG11575 WT	CCUG11575 Mut
A0A3M6NI95_AGGAP;H0KEG0_AGGAC	3	3	2.984	Aggregatibacter aphrophilus	o-succinylbenzoate synthase OS=Aggregatibacter aphrophilus OX=732 GN=menC PE=3 SV=1	0.000562807	0.0200727	6.50536	0.999702	HK83 wildtype	HK83 mut	0.115082	0.220393	3.25254	0.341875	CCUG11575 WT	CCUG11575 Mut
A0A3M6NI97_AGGAP	3	3	2.961	Aggregatibacter aphrophilus	Thymidylate synthase OS=Aggregatibacter aphrophilus OX=732 GN=thyA PE=3 SV=1	0.637753	0.58997	1.60337	0.070606	HK83 wildtype	HK83 mut	0.802668	0.634171	1.89946	0.0556843	CCUG11575 WT	CCUG11575 Mut
A0A3M6NIA1_AGGAP;G4A9X1_AGGAC;H0KED2_AGGAC	4	3	3.936	Aggregatibacter aphrophilus	Argininosuccinate lyase OS=Aggregatibacter aphrophilus OX=732 GN=argH PE=3 SV=1	0.533086	0.542937	1.30682	0.0868906	HK83 wildtype	HK83 mut	0.197074	0.289752	3.09157	0.232281	CCUG11575 WT	CCUG11575 Mut
A0A3M6NIA4_AGGAP	8	8	7.962	Aggregatibacter aphrophilus	Coproporphyrinogen-III oxidase OS=Aggregatibacter aphrophilus OX=732 GN=hemN PE=3 SV=1	0.9908	0.734679	3.05227	0.050012	HK83 wildtype	HK83 mut	0.719519	0.586939	1.88967	0.0618417	CCUG11575 WT	CCUG11575 Mut
A0A3M6NIA8_AGGAP;A0A5D0ETX8_AGGAC;H0KED4_AGGAC;X2JS26_AGGAC	14	14	16.895	Aggregatibacter aphrophilus	Glutamate--tRNA ligase OS=Aggregatibacter aphrophilus OX=732 GN=gltX PE=3 SV=1	0.881532	0.701361	1.49785	0.0520108	HK83 wildtype	HK83 mut	0.0861588	0.186788	1.89264	0.40723	CCUG11575 WT	CCUG11575 Mut
A0A3M6NIB4_AGGAP;A0A448F836_AGGAP;H0KEC9_AGGAC	2	2	1.994	Aggregatibacter aphrophilus	DNA polymerase III subunit alpha OS=Aggregatibacter aphrophilus OX=732 GN=DOL88_11005 PE=4 SV=1 [A0A3M6NIB4_AGGAP,A0A448F836_AGGAP]	0.66015	0.600206	2.80221	0.0679046	HK83 wildtype	HK83 mut	0.985093	0.705597	1.76174	0.0500315	CCUG11575 WT	CCUG11575 Mut
A0A3M6NIB5_AGGAP;A0A5D0EIV3_AGGAC;A6ZPK3_YEAS7;B3LK29_YEAS1;C7GUL4_YEAS2;C8ZHC3_YEAS8;DHE4_YEAST;G2WNN5_YEASK;N1NX34_YEASC	18	17	18.922	Aggregatibacter aphrophilus	Glutamate dehydrogenase OS=Aggregatibacter aphrophilus OX=732 GN=DOL88_10995 PE=3 SV=1	0.911167	0.714078	1.79912	0.0511255	HK83 wildtype	HK83 mut	0.0132674	0.0601564	2.75216	0.822992	CCUG11575 WT	CCUG11575 Mut
A0A3M6NIB8_AGGAP	8	7	8.965	Aggregatibacter aphrophilus	Superoxide dismutase [Cu-Zn] OS=Aggregatibacter aphrophilus OX=732 GN=DOL88_11075 PE=3 SV=1	0.296398	0.448447	1.43925	0.162531	HK83 wildtype	HK83 mut	0.0372341	0.11314	2.07964	0.606824	CCUG11575 WT	CCUG11575 Mut
A0A3M6NIC0_AGGAP	8	8	7.931	Aggregatibacter aphrophilus	Beta sliding clamp OS=Aggregatibacter aphrophilus OX=732 GN=DOL88_11060 PE=3 SV=1	0.594935	0.572349	1.23044	0.0764847	HK83 wildtype	HK83 mut	0.391261	0.398108	1.50771	0.122825	CCUG11575 WT	CCUG11575 Mut
A0A3M6NIC1_AGGAP	16	16	18.904	Aggregatibacter aphrophilus	Anaerobic ribonucleoside-triphosphate reductase OS=Aggregatibacter aphrophilus OX=732 GN=DOL88_11020 PE=4 SV=1	0.3719	0.467237	1.94012	0.12958	HK83 wildtype	HK83 mut	0.581822	0.511489	1.55417	0.0784892	CCUG11575 WT	CCUG11575 Mut
A0A3M6NIC7_AGGAP	8	6	8.963	Aggregatibacter aphrophilus	Deoxyribose-phosphate aldolase OS=Aggregatibacter aphrophilus OX=732 GN=deoC PE=3 SV=1	0.0274582	0.146364	1.45854	0.677068	HK83 wildtype	HK83 mut	4.31144e-05	0.00340889	2.63862	1	CCUG11575 WT	CCUG11575 Mut
A0A3M6NID1_AGGAP	5	5	4.985	Aggregatibacter aphrophilus	Sel1 repeat family protein OS=Aggregatibacter aphrophilus OX=732 GN=DOL88_10685 PE=4 SV=1	0.000226419	0.0134588	25.5801	0.999994	HK83 mut	HK83 wildtype	0.146559	0.248305	3.01104	0.290422	CCUG11575 WT	CCUG11575 Mut
A0A3M6NID2_AGGAP;A0A448F882_AGGAP;A0A336N7K1_AGGAP;A0FEX1_AGGAC;A0A336NGL7_AGGAP;H0KEC5_AGGAC;G4A9W2_AGGAC	20	16	19.842	Aggregatibacter aphrophilus	Collagen-binding adhesin autotransporter EmaA OS=Aggregatibacter aphrophilus OX=732 GN=emaA PE=4 SV=1	0.00958294	0.0831426	19.0064	0.874018	HK83 wildtype	HK83 mut	0.381137	0.392786	1.68911	0.126285	CCUG11575 WT	CCUG11575 Mut
A0A3M6NID5_AGGAP	11	9	13.906	Aggregatibacter aphrophilus	Membrane protein insertase YidC OS=Aggregatibacter aphrophilus OX=732 GN=yidC PE=3 SV=1	0.542866	0.547902	1.94131	0.0850765	HK83 wildtype	HK83 mut	0.646037	0.546151	1.10341	0.0695785	CCUG11575 WT	CCUG11575 Mut
A0A3M6NIE9_AGGAP	16	15	15.905	Aggregatibacter aphrophilus	DUF4384 domain-containing protein OS=Aggregatibacter aphrophilus OX=732 GN=DOL88_10690 PE=4 SV=1	0.0901854	0.264193	1.76912	0.396692	HK83 mut	HK83 wildtype	0.104846	0.208359	2.00806	0.362512	CCUG11575 WT	CCUG11575 Mut
A0A3M6NIF0_AGGAP	7	7	6.826	Aggregatibacter aphrophilus	Transglutaminase family protein OS=Aggregatibacter aphrophilus OX=732 GN=DOL88_11090 PE=4 SV=1	0.081294	0.252992	7.08233	0.420742	HK83 wildtype	HK83 mut	0.000446824	0.00925209	29.451	0.999873	CCUG11575 WT	CCUG11575 Mut
A0A3M6NIF1_AGGAP;H0KCA1_AGGAC	8	8	7.897	Aggregatibacter aphrophilus	S-ribosylhomocysteine lyase OS=Aggregatibacter aphrophilus OX=732 GN=luxS PE=3 SV=1	0.987654	0.734679	1.07154	0.0500216	HK83 wildtype	HK83 mut	0.00248269	0.0215542	2.49406	0.983753	CCUG11575 WT	CCUG11575 Mut
A0A3M6NIF3_AGGAP;A0A5D0EK43_AGGAC;X2JUB9_AGGAC	8	8	7.93	Aggregatibacter aphrophilus	Bifunctional protein GlmU OS=Aggregatibacter aphrophilus OX=732 GN=glmU PE=3 SV=1	0.470561	0.508567	1.30979	0.100262	HK83 wildtype	HK83 mut	0.0714984	0.168479	2.52427	0.450936	CCUG11575 WT	CCUG11575 Mut
A0A3M6NIF4_AGGAP	2	2	1.988	Aggregatibacter aphrophilus	Uncharacterized protein OS=Aggregatibacter aphrophilus OX=732 GN=DOL88_10750 PE=4 SV=1	0.316577	0.456645	1.43624	0.152515	HK83 mut	HK83 wildtype	0.143966	0.245897	1.5184	0.294107	CCUG11575 Mut	CCUG11575 WT
A0A3M6NIG1_AGGAP;A0A142G0G0_AGGAC	2	2	1.981	Aggregatibacter aphrophilus	N-acetylmuramic acid 6-phosphate etherase OS=Aggregatibacter aphrophilus OX=732 GN=murQ PE=3 SV=1	0.00323303	0.0458632	3.07568	0.973323	HK83 wildtype	HK83 mut	0.000218828	0.0067034	3.20912	0.999995	CCUG11575 WT	CCUG11575 Mut
A0A3M6NIG2_AGGAP	11	5	10.962	Aggregatibacter aphrophilus	5-methyltetrahydropteroyltriglutamate--homocysteine methyltransferase OS=Aggregatibacter aphrophilus OX=732 GN=metE PE=3 SV=1	0.0320556	0.157297	1.66758	0.641801	HK83 wildtype	HK83 mut	0.588931	0.516173	2.17254	0.0773899	CCUG11575 WT	CCUG11575 Mut
A0A3M6NIH0_AGGAP	2	2	1.994	Aggregatibacter aphrophilus	Uncharacterized protein OS=Aggregatibacter aphrophilus OX=732 GN=DOL88_10705 PE=4 SV=1	3.1665e-08	4.14092e-05	Inf	1	HK83 mut	HK83 wildtype	0.376617	0.390493	2.39215	0.127881	CCUG11575 Mut	CCUG11575 WT
A0A3M6NIH1_AGGAP	9	8	8.897	Aggregatibacter aphrophilus	Alpha-1,4 glucan phosphorylase OS=Aggregatibacter aphrophilus OX=732 GN=malQ PE=3 SV=1	0.825035	0.67623	1.04159	0.0544407	HK83 wildtype	HK83 mut	0.0198744	0.0765209	2.33135	0.746605	CCUG11575 WT	CCUG11575 Mut
A0A3M6NIH5_AGGAP	9	9	9.94	Aggregatibacter aphrophilus	O-acetylhomoserine aminocarboxypropyltransferase/cysteine synthase OS=Aggregatibacter aphrophilus OX=732 GN=DOL88_10835 PE=3 SV=1	0.0846359	0.256601	1.57231	0.411364	HK83 wildtype	HK83 mut	0.380796	0.392773	1.80605	0.126404	CCUG11575 WT	CCUG11575 Mut
A0A3M6NIH8_AGGAP;fig|732.124.peg.913	15	5	14.89	Aggregatibacter aphrophilus	Type VI secretion system tip protein VgrG (Fragment) OS=Aggregatibacter aphrophilus OX=732 GN=DOL88_10480 PE=4 SV=1 [A0A3M6NIH8_AGGAP,fig|732.124.peg.913]	0.303183	0.453466	2.26898	0.159048	HK83 wildtype	HK83 mut	0.596664	0.520733	1.16075	0.0762278	CCUG11575 WT	CCUG11575 Mut
A0A3M6NII0_AGGAP	7	7	6.958	Aggregatibacter aphrophilus	Uncharacterized protein OS=Aggregatibacter aphrophilus OX=732 GN=DOL88_10655 PE=4 SV=1	0.686702	0.614661	3.96797	0.0650049	HK83 wildtype	HK83 mut	0.83921	0.653181	1.40407	0.0537369	CCUG11575 WT	CCUG11575 Mut
A0A3M6NII5_AGGAP	2	2	1.994	Aggregatibacter aphrophilus	Metalloprotease TldD OS=Aggregatibacter aphrophilus OX=732 GN=DOL88_10560 PE=4 SV=1	0.467605	0.507609	2.18416	0.100979	HK83 wildtype	HK83 mut	0.00739645	0.0410442	3.02419	0.907381	CCUG11575 WT	CCUG11575 Mut
A0A3M6NII6_AGGAP;A0A336N6Q5_AGGAP;X2JMC5_AGGAC	10	10	10.958	Aggregatibacter aphrophilus	DNA polymerase I OS=Aggregatibacter aphrophilus OX=732 GN=polA PE=3 SV=1	0.0721311	0.239411	2.13416	0.448851	HK83 wildtype	HK83 mut	0.307107	0.361044	1.85656	0.157089	CCUG11575 WT	CCUG11575 Mut
A0A3M6NII8_AGGAP;A0A5D0EP04_AGGAC;A0A5D0LCZ6_AGGAC;X2JSY3_AGGAC;G4AAI7_AGGAC	42	41	45.657	Aggregatibacter aphrophilus	Alpha-2-macroglobulin family protein OS=Aggregatibacter aphrophilus OX=732 GN=DOL88_10565 PE=4 SV=1	0.00129719	0.0306572	2.832	0.996258	HK83 wildtype	HK83 mut	0.832445	0.649944	1.38765	0.0540647	CCUG11575 WT	CCUG11575 Mut
A0A3M6NIJ1_AGGAP	2	2	1.987	Aggregatibacter aphrophilus	Uncharacterized protein OS=Aggregatibacter aphrophilus OX=732 GN=DOL88_10570 PE=4 SV=1	0.00127662	0.0303541	2.54217	0.996408	HK83 wildtype	HK83 mut	0.799376	0.63231	1.14211	0.0558814	CCUG11575 WT	CCUG11575 Mut
A0A3M6NIJ4_AGGAP;H0KFC4_AGGAC	6	6	5.954	Aggregatibacter aphrophilus	Glutaredoxin 2 OS=Aggregatibacter aphrophilus OX=732 GN=DOL88_10525 PE=4 SV=1	0.019969	0.124155	1.79083	0.745631	HK83 wildtype	HK83 mut	4.48545e-05	0.00340889	2.48131	1	CCUG11575 WT	CCUG11575 Mut
A0A3M6NIL5_AGGAP	2	2	1.98	Aggregatibacter aphrophilus	Uncharacterized protein OS=Aggregatibacter aphrophilus OX=732 GN=DOL88_10535 PE=4 SV=1	0.818353	0.674202	1.46884	0.0547949	HK83 wildtype	HK83 mut	0.895269	0.677637	1.59323	0.0515679	CCUG11575 WT	CCUG11575 Mut
A0A3M6NIM4_AGGAP	2	2	1.983	Aggregatibacter aphrophilus	Molybdate ABC transporter substrate-binding protein OS=Aggregatibacter aphrophilus OX=732 GN=modA PE=4 SV=1	0.276784	0.435745	2.87542	0.173321	HK83 mut	HK83 wildtype	0.883626	0.673424	1.43928	0.0519396	CCUG11575 WT	CCUG11575 Mut
A0A3M6NLT3_AGGAP	4	4	3.987	Aggregatibacter aphrophilus	Cytochrome c nitrite reductase Fe-S protein OS=Aggregatibacter aphrophilus OX=732 GN=nrfC PE=4 SV=1	0.409051	0.481583	3.43698	0.117097	HK83 wildtype	HK83 mut	0.0886976	0.189996	1.83334	0.400522	CCUG11575 WT	CCUG11575 Mut
A0A3M6NLT7_AGGAP	2	2	1.994	Aggregatibacter aphrophilus	Uncharacterized protein OS=Aggregatibacter aphrophilus OX=732 GN=DOL88_10270 PE=4 SV=1	0.484856	0.516335	2.99988	0.0969115	HK83 wildtype	HK83 mut	0.743567	0.599746	1.31784	0.0597988	CCUG11575 WT	CCUG11575 Mut
A0A3M6NLT9_AGGAP	5	5	6.952	Aggregatibacter aphrophilus	Cytochrome c nitrite reductase pentaheme subunit OS=Aggregatibacter aphrophilus OX=732 GN=DOL88_10260 PE=4 SV=1	0.00459072	0.0540847	6.33961	0.952333	HK83 wildtype	HK83 mut	0.0373605	0.113342	3.90416	0.606025	CCUG11575 WT	CCUG11575 Mut
A0A3M6NLU0_AGGAP	4	4	4.967	Aggregatibacter aphrophilus	DsbE family thiol:disulfide interchange protein OS=Aggregatibacter aphrophilus OX=732 GN=DOL88_10290 PE=4 SV=1	0.091699	0.266514	2.56916	0.392871	HK83 wildtype	HK83 mut	0.69744	0.574525	1.99197	0.0639204	CCUG11575 WT	CCUG11575 Mut
A0A3M6NLU7_AGGAP	2	2	1.96	Aggregatibacter aphrophilus	Cytochrome c biogenesis ATP-binding export protein CcmA OS=Aggregatibacter aphrophilus OX=732 GN=ccmA PE=3 SV=1	0.0275291	0.146415	5.65752	0.67649	HK83 wildtype	HK83 mut	0.0396916	0.117734	2.86992	0.591702	CCUG11575 WT	CCUG11575 Mut
A0A3M6NLU8_AGGAP	2	2	1.994	Aggregatibacter aphrophilus	Heme lyase CcmF/NrfE family subunit OS=Aggregatibacter aphrophilus OX=732 GN=DOL88_10295 PE=4 SV=1	0.451227	0.499954	1.50697	0.105108	HK83 wildtype	HK83 mut	0.500051	0.463161	1.50657	0.0935497	CCUG11575 WT	CCUG11575 Mut
A0A3M6NLV0_AGGAP	20	19	22.896	Aggregatibacter aphrophilus	L-fucose isomerase OS=Aggregatibacter aphrophilus OX=732 GN=fucI PE=3 SV=1	0.460957	0.502213	1.09512	0.102623	HK83 mut	HK83 wildtype	0.973344	0.705597	1.2819	0.0501008	CCUG11575 WT	CCUG11575 Mut
A0A3M6NLV1_AGGAP	27	11	30.761	Aggregatibacter aphrophilus	NADP-dependent malic enzyme OS=Aggregatibacter aphrophilus OX=732 GN=DOL88_10370 PE=4 SV=1	0.00588511	0.0628229	1.97309	0.931495	HK83 wildtype	HK83 mut	0.000384397	0.00910922	1.99279	0.99993	CCUG11575 WT	CCUG11575 Mut
A0A3M6NLV6_AGGAP	3	3	3.955	Aggregatibacter aphrophilus	L-fucose mutarotase OS=Aggregatibacter aphrophilus OX=732 GN=fucU PE=3 SV=1	0.866397	0.694247	1.48307	0.0525646	HK83 wildtype	HK83 mut	0.60902	0.526942	1.48885	0.0744416	CCUG11575 WT	CCUG11575 Mut
A0A3M6NLV7_AGGAP	4	4	4.966	Aggregatibacter aphrophilus	L-fuculose phosphate aldolase OS=Aggregatibacter aphrophilus OX=732 GN=fucA PE=3 SV=1	0.920934	0.718004	1.0597	0.0508905	HK83 wildtype	HK83 mut	0.147207	0.248838	1.44748	0.289514	CCUG11575 WT	CCUG11575 Mut
A0A3M6NLV9_AGGAP	2	2	2.99	Aggregatibacter aphrophilus	Lactaldehyde reductase OS=Aggregatibacter aphrophilus OX=732 GN=DOL88_10365 PE=4 SV=1	0.442968	0.495417	1.13565	0.107296	HK83 mut	HK83 wildtype	0.04486	0.126174	1.54733	0.562516	CCUG11575 WT	CCUG11575 Mut
A0A3M6NLW3_AGGAP;A0A336N766_AGGAP;A0A448F879_AGGAP	12	7	14.866	Aggregatibacter aphrophilus	Superoxide dismutase OS=Aggregatibacter aphrophilus OX=732 GN=DOL88_10375 PE=3 SV=1	0.176352	0.364139	2.44702	0.253406	HK83 wildtype	HK83 mut	0.0485608	0.132492	2.22807	0.543512	CCUG11575 WT	CCUG11575 Mut
A0A3M6NLW5_AGGAP;A0A336N6K3_AGGAP;A0A3S4QRL6_AGGAP;A0A5D0K129_AGGAC;X2JPD6_AGGAC	22	17	22.889	Aggregatibacter aphrophilus	Peptidylprolyl isomerase OS=Aggregatibacter aphrophilus OX=732 GN=DOL88_10400 PE=4 SV=1	0.0526658	0.206031	1.89431	0.524021	HK83 wildtype	HK83 mut	0.148296	0.249559	1.69235	0.288001	CCUG11575 WT	CCUG11575 Mut
A0A3M6NLW8_AGGAP	7	7	6.976	Aggregatibacter aphrophilus	Tetratricopeptide repeat protein OS=Aggregatibacter aphrophilus OX=732 GN=DOL88_10425 PE=4 SV=1	0.27557	0.434892	1.63658	0.174027	HK83 wildtype	HK83 mut	0.91863	0.685949	1.23991	0.0509434	CCUG11575 WT	CCUG11575 Mut
A0A3M6NLX3_AGGAP	5	5	4.955	Aggregatibacter aphrophilus	Alpha/beta hydrolase OS=Aggregatibacter aphrophilus OX=732 GN=DOL88_10465 PE=4 SV=1	0.473266	0.510225	1.23805	0.0996137	HK83 wildtype	HK83 mut	0.126958	0.230871	1.29135	0.320585	CCUG11575 Mut	CCUG11575 WT
A0A3M6NLX4_AGGAP;A0A336N6S8_AGGAP;A0A448F8D2_AGGAP;H0KEL5_AGGAC	8	5	7.952	Aggregatibacter aphrophilus	Helix-turn-helix domain-containing protein OS=Aggregatibacter aphrophilus OX=732 GN=DOL88_10440 PE=4 SV=1	0.649935	0.594501	1.61723	0.0691067	HK83 wildtype	HK83 mut	0.767411	0.61339	1.48171	0.0579889	CCUG11575 WT	CCUG11575 Mut
A0A3M6NLX5_AGGAP	25	2	28.824	Aggregatibacter aphrophilus	Lon protease OS=Aggregatibacter aphrophilus OX=732 GN=lon PE=2 SV=1	0.643421	0.591993	1.07356	0.0698994	HK83 wildtype	HK83 mut	0.0665356	0.160704	3.56816	0.468021	CCUG11575 WT	CCUG11575 Mut
A0A3M6NLX7_AGGAP	32	21	36.728	Aggregatibacter aphrophilus	Cytochrome c-552 OS=Aggregatibacter aphrophilus OX=732 GN=nrfA PE=3 SV=1	0.0802699	0.251017	4.36884	0.423703	HK83 wildtype	HK83 mut	0.031508	0.101296	2.85269	0.645776	CCUG11575 WT	CCUG11575 Mut
A0A3M6NLY0_AGGAP	11	11	12.875	Aggregatibacter aphrophilus	WD40 repeat domain-containing protein OS=Aggregatibacter aphrophilus OX=732 GN=DOL88_10470 PE=4 SV=1	0.0158575	0.110501	1.70192	0.790931	HK83 wildtype	HK83 mut	0.0139877	0.0623538	1.46368	0.813776	CCUG11575 WT	CCUG11575 Mut
A0A3M6NLY2_AGGAP;fig|732.124.peg.1716	32	31	38.809	Aggregatibacter aphrophilus	Type VI secretion system ATPase TssH OS=Aggregatibacter aphrophilus OX=732 GN=clpV PE=3 SV=1 [A0A3M6NLY2_AGGAP,fig|732.124.peg.1716]	0.00126856	0.0303541	2.67253	0.996467	HK83 wildtype	HK83 mut	0.176907	0.275169	1.72412	0.252797	CCUG11575 WT	CCUG11575 Mut
A0A3M6NLZ0_AGGAP;A0A448F911_AGGAP	12	7	15.899	Aggregatibacter aphrophilus	Lipoprotein OS=Aggregatibacter aphrophilus OX=732 GN=metQ PE=3 SV=1 [A0A3M6NLZ0_AGGAP,A0A448F911_AGGAP]	0.0681775	0.232283	1.98913	0.46222	HK83 wildtype	HK83 mut	0.0293963	0.0968056	1.97911	0.661659	CCUG11575 WT	CCUG11575 Mut
A0A3M6NLZ3_AGGAP;H0KC75_AGGAC	8	7	7.942	Aggregatibacter aphrophilus	Methionine import ATP-binding protein MetN OS=Aggregatibacter aphrophilus OX=732 GN=metN PE=3 SV=1	0.0151309	0.108126	2.17873	0.799629	HK83 wildtype	HK83 mut	0.00384768	0.02788	1.99708	0.964038	CCUG11575 WT	CCUG11575 Mut
A0A3M6NM00_AGGAP;A0A336N6V6_AGGAP;A0A448F8K8_AGGAP	5	4	5.968	Aggregatibacter aphrophilus	Opacity-associated protein OapA OS=Aggregatibacter aphrophilus OX=732 GN=DOL88_10045 PE=4 SV=1	0.540293	0.54687	1.0658	0.0855471	HK83 wildtype	HK83 mut	0.00274996	0.0227087	1.7895	0.980188	CCUG11575 WT	CCUG11575 Mut
A0A3M6NM02_AGGAP	3	3	3.981	Aggregatibacter aphrophilus	DNA-binding protein OS=Aggregatibacter aphrophilus OX=732 GN=DOL88_10020 PE=4 SV=1	0.0242562	0.139108	3.1282	0.704479	HK83 wildtype	HK83 mut	0.00116467	0.014483	2.34006	0.997178	CCUG11575 WT	CCUG11575 Mut
A0A3M6NM06_AGGAP;A0A5D0FBM3_AGGAC;X2JVR6_AGGAC	7	3	6.903	Aggregatibacter aphrophilus	Recombination-associated protein RdgC OS=Aggregatibacter aphrophilus OX=732 GN=DOL88_10055 PE=3 SV=1	0.141588	0.331002	1.70737	0.297562	HK83 mut	HK83 wildtype	0.0567779	0.145533	3.74805	0.505964	CCUG11575 WT	CCUG11575 Mut
A0A3M6NM11_AGGAP;A0A336N686_AGGAP	23	20	26.899	Aggregatibacter aphrophilus	Tyrosine phenol-lyase OS=Aggregatibacter aphrophilus OX=732 GN=tpl PE=3 SV=1	0.0687509	0.232819	2.24654	0.46023	HK83 mut	HK83 wildtype	0.120699	0.225557	1.42035	0.331482	CCUG11575 Mut	CCUG11575 WT
A0A3M6NM13_AGGAP	9	4	9.893	Aggregatibacter aphrophilus	Threonine synthase OS=Aggregatibacter aphrophilus OX=732 GN=DOL88_10095 PE=4 SV=1	0.786923	0.659386	2.67569	0.0566602	HK83 wildtype	HK83 mut	0.0158471	0.06737	3.30345	0.791054	CCUG11575 WT	CCUG11575 Mut
A0A3M6NM14_AGGAP;A0A3S4QRF1_AGGAP;A0A369ZAN7_AGGAP	12	12	11.888	Aggregatibacter aphrophilus	Adhesin OS=Aggregatibacter aphrophilus OX=732 GN=DOL88_10135 PE=4 SV=1	0.0536532	0.20779	3.62891	0.519558	HK83 wildtype	HK83 mut	0.162708	0.262107	1.73066	0.269242	CCUG11575 WT	CCUG11575 Mut
A0A3M6NM21_AGGAP;A0A369ZB70_AGGAP	19	10	21.879	Aggregatibacter aphrophilus	Bifunctional aspartokinase/homoserine dehydrogenase OS=Aggregatibacter aphrophilus OX=732 GN=DOL88_10110 PE=3 SV=1	0.179208	0.365989	1.94961	0.250299	HK83 wildtype	HK83 mut	0.369434	0.386341	1.86737	0.130482	CCUG11575 WT	CCUG11575 Mut
A0A3M6NM23_AGGAP;A0A3S4QAS9_AGGAP	26	13	35.699	Aggregatibacter aphrophilus	Trigger factor OS=Aggregatibacter aphrophilus OX=732 GN=tig PE=3 SV=1 [A0A3M6NM23_AGGAP,A0A3S4QAS9_AGGAP]	0.917623	0.716847	1.9698	0.050967	HK83 wildtype	HK83 mut	8.46161e-05	0.00455257	2.5026	1	CCUG11575 WT	CCUG11575 Mut
A0A3M6NM26_AGGAP	5	4	4.951	Aggregatibacter aphrophilus	Outer membrane protein assembly factor BamC OS=Aggregatibacter aphrophilus OX=732 GN=bamC PE=3 SV=1	0.00197382	0.0368073	2.25353	0.989905	HK83 wildtype	HK83 mut	0.282991	0.34873	3.45624	0.169784	CCUG11575 WT	CCUG11575 Mut
A0A3M6NQM7_AGGAP;A0A336N8H7_AGGAP;A0A3S4Q431_AGGAP	13	12	14.941	Aggregatibacter aphrophilus	Type VI secretion system contractile sheath small subunit OS=Aggregatibacter aphrophilus OX=732 GN=tssB PE=4 SV=1	0.00182378	0.0357686	2.34478	0.991522	HK83 wildtype	HK83 mut	0.204546	0.295983	1.70221	0.2254	CCUG11575 WT	CCUG11575 Mut
A0A3M6NQP9_AGGAP	5	5	4.985	Aggregatibacter aphrophilus	ATP-dependent RNA helicase SrmB OS=Aggregatibacter aphrophilus OX=732 GN=srmB PE=3 SV=1	0.70552	0.623117	1.90888	0.0631364	HK83 wildtype	HK83 mut	0.0657848	0.160087	1.69178	0.470725	CCUG11575 WT	CCUG11575 Mut
A0A3M6NQQ8_AGGAP	4	4	3.978	Aggregatibacter aphrophilus	Uncharacterized protein OS=Aggregatibacter aphrophilus OX=732 GN=DOL88_09590 PE=3 SV=1	0.561618	0.555827	1.29904	0.0817826	HK83 wildtype	HK83 mut	0.0422844	0.121807	2.50295	0.576645	CCUG11575 WT	CCUG11575 Mut
A0A3M6NQR2_AGGAP	7	4	7.957	Aggregatibacter aphrophilus	Transcription termination/antitermination protein NusG OS=Aggregatibacter aphrophilus OX=732 GN=nusG PE=3 SV=1	0.908138	0.712844	2.27941	0.051204	HK83 wildtype	HK83 mut	0.0707175	0.167594	2.15377	0.453538	CCUG11575 WT	CCUG11575 Mut
A0A3M6NQR5_AGGAP	3	3	2.967	Aggregatibacter aphrophilus	Uroporphyrinogen decarboxylase OS=Aggregatibacter aphrophilus OX=732 GN=hemE PE=3 SV=1	0.631616	0.588166	1.61911	0.0713893	HK83 wildtype	HK83 mut	0.632024	0.538582	2.24305	0.0713366	CCUG11575 WT	CCUG11575 Mut
A0A3M6NQR8_AGGAP	8	4	10.92	Aggregatibacter aphrophilus	50S ribosomal protein L10 OS=Aggregatibacter aphrophilus OX=732 GN=rplJ PE=3 SV=1	0.553914	0.551895	1.65117	0.0831073	HK83 wildtype	HK83 mut	0.000907094	0.0127489	2.91308	0.998602	CCUG11575 WT	CCUG11575 Mut
A0A3M6NQR9_AGGAP	10	2	14.941	Aggregatibacter aphrophilus	50S ribosomal protein L7/L12 OS=Aggregatibacter aphrophilus OX=732 GN=rplL PE=3 SV=1	0.701076	0.62101	1.66042	0.0635642	HK83 wildtype	HK83 mut	0.49708	0.461316	2.24081	0.0941914	CCUG11575 WT	CCUG11575 Mut
A0A3M6NQS0_AGGAP	17	12	18.928	Aggregatibacter aphrophilus	Glutamine--fructose-6-phosphate aminotransferase [isomerizing] OS=Aggregatibacter aphrophilus OX=732 GN=glmS PE=3 SV=1	0.68085	0.611378	1.19714	0.0656169	HK83 wildtype	HK83 mut	0.127478	0.231369	1.75805	0.319711	CCUG11575 WT	CCUG11575 Mut
A0A3M6NQS2_AGGAP	69	10	87.597	Aggregatibacter aphrophilus	DNA-directed RNA polymerase subunit beta OS=Aggregatibacter aphrophilus OX=732 GN=rpoB PE=3 SV=1	0.594868	0.572349	1.41073	0.0764947	HK83 wildtype	HK83 mut	0.661331	0.554342	1.17025	0.0677688	CCUG11575 WT	CCUG11575 Mut
A0A3M6NQS4_AGGAP;A0A448F779_AGGAP	10	2	15.92	Aggregatibacter aphrophilus	HU family DNA-binding protein OS=Aggregatibacter aphrophilus OX=732 GN=DOL88_09665 PE=3 SV=1 [A0A3M6NQS4_AGGAP,A0A448F779_AGGAP]	0.613639	0.58038	2.04738	0.0737956	HK83 wildtype	HK83 mut	0.0170378	0.0702652	2.17601	0.777267	CCUG11575 WT	CCUG11575 Mut
A0A3M6NQS8_AGGAP	3	3	2.991	Aggregatibacter aphrophilus	Outer membrane protein assembly factor BamE OS=Aggregatibacter aphrophilus OX=732 GN=bamE PE=3 SV=1	0.453553	0.500045	1.10774	0.104505	HK83 mut	HK83 wildtype	0.612497	0.529287	1.11268	0.0739543	CCUG11575 WT	CCUG11575 Mut
A0A3M6NQS9_AGGAP	5	5	4.962	Aggregatibacter aphrophilus	Class I SAM-dependent methyltransferase OS=Aggregatibacter aphrophilus OX=732 GN=DOL88_09680 PE=4 SV=1	0.257264	0.424462	2.61562	0.185265	HK83 mut	HK83 wildtype	0.0501603	0.134903	2.23016	0.53573	CCUG11575 Mut	CCUG11575 WT
A0A3M6NQT1_AGGAP	4	4	3.955	Aggregatibacter aphrophilus	Two-component system sensor histidine kinase CpxA OS=Aggregatibacter aphrophilus OX=732 GN=DOL88_09725 PE=4 SV=1	0.996423	0.734679	10.0244	0.0500018	HK83 wildtype	HK83 mut	0.608637	0.526827	1.44488	0.0744956	CCUG11575 WT	CCUG11575 Mut
A0A3M6NQT4_AGGAP	29	6	31.817	Aggregatibacter aphrophilus	Alanine--tRNA ligase OS=Aggregatibacter aphrophilus OX=732 GN=alaS PE=3 SV=1	0.658556	0.599451	1.74074	0.068089	HK83 wildtype	HK83 mut	1.08979e-05	0.00205311	2.13675	1	CCUG11575 WT	CCUG11575 Mut
A0A3M6NQT6_AGGAP	11	3	11.842	Aggregatibacter aphrophilus	DNA-binding response regulator OS=Aggregatibacter aphrophilus OX=732 GN=DOL88_09730 PE=4 SV=1	0.0310477	0.155604	80.5146	0.649162	HK83 wildtype	HK83 mut	0.152757	0.25378	2.38896	0.281947	CCUG11575 WT	CCUG11575 Mut
A0A3M6NQU3_AGGAP;A0A336N4M9_AGGAP;A0A3S4RGJ2_AGGAP	4	4	3.984	Aggregatibacter aphrophilus	Histidinol-phosphate aminotransferase OS=Aggregatibacter aphrophilus OX=732 GN=hisC PE=3 SV=1	0.12543	0.31323	1.60416	0.323183	HK83 mut	HK83 wildtype	0.112506	0.217066	2.82759	0.346852	CCUG11575 WT	CCUG11575 Mut
A0A3M6NQU4_AGGAP	15	4	16.889	Aggregatibacter aphrophilus	CTP synthase OS=Aggregatibacter aphrophilus OX=732 GN=pyrG PE=3 SV=1	0.759923	0.647971	1.18844	0.0585349	HK83 wildtype	HK83 mut	0.00445022	0.0308234	2.16144	0.954572	CCUG11575 WT	CCUG11575 Mut
A0A3M6NQU6_AGGAP	23	8	32.825	Aggregatibacter aphrophilus	Enolase OS=Aggregatibacter aphrophilus OX=732 GN=eno PE=3 SV=1	0.523857	0.53843	1.17772	0.0886663	HK83 mut	HK83 wildtype	0.0840665	0.184159	2.64557	0.412932	CCUG11575 WT	CCUG11575 Mut
A0A3M6NQV9_AGGAP;A0A369Z680_AGGAP	4	4	3.988	Aggregatibacter aphrophilus	Histidinol dehydrogenase OS=Aggregatibacter aphrophilus OX=732 GN=hisD PE=3 SV=1	0.644678	0.592732	1.04417	0.0697448	HK83 mut	HK83 wildtype	0.0730454	0.170223	1.92756	0.445873	CCUG11575 WT	CCUG11575 Mut
A0A3M6NQW0_AGGAP	9	9	8.973	Aggregatibacter aphrophilus	Uncharacterized protein OS=Aggregatibacter aphrophilus OX=732 GN=DOL88_09850 PE=4 SV=1	2.74852e-05	0.00492729	3.34829	1	HK83 wildtype	HK83 mut	0.17816	0.275622	2.28371	0.251432	CCUG11575 WT	CCUG11575 Mut
A0A3M6NQW2_AGGAP	6	6	5.883	Aggregatibacter aphrophilus	Uncharacterized protein OS=Aggregatibacter aphrophilus OX=732 GN=DOL88_09855 PE=4 SV=1	0.797407	0.664683	1.63608	0.056001	HK83 wildtype	HK83 mut	0.0662648	0.160565	1.99642	0.468993	CCUG11575 WT	CCUG11575 Mut
A0A3M6NQW5_AGGAP;A0A3S4RGI3_AGGAP	3	3	2.991	Aggregatibacter aphrophilus	Surface-adhesin protein OS=Aggregatibacter aphrophilus OX=732 GN=DOL88_09920 PE=4 SV=1 [A0A3M6NQW5_AGGAP,A0A3S4RGI3_AGGAP]	0.400827	0.479791	1.58961	0.119691	HK83 wildtype	HK83 mut	0.00421688	0.0296819	2.40744	0.958268	CCUG11575 WT	CCUG11575 Mut
A0A3M6NQW7_AGGAP	3	3	2.991	Aggregatibacter aphrophilus	Helix-hairpin-helix domain-containing protein OS=Aggregatibacter aphrophilus OX=732 GN=DOL88_09930 PE=4 SV=1	0.348791	0.459515	1.38932	0.138446	HK83 mut	HK83 wildtype	0.500866	0.463673	1.47706	0.0933749	CCUG11575 WT	CCUG11575 Mut
A0A3M6NQW8_AGGAP;X2JNR3_AGGAC;G4A8I4_AGGAC;A0A0X8K266_9ACTO;A0A1Q8HQY0_9ACTO;A0A1Q8HUW0_9ACTO;A0A1Q8I3N1_9ACTO;A0A1Q8I4C3_9ACTO;A0A1Q8V5W7_9ACTO;A0A1Q8V6C2_9ACTO;A0A1Q8VDD3_9ACTO;A0A1Q8VEK8_9ACTO;A0A1Q8VKK8_9ACTO;A0A1Q8VKY1_9ACTO;A0A1Q8W2U3_9ACTO;A0A1Q8WPJ7_9ACTO;A0A1Q8WS49_9ACTO;A0A1Q8WY80_9ACTO;A0A1Q8WZG9_9ACTO;A0A1Q8X6U4_9ACTO;A0A1Q8XFQ3_9ACTO	39	36	46.733	Aggregatibacter aphrophilus	Chaperone protein ClpB OS=Aggregatibacter aphrophilus OX=732 GN=clpB PE=3 SV=1	0.784771	0.658286	1.97624	0.0568002	HK83 wildtype	HK83 mut	0.0393947	0.117435	2.04474	0.593484	CCUG11575 WT	CCUG11575 Mut
A0A3M6NQX6_AGGAP	10	10	9.94	Aggregatibacter aphrophilus	Uncharacterized protein OS=Aggregatibacter aphrophilus OX=732 GN=DOL88_09690 PE=4 SV=1	0.0829869	0.255104	1.76806	0.415938	HK83 wildtype	HK83 mut	0.536436	0.484475	1.57371	0.0862616	CCUG11575 WT	CCUG11575 Mut
A0A3M6NQY2_AGGAP	2	2	1.985	Aggregatibacter aphrophilus	Menaquinone-dependent protoporphyrinogen IX dehydrogenase OS=Aggregatibacter aphrophilus OX=732 GN=DOL88_09970 PE=4 SV=1	0.632986	0.588533	2.4074	0.0712127	HK83 wildtype	HK83 mut	0.000247815	0.00718087	6.78399	0.99999	CCUG11575 WT	CCUG11575 Mut
A0A3M6NQY4_AGGAP	7	7	6.94	Aggregatibacter aphrophilus	Rhodanese-like domain-containing protein OS=Aggregatibacter aphrophilus OX=732 GN=DOL88_09405 PE=4 SV=1	0.000343527	0.0162617	5.52338	0.999956	HK83 wildtype	HK83 mut	0.00291357	0.0234073	3.22404	0.977917	CCUG11575 WT	CCUG11575 Mut
A0A3M6NQY9_AGGAP;A0A142G044_AGGAC	5	2	5.982	Aggregatibacter aphrophilus	Single-stranded DNA-binding protein OS=Aggregatibacter aphrophilus OX=732 GN=DOL88_09425 PE=3 SV=1	0.830067	0.677873	1.77758	0.0541835	HK83 wildtype	HK83 mut	0.370466	0.386991	2.21551	0.130103	CCUG11575 WT	CCUG11575 Mut
A0A3M6NQZ1_AGGAP;A0A336NB67_AGGAP;A0A448F8T3_AGGAP	37	19	44.754	Aggregatibacter aphrophilus	Protein translocase subunit SecA OS=Aggregatibacter aphrophilus OX=732 GN=secA PE=3 SV=1	0.0666822	0.230694	2.43952	0.467497	HK83 wildtype	HK83 mut	0.136631	0.238781	2.35992	0.30501	CCUG11575 WT	CCUG11575 Mut
A0A3M6NQZ2_AGGAP	3	2	2.972	Aggregatibacter aphrophilus	Bis(5'-nucleosyl)-tetraphosphatase, symmetrical OS=Aggregatibacter aphrophilus OX=732 GN=apaH PE=3 SV=1	0.000403422	0.0168372	3.46597	0.999915	HK83 wildtype	HK83 mut	0.00711705	0.0404468	4.00191	0.911789	CCUG11575 WT	CCUG11575 Mut
A0A3M6NQZ3_AGGAP	2	2	1.994	Aggregatibacter aphrophilus	Ribosomal RNA small subunit methyltransferase A OS=Aggregatibacter aphrophilus OX=732 GN=rsmA PE=3 SV=1	0.00440469	0.0525241	3.92945	0.955296	HK83 wildtype	HK83 mut	0.000528471	0.0100567	4.02229	0.999762	CCUG11575 WT	CCUG11575 Mut
A0A3M6NQZ5_AGGAP;A0A448F8V2_AGGAP	3	3	2.98	Aggregatibacter aphrophilus	GNAT family acetyltransferase OS=Aggregatibacter aphrophilus OX=732 GN=DOL88_09485 PE=4 SV=1 [A0A3M6NQZ5_AGGAP,A0A448F8V2_AGGAP]	0.532722	0.542937	1.91661	0.0869595	HK83 wildtype	HK83 mut	0.909509	0.683772	1.99224	0.0511681	CCUG11575 WT	CCUG11575 Mut
A0A3M6NQZ7_AGGAP;H0KDU0_AGGAC;G4A5I1_AGGAC	15	14	15.796	Aggregatibacter aphrophilus	Leucine--tRNA ligase OS=Aggregatibacter aphrophilus OX=732 GN=leuS PE=3 SV=1	0.826114	0.67623	1.97818	0.0543848	HK83 wildtype	HK83 mut	0.0161913	0.0684701	2.1331	0.78701	CCUG11575 WT	CCUG11575 Mut
A0A3M6NR05_AGGAP;A0A369Z995_AGGAP	4	3	3.982	Aggregatibacter aphrophilus	Mechanosensitive channel MscK OS=Aggregatibacter aphrophilus OX=732 GN=DOL88_09375 PE=4 SV=1	0.490651	0.51912	1.44051	0.0956057	HK83 wildtype	HK83 mut	0.0570699	0.145751	2.14036	0.504733	CCUG11575 WT	CCUG11575 Mut
A0A3M6NR11_AGGAP;A0A142G0C3_AGGAC;A0A336N8W1_AGGAP;A0A5D0KUR6_AGGAC;H0KDE7_AGGAC;X2JUB2_AGGAC	5	5	7.888	Aggregatibacter aphrophilus	Amino acid ABC transporter substrate-binding protein OS=Aggregatibacter aphrophilus OX=732 GN=DOL88_09355 PE=3 SV=1	0.912577	0.714755	1.64623	0.0510898	HK83 wildtype	HK83 mut	0.00020526	0.00649912	3.17672	0.999996	CCUG11575 WT	CCUG11575 Mut
A0A3M6NR21_AGGAP;fig|732.124.peg.2067;A0A3M6NIF5_AGGAP	5	5	4.974	Aggregatibacter aphrophilus	Glyco_hydro_19_cat domain-containing protein (Fragment) OS=Aggregatibacter aphrophilus OX=732 GN=DOL88_09385 PE=4 SV=1 [A0A3M6NR21_AGGAP,fig|732.124.peg.2067]	0.0141647	0.104267	2.52863	0.811547	HK83 wildtype	HK83 mut	0.938559	0.695318	1.35514	0.0505368	CCUG11575 WT	CCUG11575 Mut
A0A3M6NR22_AGGAP;A0A3S4Q662_AGGAP;A0A369ZAS7_AGGAP	29	7	31.717	Aggregatibacter aphrophilus	Translation initiation factor IF-2 OS=Aggregatibacter aphrophilus OX=732 GN=infB PE=3 SV=1 [A0A3M6NR22_AGGAP,A0A3S4Q662_AGGAP]	0.973989	0.734679	1.65623	0.050096	HK83 wildtype	HK83 mut	0.0181145	0.0729984	1.86441	0.76528	CCUG11575 WT	CCUG11575 Mut
A0A3M6NR23_AGGAP	3	3	2.947	Aggregatibacter aphrophilus	Ferredoxin-type protein NapG OS=Aggregatibacter aphrophilus OX=732 GN=DOL88_09250 PE=4 SV=1	0.137559	0.326242	1.72608	0.30359	HK83 wildtype	HK83 mut	0.0210498	0.0797221	3.33134	0.734722	CCUG11575 WT	CCUG11575 Mut
A0A3M6NR29_AGGAP;G4A8U9_AGGAC	49	22	62.647	Aggregatibacter aphrophilus	Periplasmic nitrate reductase OS=Aggregatibacter aphrophilus OX=732 GN=napA PE=3 SV=1	0.208455	0.389989	4.34057	0.221938	HK83 wildtype	HK83 mut	0.368433	0.385761	3.18455	0.130852	CCUG11575 WT	CCUG11575 Mut
A0A3M6NR32_AGGAP;A0A336N8S9_AGGAP;A0A3S4TQL9_AGGAP	4	4	5.93	Aggregatibacter aphrophilus	Periplasmic nitrate reductase, electron transfer subunit OS=Aggregatibacter aphrophilus OX=732 GN=DOL88_09240 PE=3 SV=1	0.168108	0.35592	3.3318	0.262769	HK83 wildtype	HK83 mut	8.25993e-05	0.0045346	3.69952	1	CCUG11575 WT	CCUG11575 Mut
A0A3M6NR36_AGGAP	3	3	2.991	Aggregatibacter aphrophilus	Cytochrome c-type protein OS=Aggregatibacter aphrophilus OX=732 GN=DOL88_09235 PE=4 SV=1	0.00805936	0.0765578	2.87742	0.897043	HK83 wildtype	HK83 mut	0.0389552	0.116491	2.13918	0.596143	CCUG11575 WT	CCUG11575 Mut
A0A3M6NR39_AGGAP;A0A336NIT7_AGGAP;A0A448F9N2_AGGAP	11	10	13.949	Aggregatibacter aphrophilus	Aminoacyl-histidine dipeptidase OS=Aggregatibacter aphrophilus OX=732 GN=DOL88_09290 PE=4 SV=1	0.960596	0.734679	2.70446	0.0502204	HK83 wildtype	HK83 mut	0.868764	0.667633	1.46146	0.0524734	CCUG11575 WT	CCUG11575 Mut
A0A3M6NR50_AGGAP;A0A369ZG89_AGGAP	6	6	5.963	Aggregatibacter aphrophilus	Formylglycine-generating enzyme family protein OS=Aggregatibacter aphrophilus OX=732 GN=DOL88_08935 PE=4 SV=1	0.00547813	0.06037	5.01237	0.938061	HK83 wildtype	HK83 mut	0.00276896	0.0227301	4.04434	0.979928	CCUG11575 WT	CCUG11575 Mut
A0A3M6NR51_AGGAP	4	4	3.988	Aggregatibacter aphrophilus	DotU family type IV/VI secretion system protein OS=Aggregatibacter aphrophilus OX=732 GN=DOL88_09205 PE=4 SV=1	0.000783695	0.0240573	2.84946	0.999103	HK83 wildtype	HK83 mut	0.628309	0.536947	1.82248	0.0718193	CCUG11575 WT	CCUG11575 Mut
A0A3M6NR60_AGGAP;A0A369ZG05_AGGAP	3	3	3.988	Aggregatibacter aphrophilus	Uncharacterized protein OS=Aggregatibacter aphrophilus OX=732 GN=DOL88_08945 PE=4 SV=1	0.951694	0.731948	1.6622	0.0503314	HK83 wildtype	HK83 mut	0.273239	0.342717	1.62694	0.175395	CCUG11575 WT	CCUG11575 Mut
A0A3M6NR62_AGGAP	18	7	17.901	Aggregatibacter aphrophilus	DNA gyrase subunit B OS=Aggregatibacter aphrophilus OX=732 GN=gyrB PE=3 SV=1	0.651564	0.595574	1.95731	0.0689117	HK83 wildtype	HK83 mut	0.675835	0.56267	1.57039	0.0661534	CCUG11575 WT	CCUG11575 Mut
A0A3M6NR67_AGGAP	5	5	5.97	Aggregatibacter aphrophilus	Uncharacterized protein OS=Aggregatibacter aphrophilus OX=732 GN=DOL88_08940 PE=4 SV=1	0.831326	0.678169	1.60062	0.0541204	HK83 wildtype	HK83 mut	0.425315	0.417546	1.67392	0.112225	CCUG11575 WT	CCUG11575 Mut
A0A3M6NR72_AGGAP	27	25	28.794	Aggregatibacter aphrophilus	Virulence factor SrfB OS=Aggregatibacter aphrophilus OX=732 GN=DOL88_08905 PE=4 SV=1	0.946824	0.729777	2.13368	0.0504018	HK83 wildtype	HK83 mut	0.645503	0.54609	3.30587	0.0696437	CCUG11575 WT	CCUG11575 Mut
A0A3M6NR75_AGGAP	9	9	8.942	Aggregatibacter aphrophilus	DUF945 family protein OS=Aggregatibacter aphrophilus OX=732 GN=DOL88_09095 PE=4 SV=1	0.00119852	0.029408	2.77757	0.996955	HK83 wildtype	HK83 mut	0.479152	0.452342	1.36691	0.0982259	CCUG11575 WT	CCUG11575 Mut
A0A3M6NR81_AGGAP	12	11	11.889	Aggregatibacter aphrophilus	Uncharacterized protein OS=Aggregatibacter aphrophilus OX=732 GN=DOL88_08900 PE=4 SV=1	0.800138	0.666013	2.17746	0.0558354	HK83 wildtype	HK83 mut	0.00565134	0.0352544	2.18759	0.935266	CCUG11575 WT	CCUG11575 Mut
A0A3M6NR82_AGGAP;FUMH_HUMAN	24	9	30.838	Aggregatibacter aphrophilus	Fumarate hydratase class II OS=Aggregatibacter aphrophilus OX=732 GN=fumC PE=3 SV=1	0.893046	0.705941	2.0208	0.0516358	HK83 wildtype	HK83 mut	0.0891581	0.190336	2.0301	0.399328	CCUG11575 WT	CCUG11575 Mut
A0A3M6NR87_AGGAP	19	18	18.93	Aggregatibacter aphrophilus	Uncharacterized protein OS=Aggregatibacter aphrophilus OX=732 GN=DOL88_08910 PE=4 SV=1	0.311807	0.454978	2.01513	0.154792	HK83 wildtype	HK83 mut	9.34124e-07	0.000703936	2.67779	1	CCUG11575 WT	CCUG11575 Mut
A0A3M6NR94_AGGAP;A0A140T936_HUMAN	16	16	15.907	Aggregatibacter aphrophilus	Valine--tRNA ligase OS=Aggregatibacter aphrophilus OX=732 GN=valS PE=3 SV=1	0.323638	0.459515	2.4264	0.149242	HK83 wildtype	HK83 mut	0.456977	0.437348	2.3874	0.103628	CCUG11575 WT	CCUG11575 Mut
A0A3M6NR96_AGGAP;J4TGH2_STROR	11	11	12.933	Aggregatibacter aphrophilus	Uncharacterized protein OS=Aggregatibacter aphrophilus OX=732 GN=DOL88_09045 PE=4 SV=1	0.556472	0.553115	2.36864	0.0826631	HK83 wildtype	HK83 mut	0.00181975	0.0186321	2.72261	0.991563	CCUG11575 WT	CCUG11575 Mut
A0A3M6NR98_AGGAP	8	8	7.962	Aggregatibacter aphrophilus	VWA domain-containing protein OS=Aggregatibacter aphrophilus OX=732 GN=DOL88_08920 PE=4 SV=1	0.0157052	0.110346	2.41213	0.792736	HK83 wildtype	HK83 mut	3.90266e-05	0.00340889	8.06914	1	CCUG11575 WT	CCUG11575 Mut
A0A3M6NRA1_AGGAP;A0A336N2H6_AGGAP;A0A448FB27_AGGAP	4	2	4.964	Aggregatibacter aphrophilus	DNA starvation/stationary phase protection protein OS=Aggregatibacter aphrophilus OX=732 GN=DOL88_09060 PE=3 SV=1	0.950108	0.731159	1.72107	0.0503536	HK83 wildtype	HK83 mut	0.29453	0.355844	1.86381	0.163511	CCUG11575 WT	CCUG11575 Mut
A0A3M6NRA3_AGGAP	6	6	5.973	Aggregatibacter aphrophilus	Uncharacterized protein OS=Aggregatibacter aphrophilus OX=732 GN=DOL88_09010 PE=4 SV=1	0.673284	0.607921	1.74869	0.0664307	HK83 wildtype	HK83 mut	0.735151	0.59522	1.73762	0.0604883	CCUG11575 WT	CCUG11575 Mut
A0A3M6NRB0_AGGAP	24	2	29.847	Aggregatibacter aphrophilus	Transketolase OS=Aggregatibacter aphrophilus OX=732 GN=tkt PE=3 SV=1	0.000112085	0.0102262	2.6452	1	HK83 wildtype	HK83 mut	0.0215938	0.0806552	2.25748	0.729374	CCUG11575 WT	CCUG11575 Mut
A0A3M6NRC1_AGGAP	7	7	6.966	Aggregatibacter aphrophilus	DNA topoisomerase 4 subunit A OS=Aggregatibacter aphrophilus OX=732 GN=parC PE=3 SV=1	0.309304	0.454978	1.40855	0.156008	HK83 wildtype	HK83 mut	0.794682	0.629578	2.01422	0.0561688	CCUG11575 WT	CCUG11575 Mut
A0A3M6NRC8_AGGAP;A0A448F9T4_AGGAP;H0KFS2_AGGAC	3	3	2.991	Aggregatibacter aphrophilus	Selenocysteine-specific translation elongation factor OS=Aggregatibacter aphrophilus OX=732 GN=selB PE=4 SV=1	0.0285739	0.148872	5.04825	0.668097	HK83 wildtype	HK83 mut	0.264472	0.336151	1.58671	0.180702	CCUG11575 WT	CCUG11575 Mut
A0A3M6NRD2_AGGAP	4	4	3.946	Aggregatibacter aphrophilus	Iron-sulfur cluster repair protein YtfE OS=Aggregatibacter aphrophilus OX=732 GN=DOL88_09080 PE=3 SV=1	0.801663	0.66647	1.98796	0.0557441	HK83 wildtype	HK83 mut	0.00143657	0.0165026	5.89361	0.995163	CCUG11575 WT	CCUG11575 Mut
A0A3M6NRE5_AGGAP;A0A5D0EHH8_AGGAC	3	3	2.991	Aggregatibacter aphrophilus	ABC transporter ATP-binding protein OS=Aggregatibacter aphrophilus OX=732 GN=DOL88_08535 PE=4 SV=1	0.28049	0.438064	6.70802	0.171195	HK83 wildtype	HK83 mut	0.00802559	0.0433853	3.65457	0.897566	CCUG11575 WT	CCUG11575 Mut
A0A3M6NRE6_AGGAP	3	3	2.987	Aggregatibacter aphrophilus	ATP-dependent endonuclease OS=Aggregatibacter aphrophilus OX=732 GN=DOL88_08545 PE=4 SV=1	0.0720131	0.239411	7.27875	0.449238	HK83 wildtype	HK83 mut	0.525711	0.477621	3.86468	0.0883046	CCUG11575 WT	CCUG11575 Mut
A0A3M6NRE7_AGGAP	18	17	17.888	Aggregatibacter aphrophilus	Proline--tRNA ligase OS=Aggregatibacter aphrophilus OX=732 GN=proS PE=3 SV=1	0.193493	0.376144	2.17025	0.235709	HK83 wildtype	HK83 mut	0.0540573	0.14171	2.88061	0.517756	CCUG11575 WT	CCUG11575 Mut
A0A3M6NRG8_AGGAP;A0A3S4QS89_AGGAP	8	8	7.924	Aggregatibacter aphrophilus	NADH-dependent flavin oxidoreductase OS=Aggregatibacter aphrophilus OX=732 GN=DOL88_08690 PE=4 SV=1	0.42346	0.485941	2.41796	0.112765	HK83 wildtype	HK83 mut	0.000667788	0.0107861	2.29321	0.999464	CCUG11575 WT	CCUG11575 Mut
A0A3M6NRH5_AGGAP;A0A369ZA13_AGGAP	9	8	9.941	Aggregatibacter aphrophilus	DUF3298 domain-containing protein OS=Aggregatibacter aphrophilus OX=732 GN=DOL88_08685 PE=4 SV=1	0.968121	0.734679	1.43286	0.0501442	HK83 wildtype	HK83 mut	0.754358	0.605526	1.26328	0.0589538	CCUG11575 WT	CCUG11575 Mut
A0A3M6NRH6_AGGAP	36	11	50.749	Aggregatibacter aphrophilus	ATP synthase subunit beta OS=Aggregatibacter aphrophilus OX=732 GN=atpD PE=3 SV=1	0.0134637	0.101444	2.14306	0.820457	HK83 wildtype	HK83 mut	0.519453	0.473564	1.37359	0.0895363	CCUG11575 WT	CCUG11575 Mut
A0A3M6NRH8_AGGAP	5	3	6.942	Aggregatibacter aphrophilus	Protein-export protein SecB OS=Aggregatibacter aphrophilus OX=732 GN=secB PE=3 SV=1	0.526549	0.539219	1.43091	0.0881418	HK83 wildtype	HK83 mut	0.192628	0.286372	2.12647	0.23655	CCUG11575 WT	CCUG11575 Mut
A0A3M6NRH9_AGGAP;H0KFS3_AGGAC	6	3	5.938	Aggregatibacter aphrophilus	L-seryl-tRNA(Sec) selenium transferase OS=Aggregatibacter aphrophilus OX=732 GN=selA PE=3 SV=1	0.0229017	0.134704	3.47547	0.716886	HK83 wildtype	HK83 mut	0.715149	0.584894	1.8466	0.0622373	CCUG11575 WT	CCUG11575 Mut
A0A3M6NRI8_AGGAP	2	2	2.968	Aggregatibacter aphrophilus	Rhodanese-like domain-containing protein OS=Aggregatibacter aphrophilus OX=732 GN=DOL88_08735 PE=4 SV=1	0.0191795	0.120778	2.60706	0.753847	HK83 wildtype	HK83 mut	0.00423348	0.0296819	1.53303	0.958006	CCUG11575 WT	CCUG11575 Mut
A0A3M6NRK7_AGGAP	8	4	7.955	Aggregatibacter aphrophilus	ATP synthase gamma chain OS=Aggregatibacter aphrophilus OX=732 GN=atpG PE=3 SV=1	0.505943	0.52762	1.36678	0.0922989	HK83 wildtype	HK83 mut	0.462441	0.440451	1.67662	0.102252	CCUG11575 WT	CCUG11575 Mut
A0A3M6NRK8_AGGAP	3	3	2.98	Aggregatibacter aphrophilus	Uncharacterized protein OS=Aggregatibacter aphrophilus OX=732 GN=DOL88_08755 PE=4 SV=1	0.583582	0.567586	2.36335	0.0782143	HK83 wildtype	HK83 mut	0.140533	0.243008	1.29136	0.299118	CCUG11575 WT	CCUG11575 Mut
A0A3M6NRL7_AGGAP	7	7	7.954	Aggregatibacter aphrophilus	ATP synthase subunit delta OS=Aggregatibacter aphrophilus OX=732 GN=atpH PE=3 SV=1	0.0786712	0.249574	1.96571	0.428411	HK83 wildtype	HK83 mut	0.0107617	0.0524563	2.25377	0.85697	CCUG11575 WT	CCUG11575 Mut
A0A3M6NRS9_AGGAP;A0A336NAB1_AGGAP;A0A3S4TZ43_AGGAP	12	12	12.935	Aggregatibacter aphrophilus	Type I-C CRISPR-associated protein Cas7/Csd2 OS=Aggregatibacter aphrophilus OX=732 GN=cas7c PE=4 SV=1	0.597072	0.573701	4.14698	0.0761675	HK83 wildtype	HK83 mut	0.538284	0.48533	2.1385	0.085918	CCUG11575 WT	CCUG11575 Mut
A0A3M6NRT0_AGGAP	2	2	1.981	Aggregatibacter aphrophilus	Probable Fe(2+)-trafficking protein OS=Aggregatibacter aphrophilus OX=732 GN=DOL88_08450 PE=3 SV=1	0.000881478	0.0252423	3.29961	0.998716	HK83 wildtype	HK83 mut	0.0113752	0.0544972	1.96172	0.848368	CCUG11575 WT	CCUG11575 Mut
A0A3M6NRV5_AGGAP;ATPA_HUMAN	26	7	35.839	Aggregatibacter aphrophilus	ATP synthase subunit alpha OS=Aggregatibacter aphrophilus OX=732 GN=atpA PE=3 SV=1	0.000390142	0.0166569	2.73639	0.999926	HK83 wildtype	HK83 mut	0.38835	0.39644	1.4261	0.123804	CCUG11575 WT	CCUG11575 Mut
A0A3M6NRW1_AGGAP;A0A5D0E2V8_AGGAC	19	19	20.824	Aggregatibacter aphrophilus	Formate dehydrogenase subunit alpha OS=Aggregatibacter aphrophilus OX=732 GN=DOL88_08190 PE=3 SV=1	0.0244928	0.139438	1.80493	0.702363	HK83 wildtype	HK83 mut	0.000674746	0.0108178	2.55439	0.999445	CCUG11575 WT	CCUG11575 Mut
A0A3M6NRW2_AGGAP	2	2	1.975	Aggregatibacter aphrophilus	2-C-methyl-D-erythritol 4-phosphate cytidylyltransferase OS=Aggregatibacter aphrophilus OX=732 GN=DOL88_08375 PE=4 SV=1	0.464417	0.505127	1.32829	0.101762	HK83 wildtype	HK83 mut	0.0494614	0.133883	1.88127	0.5391	CCUG11575 WT	CCUG11575 Mut
A0A3M6NRZ3_AGGAP	4	4	3.972	Aggregatibacter aphrophilus	Choline-phosphate cytidylyltransferase OS=Aggregatibacter aphrophilus OX=732 GN=DOL88_08380 PE=4 SV=1	0.478759	0.513607	1.65283	0.0983176	HK83 wildtype	HK83 mut	0.000975444	0.0132207	2.61391	0.998274	CCUG11575 WT	CCUG11575 Mut
A0A3M6NRZ4_AGGAP	17	8	18.841	Aggregatibacter aphrophilus	Phosphoenolpyruvate-protein phosphotransferase OS=Aggregatibacter aphrophilus OX=732 GN=DOL88_08325 PE=3 SV=1	0.689522	0.6155	1.09917	0.0647153	HK83 wildtype	HK83 mut	0.0170164	0.0702652	2.06722	0.777511	CCUG11575 WT	CCUG11575 Mut
A0A3M6NS07_AGGAP;G4A742_AGGAC	11	11	10.959	Aggregatibacter aphrophilus	Type I-C CRISPR-associated protein Cas8c/Csd1 OS=Aggregatibacter aphrophilus OX=732 GN=cas8c PE=4 SV=1	0.0464217	0.192924	3.97519	0.554319	HK83 wildtype	HK83 mut	0.00489023	0.0323532	5.74994	0.947535	CCUG11575 WT	CCUG11575 Mut
A0A3M6NS22_AGGAP	3	3	2.991	Aggregatibacter aphrophilus	Methyltransferase OS=Aggregatibacter aphrophilus OX=732 GN=DOL88_08265 PE=3 SV=1	0.143688	0.332969	11.3802	0.294507	HK83 wildtype	HK83 mut	0.256104	0.330401	1.51326	0.186017	CCUG11575 WT	CCUG11575 Mut
A0A3M6NS24_AGGAP	4	2	3.962	Aggregatibacter aphrophilus	Uncharacterized protein OS=Aggregatibacter aphrophilus OX=732 GN=DOL88_08250 PE=4 SV=1	0.000102485	0.00980656	4.702	1	HK83 wildtype	HK83 mut	0.00496149	0.0325716	1.96491	0.94639	CCUG11575 WT	CCUG11575 Mut
A0A3M6NS60_AGGAP;H0KHG7_AGGAC	7	7	7.938	Aggregatibacter aphrophilus	Formate dehydrogenase iron-sulfur subunit OS=Aggregatibacter aphrophilus OX=732 GN=fdxH PE=4 SV=1	0.249035	0.421488	2.73018	0.190711	HK83 wildtype	HK83 mut	0.0275636	0.0933124	2.85381	0.676208	CCUG11575 WT	CCUG11575 Mut
A0A3M6NSA8_AGGAP;A0A0K9CNJ3_FUSNU;A0A2B7YZB7_FUSNU;A0A2C6BV15_FUSNP	7	7	7.962	Aggregatibacter aphrophilus	ATPase OS=Aggregatibacter aphrophilus OX=732 GN=DOL88_08270 PE=4 SV=1	0.153568	0.344869	3.9073	0.280871	HK83 wildtype	HK83 mut	0.112715	0.217348	3.92233	0.346443	CCUG11575 WT	CCUG11575 Mut
A0A3M6NSB0_AGGAP	19	5	21.909	Aggregatibacter aphrophilus	Malate dehydrogenase OS=Aggregatibacter aphrophilus OX=732 GN=mdh PE=3 SV=1	0.749086	0.642554	1.47893	0.0593612	HK83 wildtype	HK83 mut	0.00188801	0.0190615	2.04088	0.990842	CCUG11575 WT	CCUG11575 Mut
A0A3M6NSE9_AGGAP	2	2	1.994	Aggregatibacter aphrophilus	Uncharacterized protein OS=Aggregatibacter aphrophilus OX=732 GN=DOL88_08040 PE=4 SV=1	0.535968	0.544741	1.87415	0.086349	HK83 wildtype	HK83 mut	0.187336	0.283016	1.52639	0.24181	CCUG11575 WT	CCUG11575 Mut
A0A3M6NSF1_AGGAP	2	2	1.991	Aggregatibacter aphrophilus	NAD-dependent DNA ligase OS=Aggregatibacter aphrophilus OX=732 GN=DOL88_08020 PE=4 SV=1	0.816638	0.673423	3.6441	0.0548882	HK83 wildtype	HK83 mut	0.219567	0.307571	1.52793	0.212574	CCUG11575 WT	CCUG11575 Mut
A0A3M6NSF8_AGGAP;A0A369Z796_AGGAP;A0A3S4TP18_AGGAP	5	4	4.985	Aggregatibacter aphrophilus	PTS mannose transporter subunit IID OS=Aggregatibacter aphrophilus OX=732 GN=DOL88_08125 PE=4 SV=1	0.510727	0.530261	1.9814	0.0913041	HK83 wildtype	HK83 mut	0.0126226	0.058043	2.5072	0.831447	CCUG11575 WT	CCUG11575 Mut
A0A3M6NSG9_AGGAP;A0A5D0EYT0_AGGAC;A0A5D0L1E4_AGGAC;H0KHQ8_AGGAC	14	14	13.897	Aggregatibacter aphrophilus	Bifunctional protein HldE OS=Aggregatibacter aphrophilus OX=732 GN=hldE PE=3 SV=1	0.0998839	0.280102	1.59339	0.373412	HK83 wildtype	HK83 mut	0.249345	0.325539	1.72326	0.1905	CCUG11575 WT	CCUG11575 Mut
A0A3M6NSH4_AGGAP;A0A369Z5G5_AGGAP;A0A5D0EMT5_AGGAC	16	16	18.811	Aggregatibacter aphrophilus	2',3'-cyclic-nucleotide 2'-phosphodiesterase OS=Aggregatibacter aphrophilus OX=732 GN=cpdB PE=3 SV=1	0.397112	0.478778	2.44476	0.120892	HK83 wildtype	HK83 mut	0.000136414	0.00546802	2.42948	1	CCUG11575 WT	CCUG11575 Mut
A0A3M6NSK1_AGGAP	5	4	5.941	Aggregatibacter aphrophilus	Sulfate ABC transporter substrate-binding protein OS=Aggregatibacter aphrophilus OX=732 GN=DOL88_07820 PE=4 SV=1	0.711393	0.626139	2.83235	0.0625835	HK83 wildtype	HK83 mut	0.0197651	0.0764893	2.3318	0.747733	CCUG11575 WT	CCUG11575 Mut
A0A3M6NSL9_AGGAP	8	7	7.929	Aggregatibacter aphrophilus	Outer membrane-stress sensor serine endopeptidase DegS OS=Aggregatibacter aphrophilus OX=732 GN=degS PE=4 SV=1	0.000964076	0.0262656	3.72776	0.998331	HK83 wildtype	HK83 mut	0.000474936	0.00944505	2.25699	0.99984	CCUG11575 WT	CCUG11575 Mut
A0A3M6NSQ1_AGGAP;A0A142G003_AGGAC;X2JU65_AGGAC	3	2	3.934	Aggregatibacter aphrophilus	HAD family phosphatase OS=Aggregatibacter aphrophilus OX=732 GN=DOL88_08175 PE=4 SV=1	0.62829	0.587159	2.12325	0.0718218	HK83 wildtype	HK83 mut	0.584808	0.513515	2.3053	0.0780238	CCUG11575 WT	CCUG11575 Mut
A0A3M6NSQ3_AGGAP;A0A369ZDM0_AGGAP	36	20	46.662	Aggregatibacter aphrophilus	Formate dehydrogenase-N subunit alpha OS=Aggregatibacter aphrophilus OX=732 GN=fdnG PE=3 SV=1	0.383836	0.471376	2.26307	0.125348	HK83 wildtype	HK83 mut	0.564155	0.501785	1.95726	0.081355	CCUG11575 WT	CCUG11575 Mut
A0A3M6NSQ7_AGGAP	7	7	6.971	Aggregatibacter aphrophilus	PTS mannose transporter subunit IIAB OS=Aggregatibacter aphrophilus OX=732 GN=DOL88_08135 PE=4 SV=1	0.0313736	0.15589	3.80136	0.646761	HK83 wildtype	HK83 mut	0.000486689	0.00945253	3.4721	0.999824	CCUG11575 WT	CCUG11575 Mut
A0A3M6NSY8_AGGAP;H0KHR4_AGGAC	2	2	1.994	Aggregatibacter aphrophilus	Deoxyguanosinetriphosphate triphosphohydrolase-like protein OS=Aggregatibacter aphrophilus OX=732 GN=DOL88_07985 PE=3 SV=1	0.611782	0.579742	8.94092	0.0740539	HK83 wildtype	HK83 mut	0.00168504	0.0179175	4.85698	0.99292	CCUG11575 WT	CCUG11575 Mut
A0A3M6NSZ1_AGGAP	2	2	1.983	Aggregatibacter aphrophilus	DUF4325 domain-containing protein OS=Aggregatibacter aphrophilus OX=732 GN=DOL88_08035 PE=4 SV=1	0.133324	0.324679	2.78977	0.310173	HK83 wildtype	HK83 mut	0.940629	0.695753	1.61351	0.0505011	CCUG11575 WT	CCUG11575 Mut
A0A3M6NT60_AGGAP;A0A5D0EN21_AGGAC	5	3	4.97	Aggregatibacter aphrophilus	Enterochelin ABC transporter substrate-binding protein OS=Aggregatibacter aphrophilus OX=732 GN=DOL88_08100 PE=4 SV=1	0.0673077	0.231429	2.93417	0.465275	HK83 mut	HK83 wildtype	0.000568419	0.0102476	2.40286	0.999691	CCUG11575 Mut	CCUG11575 WT
A0A3M6NT83_AGGAP	2	2	1.97	Aggregatibacter aphrophilus	Lipid A biosynthesis lauroyltransferase OS=Aggregatibacter aphrophilus OX=732 GN=lpxL PE=3 SV=1	0.763094	0.650078	1.76222	0.0583012	HK83 wildtype	HK83 mut	0.00704459	0.040164	3.03747	0.912937	CCUG11575 WT	CCUG11575 Mut
A0A3M6P082_AGGAP	8	8	11.953	Aggregatibacter aphrophilus	Uncharacterized protein (Fragment) OS=Aggregatibacter aphrophilus OX=732 GN=DOL88_07795 PE=4 SV=1	0.574944	0.562891	1.72157	0.0795819	HK83 wildtype	HK83 mut	0.636767	0.541473	1.06173	0.0707306	CCUG11575 WT	CCUG11575 Mut
A0A3M6P1P1_AGGAP;A0A336N2T3_AGGAP;A0A448FBA9_AGGAP	8	7	8.93	Aggregatibacter aphrophilus	5-deoxy-glucuronate isomerase OS=Aggregatibacter aphrophilus OX=732 GN=iolB PE=4 SV=1	0.550458	0.551197	1.04469	0.0837143	HK83 wildtype	HK83 mut	0.739333	0.597538	1.16333	0.0601423	CCUG11575 WT	CCUG11575 Mut
A0A3M6P1S8_AGGAP	9	9	9.855	Aggregatibacter aphrophilus	ATP-binding cassette domain-containing protein OS=Aggregatibacter aphrophilus OX=732 GN=DOL88_07665 PE=4 SV=1	0.632487	0.588533	1.91556	0.071277	HK83 wildtype	HK83 mut	0.834397	0.650914	1.00214	0.0539687	CCUG11575 Mut	CCUG11575 WT
A0A3M6P1T0_AGGAP	2	2	1.994	Aggregatibacter aphrophilus	Uncharacterized protein OS=Aggregatibacter aphrophilus OX=732 GN=DOL88_07780 PE=4 SV=1	0.998318	0.734679	10.6837	0.0500004	HK83 wildtype	HK83 mut	0.816201	0.64188	7.62555	0.0549121	CCUG11575 Mut	CCUG11575 WT
A0A3M6P1T5_AGGAP	14	7	17.935	Aggregatibacter aphrophilus	Protein translocase subunit SecD OS=Aggregatibacter aphrophilus OX=732 GN=secD PE=3 SV=1	0.365897	0.463935	1.31924	0.131794	HK83 wildtype	HK83 mut	0.976424	0.705597	1.55442	0.0500788	CCUG11575 WT	CCUG11575 Mut
A0A3M6P1T7_AGGAP	10	9	9.957	Aggregatibacter aphrophilus	Gfo/Idh/MocA family oxidoreductase OS=Aggregatibacter aphrophilus OX=732 GN=DOL88_07650 PE=4 SV=1	0.454186	0.500313	1.10645	0.104342	HK83 mut	HK83 wildtype	0.0916329	0.193555	2.28866	0.393036	CCUG11575 WT	CCUG11575 Mut
A0A3M6P1U3_AGGAP;A0A336N2R5_AGGAP	22	7	26.834	Aggregatibacter aphrophilus	Fumarate reductase flavoprotein subunit OS=Aggregatibacter aphrophilus OX=732 GN=DOL88_07745 PE=3 SV=1	0.919265	0.717558	3.1561	0.0509287	HK83 wildtype	HK83 mut	0.88806	0.675709	1.85264	0.0517933	CCUG11575 WT	CCUG11575 Mut
A0A3M6P1U9_AGGAP;A0A369ZDF9_AGGAP	16	15	15.896	Aggregatibacter aphrophilus	ATPase OS=Aggregatibacter aphrophilus OX=732 GN=DOL88_07655 PE=4 SV=1	0.702264	0.62164	1.12443	0.063449	HK83 wildtype	HK83 mut	0.0113535	0.0544953	2.36024	0.848669	CCUG11575 WT	CCUG11575 Mut
A0A3M6P1V1_AGGAP	11	10	10.895	Aggregatibacter aphrophilus	Queuine tRNA-ribosyltransferase OS=Aggregatibacter aphrophilus OX=732 GN=tgt PE=3 SV=1	0.428386	0.48825	3.30779	0.111342	HK83 wildtype	HK83 mut	0.90105	0.680201	2.1285	0.0513984	CCUG11575 WT	CCUG11575 Mut
A0A3M6P1W0_AGGAP	21	20	21.917	Aggregatibacter aphrophilus	Bifunctional protein PutA OS=Aggregatibacter aphrophilus OX=732 GN=DOL88_07725 PE=3 SV=1	0.446349	0.496909	1.25235	0.106391	HK83 mut	HK83 wildtype	0.0004146	0.00925209	1.8052	0.999905	CCUG11575 WT	CCUG11575 Mut
A0A3M6P1Y1_AGGAP;H0KHA7_AGGAC	17	16	19.833	Aggregatibacter aphrophilus	Methylmalonate-semialdehyde dehydrogenase (CoA acylating) OS=Aggregatibacter aphrophilus OX=732 GN=mmsA PE=4 SV=1	0.95868	0.734679	1.11731	0.0502424	HK83 wildtype	HK83 mut	0.298762	0.357366	1.35547	0.161303	CCUG11575 WT	CCUG11575 Mut
A0A3M6P1Z1_AGGAP	38	22	43.702	Aggregatibacter aphrophilus	Outer membrane protein assembly factor BamA OS=Aggregatibacter aphrophilus OX=732 GN=bamA PE=3 SV=1	0.0675951	0.231638	1.90138	0.464261	HK83 wildtype	HK83 mut	0.000708445	0.0109399	1.58232	0.99935	CCUG11575 WT	CCUG11575 Mut
A0A3M6P1Z4_AGGAP	21	20	21.848	Aggregatibacter aphrophilus	5-dehydro-2-deoxygluconokinase OS=Aggregatibacter aphrophilus OX=732 GN=iolC PE=4 SV=1	0.158428	0.348918	1.26151	0.274578	HK83 wildtype	HK83 mut	0.339631	0.378048	1.24349	0.142229	CCUG11575 WT	CCUG11575 Mut
A0A3M6P206_AGGAP	16	3	15.925	Aggregatibacter aphrophilus	Aldehyde-alcohol dehydrogenase OS=Aggregatibacter aphrophilus OX=732 GN=DOL88_07675 PE=3 SV=1	0.645224	0.592923	1.69743	0.0696779	HK83 wildtype	HK83 mut	0.00782985	0.0426329	2.02526	0.900602	CCUG11575 WT	CCUG11575 Mut
A0A3M6P217_AGGAP	5	5	6.919	Aggregatibacter aphrophilus	Protein-export membrane protein SecF OS=Aggregatibacter aphrophilus OX=732 GN=secF PE=3 SV=1	3.4425e-05	0.00540223	2.66138	1	HK83 wildtype	HK83 mut	0.509649	0.468024	1.35453	0.0915266	CCUG11575 WT	CCUG11575 Mut
A0A3M6P219_AGGAP	5	3	4.953	Aggregatibacter aphrophilus	Inorganic pyrophosphatase OS=Aggregatibacter aphrophilus OX=732 GN=ppa PE=3 SV=1	0.745263	0.641045	1.94649	0.0596631	HK83 wildtype	HK83 mut	0.862714	0.664779	1.5943	0.05271	CCUG11575 WT	CCUG11575 Mut
A0A3M6P221_AGGAP;G4A633_AGGAC	19	18	19.909	Aggregatibacter aphrophilus	Glycerol-3-phosphate acyltransferase OS=Aggregatibacter aphrophilus OX=732 GN=plsB PE=3 SV=1	0.744363	0.640551	1.78084	0.059735	HK83 wildtype	HK83 mut	0.000559386	0.0102476	2.01968	0.999708	CCUG11575 WT	CCUG11575 Mut
A0A3M6P230_AGGAP	4	4	3.975	Aggregatibacter aphrophilus	3-isopropylmalate dehydrogenase OS=Aggregatibacter aphrophilus OX=732 GN=leuB PE=3 SV=1	0.080831	0.252222	3.70702	0.422075	HK83 wildtype	HK83 mut	0.0184014	0.073508	2.5334	0.76216	CCUG11575 WT	CCUG11575 Mut
A0A3M6P245_AGGAP;A0A369ZBG7_AGGAP;G4A9A6_AGGAC	15	15	15.891	Aggregatibacter aphrophilus	Serine--tRNA ligase OS=Aggregatibacter aphrophilus OX=732 GN=serS PE=3 SV=1	0.00173548	0.0351566	2.29461	0.992423	HK83 wildtype	HK83 mut	1.59331e-05	0.002309	2.48076	1	CCUG11575 WT	CCUG11575 Mut
A0A3M6P246_AGGAP;G4AAX4_AGGAC;H0KC54_AGGAC;X2JQ75_AGGAC	8	4	8.948	Aggregatibacter aphrophilus	M48 family peptidase OS=Aggregatibacter aphrophilus OX=732 GN=DOL88_07495 PE=3 SV=1	0.00152373	0.032666	5.0558	0.994416	HK83 wildtype	HK83 mut	0.325595	0.371062	2.26508	0.148355	CCUG11575 WT	CCUG11575 Mut
A0A3M6P248_AGGAP	11	9	11.947	Aggregatibacter aphrophilus	OmpH family outer membrane protein OS=Aggregatibacter aphrophilus OX=732 GN=DOL88_07405 PE=3 SV=1	0.85293	0.688423	1.9561	0.0531165	HK83 wildtype	HK83 mut	0.872924	0.668944	2.07653	0.0523172	CCUG11575 WT	CCUG11575 Mut
A0A3M6P249_AGGAP	9	9	9.955	Aggregatibacter aphrophilus	SH3 domain-containing protein OS=Aggregatibacter aphrophilus OX=732 GN=DOL88_07225 PE=4 SV=1	0.000127274	0.0108548	2.19182	1	HK83 wildtype	HK83 mut	7.78607e-05	0.00437867	1.56954	1	CCUG11575 WT	CCUG11575 Mut
A0A3M6P258_AGGAP;A0A448F7Y3_AGGAP	3	2	2.991	Aggregatibacter aphrophilus	Anaerobic C4-dicarboxylate transporter OS=Aggregatibacter aphrophilus OX=732 GN=DOL88_07175 PE=4 SV=1 [A0A3M6P258_AGGAP,A0A448F7Y3_AGGAP]	0.187833	0.371236	1.85883	0.241308	HK83 wildtype	HK83 mut	0.835347	0.651212	1.52311	0.0539223	CCUG11575 WT	CCUG11575 Mut
A0A3M6P264_AGGAP	8	8	9.968	Aggregatibacter aphrophilus	Alpha/beta fold hydrolase OS=Aggregatibacter aphrophilus OX=732 GN=DOL88_07055 PE=4 SV=1	0.00248067	0.0405505	6.11862	0.983779	HK83 wildtype	HK83 mut	0.0713994	0.168351	1.56738	0.451264	CCUG11575 WT	CCUG11575 Mut
A0A3M6P265_AGGAP	2	2	2.985	Aggregatibacter aphrophilus	TonB system transport protein ExbD OS=Aggregatibacter aphrophilus OX=732 GN=exbD PE=3 SV=1	0.159226	0.34917	2.45838	0.273569	HK83 mut	HK83 wildtype	0.0956238	0.197448	2.97487	0.383295	CCUG11575 Mut	CCUG11575 WT
A0A3M6P269_AGGAP;A0A369ZCM3_AGGAP	2	2	1.994	Aggregatibacter aphrophilus	Outer-membrane lipoprotein carrier protein OS=Aggregatibacter aphrophilus OX=732 GN=lolA PE=3 SV=1	0.00350793	0.0473541	3.12774	0.969231	HK83 wildtype	HK83 mut	0.0957423	0.197448	1.8325	0.383013	CCUG11575 WT	CCUG11575 Mut
A0A3M6P272_AGGAP	4	4	4.967	Aggregatibacter aphrophilus	Uncharacterized protein OS=Aggregatibacter aphrophilus OX=732 GN=DOL88_07530 PE=4 SV=1	0.456011	0.500643	1.07382	0.103874	HK83 wildtype	HK83 mut	0.00490493	0.0323532	1.73132	0.947299	CCUG11575 WT	CCUG11575 Mut
A0A3M6P277_AGGAP	5	5	4.954	Aggregatibacter aphrophilus	Ribosomal protein L11 methyltransferase OS=Aggregatibacter aphrophilus OX=732 GN=prmA PE=3 SV=1	0.983011	0.734679	3.00709	0.0500409	HK83 wildtype	HK83 mut	0.548955	0.492009	2.42659	0.0839808	CCUG11575 WT	CCUG11575 Mut
A0A3M6P290_AGGAP	10	8	10.927	Aggregatibacter aphrophilus	Probable cytosol aminopeptidase OS=Aggregatibacter aphrophilus OX=732 GN=pepA PE=3 SV=1	0.126	0.313656	1.41813	0.322209	HK83 wildtype	HK83 mut	0.000198489	0.00633799	1.8136	0.999997	CCUG11575 WT	CCUG11575 Mut
A0A3M6P293_AGGAP	4	4	4.978	Aggregatibacter aphrophilus	Peptidyl-prolyl cis-trans isomerase OS=Aggregatibacter aphrophilus OX=732 GN=DOL88_06935 PE=3 SV=1	0.0257145	0.141935	1.52265	0.691675	HK83 wildtype	HK83 mut	0.00737835	0.0410442	2.7082	0.907666	CCUG11575 WT	CCUG11575 Mut
A0A3M6P294_AGGAP;A0A5D0KUW6_AGGAC	8	8	7.937	Aggregatibacter aphrophilus	Cysteine--tRNA ligase OS=Aggregatibacter aphrophilus OX=732 GN=cysS PE=3 SV=1	0.00816467	0.0769988	5.00246	0.895418	HK83 wildtype	HK83 mut	2.66826e-05	0.00293108	3.57337	1	CCUG11575 WT	CCUG11575 Mut
A0A3M6P2B1_AGGAP	4	4	3.948	Aggregatibacter aphrophilus	UPF0250 protein DOL88_06955 OS=Aggregatibacter aphrophilus OX=732 GN=DOL88_06955 PE=3 SV=1	0.000334221	0.0162617	3.60113	0.999961	HK83 wildtype	HK83 mut	0.000752226	0.0113271	2.7157	0.999212	CCUG11575 WT	CCUG11575 Mut
A0A3M6P2B3_AGGAP	3	3	3.956	Aggregatibacter aphrophilus	Outer-membrane lipoprotein LolB OS=Aggregatibacter aphrophilus OX=732 GN=lolB PE=3 SV=1	4.85556e-06	0.00250835	3.60036	1	HK83 wildtype	HK83 mut	0.381048	0.392786	1.41753	0.126316	CCUG11575 WT	CCUG11575 Mut
A0A3M6P2B8_AGGAP;A0A448F9W2_AGGAP	7	6	7.917	Aggregatibacter aphrophilus	1-deoxy-D-xylulose-5-phosphate synthase OS=Aggregatibacter aphrophilus OX=732 GN=dxs PE=3 SV=1	0.331755	0.459515	2.65674	0.145616	HK83 wildtype	HK83 mut	0.0186455	0.0736906	2.20305	0.75953	CCUG11575 WT	CCUG11575 Mut
A0A3M6P2C7_AGGAP;A0A3S4S5H6_AGGAP	15	15	14.928	Aggregatibacter aphrophilus	Phosphoribosylformylglycinamidine synthase (Fragment) OS=Aggregatibacter aphrophilus OX=732 GN=DOL88_06895 PE=3 SV=1	0.0615247	0.21923	3.70146	0.486718	HK83 wildtype	HK83 mut	0.0117853	0.0553688	3.04887	0.842721	CCUG11575 WT	CCUG11575 Mut
A0A3M6P2F0_AGGAP	3	3	2.938	Aggregatibacter aphrophilus	Endolytic murein transglycosylase OS=Aggregatibacter aphrophilus OX=732 GN=mltG PE=3 SV=1	0.0012597	0.0303541	3.03386	0.99653	HK83 wildtype	HK83 mut	0.0693401	0.165149	2.0364	0.458203	CCUG11575 WT	CCUG11575 Mut
A0A3M6P2F1_AGGAP;A0A3S4PZ40_AGGAP	20	10	24.827	Aggregatibacter aphrophilus	Glycerol-3-phosphate dehydrogenase/oxidase OS=Aggregatibacter aphrophilus OX=732 GN=DOL88_06740 PE=4 SV=1 [A0A3M6P2F1_AGGAP,A0A3S4PZ40_AGGAP]	0.434793	0.490593	1.20087	0.109534	HK83 mut	HK83 wildtype	0.908546	0.683567	1.04796	0.0511933	CCUG11575 WT	CCUG11575 Mut
A0A3M6P2G6_AGGAP	11	10	11.938	Aggregatibacter aphrophilus	Glycerol kinase OS=Aggregatibacter aphrophilus OX=732 GN=glpK PE=3 SV=1	0.616296	0.581565	1.0198	0.0734291	HK83 mut	HK83 wildtype	0.000346729	0.00842863	3.36018	0.999955	CCUG11575 WT	CCUG11575 Mut
A0A3M6P2H0_AGGAP	15	10	17.883	Aggregatibacter aphrophilus	Uncharacterized protein OS=Aggregatibacter aphrophilus OX=732 GN=DOL88_06655 PE=4 SV=1	8.73272e-05	0.00944119	3.77615	1	HK83 wildtype	HK83 mut	1.38614e-06	0.000870473	3.5386	1	CCUG11575 WT	CCUG11575 Mut
A0A3M6P2J5_AGGAP	16	12	19.856	Aggregatibacter aphrophilus	Outer membrane protein assembly factor BamE OS=Aggregatibacter aphrophilus OX=732 GN=DOL88_06755 PE=4 SV=1	0.735047	0.637152	1.95723	0.060497	HK83 wildtype	HK83 mut	5.15416e-05	0.00346791	1.65388	1	CCUG11575 WT	CCUG11575 Mut
A0A3M6P2K0_AGGAP;A0A142G2V2_AGGAC;A0A5D0KYR2_AGGAC;X2JTS2_AGGAC	15	15	16.892	Aggregatibacter aphrophilus	Uncharacterized protein OS=Aggregatibacter aphrophilus OX=732 GN=DOL88_06880 PE=3 SV=1	0.00213801	0.0382721	1.85725	0.988025	HK83 wildtype	HK83 mut	0.483612	0.455321	1.60613	0.0971957	CCUG11575 WT	CCUG11575 Mut
A0A3M6P2K8_AGGAP	3	3	2.955	Aggregatibacter aphrophilus	Macrolide export ATP-binding/permease protein MacB OS=Aggregatibacter aphrophilus OX=732 GN=macB PE=3 SV=1	0.665487	0.602963	2.80085	0.0672961	HK83 wildtype	HK83 mut	0.997741	0.705597	1.92302	0.0500007	CCUG11575 WT	CCUG11575 Mut
A0A3M6P2M0_AGGAP	24	6	26.735	Aggregatibacter aphrophilus	Ribonucleoside-diphosphate reductase OS=Aggregatibacter aphrophilus OX=732 GN=DOL88_06645 PE=3 SV=1	0.679777	0.611378	1.844	0.0657307	HK83 wildtype	HK83 mut	0.411442	0.408934	1.51605	0.11636	CCUG11575 WT	CCUG11575 Mut
A0A3M6P2Q3_AGGAP	19	12	19.925	Aggregatibacter aphrophilus	Penicillin-binding protein activator LpoA OS=Aggregatibacter aphrophilus OX=732 GN=lpoA PE=3 SV=1	0.550588	0.551197	1.58162	0.0836913	HK83 wildtype	HK83 mut	0.110604	0.21524	1.52462	0.350616	CCUG11575 WT	CCUG11575 Mut
A0A3M6P2V6_AGGAP	6	6	5.923	Aggregatibacter aphrophilus	FMN-dependent NADH-azoreductase OS=Aggregatibacter aphrophilus OX=732 GN=azoR PE=3 SV=1	0.440261	0.494148	1.18643	0.108029	HK83 mut	HK83 wildtype	0.196794	0.289668	1.9523	0.232546	CCUG11575 WT	CCUG11575 Mut
A0A3M6P2X6_AGGAP;A0A142G2U4_AGGAC	7	7	8.951	Aggregatibacter aphrophilus	Acetyl-coenzyme A carboxylase carboxyl transferase subunit beta OS=Aggregatibacter aphrophilus OX=732 GN=accD PE=3 SV=1	0.00133517	0.0312537	2.02615	0.995972	HK83 wildtype	HK83 mut	0.351707	0.379366	1.50556	0.137275	CCUG11575 WT	CCUG11575 Mut
A0A3M6P377_AGGAP;A0A369ZAC6_AGGAP;A0A5D0EIR6_AGGAC;A0A5D0KSU5_AGGAC;G4A7M5_AGGAC;H0KCV2_AGGAC	7	7	6.969	Aggregatibacter aphrophilus	Efflux RND transporter periplasmic adaptor subunit OS=Aggregatibacter aphrophilus OX=732 GN=DOL88_06890 PE=3 SV=1	0.779859	0.65585	1.86657	0.0571258	HK83 wildtype	HK83 mut	0.718494	0.586484	1.56434	0.0619338	CCUG11575 WT	CCUG11575 Mut
A0A3M6P3R0_AGGAP	11	11	11.916	Aggregatibacter aphrophilus	50S ribosomal protein L15 OS=Aggregatibacter aphrophilus OX=732 GN=rplO PE=3 SV=1	0.898563	0.708446	2.49768	0.0514701	HK83 wildtype	HK83 mut	0.710126	0.581796	1.33269	0.0627016	CCUG11575 WT	CCUG11575 Mut
A0A3M6P3W3_AGGAP;A0A5D0EM75_AGGAC	9	2	12.932	Aggregatibacter aphrophilus	50S ribosomal protein L4 OS=Aggregatibacter aphrophilus OX=732 GN=rplD PE=3 SV=1 [A0A3M6P3W3_AGGAP,A0A5D0EM75_AGGAC]	0.480243	0.514159	1.39271	0.0979721	HK83 wildtype	HK83 mut	0.00287695	0.0232619	2.19042	0.978431	CCUG11575 WT	CCUG11575 Mut
A0A3M6P481_AGGAP	4	3	3.98	Aggregatibacter aphrophilus	Glycosyltransferase family 2 protein OS=Aggregatibacter aphrophilus OX=732 GN=DOL88_06495 PE=4 SV=1	0.0329887	0.159088	2.10616	0.635157	HK83 wildtype	HK83 mut	0.563232	0.501109	1.54437	0.0815101	CCUG11575 WT	CCUG11575 Mut
A0A3M6P4M2_AGGAP	2	2	1.992	Aggregatibacter aphrophilus	Uncharacterized protein OS=Aggregatibacter aphrophilus OX=732 GN=DOL88_06110 PE=4 SV=1	0.459575	0.502213	1.19073	0.10297	HK83 wildtype	HK83 mut	0.00233529	0.0210505	2.92063	0.985629	CCUG11575 WT	CCUG11575 Mut
A0A3M6P4M4_AGGAP	2	2	2.991	Aggregatibacter aphrophilus	Probable oxaloacetate decarboxylase gamma chain OS=Aggregatibacter aphrophilus OX=732 GN=oadG PE=3 SV=1	0.993355	0.734679	1.74429	0.0500063	HK83 wildtype	HK83 mut	0.986786	0.705597	1.51117	0.0500248	CCUG11575 WT	CCUG11575 Mut
A0A3M6P4M5_AGGAP;A0A369ZHF2_AGGAP;G4A7V6_AGGAC;H0KD21_AGGAC	29	27	31.768	Aggregatibacter aphrophilus	Hydrogenase 2 large subunit OS=Aggregatibacter aphrophilus OX=732 GN=DOL88_06280 PE=3 SV=1	0.00194443	0.0368073	2.56295	0.99023	HK83 wildtype	HK83 mut	0.588901	0.516173	2.086	0.0773946	CCUG11575 WT	CCUG11575 Mut
A0A3M6P4Q6_AGGAP;A0A336N5Z8_AGGAP;A0A448F9X1_AGGAP	3	2	2.984	Aggregatibacter aphrophilus	Arabinose 5-phosphate isomerase OS=Aggregatibacter aphrophilus OX=732 GN=DOL88_06330 PE=3 SV=1	0.491225	0.51912	6.00288	0.095478	HK83 wildtype	HK83 mut	0.231915	0.315638	3.02241	0.202927	CCUG11575 WT	CCUG11575 Mut
A0A3M6P4Q7_AGGAP;A0A369ZA71_AGGAP	7	7	8.947	Aggregatibacter aphrophilus	Hydrogenase 2 small subunit OS=Aggregatibacter aphrophilus OX=732 GN=DOL88_06295 PE=4 SV=1	0.408728	0.481583	3.22298	0.117198	HK83 wildtype	HK83 mut	0.873333	0.668944	1.67574	0.0523022	CCUG11575 WT	CCUG11575 Mut
A0A3M6P4S1_AGGAP;G4A7R8_AGGAC	3	3	2.982	Aggregatibacter aphrophilus	ABC transporter permease OS=Aggregatibacter aphrophilus OX=732 GN=DOL88_06385 PE=4 SV=1	0.0694568	0.234301	2.04149	0.457804	HK83 wildtype	HK83 mut	1.15598e-05	0.00207409	2.39101	1	CCUG11575 WT	CCUG11575 Mut
A0A3M6P4S6_AGGAP	4	4	3.964	Aggregatibacter aphrophilus	Cyclic pyranopterin monophosphate synthase OS=Aggregatibacter aphrophilus OX=732 GN=moaC PE=3 SV=1	0.00106172	0.0274901	4.26984	0.997807	HK83 wildtype	HK83 mut	0.545829	0.490379	2.80406	0.0845402	CCUG11575 WT	CCUG11575 Mut
A0A3M6P4T2_AGGAP	3	3	2.937	Aggregatibacter aphrophilus	Tryptophan synthase alpha chain OS=Aggregatibacter aphrophilus OX=732 GN=trpA PE=3 SV=1	0.262728	0.428273	1.21417	0.181789	HK83 mut	HK83 wildtype	0.914426	0.684437	1.42241	0.051044	CCUG11575 WT	CCUG11575 Mut
A0A3M6P4T4_AGGAP;A0A5D0KU43_AGGAC;X2JWE2_AGGAC	3	3	2.991	Aggregatibacter aphrophilus	ATP-dependent dethiobiotin synthetase BioD OS=Aggregatibacter aphrophilus OX=732 GN=bioD PE=3 SV=1	0.594833	0.572349	3.05902	0.0764998	HK83 wildtype	HK83 mut	0.0114965	0.0546249	2.15119	0.846689	CCUG11575 WT	CCUG11575 Mut
A0A3M6P4T5_AGGAP	25	3	30.796	Aggregatibacter aphrophilus	Pyruvate kinase OS=Aggregatibacter aphrophilus OX=732 GN=pyk PE=3 SV=1	0.324941	0.459515	1.48964	0.14865	HK83 wildtype	HK83 mut	0.000122235	0.00529386	2.4362	1	CCUG11575 WT	CCUG11575 Mut
A0A3M6P4T6_AGGAP;A0A5D0ELE9_AGGAC	2	2	1.985	Aggregatibacter aphrophilus	Tryptophan synthase beta chain OS=Aggregatibacter aphrophilus OX=732 GN=trpB PE=3 SV=1	0.330757	0.459515	1.53283	0.146054	HK83 mut	HK83 wildtype	0.436105	0.424708	1.2217	0.10917	CCUG11575 WT	CCUG11575 Mut
A0A3M6P4T9_AGGAP	2	2	2.983	Aggregatibacter aphrophilus	Uncharacterized protein OS=Aggregatibacter aphrophilus OX=732 GN=DOL88_06260 PE=4 SV=1	6.28524e-06	0.00265263	14.2468	1	HK83 wildtype	HK83 mut	0.019881	0.0765209	2.65377	0.746536	CCUG11575 WT	CCUG11575 Mut
A0A3M6P4U1_AGGAP;A0A369ZED0_AGGAP;H0KD56_AGGAC;A0A5D0EIU3_AGGAC;A0A5D0KWK6_AGGAC	8	7	7.936	Aggregatibacter aphrophilus	Trimethylamine-N-oxide reductase TorA OS=Aggregatibacter aphrophilus OX=732 GN=DOL88_06130 PE=3 SV=1	0.433079	0.490204	3.38607	0.110013	HK83 wildtype	HK83 mut	0.0697352	0.165881	9.07335	0.456855	CCUG11575 WT	CCUG11575 Mut
A0A3M6P4U2_AGGAP;A0A369ZEG3_AGGAP	2	2	1.987	Aggregatibacter aphrophilus	Hydrogenase-2 assembly chaperone OS=Aggregatibacter aphrophilus OX=732 GN=DOL88_06270 PE=4 SV=1	0.208143	0.389963	8.40609	0.222211	HK83 wildtype	HK83 mut	0.043112	0.123308	4.06445	0.572019	CCUG11575 WT	CCUG11575 Mut
A0A3M6P4U5_AGGAP	5	5	4.931	Aggregatibacter aphrophilus	HyaD/HybD family hydrogenase maturation endopeptidase OS=Aggregatibacter aphrophilus OX=732 GN=DOL88_06275 PE=4 SV=1	0.00144	0.0320993	3.0507	0.995134	HK83 wildtype	HK83 mut	0.139143	0.241269	2.49039	0.301193	CCUG11575 WT	CCUG11575 Mut
A0A3M6P4U7_AGGAP	6	6	6.953	Aggregatibacter aphrophilus	Uncharacterized protein OS=Aggregatibacter aphrophilus OX=732 GN=DOL88_06255 PE=4 SV=1	5.72861e-05	0.00766326	4.4012	1	HK83 wildtype	HK83 mut	0.00182792	0.018665	3.02208	0.991478	CCUG11575 Mut	CCUG11575 WT
A0A3M6P4V0_AGGAP	16	2	15.924	Aggregatibacter aphrophilus	Asparagine--tRNA ligase OS=Aggregatibacter aphrophilus OX=732 GN=asnS PE=3 SV=1	0.165806	0.354489	1.83995	0.265494	HK83 wildtype	HK83 mut	2.48961e-06	0.00117257	2.89708	1	CCUG11575 WT	CCUG11575 Mut
A0A3M6P4V2_AGGAP	6	6	5.944	Aggregatibacter aphrophilus	ABC transporter ATP-binding protein/permease OS=Aggregatibacter aphrophilus OX=732 GN=DOL88_06390 PE=4 SV=1	0.796787	0.664564	1.81799	0.056039	HK83 wildtype	HK83 mut	0.00334259	0.0253847	2.47996	0.971706	CCUG11575 WT	CCUG11575 Mut
A0A3M6P4V6_AGGAP	2	2	1.994	Aggregatibacter aphrophilus	Anthranilate phosphoribosyltransferase OS=Aggregatibacter aphrophilus OX=732 GN=trpD PE=3 SV=1	0.0185158	0.118307	2.50397	0.760925	HK83 wildtype	HK83 mut	0.371209	0.387123	1.29069	0.129832	CCUG11575 Mut	CCUG11575 WT
A0A3M6P4W2_AGGAP	25	11	31.825	Aggregatibacter aphrophilus	Porin OmpA OS=Aggregatibacter aphrophilus OX=732 GN=DOL88_06375 PE=3 SV=1	0.00250517	0.040781	4.43074	0.983461	HK83 wildtype	HK83 mut	0.0119618	0.0559524	2.18582	0.840317	CCUG11575 WT	CCUG11575 Mut
A0A3M6P4W4_AGGAP	17	10	16.891	Aggregatibacter aphrophilus	Aminopeptidase N OS=Aggregatibacter aphrophilus OX=732 GN=DOL88_06440 PE=4 SV=1	0.56423	0.556933	1.58665	0.0813425	HK83 wildtype	HK83 mut	9.74571e-05	0.00483168	2.68741	1	CCUG11575 WT	CCUG11575 Mut
A0A3M6P4W5_AGGAP;A0A336N9K5_AGGAP;A0A3S4PTQ6_AGGAP;G4A7R9_AGGAC;H0KCZ0_AGGAC	7	7	8.92	Aggregatibacter aphrophilus	TolC family protein OS=Aggregatibacter aphrophilus OX=732 GN=DOL88_06380 PE=3 SV=1	0.0108338	0.0902403	3.2338	0.855948	HK83 wildtype	HK83 mut	0.00806361	0.0435284	2.16378	0.896978	CCUG11575 WT	CCUG11575 Mut
A0A3M6P4W7_AGGAP;A0A369ZDW8_AGGAP;A0A5D0EMH9_AGGAC	20	12	24.834	Aggregatibacter aphrophilus	Oxaloacetate decarboxylase subunit alpha OS=Aggregatibacter aphrophilus OX=732 GN=oadA PE=4 SV=1	0.669131	0.605247	1.65735	0.0668882	HK83 wildtype	HK83 mut	0.0541426	0.14171	2.12463	0.517377	CCUG11575 WT	CCUG11575 Mut
A0A3M6P4W8_AGGAP;A0A336N6H9_AGGAP;A0A448F9Y8_AGGAP;H0KD05_AGGAC	19	17	19.898	Aggregatibacter aphrophilus	Phenylalanine--tRNA ligase beta subunit OS=Aggregatibacter aphrophilus OX=732 GN=pheT PE=3 SV=1	0.646023	0.592923	1.10284	0.0695802	HK83 wildtype	HK83 mut	0.0888809	0.19016	2.15398	0.400046	CCUG11575 WT	CCUG11575 Mut
A0A3M6P4X8_AGGAP;H0KCY5_AGGAC	16	8	16.877	Aggregatibacter aphrophilus	Aminotransferase OS=Aggregatibacter aphrophilus OX=732 GN=DOL88_06425 PE=3 SV=1	0.784155	0.65805	1.1676	0.0568406	HK83 wildtype	HK83 mut	0.689652	0.570067	2.07756	0.064702	CCUG11575 WT	CCUG11575 Mut
A0A3M6P4Y3_AGGAP	10	10	12.946	Aggregatibacter aphrophilus	Ferritin OS=Aggregatibacter aphrophilus OX=732 GN=DOL88_06490 PE=3 SV=1	0.937399	0.726222	2.11808	0.0505573	HK83 wildtype	HK83 mut	0.315335	0.366208	3.95548	0.153103	CCUG11575 WT	CCUG11575 Mut
A0A3M6P4Y9_AGGAP;G4A7S2_AGGAC;H0KCZ3_AGGAC	6	6	5.903	Aggregatibacter aphrophilus	Peptide ABC transporter substrate-binding protein OS=Aggregatibacter aphrophilus OX=732 GN=DOL88_06410 PE=4 SV=1	0.473756	0.510613	1.38451	0.0994969	HK83 mut	HK83 wildtype	0.610961	0.528353	1.18954	0.0741687	CCUG11575 WT	CCUG11575 Mut
A0A3M6P504_AGGAP;G4A7Q2_AGGAC	17	15	17.795	Aggregatibacter aphrophilus	DNA topoisomerase 1 OS=Aggregatibacter aphrophilus OX=732 GN=topA PE=3 SV=1	0.00106508	0.0274901	2.20718	0.997788	HK83 wildtype	HK83 mut	0.240193	0.320685	1.71944	0.196862	CCUG11575 WT	CCUG11575 Mut
A0A3M6P518_AGGAP;H0KCY7_AGGAC	11	10	10.96	Aggregatibacter aphrophilus	HlyD family efflux transporter periplasmic adaptor subunit OS=Aggregatibacter aphrophilus OX=732 GN=DOL88_06395 PE=4 SV=1	0.295282	0.447958	2.53671	0.163115	HK83 wildtype	HK83 mut	0.0383311	0.115082	1.88151	0.599966	CCUG11575 WT	CCUG11575 Mut
A0A3M6P520_AGGAP	27	20	32.785	Aggregatibacter aphrophilus	Na(+)-translocating NADH-quinone reductase subunit A OS=Aggregatibacter aphrophilus OX=732 GN=nqrA PE=3 SV=1	0.0217397	0.129225	2.08036	0.727956	HK83 wildtype	HK83 mut	0.589698	0.516605	1.1391	0.0772731	CCUG11575 WT	CCUG11575 Mut
A0A3M6P541_AGGAP;A0A369ZAP3_AGGAP	3	3	3.986	Aggregatibacter aphrophilus	Uncharacterized protein OS=Aggregatibacter aphrophilus OX=732 GN=DOL88_06065 PE=4 SV=1	0.553328	0.551887	1.2713	0.0832097	HK83 wildtype	HK83 mut	0.00781799	0.0426329	1.56435	0.900787	CCUG11575 WT	CCUG11575 Mut
A0A3M6P5E9_AGGAP	5	5	4.98	Aggregatibacter aphrophilus	Nucleoside diphosphate kinase OS=Aggregatibacter aphrophilus OX=732 GN=ndk PE=3 SV=1	0.821888	0.675695	1.96586	0.0546057	HK83 wildtype	HK83 mut	0.837186	0.652415	1.86146	0.0538334	CCUG11575 WT	CCUG11575 Mut
A0A3M6P5K0_AGGAP;A0A142G192_AGGAC;A0A5D0KY00_AGGAC;G4A5Z7_AGGAC;H0KFG2_AGGAC;X2JQQ6_AGGAC	3	3	2.978	Aggregatibacter aphrophilus	Magnesium/cobalt transporter CorC OS=Aggregatibacter aphrophilus OX=732 GN=DOL88_05560 PE=4 SV=1	0.0844301	0.256175	5.06189	0.41193	HK83 wildtype	HK83 mut	0.732879	0.59449	1.30717	0.0606791	CCUG11575 WT	CCUG11575 Mut
A0A3M6P5K2_AGGAP	9	6	8.93	Aggregatibacter aphrophilus	TbpB_B_D domain-containing protein OS=Aggregatibacter aphrophilus OX=732 GN=DOL88_05660 PE=4 SV=1	0.101799	0.283246	2.57213	0.36913	HK83 wildtype	HK83 mut	0.891012	0.676564	1.80202	0.0516991	CCUG11575 WT	CCUG11575 Mut
A0A3M6P5M0_AGGAP;A0A369ZBR2_AGGAP;A0A5D0DVR3_AGGAC;X2JZA5_AGGAC	9	8	8.938	Aggregatibacter aphrophilus	Aminopeptidase PepB OS=Aggregatibacter aphrophilus OX=732 GN=DOL88_05545 PE=3 SV=1	0.00196667	0.0368073	2.77883	0.989985	HK83 wildtype	HK83 mut	0.00152763	0.0167812	2.34146	0.994382	CCUG11575 WT	CCUG11575 Mut
A0A3M6P5M8_AGGAP	22	8	24.876	Aggregatibacter aphrophilus	Chaperone protein HtpG OS=Aggregatibacter aphrophilus OX=732 GN=htpG PE=3 SV=1	0.0107425	0.0896787	3.78364	0.857241	HK83 wildtype	HK83 mut	0.0287433	0.0956727	2.39745	0.666759	CCUG11575 WT	CCUG11575 Mut
A0A3M6P5N6_AGGAP	9	9	8.947	Aggregatibacter aphrophilus	TonB-dependent siderophore receptor OS=Aggregatibacter aphrophilus OX=732 GN=DOL88_05630 PE=3 SV=1	0.188498	0.371427	2.15478	0.240638	HK83 mut	HK83 wildtype	0.138052	0.239817	2.20549	0.302841	CCUG11575 Mut	CCUG11575 WT
A0A3M6P5P0_AGGAP	8	8	7.975	Aggregatibacter aphrophilus	DNA starvation/stationary phase protection protein OS=Aggregatibacter aphrophilus OX=732 GN=DOL88_05650 PE=3 SV=1	0.446024	0.496689	1.94617	0.106478	HK83 wildtype	HK83 mut	0.32055	0.368455	1.74042	0.15066	CCUG11575 WT	CCUG11575 Mut
A0A3M6P5P1_AGGAP;G4A8R5_AGGAC;X2JTC5_AGGAC	4	4	3.981	Aggregatibacter aphrophilus	Transcriptional regulator MraZ OS=Aggregatibacter aphrophilus OX=732 GN=mraZ PE=3 SV=1	0.455184	0.500472	1.36388	0.104085	HK83 wildtype	HK83 mut	0.473549	0.44865	2.06546	0.0995462	CCUG11575 WT	CCUG11575 Mut
A0A3M6P5P3_AGGAP	3	3	2.957	Aggregatibacter aphrophilus	UDP-N-acetylmuramoyl-tripeptide--D-alanyl-D-alanine ligase OS=Aggregatibacter aphrophilus OX=732 GN=murF PE=3 SV=1	0.0897575	0.263813	2.00136	0.397786	HK83 wildtype	HK83 mut	0.0933589	0.196408	1.76556	0.388764	CCUG11575 WT	CCUG11575 Mut
A0A3M6P5P7_AGGAP	17	16	22.878	Aggregatibacter aphrophilus	Bifunctional UDP-sugar hydrolase/5'-nucleotidase OS=Aggregatibacter aphrophilus OX=732 GN=ushA PE=3 SV=1	2.85686e-05	0.00492729	2.04081	1	HK83 wildtype	HK83 mut	0.0698252	0.16599	2.65058	0.456549	CCUG11575 WT	CCUG11575 Mut
A0A3M6P5P8_AGGAP;G4A8S2_AGGAC	2	2	1.994	Aggregatibacter aphrophilus	Transcription-repair-coupling factor OS=Aggregatibacter aphrophilus OX=732 GN=mfd PE=3 SV=1	0.0764073	0.245907	2.03352	0.435266	HK83 wildtype	HK83 mut	0.0215379	0.0806552	2.2363	0.72992	CCUG11575 WT	CCUG11575 Mut
A0A3M6P5Q2_AGGAP	2	2	1.987	Aggregatibacter aphrophilus	ArsC family reductase OS=Aggregatibacter aphrophilus OX=732 GN=DOL88_05705 PE=3 SV=1	0.127966	0.315864	3.28865	0.318894	HK83 wildtype	HK83 mut	0.458161	0.438036	1.26185	0.103327	CCUG11575 WT	CCUG11575 Mut
A0A3M6P5Q6_AGGAP	3	3	3.988	Aggregatibacter aphrophilus	RcpB protein OS=Aggregatibacter aphrophilus OX=732 GN=DOL88_05915 PE=4 SV=1	0.378559	0.469785	6.64263	0.127191	HK83 wildtype	HK83 mut	0.20198	0.293837	2.01431	0.227723	CCUG11575 WT	CCUG11575 Mut
A0A3M6P5R2_AGGAP	4	2	3.951	Aggregatibacter aphrophilus	ATP-dependent Clp protease proteolytic subunit OS=Aggregatibacter aphrophilus OX=732 GN=clpP PE=3 SV=1	0.0185508	0.118338	1.89227	0.760548	HK83 wildtype	HK83 mut	0.284947	0.35018	2.06453	0.168693	CCUG11575 WT	CCUG11575 Mut
A0A3M6P5R4_AGGAP	23	8	31.774	Aggregatibacter aphrophilus	Cell division protein FtsZ OS=Aggregatibacter aphrophilus OX=732 GN=ftsZ PE=3 SV=1	0.867133	0.694505	1.37967	0.0525361	HK83 wildtype	HK83 mut	0.00210858	0.0200861	2.07496	0.98837	CCUG11575 WT	CCUG11575 Mut
A0A3M6P5S6_AGGAP	6	6	7.968	Aggregatibacter aphrophilus	Pilus assembly protein OS=Aggregatibacter aphrophilus OX=732 GN=DOL88_05945 PE=4 SV=1	0.819548	0.674619	4.69604	0.0547305	HK83 wildtype	HK83 mut	0.972312	0.705597	1.13176	0.0501088	CCUG11575 WT	CCUG11575 Mut
A0A3M6P5S8_AGGAP	26	25	30.824	Aggregatibacter aphrophilus	Pilus assembly protein OS=Aggregatibacter aphrophilus OX=732 GN=DOL88_05920 PE=4 SV=1	0.296695	0.448551	11.0149	0.162376	HK83 wildtype	HK83 mut	0.173746	0.272433	1.77816	0.256301	CCUG11575 WT	CCUG11575 Mut
A0A3M6P5S9_AGGAP	30	26	34.653	Aggregatibacter aphrophilus	Pilus assembly protein OS=Aggregatibacter aphrophilus OX=732 GN=DOL88_05955 PE=4 SV=1	0.101255	0.283138	6.8389	0.370336	HK83 wildtype	HK83 mut	0.995285	0.705597	1.31611	0.0500032	CCUG11575 WT	CCUG11575 Mut
A0A3M6P5T2_AGGAP	5	4	4.968	Aggregatibacter aphrophilus	Arginine ABC transporter substrate-binding protein OS=Aggregatibacter aphrophilus OX=732 GN=DOL88_05825 PE=3 SV=1	0.000116429	0.0103812	3.95967	1	HK83 wildtype	HK83 mut	0.221484	0.309428	3.75466	0.211026	CCUG11575 WT	CCUG11575 Mut
A0A3M6P5T3_AGGAP;A0A5D0E116_AGGAC;G4A8S9_AGGAC	13	10	14.855	Aggregatibacter aphrophilus	Flp operon protein C OS=Aggregatibacter aphrophilus OX=732 GN=DOL88_05905 PE=4 SV=1	4.59426e-06	0.00250835	5.60451	1	HK83 wildtype	HK83 mut	0.900931	0.680201	1.31866	0.0514018	CCUG11575 WT	CCUG11575 Mut
A0A3M6P5T7_AGGAP;A0A369Z7D5_AGGAP;A0A3S4TZB6_AGGAP	10	8	9.908	Aggregatibacter aphrophilus	ATP-dependent Clp protease ATP-binding subunit ClpX OS=Aggregatibacter aphrophilus OX=732 GN=clpX PE=3 SV=1	0.453318	0.500045	1.12921	0.104566	HK83 mut	HK83 wildtype	0.0221513	0.0818191	1.71048	0.723989	CCUG11575 WT	CCUG11575 Mut
A0A3M6P5U0_AGGAP;A0A448F7T5_AGGAP;G4A8T0_AGGAC	19	19	22.884	Aggregatibacter aphrophilus	Type II and III secretion system protein family protein OS=Aggregatibacter aphrophilus OX=732 GN=DOL88_05910 PE=3 SV=1	0.945541	0.729635	4.6774	0.0504214	HK83 wildtype	HK83 mut	0.622075	0.534218	1.07493	0.0726453	CCUG11575 WT	CCUG11575 Mut
A0A3M6P5U2_AGGAP;A0A336N6Q3_AGGAP;A0A448F891_AGGAP;A0A369ZCA3_AGGAP	16	15	19.901	Aggregatibacter aphrophilus	NrfG protein OS=Aggregatibacter aphrophilus OX=732 GN=DOL88_05940 PE=4 SV=1	0.712651	0.626594	3.41316	0.0624669	HK83 wildtype	HK83 mut	0.834968	0.65109	1.15788	0.0539408	CCUG11575 WT	CCUG11575 Mut
A0A3M6P5U5_AGGAP;G4A6I5_AGGAC	14	14	18.815	Aggregatibacter aphrophilus	Glutamine synthetase OS=Aggregatibacter aphrophilus OX=732 GN=glnA PE=3 SV=1	0.420533	0.483952	1.27069	0.113624	HK83 wildtype	HK83 mut	0.0947909	0.196972	1.48916	0.385289	CCUG11575 WT	CCUG11575 Mut
A0A3M6P5U8_AGGAP	21	14	25.854	Aggregatibacter aphrophilus	Uncharacterized protein OS=Aggregatibacter aphrophilus OX=732 GN=DOL88_06025 PE=4 SV=1	0.34409	0.459515	1.79935	0.140368	HK83 wildtype	HK83 mut	0.00056238	0.0102476	1.93099	0.999703	CCUG11575 WT	CCUG11575 Mut
A0A3M6P5U9_AGGAP	5	5	6.855	Aggregatibacter aphrophilus	Type II secretion system F family protein OS=Aggregatibacter aphrophilus OX=732 GN=DOL88_05935 PE=4 SV=1	0.0139561	0.103502	6.15738	0.814175	HK83 wildtype	HK83 mut	0.965674	0.705597	1.2273	0.0501672	CCUG11575 WT	CCUG11575 Mut
A0A3M6P5V0_AGGAP	16	8	17.898	Aggregatibacter aphrophilus	Potassium transporter Trk OS=Aggregatibacter aphrophilus OX=732 GN=DOL88_05470 PE=4 SV=1	0.857952	0.69075	1.39373	0.0529041	HK83 wildtype	HK83 mut	0.00570564	0.0354172	2.33956	0.93439	CCUG11575 WT	CCUG11575 Mut
A0A3M6P5V2_AGGAP;A0A369Z794_AGGAP;G4AA38_AGGAC;H0KEK0_AGGAC	2	2	1.952	Aggregatibacter aphrophilus	HMA domain-containing protein OS=Aggregatibacter aphrophilus OX=732 GN=DOL88_05990 PE=4 SV=1	0.806159	0.668225	3.42316	0.0554793	HK83 wildtype	HK83 mut	0.0364104	0.111446	2.28634	0.612093	CCUG11575 WT	CCUG11575 Mut
A0A3M6P5V4_AGGAP	4	4	5.982	Aggregatibacter aphrophilus	Pilus assembly protein TadF OS=Aggregatibacter aphrophilus OX=732 GN=DOL88_05950 PE=4 SV=1	0.66313	0.6018	1.23101	0.0675632	HK83 wildtype	HK83 mut	0.541678	0.48769	1.08614	0.0852931	CCUG11575 Mut	CCUG11575 WT
A0A3M6P5V5_AGGAP	4	4	3.983	Aggregatibacter aphrophilus	Glutathione S-transferase OS=Aggregatibacter aphrophilus OX=732 GN=DOL88_05520 PE=4 SV=1	0.117616	0.304172	1.77549	0.337111	HK83 wildtype	HK83 mut	0.0239267	0.0861062	1.59707	0.70745	CCUG11575 WT	CCUG11575 Mut
A0A3M6P5V7_AGGAP	3	3	3.988	Aggregatibacter aphrophilus	Protein dehydratase OS=Aggregatibacter aphrophilus OX=732 GN=DOL88_05930 PE=4 SV=1	1.45183e-05	0.00342167	12.2694	1	HK83 wildtype	HK83 mut	0.0102792	0.0511638	1.71651	0.863865	CCUG11575 WT	CCUG11575 Mut
A0A3M6P5Z8_AGGAP;A0A336N734_AGGAP;A0A3S4PTY0_AGGAP;A0A5D0ELT1_AGGAC;A0A5D0KT95_AGGAC;H0KGU4_AGGAC;X2K242_AGGAC;ABCBA_HUMAN	5	5	5.941	Aggregatibacter aphrophilus	Lipid A export ATP-binding/permease protein MsbA OS=Aggregatibacter aphrophilus OX=732 GN=msbA PE=3 SV=1	0.720926	0.630102	3.07041	0.061716	HK83 wildtype	HK83 mut	0.00863981	0.0453396	2.17375	0.888144	CCUG11575 WT	CCUG11575 Mut
A0A3M6P605_AGGAP	6	6	6.975	Aggregatibacter aphrophilus	Sucrose-6-phosphate hydrolase OS=Aggregatibacter aphrophilus OX=732 GN=DOL88_05525 PE=3 SV=1	0.195056	0.377167	1.8279	0.234203	HK83 wildtype	HK83 mut	0.000446903	0.00925209	1.96325	0.999873	CCUG11575 WT	CCUG11575 Mut
A0A3M6P608_AGGAP	34	12	41.733	Aggregatibacter aphrophilus	Phosphate acetyltransferase OS=Aggregatibacter aphrophilus OX=732 GN=DOL88_05395 PE=3 SV=1	0.00373003	0.0487786	1.99981	0.965851	HK83 wildtype	HK83 mut	0.000746409	0.0112947	2.38867	0.999231	CCUG11575 WT	CCUG11575 Mut
A0A3M6P617_AGGAP;X2JV44_AGGAC	2	2	1.981	Aggregatibacter aphrophilus	ABC transporter ATP-binding protein OS=Aggregatibacter aphrophilus OX=732 GN=DOL88_05485 PE=3 SV=1	0.415865	0.483952	1.19605	0.115016	HK83 mut	HK83 wildtype	0.741479	0.598739	1.77365	0.0599673	CCUG11575 WT	CCUG11575 Mut
A0A3M6P620_AGGAP	10	9	9.905	Aggregatibacter aphrophilus	Aminoimidazole riboside kinase OS=Aggregatibacter aphrophilus OX=732 GN=DOL88_05515 PE=3 SV=1	0.199936	0.381549	1.32741	0.229603	HK83 mut	HK83 wildtype	0.941766	0.695753	1.42334	0.0504821	CCUG11575 WT	CCUG11575 Mut
A0A3M6P636_AGGAP	20	6	23.763	Aggregatibacter aphrophilus	Acetate kinase OS=Aggregatibacter aphrophilus OX=732 GN=ackA PE=3 SV=1	0.000652631	0.0218837	2.09265	0.999504	HK83 wildtype	HK83 mut	0.0940446	0.196959	1.91136	0.387092	CCUG11575 WT	CCUG11575 Mut
A0A3M6P639_AGGAP	9	5	10.923	Aggregatibacter aphrophilus	Tyrosine--tRNA ligase OS=Aggregatibacter aphrophilus OX=732 GN=tyrS PE=3 SV=1	0.585406	0.56862	1.05802	0.0779313	HK83 wildtype	HK83 mut	0.350843	0.379366	1.71028	0.13762	CCUG11575 WT	CCUG11575 Mut
A0A3M6P691_AGGAP	17	6	21.867	Aggregatibacter aphrophilus	NAD(P) transhydrogenase subunit alpha OS=Aggregatibacter aphrophilus OX=732 GN=pntA PE=3 SV=1	0.714431	0.62713	1.00439	0.0623031	HK83 mut	HK83 wildtype	0.0711297	0.167876	1.43722	0.45216	CCUG11575 WT	CCUG11575 Mut
A0A3M6P6D7_AGGAP;A0A5D0F8F1_AGGAC;X2JNP2_AGGAC;G4A5B6_AGGAC;6PGD1_YEAST;A6ZT89_YEAS7;B5VKB1_YEAS6;C7GRK5_YEAS2;G2WFQ6_YEASK;N1P1B1_YEASC;A0A1D8PFS4_CANAL;C4YFU0_CANAW	16	15	16.86	Aggregatibacter aphrophilus	6-phosphogluconate dehydrogenase, decarboxylating OS=Aggregatibacter aphrophilus OX=732 GN=DOL88_05300 PE=3 SV=1	0.600552	0.575917	1.17693	0.0756565	HK83 wildtype	HK83 mut	0.0706502	0.167594	2.10056	0.453763	CCUG11575 WT	CCUG11575 Mut
A0A3M6P6K9_AGGAP	23	4	24.797	Aggregatibacter aphrophilus	TonB-dependent hemoglobin/transferrin/lactoferrin family receptor OS=Aggregatibacter aphrophilus OX=732 GN=DOL88_05320 PE=3 SV=1	0.00159465	0.0337109	5.58359	0.993776	HK83 mut	HK83 wildtype	1.38942e-05	0.00210261	7.62469	1	CCUG11575 Mut	CCUG11575 WT
A0A3M6P6L4_AGGAP	3	3	3.976	Aggregatibacter aphrophilus	DUF1043 family protein OS=Aggregatibacter aphrophilus OX=732 GN=DOL88_05110 PE=4 SV=1	0.00217719	0.0382721	1.96683	0.987561	HK83 wildtype	HK83 mut	0.29003	0.353428	1.48312	0.165912	CCUG11575 WT	CCUG11575 Mut
A0A3M6P6L6_AGGAP;A0A336N8F9_AGGAP;A0A448F7G9_AGGAP	7	7	6.965	Aggregatibacter aphrophilus	ROK family transcriptional regulator OS=Aggregatibacter aphrophilus OX=732 GN=DOL88_05065 PE=4 SV=1	0.0565417	0.213703	3.29525	0.506965	HK83 wildtype	HK83 mut	0.490231	0.457779	2.33908	0.0956993	CCUG11575 WT	CCUG11575 Mut
A0A3M6P6N2_AGGAP	6	6	6.944	Aggregatibacter aphrophilus	6-phosphogluconolactonase OS=Aggregatibacter aphrophilus OX=732 GN=pgl PE=3 SV=1	0.640424	0.590482	1.96302	0.0702711	HK83 wildtype	HK83 mut	0.0164914	0.069356	2.7407	0.783523	CCUG11575 WT	CCUG11575 Mut
A0A3M6P6R0_AGGAP;A0A369Z3K5_AGGAP	23	14	26.882	Aggregatibacter aphrophilus	Putrescine-binding periplasmic protein OS=Aggregatibacter aphrophilus OX=732 GN=DOL88_05005 PE=3 SV=1	0.963952	0.734679	3.16256	0.0501844	HK83 wildtype	HK83 mut	0.0283809	0.0951389	2.47736	0.669628	CCUG11575 WT	CCUG11575 Mut
A0A3M6P6R4_AGGAP	2	2	2.991	Aggregatibacter aphrophilus	Cytidine deaminase OS=Aggregatibacter aphrophilus OX=732 GN=cdd PE=3 SV=1	0.935814	0.725281	2.25756	0.0505859	HK83 wildtype	HK83 mut	0.504308	0.465047	2.18371	0.0926431	CCUG11575 WT	CCUG11575 Mut
A0A3M6P6R6_AGGAP;A0A3S4PT53_AGGAP	15	6	22.849	Aggregatibacter aphrophilus	Class B acid phosphatase OS=Aggregatibacter aphrophilus OX=732 GN=DOL88_05325 PE=3 SV=1 [A0A3M6P6R6_AGGAP,A0A3S4PT53_AGGAP]	0.777831	0.655086	1.82181	0.0572627	HK83 wildtype	HK83 mut	0.852315	0.659025	1.68866	0.053143	CCUG11575 WT	CCUG11575 Mut
A0A3M6P6V0_AGGAP	2	2	1.994	Aggregatibacter aphrophilus	Aminotransferase DegT OS=Aggregatibacter aphrophilus OX=732 GN=DOL88_04815 PE=3 SV=1	0.0132636	0.100719	109.594	0.823041	HK83 mut	HK83 wildtype	0.212478	0.302079	1.9499	0.218468	CCUG11575 Mut	CCUG11575 WT
A0A3M6P6V6_AGGAP	16	13	15.928	Aggregatibacter aphrophilus	Gamma-glutamyltransferase OS=Aggregatibacter aphrophilus OX=732 GN=ggt PE=4 SV=1	0.810807	0.670802	1.27773	0.0552126	HK83 wildtype	HK83 mut	0.0015156	0.0167283	2.52898	0.994488	CCUG11575 WT	CCUG11575 Mut
A0A3M6P6V7_AGGAP	10	10	11.94	Aggregatibacter aphrophilus	Sugar transporter OS=Aggregatibacter aphrophilus OX=732 GN=DOL88_04870 PE=4 SV=1	0.113778	0.298178	4.54438	0.344377	HK83 mut	HK83 wildtype	0.960942	0.704695	1.58004	0.0502166	CCUG11575 WT	CCUG11575 Mut
A0A3M6P6V8_AGGAP;A0A336N2M4_AGGAP	27	14	41.825	Aggregatibacter aphrophilus	Galactose/glucose ABC transporter substrate-binding protein MglB OS=Aggregatibacter aphrophilus OX=732 GN=DOL88_04940 PE=4 SV=1	0.00862236	0.0790777	1.6999	0.88841	HK83 wildtype	HK83 mut	0.572047	0.505846	1.88471	0.0800508	CCUG11575 WT	CCUG11575 Mut
A0A3M6P6W3_AGGAP;A0A369ZDB9_AGGAP	17	9	21.901	Aggregatibacter aphrophilus	Beta-ketoacyl-ACP synthase I OS=Aggregatibacter aphrophilus OX=732 GN=DOL88_04920 PE=3 SV=1	0.171361	0.359253	2.41384	0.259002	HK83 wildtype	HK83 mut	0.0370334	0.112621	2.5915	0.608099	CCUG11575 WT	CCUG11575 Mut
A0A3M6P6X1_AGGAP	17	17	25.878	Aggregatibacter aphrophilus	Galactose-1-phosphate uridylyltransferase OS=Aggregatibacter aphrophilus OX=732 GN=DOL88_04950 PE=3 SV=1	0.13002	0.319006	2.333	0.315498	HK83 mut	HK83 wildtype	1.23587e-09	4.65661e-06	12.6796	1	CCUG11575 WT	CCUG11575 Mut
A0A3M6P6X3_AGGAP	3	3	2.977	Aggregatibacter aphrophilus	Histidinol-phosphate aminotransferase OS=Aggregatibacter aphrophilus OX=732 GN=hisC PE=3 SV=1	0.0816503	0.253433	1.73157	0.419721	HK83 wildtype	HK83 mut	0.860132	0.663299	1.98874	0.0528144	CCUG11575 WT	CCUG11575 Mut
A0A3M6P6X5_AGGAP	7	7	8.963	Aggregatibacter aphrophilus	UPF0319 protein DOL88_05150 OS=Aggregatibacter aphrophilus OX=732 GN=DOL88_05150 PE=3 SV=1	0.696482	0.619036	1.59282	0.0640151	HK83 wildtype	HK83 mut	1.35907e-05	0.00210261	3.6279	1	CCUG11575 WT	CCUG11575 Mut
A0A3M6P746_AGGAP;A0A336N9W4_AGGAP;A0A448F7P6_AGGAP	2	2	1.987	Aggregatibacter aphrophilus	DNA polymerase III subunit gamma/tau OS=Aggregatibacter aphrophilus OX=732 GN=dnaX PE=3 SV=1	0.0316185	0.156576	2.3777	0.644969	HK83 wildtype	HK83 mut	0.0026121	0.0221669	3.31335	0.982051	CCUG11575 WT	CCUG11575 Mut
A0A3M6P755_AGGAP;A0A369ZER5_AGGAP	6	6	5.975	Aggregatibacter aphrophilus	Vi polysaccharide biosynthesis UDP-N-acetylglucosamine C-6 dehydrogenase TviB OS=Aggregatibacter aphrophilus OX=732 GN=DOL88_04800 PE=3 SV=1	0.0256559	0.141935	4.41541	0.692178	HK83 mut	HK83 wildtype	0.623684	0.534536	7.43846	0.0724301	CCUG11575 WT	CCUG11575 Mut
A0A3M6P756_AGGAP;A0A3S4TZ26_AGGAP;G4AAM7_AGGAC	3	3	2.991	Aggregatibacter aphrophilus	Nif3-like dinuclear metal center hexameric protein OS=Aggregatibacter aphrophilus OX=732 GN=DOL88_05205 PE=4 SV=1 [A0A3M6P756_AGGAP,A0A3S4TZ26_AGGAP]	0.000341107	0.0162617	4.36476	0.999958	HK83 wildtype	HK83 mut	0.0286518	0.0954716	2.78612	0.66748	CCUG11575 WT	CCUG11575 Mut
A0A3M6P759_AGGAP	3	3	2.991	Aggregatibacter aphrophilus	Glycosyltransferase OS=Aggregatibacter aphrophilus OX=732 GN=DOL88_04820 PE=4 SV=1	0.00717556	0.0712399	8.41456	0.910864	HK83 mut	HK83 wildtype	0.0151526	0.0655492	2.16417	0.799366	CCUG11575 WT	CCUG11575 Mut
A0A3M6P761_AGGAP	5	3	6.977	Aggregatibacter aphrophilus	Autonomous glycyl radical cofactor OS=Aggregatibacter aphrophilus OX=732 GN=grcA PE=3 SV=1	0.000320703	0.0162617	2.25788	0.999968	HK83 wildtype	HK83 mut	0.00112697	0.0141613	2.39615	0.997418	CCUG11575 WT	CCUG11575 Mut
A0A3M6P768_AGGAP	7	7	6.972	Aggregatibacter aphrophilus	LacI family DNA-binding transcriptional regulator OS=Aggregatibacter aphrophilus OX=732 GN=DOL88_04945 PE=4 SV=1	0.0714945	0.238711	1.87432	0.450949	HK83 mut	HK83 wildtype	0.000311296	0.00797982	23.7199	0.999972	CCUG11575 WT	CCUG11575 Mut
A0A3M6P770_AGGAP;H0KFH3_AGGAC	7	6	6.897	Aggregatibacter aphrophilus	Aldose 1-epimerase OS=Aggregatibacter aphrophilus OX=732 GN=galM PE=3 SV=1	0.21632	0.394756	1.51856	0.21524	HK83 mut	HK83 wildtype	0.512743	0.470096	1.21128	0.0908903	CCUG11575 WT	CCUG11575 Mut
A0A3M6P778_AGGAP	3	3	2.945	Aggregatibacter aphrophilus	ATP-grasp domain-containing protein OS=Aggregatibacter aphrophilus OX=732 GN=DOL88_04850 PE=4 SV=1	0.000162842	0.0114735	26.4294	0.999999	HK83 mut	HK83 wildtype	0.0703391	0.167001	2.89814	0.454809	CCUG11575 WT	CCUG11575 Mut
A0A3M6P785_AGGAP	9	9	8.91	Aggregatibacter aphrophilus	Galactokinase OS=Aggregatibacter aphrophilus OX=732 GN=galK PE=3 SV=1	0.0817176	0.253433	51.7614	0.419529	HK83 wildtype	HK83 mut	0.533458	0.482711	3.0168	0.0868205	CCUG11575 WT	CCUG11575 Mut
A0A3M6P788_AGGAP	7	7	6.939	Aggregatibacter aphrophilus	Polysaccharide biosynthesis protein GumC OS=Aggregatibacter aphrophilus OX=732 GN=DOL88_04875 PE=4 SV=1	0.00108739	0.0277042	3.15387	0.997658	HK83 mut	HK83 wildtype	0.926719	0.689257	1.13346	0.0507645	CCUG11575 WT	CCUG11575 Mut
A0A3M6P794_AGGAP;A0A3S4RGD1_AGGAP	20	5	27.846	Aggregatibacter aphrophilus	30S ribosomal protein S2 OS=Aggregatibacter aphrophilus OX=732 GN=rpsB PE=3 SV=1 [A0A3M6P794_AGGAP,A0A3S4RGD1_AGGAP]	0.522805	0.538088	1.00316	0.0888729	HK83 wildtype	HK83 mut	0.000193022	0.00626969	2.94555	0.999997	CCUG11575 WT	CCUG11575 Mut
A0A3M6P7B9_AGGAP;A0A5D0EP72_AGGAC;X2JVC5_AGGAC	13	10	15.913	Aggregatibacter aphrophilus	Phosphoserine aminotransferase OS=Aggregatibacter aphrophilus OX=732 GN=serC PE=3 SV=1	0.443555	0.495844	1.32017	0.107138	HK83 wildtype	HK83 mut	0.0158737	0.06737	1.75678	0.79074	CCUG11575 WT	CCUG11575 Mut
A0A3M6P7E6_AGGAP;A0A448F8J5_AGGAP;A0A5D0EGZ4_AGGAC;A0A5D0EPC6_AGGAC;H0KET1_AGGAC;X2JSF7_AGGAC	8	5	8.97	Aggregatibacter aphrophilus	ATP-dependent 6-phosphofructokinase OS=Aggregatibacter aphrophilus OX=732 GN=pfkA PE=3 SV=1 [A0A3M6P7E6_AGGAP,A0A448F8J5_AGGAP]	0.454878	0.50044	2.09566	0.104164	HK83 wildtype	HK83 mut	0.00116865	0.0144847	1.9389	0.997152	CCUG11575 WT	CCUG11575 Mut
A0A3M6P7H1_AGGAP;A0A369ZDF6_AGGAP;A0A3S4TQ02_AGGAP	3	3	2.96	Aggregatibacter aphrophilus	Uncharacterized protein OS=Aggregatibacter aphrophilus OX=732 GN=DOL88_04620 PE=4 SV=1	0.361568	0.462834	2.10902	0.133429	HK83 wildtype	HK83 mut	0.00205108	0.0200213	1.82636	0.989034	CCUG11575 WT	CCUG11575 Mut
A0A3M6P7I9_AGGAP	6	4	5.946	Aggregatibacter aphrophilus	Signal peptidase I OS=Aggregatibacter aphrophilus OX=732 GN=DOL88_04645 PE=3 SV=1	0.777323	0.654838	1.06991	0.0572972	HK83 wildtype	HK83 mut	0.2749	0.34366	1.45639	0.174419	CCUG11575 WT	CCUG11575 Mut
A0A3M6P7J1_AGGAP;A0A448F827_AGGAP;A0A369ZD55_AGGAP;A0A1Q8VS50_9ACTO	10	7	9.919	Aggregatibacter aphrophilus	Elongation factor 4 OS=Aggregatibacter aphrophilus OX=732 GN=lepA PE=3 SV=1 [A0A3M6P7J1_AGGAP,A0A448F827_AGGAP]	0.632198	0.588429	1.51791	0.0713142	HK83 wildtype	HK83 mut	0.0889761	0.19016	2.45995	0.399799	CCUG11575 WT	CCUG11575 Mut
A0A3M6P7R8_AGGAP	6	6	5.966	Aggregatibacter aphrophilus	Uncharacterized protein OS=Aggregatibacter aphrophilus OX=732 GN=DOL88_04490 PE=4 SV=1	0.510652	0.530261	1.82021	0.0913194	HK83 wildtype	HK83 mut	0.0527218	0.139306	1.71027	0.523765	CCUG11575 WT	CCUG11575 Mut
A0A3M6P7V1_AGGAP	4	3	3.954	Aggregatibacter aphrophilus	Aminotransferase OS=Aggregatibacter aphrophilus OX=732 GN=DOL88_04860 PE=3 SV=1	0.0585439	0.215458	27.8905	0.498615	HK83 mut	HK83 wildtype	0.00364656	0.0268356	9.04824	0.967128	CCUG11575 WT	CCUG11575 Mut
A0A3M6P803_AGGAP	21	6	25.775	Aggregatibacter aphrophilus	Elongation factor Ts OS=Aggregatibacter aphrophilus OX=732 GN=tsf PE=3 SV=1	0.00223575	0.0382927	2.30242	0.986856	HK83 wildtype	HK83 mut	0.215742	0.304682	1.73141	0.215721	CCUG11575 WT	CCUG11575 Mut
A0A3M6P822_AGGAP;A0A369Z421_AGGAP;G4A5T9_AGGAC;H0KFE0_AGGAC;A0A5D0KX39_AGGAC;X2JQN1_AGGAC	16	16	15.866	Aggregatibacter aphrophilus	Uncharacterized protein OS=Aggregatibacter aphrophilus OX=732 GN=DOL88_04450 PE=4 SV=1	0.367004	0.464381	2.49541	0.131381	HK83 wildtype	HK83 mut	0.0760144	0.173958	1.64323	0.436479	CCUG11575 WT	CCUG11575 Mut
A0A3M6P831_AGGAP	4	4	3.963	Aggregatibacter aphrophilus	Co-chaperone protein DjlA OS=Aggregatibacter aphrophilus OX=732 GN=djlA PE=3 SV=1	0.974549	0.734679	1.7469	0.0500919	HK83 wildtype	HK83 mut	0.691054	0.570565	1.39051	0.0645594	CCUG11575 WT	CCUG11575 Mut
A0A3M6P832_AGGAP	18	15	21.875	Aggregatibacter aphrophilus	Iron ABC transporter substrate-binding protein OS=Aggregatibacter aphrophilus OX=732 GN=DOL88_04775 PE=4 SV=1	0.32838	0.459515	1.50892	0.147106	HK83 mut	HK83 wildtype	0.969603	0.705597	1.12159	0.0501311	CCUG11575 WT	CCUG11575 Mut
A0A3M6P834_AGGAP	7	7	6.935	Aggregatibacter aphrophilus	VacJ family lipoprotein OS=Aggregatibacter aphrophilus OX=732 GN=DOL88_04550 PE=4 SV=1	0.899366	0.708773	1.37623	0.0514467	HK83 wildtype	HK83 mut	0.240554	0.320685	1.30456	0.196605	CCUG11575 WT	CCUG11575 Mut
A0A3M6P835_AGGAP;A0A3S4RIU6_AGGAP	3	3	2.989	Aggregatibacter aphrophilus	HTH-type transcriptional regulator IscR OS=Aggregatibacter aphrophilus OX=732 GN=iscR PE=4 SV=1 [A0A3M6P835_AGGAP,A0A3S4RIU6_AGGAP]	0.685779	0.614255	3.33545	0.0651004	HK83 wildtype	HK83 mut	0.000498466	0.00963162	2.62832	0.999808	CCUG11575 WT	CCUG11575 Mut
A0A3M6P836_AGGAP	10	8	10.941	Aggregatibacter aphrophilus	UPF0304 protein DOL88_04545 OS=Aggregatibacter aphrophilus OX=732 GN=DOL88_04545 PE=3 SV=1	0.00229668	0.0388375	3.21964	0.986109	HK83 wildtype	HK83 mut	0.00148617	0.0166658	2.62601	0.994744	CCUG11575 WT	CCUG11575 Mut
A0A3M6P840_AGGAP;A0A448F875_AGGAP;A0A369ZAK9_AGGAP	51	16	65.572	Aggregatibacter aphrophilus	Formate C-acetyltransferase (Fragment) OS=Aggregatibacter aphrophilus OX=732 GN=pflB PE=4 SV=1 [A0A3M6P840_AGGAP,A0A448F875_AGGAP]	0.00227203	0.0385869	2.4359	0.986413	HK83 wildtype	HK83 mut	0.000658391	0.0106929	3.18369	0.999489	CCUG11575 WT	CCUG11575 Mut
A0A3M6P843_AGGAP	2	2	1.994	Aggregatibacter aphrophilus	UPF0246 protein DOL88_04625 OS=Aggregatibacter aphrophilus OX=732 GN=DOL88_04625 PE=3 SV=1	0.182387	0.368833	2.3698	0.246918	HK83 wildtype	HK83 mut	0.000905528	0.0127489	4.29506	0.998609	CCUG11575 WT	CCUG11575 Mut
A0A3M6P852_AGGAP	10	10	10.855	Aggregatibacter aphrophilus	Adenylosuccinate lyase OS=Aggregatibacter aphrophilus OX=732 GN=DOL88_04780 PE=3 SV=1	0.177161	0.364465	2.6056	0.252519	HK83 wildtype	HK83 mut	0.00015529	0.00579322	3.00062	0.999999	CCUG11575 WT	CCUG11575 Mut
A0A3M6P855_AGGAP	4	4	3.935	Aggregatibacter aphrophilus	GTPase Era OS=Aggregatibacter aphrophilus OX=732 GN=era PE=3 SV=1	0.772953	0.653388	1.9523	0.0575979	HK83 wildtype	HK83 mut	0.00580145	0.0356726	2.54669	0.932844	CCUG11575 WT	CCUG11575 Mut
A0A3M6P856_AGGAP;A0A3S4Q6F5_AGGAP	10	3	11.929	Aggregatibacter aphrophilus	Fe(3+) ions import ATP-binding protein FbpC OS=Aggregatibacter aphrophilus OX=732 GN=fbpC PE=3 SV=1 [A0A3M6P856_AGGAP,A0A3S4Q6F5_AGGAP]	0.640988	0.590725	1.98613	0.0702007	HK83 wildtype	HK83 mut	0.564581	0.501785	1.14957	0.0812835	CCUG11575 WT	CCUG11575 Mut
A0A3M6P889_AGGAP	5	5	4.978	Aggregatibacter aphrophilus	TbpB_B_D domain-containing protein OS=Aggregatibacter aphrophilus OX=732 GN=DOL88_04660 PE=4 SV=1	0.0289081	0.150108	2.8521	0.665463	HK83 wildtype	HK83 mut	0.42423	0.416915	1.38258	0.11254	CCUG11575 WT	CCUG11575 Mut
A0A3M6P8Y1_AGGAP	4	4	3.963	Aggregatibacter aphrophilus	WG repeat-containing protein OS=Aggregatibacter aphrophilus OX=732 GN=DOL88_04505 PE=4 SV=1	0.396102	0.478295	16.9496	0.121223	HK83 wildtype	HK83 mut	0.0415053	0.120762	3.09825	0.581078	CCUG11575 WT	CCUG11575 Mut
A0A3M6P8Y3_AGGAP	34	25	46.744	Aggregatibacter aphrophilus	Phospho-sugar mutase OS=Aggregatibacter aphrophilus OX=732 GN=DOL88_04535 PE=3 SV=1	0.469779	0.508282	1.44839	0.100451	HK83 wildtype	HK83 mut	0.378355	0.39142	1.93726	0.127263	CCUG11575 WT	CCUG11575 Mut
A0A3M6P8Y7_AGGAP	4	4	3.986	Aggregatibacter aphrophilus	Uncharacterized protein OS=Aggregatibacter aphrophilus OX=732 GN=DOL88_04510 PE=4 SV=1	0.889102	0.704242	1.91364	0.0517597	HK83 wildtype	HK83 mut	0.694593	0.572806	1.37857	0.0642031	CCUG11575 WT	CCUG11575 Mut
A0A3M6P908_AGGAP	8	3	8.948	Aggregatibacter aphrophilus	ATP-dependent protease ATPase subunit HslU OS=Aggregatibacter aphrophilus OX=732 GN=hslU PE=3 SV=1	0.0264577	0.143566	2.31898	0.685359	HK83 wildtype	HK83 mut	0.0943119	0.196961	2.42055	0.386444	CCUG11575 WT	CCUG11575 Mut
A0A3M6P913_AGGAP	12	2	11.892	Aggregatibacter aphrophilus	Methionine--tRNA ligase OS=Aggregatibacter aphrophilus OX=732 GN=metG PE=3 SV=1	0.878563	0.700274	1.35323	0.0521139	HK83 wildtype	HK83 mut	0.0017712	0.0183044	2.31374	0.992063	CCUG11575 WT	CCUG11575 Mut
A0A3M6P9C4_AGGAP;A0A142G1Z3_AGGAC;A0A3S4QCC5_AGGAP;A0A5D0DXU3_AGGAC;H0KFE6_AGGAC;X2JMP3_AGGAC;A6ZTG9_YEAS7;B3LU60_YEAS1;B5VET7_YEAS6;C7GQK3_YEAS2;C8Z470_YEAS8;G2WA05_YEASK;NFS1_YEAST	11	10	12.927	Aggregatibacter aphrophilus	Cysteine desulfurase IscS OS=Aggregatibacter aphrophilus OX=732 GN=iscS PE=3 SV=1	0.00453277	0.0535629	1.70908	0.953258	HK83 wildtype	HK83 mut	0.172323	0.270992	1.80654	0.257907	CCUG11575 WT	CCUG11575 Mut
A0A3M6P9D7_AGGAP;A0A448FBJ1_AGGAP;A0A336N1R6_AGGAP	12	2	14.922	Aggregatibacter aphrophilus	Uncharacterized protein OS=Aggregatibacter aphrophilus OX=732 GN=DOL88_04470 PE=4 SV=1 [A0A3M6P9D7_AGGAP,A0A448FBJ1_AGGAP]	0.226762	0.40214	1.88888	0.206861	HK83 wildtype	HK83 mut	0.00600261	0.036362	2.4355	0.929602	CCUG11575 WT	CCUG11575 Mut
A0A3M6P9E0_AGGAP;A0A369Z9A9_AGGAP;H0KC61_AGGAC	4	4	3.988	Aggregatibacter aphrophilus	Nickel ABC transporter, nickel/metallophore periplasmic binding protein OS=Aggregatibacter aphrophilus OX=732 GN=nikA PE=4 SV=1	0.114614	0.298888	1.61299	0.342768	HK83 wildtype	HK83 mut	0.0914306	0.193401	2.91468	0.393543	CCUG11575 WT	CCUG11575 Mut
A0A3M6P9K4_AGGAP;A7A1P6_YEAS7;B3RHN6_YEAS1;C7GRW3_YEAS2;C8ZDX9_YEAS8	6	5	5.87	Aggregatibacter aphrophilus	Chaperone protein HscA homolog OS=Aggregatibacter aphrophilus OX=732 GN=hscA PE=3 SV=1	0.586331	0.569095	1.0067	0.0777886	HK83 mut	HK83 wildtype	0.231852	0.315638	2.8883	0.202975	CCUG11575 WT	CCUG11575 Mut
A0A3M6PBQ1_AGGAP;A0A5D0KPS4_AGGAC;X2JR70_AGGAC	10	9	9.915	Aggregatibacter aphrophilus	Glutamate-1-semialdehyde 2,1-aminomutase OS=Aggregatibacter aphrophilus OX=732 GN=hemL PE=3 SV=1	0.825368	0.67623	1.73267	0.0544234	HK83 wildtype	HK83 mut	0.035788	0.11025	1.97066	0.616144	CCUG11575 WT	CCUG11575 Mut
A0A3M6PBU7_AGGAP;A0A369ZEQ4_AGGAP	5	5	4.973	Aggregatibacter aphrophilus	Sel1 repeat family protein OS=Aggregatibacter aphrophilus OX=732 GN=DOL88_03990 PE=4 SV=1	0.00440272	0.0525241	3.08617	0.955327	HK83 wildtype	HK83 mut	0.00811848	0.0437618	1.89507	0.89613	CCUG11575 WT	CCUG11575 Mut
A0A3M6PBX5_AGGAP	30	19	43.745	Aggregatibacter aphrophilus	Porin OmpA OS=Aggregatibacter aphrophilus OX=732 GN=DOL88_04045 PE=3 SV=1	0.71892	0.629129	2.23564	0.0618954	HK83 wildtype	HK83 mut	0.0245306	0.0876102	2.20045	0.702026	CCUG11575 WT	CCUG11575 Mut
A0A3M6PBZ1_AGGAP	3	2	2.971	Aggregatibacter aphrophilus	Thiol peroxidase OS=Aggregatibacter aphrophilus OX=732 GN=tpx PE=3 SV=1	0.946022	0.729635	1.35104	0.050414	HK83 wildtype	HK83 mut	0.954791	0.70155	2.47621	0.0502902	CCUG11575 WT	CCUG11575 Mut
A0A3M6PC06_AGGAP;H0KGY4_AGGAC	5	5	5.968	Aggregatibacter aphrophilus	PTS glucose transporter subunit IIBC OS=Aggregatibacter aphrophilus OX=732 GN=DOL88_04115 PE=4 SV=1	0.0937952	0.269579	1.90345	0.387698	HK83 wildtype	HK83 mut	0.345365	0.379366	1.34329	0.139842	CCUG11575 WT	CCUG11575 Mut
A0A3M6PC17_AGGAP;A0A5D0EJS6_AGGAC	16	7	17.901	Aggregatibacter aphrophilus	Inosine-5'-monophosphate dehydrogenase OS=Aggregatibacter aphrophilus OX=732 GN=guaB PE=3 SV=1	0.196604	0.37828	1.50408	0.232727	HK83 wildtype	HK83 mut	0.0162215	0.0685209	2.22871	0.786658	CCUG11575 WT	CCUG11575 Mut
A0A3M6PCD3_AGGAP	3	3	2.991	Aggregatibacter aphrophilus	Pyridoxal phosphate-dependent aminotransferase OS=Aggregatibacter aphrophilus OX=732 GN=DOL88_04310 PE=4 SV=1	0.909631	0.71318	1.33229	0.051165	HK83 wildtype	HK83 mut	0.00532341	0.0340397	1.90195	0.940558	CCUG11575 WT	CCUG11575 Mut
A0A3M6PCR7_AGGAP	3	3	3.976	Aggregatibacter aphrophilus	L-lactate permease OS=Aggregatibacter aphrophilus OX=732 GN=DOL88_03925 PE=3 SV=1	0.371229	0.466978	2.40374	0.129824	HK83 wildtype	HK83 mut	0.740675	0.598367	1.32381	0.0600327	CCUG11575 WT	CCUG11575 Mut
A0A3M6PD97_AGGAP;A0A336N5R6_AGGAP	10	10	11.93	Aggregatibacter aphrophilus	(Fe-S)-binding protein OS=Aggregatibacter aphrophilus OX=732 GN=DOL88_03930 PE=4 SV=1	0.00392708	0.0500217	5.11059	0.962806	HK83 wildtype	HK83 mut	0.0046133	0.0316938	4.17999	0.951973	CCUG11575 WT	CCUG11575 Mut
A0A3M6PDC1_AGGAP	31	21	38.747	Aggregatibacter aphrophilus	Acetyltransferase component of pyruvate dehydrogenase complex OS=Aggregatibacter aphrophilus OX=732 GN=aceF PE=3 SV=1	0.0467417	0.193308	2.04296	0.552672	HK83 wildtype	HK83 mut	4.70455e-05	0.00340889	3.00375	1	CCUG11575 WT	CCUG11575 Mut
A0A3M6PDE8_AGGAP;G4AAN6_AGGAC	3	3	2.983	Aggregatibacter aphrophilus	DUF2318 domain-containing protein OS=Aggregatibacter aphrophilus OX=732 GN=DOL88_03955 PE=4 SV=1	0.34343	0.459515	1.38373	0.140641	HK83 mut	HK83 wildtype	0.329996	0.372384	1.73394	0.14639	CCUG11575 WT	CCUG11575 Mut
A0A3M6PDG1_AGGAP	2	2	1.954	Aggregatibacter aphrophilus	DUF2827 family protein OS=Aggregatibacter aphrophilus OX=732 GN=DOL88_04180 PE=4 SV=1	0.00175069	0.0352219	32.3564	0.99227	HK83 wildtype	HK83 mut	0.0133702	0.0604773	4.25825	0.821661	CCUG11575 WT	CCUG11575 Mut
A0A3M6PDI3_AGGAP;A0A336NCG5_AGGAP;A0A3S4TPK5_AGGAP;A0A5D0L2E1_AGGAC;X2K3U6_AGGAC	32	32	36.857	Aggregatibacter aphrophilus	2-oxoglutarate dehydrogenase E1 component OS=Aggregatibacter aphrophilus OX=732 GN=DOL88_03755 PE=4 SV=1	0.129997	0.319006	1.54722	0.315535	HK83 wildtype	HK83 mut	0.0485966	0.132494	1.8449	0.543335	CCUG11575 WT	CCUG11575 Mut
A0A3M6PDJ5_AGGAP	17	8	18.903	Aggregatibacter aphrophilus	GMP synthase [glutamine-hydrolyzing] OS=Aggregatibacter aphrophilus OX=732 GN=guaA PE=3 SV=1	0.0484201	0.196241	1.89772	0.544209	HK83 wildtype	HK83 mut	0.448371	0.432185	1.90276	0.105856	CCUG11575 WT	CCUG11575 Mut
A0A3M6PDJ8_AGGAP;G4A8C0_AGGAC	4	4	3.938	Aggregatibacter aphrophilus	N-acetylglucosamine-6-phosphate deacetylase OS=Aggregatibacter aphrophilus OX=732 GN=DOL88_04070 PE=3 SV=1	0.976328	0.734679	1.35685	0.0500795	HK83 wildtype	HK83 mut	0.342833	0.379366	2.70036	0.140888	CCUG11575 WT	CCUG11575 Mut
A0A3M6PDK9_AGGAP	5	4	4.947	Aggregatibacter aphrophilus	Protease 4 OS=Aggregatibacter aphrophilus OX=732 GN=sppA PE=3 SV=1	0.83141	0.678169	1.33573	0.0541162	HK83 wildtype	HK83 mut	0.727195	0.591918	1.08021	0.0611652	CCUG11575 WT	CCUG11575 Mut
A0A3M6PDL7_AGGAP;A0A369Z3J7_AGGAP;A0A5D0KVR7_AGGAC	4	4	3.988	Aggregatibacter aphrophilus	RNA chaperone ProQ OS=Aggregatibacter aphrophilus OX=732 GN=proQ PE=3 SV=1	0.930403	0.722514	1.6168	0.0506893	HK83 wildtype	HK83 mut	0.999346	0.705597	2.47287	0.0500001	CCUG11575 WT	CCUG11575 Mut
A0A3M6PDL8_AGGAP	15	13	20.926	Aggregatibacter aphrophilus	Dihydrolipoyllysine-residue succinyltransferase component of 2-oxoglutarate dehydrogenase complex OS=Aggregatibacter aphrophilus OX=732 GN=DOL88_03760 PE=3 SV=1	0.553408	0.551887	1.41357	0.0831956	HK83 wildtype	HK83 mut	4.65299e-05	0.00340889	2.40209	1	CCUG11575 WT	CCUG11575 Mut
A0A3M6PDL9_AGGAP;H0KH15_AGGAC	8	8	8.938	Aggregatibacter aphrophilus	Iron permease OS=Aggregatibacter aphrophilus OX=732 GN=DOL88_03945 PE=4 SV=1	0.525842	0.539051	1.10773	0.0882791	HK83 mut	HK83 wildtype	0.108679	0.213388	1.68322	0.354508	CCUG11575 WT	CCUG11575 Mut
A0A3M6PDM2_AGGAP	5	5	4.98	Aggregatibacter aphrophilus	N-acetylneuraminate epimerase OS=Aggregatibacter aphrophilus OX=732 GN=nanM PE=3 SV=1	0.351889	0.459515	2.77419	0.137202	HK83 wildtype	HK83 mut	0.236628	0.318443	2.78953	0.199436	CCUG11575 WT	CCUG11575 Mut
A0A3M6PDM3_AGGAP	14	13	17.908	Aggregatibacter aphrophilus	Thiamine ABC transporter substrate binding subunit OS=Aggregatibacter aphrophilus OX=732 GN=thiB PE=4 SV=1	0.0301318	0.152856	2.06545	0.656025	HK83 wildtype	HK83 mut	0.0487013	0.132683	1.94702	0.542819	CCUG11575 WT	CCUG11575 Mut
A0A3M6PDM9_AGGAP	8	4	7.926	Aggregatibacter aphrophilus	Uncharacterized protein OS=Aggregatibacter aphrophilus OX=732 GN=DOL88_03465 PE=4 SV=1	0.337875	0.459515	2.30222	0.142973	HK83 wildtype	HK83 mut	0.623785	0.534536	1.21634	0.0724166	CCUG11575 WT	CCUG11575 Mut
A0A3M6PDN1_AGGAP	8	5	7.92	Aggregatibacter aphrophilus	Maltodextrin-binding protein OS=Aggregatibacter aphrophilus OX=732 GN=DOL88_03495 PE=3 SV=1	0.00306193	0.0448228	6.26039	0.975808	HK83 wildtype	HK83 mut	0.000595166	0.0104794	5.22211	0.999637	CCUG11575 WT	CCUG11575 Mut
A0A3M6PDN6_AGGAP;A0A369ZB32_AGGAP	16	15	21.904	Aggregatibacter aphrophilus	PHB domain-containing protein OS=Aggregatibacter aphrophilus OX=732 GN=DOL88_04250 PE=4 SV=1	0.491779	0.519477	2.86463	0.095355	HK83 wildtype	HK83 mut	0.00139353	0.0161559	1.59	0.995514	CCUG11575 WT	CCUG11575 Mut
A0A3M6PDP2_AGGAP	14	6	16.869	Aggregatibacter aphrophilus	Maltoporin LamB OS=Aggregatibacter aphrophilus OX=732 GN=lamB PE=3 SV=1	0.938014	0.726555	2.20693	0.0505463	HK83 wildtype	HK83 mut	0.513985	0.470629	1.95915	0.0906371	CCUG11575 WT	CCUG11575 Mut
A0A3M6PDP7_AGGAP	7	6	7.952	Aggregatibacter aphrophilus	Anaerobic C4-dicarboxylate transporter DcuC OS=Aggregatibacter aphrophilus OX=732 GN=DOL88_04235 PE=4 SV=1	0.364134	0.46362	2.5661	0.132456	HK83 wildtype	HK83 mut	0.0117464	0.0553331	1.77807	0.843253	CCUG11575 WT	CCUG11575 Mut
A0A3M6PDQ0_AGGAP	87	48	102.425	Aggregatibacter aphrophilus	Adhesin OS=Aggregatibacter aphrophilus OX=732 GN=DOL88_04225 PE=4 SV=1	0.396599	0.478422	4.33505	0.12106	HK83 wildtype	HK83 mut	0.900081	0.679777	1.18203	0.0514261	CCUG11575 WT	CCUG11575 Mut
A0A3M6PDR1_AGGAP	2	2	1.994	Aggregatibacter aphrophilus	Catabolite repressor/activator OS=Aggregatibacter aphrophilus OX=732 GN=DOL88_03600 PE=4 SV=1	0.733951	0.6369	5.22051	0.0605888	HK83 wildtype	HK83 mut	0.314724	0.366109	3.02552	0.153393	CCUG11575 WT	CCUG11575 Mut
A0A3M6PDR5_AGGAP	10	5	9.952	Aggregatibacter aphrophilus	Sialic acid-binding protein OS=Aggregatibacter aphrophilus OX=732 GN=DOL88_04100 PE=4 SV=1	0.145682	0.334512	1.34019	0.291659	HK83 wildtype	HK83 mut	0.0252183	0.0884729	2.46477	0.695969	CCUG11575 WT	CCUG11575 Mut
A0A3M6PDS7_AGGAP;A0A3S4Q613_AGGAP	15	15	14.908	Aggregatibacter aphrophilus	ATP-dependent zinc metalloprotease FtsH OS=Aggregatibacter aphrophilus OX=732 GN=ftsH PE=3 SV=1	0.488839	0.51842	1.88864	0.0960109	HK83 wildtype	HK83 mut	0.414673	0.411169	1.81391	0.115376	CCUG11575 WT	CCUG11575 Mut
A0A3M6PDT2_AGGAP	2	2	1.992	Aggregatibacter aphrophilus	Undecaprenyl-phosphate alpha-N-acetylglucosaminyl 1-phosphate transferase OS=Aggregatibacter aphrophilus OX=732 GN=wecA PE=3 SV=1	0.749729	0.642772	2.06658	0.0593109	HK83 wildtype	HK83 mut	0.00777634	0.0426329	2.67323	0.901435	CCUG11575 WT	CCUG11575 Mut
A0A3M6PDY2_AGGAP	14	2	16.867	Aggregatibacter aphrophilus	ADP-L-glycero-D-manno-heptose-6-epimerase OS=Aggregatibacter aphrophilus OX=732 GN=hldD PE=3 SV=1	0.771365	0.653004	1.20967	0.0577088	HK83 wildtype	HK83 mut	0.00269609	0.0224747	2.08021	0.980922	CCUG11575 WT	CCUG11575 Mut
A0A3M6PE32_AGGAP	3	3	2.962	Aggregatibacter aphrophilus	Protein FdhE homolog OS=Aggregatibacter aphrophilus OX=732 GN=fdhE PE=3 SV=1	0.814928	0.672652	2.23782	0.0549822	HK83 wildtype	HK83 mut	0.974999	0.705597	2.15103	0.0500887	CCUG11575 WT	CCUG11575 Mut
A0A3M6PE51_AGGAP;A0A369ZEG8_AGGAP;A0A3S4Q042_AGGAP	6	6	6.933	Aggregatibacter aphrophilus	Nitric-oxide reductase large subunit OS=Aggregatibacter aphrophilus OX=732 GN=DOL88_03115 PE=4 SV=1	0.926845	0.72129	1.24552	0.0507618	HK83 wildtype	HK83 mut	0.0149014	0.0648768	2.36124	0.802423	CCUG11575 WT	CCUG11575 Mut
A0A3M6PE66_AGGAP	42	10	53.557	Aggregatibacter aphrophilus	Pyruvate dehydrogenase E1 component OS=Aggregatibacter aphrophilus OX=732 GN=aceE PE=4 SV=1	0.00166322	0.0345245	2.06924	0.99313	HK83 wildtype	HK83 mut	0.00225993	0.0207687	2.22645	0.986561	CCUG11575 WT	CCUG11575 Mut
A0A3M6PE86_AGGAP	4	4	3.988	Aggregatibacter aphrophilus	Colanic acid biosynthesis glycosyltransferase WcaL OS=Aggregatibacter aphrophilus OX=732 GN=DOL88_03210 PE=4 SV=1	0.382928	0.471376	2.03549	0.125662	HK83 wildtype	HK83 mut	0.749355	0.602665	2.09457	0.0593402	CCUG11575 WT	CCUG11575 Mut
A0A3M6PE91_AGGAP	3	3	2.975	Aggregatibacter aphrophilus	Glycosyltransferase family 1 protein OS=Aggregatibacter aphrophilus OX=732 GN=DOL88_03205 PE=4 SV=1	0.662298	0.601372	2.41164	0.0676581	HK83 wildtype	HK83 mut	0.00013056	0.00534711	6.46608	1	CCUG11575 WT	CCUG11575 Mut
A0A3M6PE92_AGGAP;G4AA25_AGGAC	20	19	20.855	Aggregatibacter aphrophilus	ATP-dependent RNA helicase DeaD OS=Aggregatibacter aphrophilus OX=732 GN=deaD PE=3 SV=1	0.121692	0.310529	1.51407	0.329706	HK83 wildtype	HK83 mut	0.0119974	0.0559524	1.40972	0.839833	CCUG11575 WT	CCUG11575 Mut
A0A3M6PEB1_AGGAP;A0A448FBL4_AGGAP	3	3	2.991	Aggregatibacter aphrophilus	Hypoxanthine phosphoribosyltransferase OS=Aggregatibacter aphrophilus OX=732 GN=hpt PE=3 SV=1 [A0A3M6PEB1_AGGAP,A0A448FBL4_AGGAP]	1.17116e-05	0.0030631	4.2321	1	HK83 wildtype	HK83 mut	0.00166734	0.0178984	2.48338	0.993091	CCUG11575 WT	CCUG11575 Mut
A0A3M6PEB3_AGGAP	5	5	5.965	Aggregatibacter aphrophilus	Phospholipid-binding protein MlaC OS=Aggregatibacter aphrophilus OX=732 GN=DOL88_03265 PE=4 SV=1	0.76265	0.649904	1.66595	0.0583337	HK83 wildtype	HK83 mut	0.736275	0.595834	2.20459	0.0603947	CCUG11575 WT	CCUG11575 Mut
A0A3M6PEB8_AGGAP	2	2	1.994	Aggregatibacter aphrophilus	UPF0307 protein DOL88_03245 OS=Aggregatibacter aphrophilus OX=732 GN=DOL88_03245 PE=3 SV=1	0.826034	0.67623	4.00192	0.054389	HK83 wildtype	HK83 mut	0.0107488	0.0524563	2.44765	0.857153	CCUG11575 WT	CCUG11575 Mut
A0A3M6PEG7_AGGAP;A0A5D0EHT6_AGGAC;A0A5D0LBI2_AGGAC;X2JUA2_AGGAC	5	5	4.962	Aggregatibacter aphrophilus	Guanosine-3',5'-bis(Diphosphate) 3'-diphosphatase OS=Aggregatibacter aphrophilus OX=732 GN=DOL88_03350 PE=3 SV=1	0.119844	0.308512	1.77848	0.333024	HK83 wildtype	HK83 mut	0.000470008	0.00944505	4.30763	0.999846	CCUG11575 WT	CCUG11575 Mut
A0A3M6PEI5_AGGAP;A0A336N5M0_AGGAP;A0A3S4Q633_AGGAP	3	3	2.983	Aggregatibacter aphrophilus	Molybdopterin molybdenumtransferase OS=Aggregatibacter aphrophilus OX=732 GN=DOL88_03530 PE=3 SV=1	0.893589	0.706086	1.57856	0.051619	HK83 wildtype	HK83 mut	0.00224856	0.0207655	2.31108	0.9867	CCUG11575 WT	CCUG11575 Mut
A0A3M6PEI8_AGGAP	9	8	8.9	Aggregatibacter aphrophilus	Cytidine deaminase OS=Aggregatibacter aphrophilus OX=732 GN=DOL88_03085 PE=4 SV=1	0.15401	0.344869	1.99185	0.280289	HK83 wildtype	HK83 mut	0.00186108	0.0188622	2.9903	0.991129	CCUG11575 WT	CCUG11575 Mut
A0A3M6PEJ2_AGGAP;A0A448F7N6_AGGAP;A0A369Z5E5_AGGAP	9	8	8.864	Aggregatibacter aphrophilus	MCE family protein OS=Aggregatibacter aphrophilus OX=732 GN=DOL88_03720 PE=4 SV=1 [A0A3M6PEJ2_AGGAP,A0A448F7N6_AGGAP]	0.972423	0.734679	3.30434	0.0501079	HK83 wildtype	HK83 mut	0.443127	0.428556	1.56156	0.107253	CCUG11575 WT	CCUG11575 Mut
A0A3M6PEK0_AGGAP;A0A336N659_AGGAP	4	2	4.975	Aggregatibacter aphrophilus	Putative NAD(P)H nitroreductase OS=Aggregatibacter aphrophilus OX=732 GN=DOL88_03835 PE=3 SV=1	0.00714494	0.0711445	3.73641	0.911348	HK83 wildtype	HK83 mut	0.0016335	0.0176863	3.03547	0.993413	CCUG11575 WT	CCUG11575 Mut
A0A3M6PEL1_AGGAP;A0A3S4RIG7_AGGAP	6	4	6.96	Aggregatibacter aphrophilus	DNA-binding protein OS=Aggregatibacter aphrophilus OX=732 GN=DOL88_03635 PE=3 SV=1 [A0A3M6PEL1_AGGAP,A0A3S4RIG7_AGGAP]	0.647321	0.593216	1.80382	0.0694223	HK83 wildtype	HK83 mut	0.00681983	0.0394722	2.16818	0.916507	CCUG11575 WT	CCUG11575 Mut
A0A3M6PEL3_AGGAP;A0A369Z7C0_AGGAP;A0A142G2D5_AGGAC	16	14	15.903	Aggregatibacter aphrophilus	Carboxy terminal-processing peptidase OS=Aggregatibacter aphrophilus OX=732 GN=DOL88_03735 PE=3 SV=1	0.00298546	0.0443175	1.99972	0.976901	HK83 wildtype	HK83 mut	0.0260626	0.0902583	2.32803	0.6887	CCUG11575 WT	CCUG11575 Mut
A0A3M6PEL9_AGGAP;A0A336NII0_AGGAP;A0A448F7M4_AGGAP	9	9	9.924	Aggregatibacter aphrophilus	Succinate--CoA ligase [ADP-forming] subunit alpha OS=Aggregatibacter aphrophilus OX=732 GN=sucD PE=3 SV=1	0.0386352	0.174222	1.55843	0.598097	HK83 wildtype	HK83 mut	0.305033	0.360517	2.21221	0.15812	CCUG11575 WT	CCUG11575 Mut
A0A3M6PEZ0_AGGAP;A0A336NG35_AGGAP;A0A3S4PTI3_AGGAP	2	2	1.981	Aggregatibacter aphrophilus	Pseudouridine synthase OS=Aggregatibacter aphrophilus OX=732 GN=DOL88_03815 PE=3 SV=1	0.0147046	0.106665	2.62886	0.804836	HK83 wildtype	HK83 mut	0.183493	0.280024	1.60971	0.24576	CCUG11575 WT	CCUG11575 Mut
A0A3M6PF54_AGGAP	4	4	4.967	Aggregatibacter aphrophilus	HTH OST-type domain-containing protein OS=Aggregatibacter aphrophilus OX=732 GN=DOL88_03610 PE=4 SV=1	0.723775	0.631251	5.36974	0.0614637	HK83 wildtype	HK83 mut	0.0824834	0.182388	2.15934	0.417355	CCUG11575 Mut	CCUG11575 WT
A0A3M6PFA4_AGGAP	14	14	17.811	Aggregatibacter aphrophilus	Acetolactate synthase OS=Aggregatibacter aphrophilus OX=732 GN=DOL88_03625 PE=3 SV=1	0.246672	0.419567	3.55239	0.192323	HK83 wildtype	HK83 mut	0.424164	0.416915	1.17333	0.112559	CCUG11575 WT	CCUG11575 Mut
A0A3M6PFB2_AGGAP	5	4	4.981	Aggregatibacter aphrophilus	UDP-glucose 6-dehydrogenase OS=Aggregatibacter aphrophilus OX=732 GN=DOL88_03190 PE=3 SV=1	0.383462	0.471376	1.20862	0.125477	HK83 mut	HK83 wildtype	0.691244	0.570565	1.63429	0.0645401	CCUG11575 WT	CCUG11575 Mut
A0A3M6PFB3_AGGAP	5	3	4.98	Aggregatibacter aphrophilus	Bifunctional protein FolD OS=Aggregatibacter aphrophilus OX=732 GN=folD PE=3 SV=1	0.547115	0.549522	2.39742	0.0843092	HK83 wildtype	HK83 mut	0.788075	0.625659	1.9987	0.056586	CCUG11575 WT	CCUG11575 Mut
A0A3M6PFB4_AGGAP;G4A9B2_AGGAC	8	8	8.958	Aggregatibacter aphrophilus	Peptidase T OS=Aggregatibacter aphrophilus OX=732 GN=pepT PE=3 SV=1	0.00581062	0.0627992	2.11906	0.932696	HK83 wildtype	HK83 mut	5.28637e-05	0.00346824	2.66389	1	CCUG11575 WT	CCUG11575 Mut
A0A3M6PFB5_AGGAP;A0A369Z9D6_AGGAP	21	16	24.783	Aggregatibacter aphrophilus	Poly-beta-1,6-N-acetyl-D-glucosamine N-deacetylase PgaB OS=Aggregatibacter aphrophilus OX=732 GN=pgaB PE=4 SV=1	7.64901e-08	7.50212e-05	3.62937	1	HK83 wildtype	HK83 mut	0.571403	0.505396	1.65601	0.0801557	CCUG11575 WT	CCUG11575 Mut
A0A3M6PFC3_AGGAP	3	3	2.945	Aggregatibacter aphrophilus	Type I restriction-modification system endonuclease OS=Aggregatibacter aphrophilus OX=732 GN=DOL88_03405 PE=4 SV=1	0.236613	0.410747	2.40705	0.199447	HK83 wildtype	HK83 mut	0.00566245	0.0352653	1.93423	0.935086	CCUG11575 WT	CCUG11575 Mut
A0A3M6PFC4_AGGAP	24	24	29.763	Aggregatibacter aphrophilus	Bifunctional metallophosphatase/5'-nucleotidase OS=Aggregatibacter aphrophilus OX=732 GN=DOL88_03105 PE=3 SV=1	0.561975	0.555827	2.30069	0.0817223	HK83 wildtype	HK83 mut	0.351457	0.379366	2.02607	0.137375	CCUG11575 WT	CCUG11575 Mut
A0A3M6PFC5_AGGAP	12	12	12.956	Aggregatibacter aphrophilus	Succinate--CoA ligase [ADP-forming] subunit beta OS=Aggregatibacter aphrophilus OX=732 GN=sucC PE=3 SV=1	0.640233	0.590477	1.18616	0.0702949	HK83 wildtype	HK83 mut	0.000603359	0.010571	1.89287	0.99962	CCUG11575 WT	CCUG11575 Mut
A0A3M6PFC6_AGGAP	8	4	8.961	Aggregatibacter aphrophilus	UDP-N-acetylglucosamine 1-carboxyvinyltransferase OS=Aggregatibacter aphrophilus OX=732 GN=murA PE=3 SV=1	0.0559028	0.212552	1.44051	0.509693	HK83 wildtype	HK83 mut	0.989502	0.705597	1.96958	0.0500156	CCUG11575 WT	CCUG11575 Mut
A0A3M6PFC8_AGGAP;A0A369ZA92_AGGAP	7	6	8.961	Aggregatibacter aphrophilus	CDP-diacylglycerol--serine O-phosphatidyltransferase OS=Aggregatibacter aphrophilus OX=732 GN=DOL88_02930 PE=4 SV=1	0.122905	0.311083	2.66039	0.327562	HK83 wildtype	HK83 mut	0.0242547	0.0869688	2.61661	0.704492	CCUG11575 WT	CCUG11575 Mut
A0A3M6PFD8_AGGAP	4	4	3.988	Aggregatibacter aphrophilus	Uncharacterized protein OS=Aggregatibacter aphrophilus OX=732 GN=DOL88_03110 PE=4 SV=1	0.545496	0.549035	1.21035	0.0846	HK83 wildtype	HK83 mut	0.191117	0.285961	1.54868	0.238032	CCUG11575 WT	CCUG11575 Mut
A0A3M6PFE0_AGGAP	4	4	3.953	Aggregatibacter aphrophilus	Ribosome-associated translation inhibitor RaiA OS=Aggregatibacter aphrophilus OX=732 GN=raiA PE=4 SV=1	0.086455	0.258359	2.79627	0.406436	HK83 wildtype	HK83 mut	0.0185662	0.0736906	3.14026	0.760381	CCUG11575 WT	CCUG11575 Mut
A0A3M6PFF1_AGGAP	38	3	46.804	Aggregatibacter aphrophilus	Polyribonucleotide nucleotidyltransferase OS=Aggregatibacter aphrophilus OX=732 GN=pnp PE=3 SV=1	0.136709	0.325249	2.35576	0.30489	HK83 wildtype	HK83 mut	0.0754723	0.173397	2.46578	0.438163	CCUG11575 WT	CCUG11575 Mut
A0A3M6PFF8_AGGAP;A0A369Z967_AGGAP	8	5	8.944	Aggregatibacter aphrophilus	Metalloprotease PmbA OS=Aggregatibacter aphrophilus OX=732 GN=DOL88_03240 PE=4 SV=1	9.91811e-05	0.00972764	4.59628	1	HK83 wildtype	HK83 mut	0.00119306	0.0146905	4.94893	0.996991	CCUG11575 WT	CCUG11575 Mut
A0A3M6PFH3_AGGAP	12	12	14.884	Aggregatibacter aphrophilus	Alpha/beta hydrolase OS=Aggregatibacter aphrophilus OX=732 GN=DOL88_02520 PE=4 SV=1	0.906063	0.711774	1.50175	0.0512594	HK83 wildtype	HK83 mut	0.00513011	0.0332283	1.94158	0.943675	CCUG11575 WT	CCUG11575 Mut
A0A3M6PFI1_AGGAP;A0A369Z5G3_AGGAP	3	3	2.96	Aggregatibacter aphrophilus	L-threonine dehydratase OS=Aggregatibacter aphrophilus OX=732 GN=ilvA PE=3 SV=1	0.0379672	0.17254	2.05699	0.602222	HK83 wildtype	HK83 mut	0.000102763	0.00493013	3.33578	1	CCUG11575 WT	CCUG11575 Mut
A0A3M6PFJ6_AGGAP;A0A3S4QTC0_AGGAP;A0A369Z787_AGGAP	6	6	5.968	Aggregatibacter aphrophilus	Glycerate kinase OS=Aggregatibacter aphrophilus OX=732 GN=DOL88_03230 PE=3 SV=1	0.369363	0.465792	1.34567	0.130508	HK83 wildtype	HK83 mut	0.239227	0.320125	1.62974	0.197555	CCUG11575 WT	CCUG11575 Mut
A0A3M6PFJ8_AGGAP	7	7	6.949	Aggregatibacter aphrophilus	SAM-dependent methyltransferase OS=Aggregatibacter aphrophilus OX=732 GN=DOL88_03385 PE=4 SV=1	0.00185278	0.0359842	2.36438	0.991217	HK83 wildtype	HK83 mut	3.24445e-05	0.00305618	2.36646	1	CCUG11575 WT	CCUG11575 Mut
A0A3M6PFK1_AGGAP	25	14	36.739	Aggregatibacter aphrophilus	NAD-dependent malic enzyme OS=Aggregatibacter aphrophilus OX=732 GN=DOL88_02590 PE=3 SV=1	0.428381	0.48825	1.46416	0.111343	HK83 wildtype	HK83 mut	0.357435	0.380372	2.09419	0.13502	CCUG11575 WT	CCUG11575 Mut
A0A3M6PFM0_AGGAP	2	2	1.994	Aggregatibacter aphrophilus	Rhodanese-like domain-containing protein OS=Aggregatibacter aphrophilus OX=732 GN=DOL88_02570 PE=4 SV=1	0.218672	0.396673	3.6142	0.213304	HK83 wildtype	HK83 mut	0.0405616	0.119307	3.59676	0.586552	CCUG11575 WT	CCUG11575 Mut
A0A3M6PFN7_AGGAP	12	8	14.92	Aggregatibacter aphrophilus	Na(+)-translocating NADH-quinone reductase subunit C OS=Aggregatibacter aphrophilus OX=732 GN=nqrC PE=3 SV=1	0.377702	0.469161	1.75985	0.127495	HK83 wildtype	HK83 mut	0.0158432	0.06737	1.61888	0.7911	CCUG11575 WT	CCUG11575 Mut
A0A3M6PFP3_AGGAP;A0A336N4C7_AGGAP;A0A448F6I2_AGGAP;A0A369Z5K7_AGGAP	28	25	31.838	Aggregatibacter aphrophilus	Poly-beta-1,6 N-acetyl-D-glucosamine export porin PgaA OS=Aggregatibacter aphrophilus OX=732 GN=pgaA PE=4 SV=1	2.95763e-05	0.00492729	5.07338	1	HK83 wildtype	HK83 mut	0.622461	0.534218	1.56663	0.0725934	CCUG11575 WT	CCUG11575 Mut
A0A3M6PFX4_AGGAP;A0A448FC18_AGGAP;G4AA24_AGGAC;H0KEI5_AGGAC	2	2	1.987	Aggregatibacter aphrophilus	Lipoprotein NlpI OS=Aggregatibacter aphrophilus OX=732 GN=DOL88_03180 PE=4 SV=1 [A0A3M6PFX4_AGGAP,A0A448FC18_AGGAP]	0.431519	0.489711	1.03487	0.110452	HK83 wildtype	HK83 mut	0.984054	0.705597	1.19001	0.0500361	CCUG11575 WT	CCUG11575 Mut
A0A3M6PFY2_AGGAP	5	4	5.969	Aggregatibacter aphrophilus	Outer membrane lipid asymmetry maintenance protein MlaD OS=Aggregatibacter aphrophilus OX=732 GN=mlaD PE=4 SV=1	0.640871	0.590725	1.15465	0.0702153	HK83 wildtype	HK83 mut	0.948703	0.698899	1.15364	0.0503738	CCUG11575 WT	CCUG11575 Mut
A0A3M6PG61_AGGAP	5	5	5.972	Aggregatibacter aphrophilus	Thiol:disulfide interchange protein OS=Aggregatibacter aphrophilus OX=732 GN=DOL88_02310 PE=3 SV=1	0.000163025	0.0114735	2.38537	0.999999	HK83 wildtype	HK83 mut	0.00638476	0.0378852	3.56822	0.92346	CCUG11575 WT	CCUG11575 Mut
A0A3M6PG90_AGGAP	5	5	4.985	Aggregatibacter aphrophilus	TonB-dependent receptor OS=Aggregatibacter aphrophilus OX=732 GN=DOL88_02730 PE=3 SV=1	0.723151	0.631158	1.55507	0.0615187	HK83 mut	HK83 wildtype	0.0747171	0.172082	1.78861	0.440533	CCUG11575 Mut	CCUG11575 WT
A0A3M6PG91_AGGAP;A0A3S4TPE7_AGGAP;H0KE62_AGGAC;A0A336N5K1_AGGAP	10	3	11.924	Aggregatibacter aphrophilus	HPr family phosphocarrier protein OS=Aggregatibacter aphrophilus OX=732 GN=DOL88_02290 PE=4 SV=1 [A0A3M6PG91_AGGAP,A0A3S4TPE7_AGGAP]	0.11206	0.29705	1.52797	0.347727	HK83 wildtype	HK83 mut	0.000553629	0.0102476	1.88683	0.999719	CCUG11575 WT	CCUG11575 Mut
A0A3M6PGC8_AGGAP	3	3	2.968	Aggregatibacter aphrophilus	Uncharacterized protein OS=Aggregatibacter aphrophilus OX=732 GN=DOL88_02340 PE=4 SV=1	0.014786	0.106665	1.75766	0.803836	HK83 wildtype	HK83 mut	0.553528	0.494577	1.34299	0.0831747	CCUG11575 WT	CCUG11575 Mut
A0A3M6PGD6_AGGAP	5	5	4.928	Aggregatibacter aphrophilus	Uncharacterized protein OS=Aggregatibacter aphrophilus OX=732 GN=DOL88_02335 PE=4 SV=1	0.000146206	0.0110306	7.24145	0.999999	HK83 wildtype	HK83 mut	0.00538934	0.0343014	2.99525	0.939494	CCUG11575 WT	CCUG11575 Mut
A0A3M6PGL7_AGGAP	6	6	5.938	Aggregatibacter aphrophilus	2-succinyl-5-enolpyruvyl-6-hydroxy-3-cyclohexene-1-carboxylate synthase OS=Aggregatibacter aphrophilus OX=732 GN=menD PE=3 SV=1	0.996869	0.734679	1.41018	0.0500014	HK83 wildtype	HK83 mut	0.0140915	0.06257	2.17662	0.812467	CCUG11575 WT	CCUG11575 Mut
A0A3M6PGN9_AGGAP;A0A369Z7E9_AGGAP	21	14	24.859	Aggregatibacter aphrophilus	Aspartate ammonia-lyase OS=Aggregatibacter aphrophilus OX=732 GN=aspA PE=3 SV=1	0.629245	0.587213	1.6853	0.071697	HK83 wildtype	HK83 mut	0.808014	0.636926	1.22383	0.055372	CCUG11575 WT	CCUG11575 Mut
A0A3M6PGQ0_AGGAP	31	5	39.802	Aggregatibacter aphrophilus	60 kDa chaperonin OS=Aggregatibacter aphrophilus OX=732 GN=groL PE=3 SV=1	0.0631162	0.222809	1.78517	0.48061	HK83 wildtype	HK83 mut	6.64126e-05	0.00400524	2.27881	1	CCUG11575 WT	CCUG11575 Mut
A0A3M6PGQ3_AGGAP;A0A3S4TQ60_AGGAP;A0A336NB35_AGGAP	6	6	7.97	Aggregatibacter aphrophilus	Peptidoglycan-binding protein LysM OS=Aggregatibacter aphrophilus OX=732 GN=DOL88_01780 PE=4 SV=1 [A0A3M6PGQ3_AGGAP,A0A3S4TQ60_AGGAP]	0.747011	0.641772	1.22875	0.0595244	HK83 wildtype	HK83 mut	0.00326916	0.0253453	2.50114	0.972792	CCUG11575 WT	CCUG11575 Mut
A0A3M6PGQ5_AGGAP	2	2	1.994	Aggregatibacter aphrophilus	Acyl carrier protein OS=Aggregatibacter aphrophilus OX=732 GN=DOL88_02850 PE=4 SV=1	0.0433256	0.185764	1.88173	0.570839	HK83 wildtype	HK83 mut	0.000462367	0.00936639	2.0586	0.999855	CCUG11575 WT	CCUG11575 Mut
A0A3M6PGQ6_AGGAP	3	3	2.984	Aggregatibacter aphrophilus	Phosphoserine phosphatase OS=Aggregatibacter aphrophilus OX=732 GN=DOL88_01860 PE=4 SV=1	0.00217554	0.0382721	3.21097	0.98758	HK83 wildtype	HK83 mut	0.0308973	0.0999294	2.59049	0.650277	CCUG11575 WT	CCUG11575 Mut
A0A3M6PGQ9_AGGAP	24	7	25.733	Aggregatibacter aphrophilus	Isoleucine--tRNA ligase OS=Aggregatibacter aphrophilus OX=732 GN=ileS PE=3 SV=1	0.792151	0.663058	2.78776	0.0563268	HK83 wildtype	HK83 mut	0.345613	0.379366	1.97262	0.13974	CCUG11575 WT	CCUG11575 Mut
A0A3M6PGR3_AGGAP	11	11	13.928	Aggregatibacter aphrophilus	FAD-dependent oxidoreductase OS=Aggregatibacter aphrophilus OX=732 GN=DOL88_02900 PE=4 SV=1	0.0205629	0.125657	1.88003	0.739589	HK83 wildtype	HK83 mut	0.44118	0.427299	1.8811	0.107779	CCUG11575 WT	CCUG11575 Mut
A0A3M6PGR5_AGGAP;H0KE44_AGGAC	4	4	4.971	Aggregatibacter aphrophilus	rRNA methyltransferase OS=Aggregatibacter aphrophilus OX=732 GN=DOL88_02935 PE=3 SV=1	0.0256034	0.141935	1.91515	0.692631	HK83 wildtype	HK83 mut	0.3676	0.3856	2.29183	0.13116	CCUG11575 WT	CCUG11575 Mut
A0A3M6PGS2_AGGAP	16	2	24.84	Aggregatibacter aphrophilus	Fructose-bisphosphate aldolase OS=Aggregatibacter aphrophilus OX=732 GN=DOL88_02955 PE=3 SV=1	0.949217	0.730904	1.27077	0.0503664	HK83 wildtype	HK83 mut	0.00473453	0.0319429	2.44482	0.950033	CCUG11575 WT	CCUG11575 Mut
A0A3M6PGS8_AGGAP	17	6	18.759	Aggregatibacter aphrophilus	Cysteine synthase OS=Aggregatibacter aphrophilus OX=732 GN=cysK PE=3 SV=1	0.752799	0.644041	2.16515	0.0590732	HK83 wildtype	HK83 mut	0.519408	0.473564	2.28668	0.0895451	CCUG11575 WT	CCUG11575 Mut
A0A3M6PGS9_AGGAP;A0A336N4H5_AGGAP	21	9	22.879	Aggregatibacter aphrophilus	Phosphoglycerate kinase OS=Aggregatibacter aphrophilus OX=732 GN=pgk PE=3 SV=1	0.0763348	0.245875	1.71622	0.435489	HK83 wildtype	HK83 mut	0.0507235	0.135836	2.26447	0.533048	CCUG11575 WT	CCUG11575 Mut
A0A3M6PGT5_AGGAP	9	8	8.916	Aggregatibacter aphrophilus	Dihydroxy-acid dehydratase OS=Aggregatibacter aphrophilus OX=732 GN=ilvD PE=3 SV=1	0.638022	0.59007	1.22874	0.0705722	HK83 wildtype	HK83 mut	0.0013135	0.015466	2.06989	0.996136	CCUG11575 WT	CCUG11575 Mut
A0A3M6PGV0_AGGAP;A0A448F8G8_AGGAP;A0A5D0LCY4_AGGAC	3	3	2.991	Aggregatibacter aphrophilus	DNA recombination protein RmuC OS=Aggregatibacter aphrophilus OX=732 GN=DOL88_02000 PE=4 SV=1 [A0A3M6PGV0_AGGAP,A0A448F8G8_AGGAP]	0.8466	0.685242	2.24494	0.0533954	HK83 wildtype	HK83 mut	0.00655607	0.0384775	2.52557	0.920716	CCUG11575 WT	CCUG11575 Mut
A0A3M6PGV8_AGGAP	8	8	9.915	Aggregatibacter aphrophilus	Uncharacterized protein OS=Aggregatibacter aphrophilus OX=732 GN=DOL88_02045 PE=4 SV=1	0.44389	0.4959	1.34038	0.107048	HK83 wildtype	HK83 mut	0.928222	0.68958	1.59353	0.0507333	CCUG11575 WT	CCUG11575 Mut
A0A3M6PGX0_AGGAP	11	11	12.914	Aggregatibacter aphrophilus	Glycerol-3-phosphate transporter OS=Aggregatibacter aphrophilus OX=732 GN=glpT PE=4 SV=1	0.612842	0.580054	1.02121	0.0739061	HK83 wildtype	HK83 mut	0.659364	0.553684	1.02518	0.0679954	CCUG11575 Mut	CCUG11575 WT
A0A3M6PGY0_AGGAP	3	2	4.982	Aggregatibacter aphrophilus	30S ribosomal protein S16 OS=Aggregatibacter aphrophilus OX=732 GN=rpsP PE=3 SV=1	0.22361	0.399592	1.97208	0.209332	HK83 wildtype	HK83 mut	0.00252519	0.0216451	2.55623	0.983199	CCUG11575 WT	CCUG11575 Mut
A0A3M6PGZ1_AGGAP;A0A336N1S1_AGGAP;A0A3S4Q680_AGGAP	33	33	50.686	Aggregatibacter aphrophilus	Porin OS=Aggregatibacter aphrophilus OX=732 GN=DOL88_02485 PE=4 SV=1	0.396589	0.478422	1.28223	0.121063	HK83 wildtype	HK83 mut	0.00684913	0.0395809	1.73879	0.916041	CCUG11575 WT	CCUG11575 Mut
A0A3M6PGZ4_AGGAP;fig|732.124.peg.889	26	22	32.861	Aggregatibacter aphrophilus	Serine protease OS=Aggregatibacter aphrophilus OX=732 GN=DOL88_02245 PE=4 SV=1 [A0A3M6PGZ4_AGGAP,fig|732.124.peg.889]	0.798795	0.665496	1.33909	0.0559165	HK83 wildtype	HK83 mut	0.907782	0.683265	1.26295	0.0512134	CCUG11575 WT	CCUG11575 Mut
A0A3M6PGZ5_AGGAP	5	5	4.964	Aggregatibacter aphrophilus	Flavodoxin family protein OS=Aggregatibacter aphrophilus OX=732 GN=DOL88_02150 PE=4 SV=1	0.0378315	0.172442	1.89786	0.603068	HK83 wildtype	HK83 mut	0.893549	0.676911	1.82959	0.0516203	CCUG11575 WT	CCUG11575 Mut
A0A3M6PGZ6_AGGAP	3	3	2.991	Aggregatibacter aphrophilus	Glutathione S-transferase family protein OS=Aggregatibacter aphrophilus OX=732 GN=DOL88_02615 PE=4 SV=1	0.041469	0.181574	3.26757	0.581287	HK83 wildtype	HK83 mut	0.000146139	0.00563474	2.66255	0.999999	CCUG11575 WT	CCUG11575 Mut
A0A3M6PH13_AGGAP	2	2	1.994	Aggregatibacter aphrophilus	Co-chaperone YbbN OS=Aggregatibacter aphrophilus OX=732 GN=DOL88_02635 PE=4 SV=1	0.601823	0.57622	2.48519	0.0754716	HK83 wildtype	HK83 mut	0.224916	0.312133	4.82968	0.208302	CCUG11575 WT	CCUG11575 Mut
A0A3M6PH18_AGGAP	13	13	14.914	Aggregatibacter aphrophilus	LTA synthase family protein OS=Aggregatibacter aphrophilus OX=732 GN=DOL88_02155 PE=4 SV=1	0.00694781	0.0697123	2.10089	0.914472	HK83 wildtype	HK83 mut	0.00158174	0.0172249	2.73207	0.993895	CCUG11575 WT	CCUG11575 Mut
A0A3M6PH31_AGGAP	17	7	17.932	Aggregatibacter aphrophilus	Na(+)-translocating NADH-quinone reductase subunit F OS=Aggregatibacter aphrophilus OX=732 GN=nqrF PE=3 SV=1	0.938956	0.72664	1.14007	0.0505298	HK83 wildtype	HK83 mut	0.00676859	0.0392358	2.47182	0.917323	CCUG11575 WT	CCUG11575 Mut
A0A3M6PH78_AGGAP	4	4	3.98	Aggregatibacter aphrophilus	3,4-dihydroxy-2-butanone 4-phosphate synthase OS=Aggregatibacter aphrophilus OX=732 GN=ribB PE=3 SV=1	0.526449	0.539219	1.23308	0.0881613	HK83 wildtype	HK83 mut	0.833648	0.650465	2.68551	0.0540054	CCUG11575 WT	CCUG11575 Mut
A0A3M6PH94_AGGAP	2	2	1.985	Aggregatibacter aphrophilus	Uncharacterized protein OS=Aggregatibacter aphrophilus OX=732 GN=DOL88_01695 PE=4 SV=1	0.550141	0.551197	1.09181	0.0837705	HK83 wildtype	HK83 mut	0.0186086	0.0736906	1.76382	0.759925	CCUG11575 WT	CCUG11575 Mut
A0A3M6PH99_AGGAP	3	3	2.991	Aggregatibacter aphrophilus	DUF1040 family protein OS=Aggregatibacter aphrophilus OX=732 GN=DOL88_02305 PE=4 SV=1	0.6844	0.613383	4.18272	0.0652439	HK83 wildtype	HK83 mut	0.000309033	0.00797982	2.84237	0.999972	CCUG11575 WT	CCUG11575 Mut
A0A3M6PHB1_AGGAP	10	9	10.892	Aggregatibacter aphrophilus	Pyridoxal phosphate-dependent aminotransferase OS=Aggregatibacter aphrophilus OX=732 GN=DOL88_01745 PE=4 SV=1	0.879579	0.700375	1.28064	0.0520783	HK83 wildtype	HK83 mut	0.255979	0.330401	1.32747	0.186098	CCUG11575 WT	CCUG11575 Mut
A0A3M6PHD0_AGGAP;A0A448F8S9_AGGAP;A0A369Z8R5_AGGAP	7	7	8.896	Aggregatibacter aphrophilus	Ribose-5-phosphate isomerase A OS=Aggregatibacter aphrophilus OX=732 GN=rpiA PE=3 SV=1 [A0A3M6PHD0_AGGAP,A0A448F8S9_AGGAP]	0.0128572	0.0985176	1.65239	0.828348	HK83 wildtype	HK83 mut	0.00231897	0.0209535	2.62156	0.985833	CCUG11575 WT	CCUG11575 Mut
A0A3M6PHF0_AGGAP;A0A3S4S2S9_AGGAP	20	19	21.761	Aggregatibacter aphrophilus	Type VI secretion system membrane subunit TssM OS=Aggregatibacter aphrophilus OX=732 GN=icmF PE=4 SV=1	0.000840594	0.0245923	3.04611	0.998887	HK83 wildtype	HK83 mut	0.672639	0.561336	1.67735	0.0665012	CCUG11575 WT	CCUG11575 Mut
A0A3M6PHH0_AGGAP	2	2	1.971	Aggregatibacter aphrophilus	Fatty acid metabolism regulator protein OS=Aggregatibacter aphrophilus OX=732 GN=fadR PE=3 SV=1	0.775176	0.65377	2.25344	0.0574441	HK83 wildtype	HK83 mut	0.094448	0.196961	3.72373	0.386115	CCUG11575 WT	CCUG11575 Mut
A0A3M6PHH3_AGGAP	2	2	1.994	Aggregatibacter aphrophilus	Uncharacterized protein OS=Aggregatibacter aphrophilus OX=732 GN=DOL88_02295 PE=4 SV=1	0.574547	0.56281	1.27373	0.0796459	HK83 wildtype	HK83 mut	0.111441	0.216331	1.83534	0.34895	CCUG11575 WT	CCUG11575 Mut
A0A3M6PHJ2_AGGAP	4	4	3.936	Aggregatibacter aphrophilus	Cell division protein ZipA OS=Aggregatibacter aphrophilus OX=732 GN=zipA PE=3 SV=1	0.535715	0.544741	2.05991	0.0863962	HK83 wildtype	HK83 mut	0.0180738	0.0729124	2.20474	0.765725	CCUG11575 WT	CCUG11575 Mut
A0A3M6PHN4_AGGAP;A0A5D0DRI1_AGGAC;H0KCI0_AGGAC;X2JWQ0_AGGAC	6	5	5.975	Aggregatibacter aphrophilus	DNA ligase OS=Aggregatibacter aphrophilus OX=732 GN=ligA PE=3 SV=1	0.0830366	0.255104	1.71279	0.415798	HK83 wildtype	HK83 mut	0.286083	0.350754	2.06214	0.168065	CCUG11575 WT	CCUG11575 Mut
A0A3M6PHP8_AGGAP;G4A8D0_AGGAC;H0KCF6_AGGAC;A0A369ZAK6_AGGAP	10	9	10.954	Aggregatibacter aphrophilus	Phosphoglycerate dehydrogenase OS=Aggregatibacter aphrophilus OX=732 GN=DOL88_01790 PE=3 SV=1	0.885744	0.702433	1.5604	0.0518689	HK83 wildtype	HK83 mut	0.673673	0.561548	2.07825	0.0663882	CCUG11575 WT	CCUG11575 Mut
A0A3M6PHQ0_AGGAP	3	3	2.991	Aggregatibacter aphrophilus	DNA primase OS=Aggregatibacter aphrophilus OX=732 GN=dnaG PE=3 SV=1	0.135234	0.324679	3.83725	0.307171	HK83 wildtype	HK83 mut	0.73264	0.594424	2.1473	0.0606993	CCUG11575 WT	CCUG11575 Mut
A0A3M6PHT4_AGGAP;A0A5D0KU87_AGGAC;X2JUE7_AGGAC	8	4	7.878	Aggregatibacter aphrophilus	Xaa-Pro aminopeptidase OS=Aggregatibacter aphrophilus OX=732 GN=DOL88_02110 PE=3 SV=1	9.40138e-05	0.00970614	4.26756	1	HK83 wildtype	HK83 mut	0.0281856	0.0946846	2.35532	0.671187	CCUG11575 WT	CCUG11575 Mut
A0A3M6PHV7_AGGAP	6	3	5.97	Aggregatibacter aphrophilus	Thioredoxin-disulfide reductase (Fragment) OS=Aggregatibacter aphrophilus OX=732 GN=DOL88_01630 PE=4 SV=1	0.851806	0.687894	1.02567	0.0531651	HK83 wildtype	HK83 mut	1.95068e-05	0.00253446	2.7812	1	CCUG11575 WT	CCUG11575 Mut
A0A3M6PHW7_AGGAP	30	24	38.633	Aggregatibacter aphrophilus	Glycerophosphodiester phosphodiesterase OS=Aggregatibacter aphrophilus OX=732 GN=DOL88_02040 PE=4 SV=1	0.607269	0.577577	1.35246	0.0746896	HK83 wildtype	HK83 mut	0.297311	0.357218	1.13557	0.162055	CCUG11575 WT	CCUG11575 Mut
A0A3M6PHY1_AGGAP	20	13	23.805	Aggregatibacter aphrophilus	Ketol-acid reductoisomerase (NADP(+)) OS=Aggregatibacter aphrophilus OX=732 GN=ilvC PE=3 SV=1	0.234583	0.409028	4.48453	0.200938	HK83 wildtype	HK83 mut	0.00792598	0.0430941	2.70912	0.899109	CCUG11575 WT	CCUG11575 Mut
A0A3M6PIG5_AGGAP;A0A142FZF3_AGGAC	5	5	4.957	Aggregatibacter aphrophilus	Pseudouridine synthase OS=Aggregatibacter aphrophilus OX=732 GN=DOL88_02140 PE=3 SV=1	0.552546	0.551731	1.42856	0.0833466	HK83 wildtype	HK83 mut	0.0740122	0.171718	2.64345	0.442768	CCUG11575 WT	CCUG11575 Mut
A0A3M6PII8_AGGAP	4	4	4.985	Aggregatibacter aphrophilus	Delta-aminolevulinic acid dehydratase OS=Aggregatibacter aphrophilus OX=732 GN=DOL88_01505 PE=3 SV=1	0.00143202	0.0320993	1.69376	0.9952	HK83 wildtype	HK83 mut	0.000314032	0.00797982	2.15837	0.99997	CCUG11575 WT	CCUG11575 Mut
A0A3M6PIL9_AGGAP;A0A3S5ECS4_AGGAP	12	8	13.891	Aggregatibacter aphrophilus	Transporter OS=Aggregatibacter aphrophilus OX=732 GN=DOL88_02190 PE=3 SV=1	0.637645	0.58997	1.21144	0.0706196	HK83 wildtype	HK83 mut	0.873109	0.668944	1.29381	0.0523104	CCUG11575 WT	CCUG11575 Mut
A0A3M6PIN5_AGGAP	13	2	13.941	Aggregatibacter aphrophilus	Efflux RND transporter periplasmic adaptor subunit OS=Aggregatibacter aphrophilus OX=732 GN=DOL88_02195 PE=3 SV=1	0.107044	0.290784	1.69068	0.35788	HK83 wildtype	HK83 mut	0.697302	0.574525	1.12737	0.063934	CCUG11575 WT	CCUG11575 Mut
A0A3M6PIW6_AGGAP	10	2	11.91	Aggregatibacter aphrophilus	Peptidyl-prolyl cis-trans isomerase OS=Aggregatibacter aphrophilus OX=732 GN=DOL88_01615 PE=3 SV=1	0.835558	0.680516	1.6485	0.0539121	HK83 wildtype	HK83 mut	0.243499	0.321281	1.7993	0.194524	CCUG11575 WT	CCUG11575 Mut
A0A3M6PJ14_AGGAP	5	5	4.942	Aggregatibacter aphrophilus	23S rRNA (guanosine-2'-O-)-methyltransferase RlmB OS=Aggregatibacter aphrophilus OX=732 GN=rlmB PE=3 SV=1	0.609958	0.578713	2.56152	0.0743095	HK83 wildtype	HK83 mut	0.336559	0.375961	1.91663	0.143535	CCUG11575 WT	CCUG11575 Mut
A0A3M6PJ53_AGGAP	2	2	1.98	Aggregatibacter aphrophilus	Thiol reductant ABC exporter subunit CydD OS=Aggregatibacter aphrophilus OX=732 GN=DOL88_01635 PE=4 SV=1	0.631233	0.588089	2.49363	0.0714388	HK83 wildtype	HK83 mut	0.261734	0.334322	1.84342	0.182414	CCUG11575 WT	CCUG11575 Mut
A0A3M6PJ54_AGGAP	34	8	47.787	Aggregatibacter aphrophilus	30S ribosomal protein S1 OS=Aggregatibacter aphrophilus OX=732 GN=DOL88_01355 PE=3 SV=1	0.00883727	0.0803729	1.96394	0.885152	HK83 wildtype	HK83 mut	0.226564	0.312584	1.92779	0.207016	CCUG11575 WT	CCUG11575 Mut
A0A3M6PJB6_AGGAP	23	23	24.859	Aggregatibacter aphrophilus	TonB-dependent receptor OS=Aggregatibacter aphrophilus OX=732 GN=DOL88_01190 PE=3 SV=1	0.000411095	0.0169768	2.08381	0.999909	HK83 wildtype	HK83 mut	0.68577	0.568391	1.16462	0.0651013	CCUG11575 WT	CCUG11575 Mut
A0A3M6PJD7_AGGAP	2	2	1.98	Aggregatibacter aphrophilus	Lipoprotein-releasing system transmembrane subunit LolE OS=Aggregatibacter aphrophilus OX=732 GN=DOL88_01250 PE=4 SV=1	0.000649966	0.0218837	3.41882	0.99951	HK83 wildtype	HK83 mut	0.576394	0.508497	1.41335	0.0793492	CCUG11575 WT	CCUG11575 Mut
A0A3M6PJI5_AGGAP;A0A336NBQ6_AGGAP;A0A3S4Q595_AGGAP;A0A1X1HW45_STROR;A0A1X1IYT1_STROR;A0A3R9LW85_STROR;A0A3R9SFL7_STROR;A0A428BM43_STROR;A0A4Q2FL50_STROR	13	13	12.887	Aggregatibacter aphrophilus	Aspartate--ammonia ligase OS=Aggregatibacter aphrophilus OX=732 GN=asnA PE=3 SV=1	0.0233938	0.136372	1.99811	0.712319	HK83 wildtype	HK83 mut	0.155097	0.255854	2.46307	0.278863	CCUG11575 WT	CCUG11575 Mut
A0A3M6PJL1_AGGAP;A0A336N2J5_AGGAP;A0A448FBJ7_AGGAP	10	10	9.97	Aggregatibacter aphrophilus	Aspartokinase OS=Aggregatibacter aphrophilus OX=732 GN=DOL88_01030 PE=3 SV=1	0.460417	0.502213	1.11132	0.102758	HK83 mut	HK83 wildtype	0.000902095	0.0127489	3.64353	0.998625	CCUG11575 WT	CCUG11575 Mut
A0A3M6PJM5_AGGAP;A0A336NFZ5_AGGAP;A0A448FA37_AGGAP	3	3	2.98	Aggregatibacter aphrophilus	Replicative DNA helicase OS=Aggregatibacter aphrophilus OX=732 GN=DOL88_01260 PE=3 SV=1	0.518468	0.53598	1.69607	0.0897327	HK83 wildtype	HK83 mut	0.0608811	0.15151	2.27849	0.489235	CCUG11575 WT	CCUG11575 Mut
A0A3M6PJM6_AGGAP	5	5	4.977	Aggregatibacter aphrophilus	UDP-N-acetylmuramate--L-alanyl-gamma-D-glutamyl-meso-2,6-diaminoheptandioate ligase OS=Aggregatibacter aphrophilus OX=732 GN=mpl PE=3 SV=1	0.839322	0.682731	2.45461	0.0537316	HK83 wildtype	HK83 mut	0.0215045	0.0806552	2.51596	0.730246	CCUG11575 WT	CCUG11575 Mut
A0A3M6PJN7_AGGAP;A0A369Z8V1_AGGAP	15	5	17.891	Aggregatibacter aphrophilus	Periplasmic serine endoprotease DegP-like OS=Aggregatibacter aphrophilus OX=732 GN=DOL88_00965 PE=3 SV=1	0.0104745	0.0881834	1.69048	0.86106	HK83 wildtype	HK83 mut	0.000277256	0.00751562	2.90779	0.999983	CCUG11575 WT	CCUG11575 Mut
A0A3M6PJQ8_AGGAP;A0A336N2Z6_AGGAP;A0A448FB21_AGGAP	4	4	3.98	Aggregatibacter aphrophilus	Uncharacterized protein OS=Aggregatibacter aphrophilus OX=732 GN=DOL88_01660 PE=4 SV=1	0.698191	0.619355	1.46511	0.0638463	HK83 wildtype	HK83 mut	0.332127	0.373113	1.84628	0.145453	CCUG11575 WT	CCUG11575 Mut
A0A3M6PJS8_AGGAP	5	5	4.951	Aggregatibacter aphrophilus	Carbamate kinase OS=Aggregatibacter aphrophilus OX=732 GN=arcC PE=3 SV=1	0.0873705	0.259704	9.38773	0.404	HK83 wildtype	HK83 mut	0.125218	0.229483	2.2801	0.323547	CCUG11575 WT	CCUG11575 Mut
A0A3M6PJW2_AGGAP;A0A369ZG51_AGGAP	40	24	50.698	Aggregatibacter aphrophilus	Ribonuclease E OS=Aggregatibacter aphrophilus OX=732 GN=rne PE=3 SV=1	0.00811559	0.0769056	1.82191	0.896175	HK83 wildtype	HK83 mut	0.00456919	0.0314739	1.8231	0.952677	CCUG11575 WT	CCUG11575 Mut
A0A3M6PJY0_AGGAP;G4AAS4_AGGAC	5	5	4.953	Aggregatibacter aphrophilus	Membrane-bound lytic murein transglycosylase A OS=Aggregatibacter aphrophilus OX=732 GN=DOL88_01065 PE=4 SV=1	0.399605	0.479679	2.04774	0.120084	HK83 wildtype	HK83 mut	0.0572951	0.145767	1.59769	0.503788	CCUG11575 WT	CCUG11575 Mut
A0A3M6PK14_AGGAP	14	4	14.93	Aggregatibacter aphrophilus	Energy-dependent translational throttle protein EttA OS=Aggregatibacter aphrophilus OX=732 GN=DOL88_00970 PE=4 SV=1	0.920925	0.718004	1.20353	0.0508907	HK83 wildtype	HK83 mut	4.99911e-05	0.00346791	2.96575	1	CCUG11575 WT	CCUG11575 Mut
A0A3M6PK97_AGGAP	13	11	12.846	Aggregatibacter aphrophilus	Autotransporter outer membrane beta-barrel domain-containing protein OS=Aggregatibacter aphrophilus OX=732 GN=DOL88_01520 PE=4 SV=1	0.683858	0.613348	3.95631	0.0653004	HK83 wildtype	HK83 mut	0.824151	0.645863	1.43876	0.0544867	CCUG11575 WT	CCUG11575 Mut
A0A3M6PKG5_AGGAP	3	3	2.977	Aggregatibacter aphrophilus	Uncharacterized protein OS=Aggregatibacter aphrophilus OX=732 GN=DOL88_01525 PE=4 SV=1	0.498703	0.523517	2.81827	0.09384	HK83 wildtype	HK83 mut	0.0114801	0.0546158	3.20859	0.846916	CCUG11575 WT	CCUG11575 Mut
A0A3M6PKK2_AGGAP	2	2	1.994	Aggregatibacter aphrophilus	Sulfite reductase flavoprotein subunit alpha OS=Aggregatibacter aphrophilus OX=732 GN=DOL88_01580 PE=4 SV=1	0.36868	0.46523	1.29151	0.13076	HK83 wildtype	HK83 mut	0.0572688	0.145767	2.18033	0.503898	CCUG11575 Mut	CCUG11575 WT
A0A3M6PKN2_AGGAP	28	15	33.787	Aggregatibacter aphrophilus	Glycine--tRNA ligase beta subunit OS=Aggregatibacter aphrophilus OX=732 GN=glyS PE=3 SV=1	0.418578	0.483952	1.2962	0.114204	HK83 wildtype	HK83 mut	0.523554	0.476151	1.988	0.0887257	CCUG11575 WT	CCUG11575 Mut
A0A3M6PKT5_AGGAP;A0A369ZBA5_AGGAP	6	5	5.894	Aggregatibacter aphrophilus	Hydrogenase expression/formation protein HypE OS=Aggregatibacter aphrophilus OX=732 GN=hypE PE=4 SV=1	0.127911	0.315864	2.99084	0.318986	HK83 wildtype	HK83 mut	0.00228117	0.0208881	2.58556	0.9863	CCUG11575 WT	CCUG11575 Mut
A0A3M6PKU6_AGGAP	4	4	3.985	Aggregatibacter aphrophilus	4Fe-4S dicluster domain-containing protein OS=Aggregatibacter aphrophilus OX=732 GN=DOL88_00890 PE=4 SV=1	0.00875927	0.0801031	2.70362	0.886332	HK83 wildtype	HK83 mut	0.00262032	0.0221867	2.49749	0.981941	CCUG11575 WT	CCUG11575 Mut
A0A3M6PL26_AGGAP;A0A448F956_AGGAP	2	2	1.989	Aggregatibacter aphrophilus	Oligopeptide transporter, OPT family OS=Aggregatibacter aphrophilus OX=732 GN=DOL88_01440 PE=4 SV=1 [A0A3M6PL26_AGGAP,A0A448F956_AGGAP]	0.832157	0.678222	1.14914	0.054079	HK83 wildtype	HK83 mut	0.371475	0.387185	1.40447	0.129735	CCUG11575 WT	CCUG11575 Mut
A0A3M6PL45_AGGAP;A0A448F9T5_AGGAP;A0A369ZHK2_AGGAP	3	3	2.978	Aggregatibacter aphrophilus	Chromosome partition protein MukF OS=Aggregatibacter aphrophilus OX=732 GN=mukF PE=3 SV=1 [A0A3M6PL45_AGGAP,A0A448F9T5_AGGAP]	0.00660875	0.0670785	4.76928	0.919874	HK83 wildtype	HK83 mut	0.00623315	0.0374293	2.94369	0.925893	CCUG11575 WT	CCUG11575 Mut
A0A3M6PL46_AGGAP	24	21	26.879	Aggregatibacter aphrophilus	Uncharacterized protein (Fragment) OS=Aggregatibacter aphrophilus OX=732 GN=DOL88_00805 PE=4 SV=1	0.0179342	0.116489	2.67183	0.767257	HK83 wildtype	HK83 mut	0.360873	0.381839	1.30524	0.133694	CCUG11575 WT	CCUG11575 Mut
A0A3M6PL50_AGGAP	8	3	9.923	Aggregatibacter aphrophilus	Negative modulator of initiation of replication OS=Aggregatibacter aphrophilus OX=732 GN=seqA PE=3 SV=1	0.703455	0.622414	1.50491	0.0633342	HK83 wildtype	HK83 mut	0.227068	0.312822	1.90262	0.206624	CCUG11575 WT	CCUG11575 Mut
A0A3M6PL65_AGGAP	2	2	1.982	Aggregatibacter aphrophilus	Hydrogenase 4 subunit B OS=Aggregatibacter aphrophilus OX=732 GN=DOL88_00895 PE=4 SV=1	0.963912	0.734679	1.33935	0.0501848	HK83 wildtype	HK83 mut	0.570206	0.504638	2.32718	0.0803514	CCUG11575 WT	CCUG11575 Mut
A0A3M6PLB1_AGGAP;A0A336N5P1_AGGAP;A0A369Z886_AGGAP;A0A448FAV1_AGGAP;G4A838_AGGAC	3	3	2.991	Aggregatibacter aphrophilus	5'-methylthioadenosine/S-adenosylhomocysteine nucleosidase OS=Aggregatibacter aphrophilus OX=732 GN=mtnN PE=3 SV=1	0.208815	0.390291	1.80354	0.221623	HK83 wildtype	HK83 mut	0.110861	0.215487	4.13125	0.350103	CCUG11575 WT	CCUG11575 Mut
A0A3M6PLC1_AGGAP;H0KCW2_AGGAC	29	29	30.747	Aggregatibacter aphrophilus	Alpha-1,4 glucan phosphorylase OS=Aggregatibacter aphrophilus OX=732 GN=DOL88_00685 PE=3 SV=1	0.0297917	0.152674	1.62359	0.658617	HK83 wildtype	HK83 mut	0.00704596	0.040164	2.33614	0.912915	CCUG11575 WT	CCUG11575 Mut
A0A3M6PLC9_AGGAP;A0A369ZAD8_AGGAP;G4A7P3_AGGAC;X2JTV3_AGGAC;A0A5D0FBF9_AGGAC;A0A336N5F0_AGGAP	29	29	28.779	Aggregatibacter aphrophilus	Chromosome partition protein MukB OS=Aggregatibacter aphrophilus OX=732 GN=mukB PE=3 SV=1	0.973652	0.734679	1.71715	0.0500985	HK83 wildtype	HK83 mut	0.471167	0.446837	1.75929	0.100117	CCUG11575 WT	CCUG11575 Mut
A0A3M6PLF5_AGGAP	9	9	9.968	Aggregatibacter aphrophilus	Glycogen synthase OS=Aggregatibacter aphrophilus OX=732 GN=glgA PE=3 SV=1	0.438685	0.492994	1.10917	0.108459	HK83 mut	HK83 wildtype	0.0658045	0.160087	2.15554	0.470654	CCUG11575 WT	CCUG11575 Mut
A0A3M6PLG4_AGGAP	7	7	6.972	Aggregatibacter aphrophilus	Glucose-1-phosphatase OS=Aggregatibacter aphrophilus OX=732 GN=DOL88_01515 PE=4 SV=1	0.206403	0.388	2.3966	0.223744	HK83 wildtype	HK83 mut	0.0811555	0.181034	2.38958	0.421139	CCUG11575 WT	CCUG11575 Mut
A0A3M6PLK0_AGGAP;A0A5D0EKR4_AGGAC	2	2	1.975	Aggregatibacter aphrophilus	Ribosomal protein S12 methylthiotransferase RimO OS=Aggregatibacter aphrophilus OX=732 GN=rimO PE=3 SV=1	0.433541	0.490472	2.20479	0.109884	HK83 wildtype	HK83 mut	0.131057	0.234582	2.11941	0.313809	CCUG11575 WT	CCUG11575 Mut
A0A3M6PLL0_AGGAP	43	2	57.704	Aggregatibacter aphrophilus	Phosphoenolpyruvate carboxykinase (ATP) OS=Aggregatibacter aphrophilus OX=732 GN=pckA PE=3 SV=1	0.79442	0.663742	1.23347	0.056185	HK83 wildtype	HK83 mut	0.57455	0.507583	1.53752	0.0796454	CCUG11575 WT	CCUG11575 Mut
A0A3M6PLN6_AGGAP	3	2	2.934	Aggregatibacter aphrophilus	Exopolyphosphatase OS=Aggregatibacter aphrophilus OX=732 GN=ppx PE=3 SV=1	0.633896	0.588753	1.62461	0.071096	HK83 wildtype	HK83 mut	0.00229282	0.0208881	2.83052	0.986157	CCUG11575 WT	CCUG11575 Mut
A0A3M6PLN7_AGGAP;A0A336N5Q6_AGGAP;A0A448F9Z4_AGGAP	15	13	23.922	Aggregatibacter aphrophilus	Lipoprotein HlpB OS=Aggregatibacter aphrophilus OX=732 GN=DOL88_00665 PE=4 SV=1	0.609813	0.578713	1.60696	0.0743298	HK83 wildtype	HK83 mut	0.00223996	0.0207515	1.59122	0.986805	CCUG11575 WT	CCUG11575 Mut
A0A3M6PLR1_AGGAP;A0A336N5H9_AGGAP;A0A448F9Z6_AGGAP	14	14	14.929	Aggregatibacter aphrophilus	Glutamine--tRNA ligase OS=Aggregatibacter aphrophilus OX=732 GN=glnS PE=3 SV=1	0.00103075	0.0272892	3.9479	0.997981	HK83 wildtype	HK83 mut	0.000633266	0.0106929	2.38641	0.999552	CCUG11575 WT	CCUG11575 Mut
A0A3M6PLS2_AGGAP;A0A369Z9M3_AGGAP	11	11	10.931	Aggregatibacter aphrophilus	TonB-dependent receptor OS=Aggregatibacter aphrophilus OX=732 GN=DOL88_00505 PE=3 SV=1	0.0110295	0.0912732	2.15479	0.853192	HK83 mut	HK83 wildtype	7.15973e-06	0.00179847	3.42837	1	CCUG11575 Mut	CCUG11575 WT
A0A3M6PLU6_AGGAP	15	9	16.844	Aggregatibacter aphrophilus	2-hydroxyacid dehydrogenase OS=Aggregatibacter aphrophilus OX=732 GN=DOL88_01185 PE=3 SV=1	0.736393	0.637588	1.50817	0.0603848	HK83 wildtype	HK83 mut	0.0590132	0.148633	1.60238	0.496701	CCUG11575 WT	CCUG11575 Mut
A0A3M6PLX8_AGGAP;A0A369ZEB4_AGGAP;A0A336N624_AGGAP;A0A448F9T2_AGGAP	9	9	8.972	Aggregatibacter aphrophilus	Methionine synthase OS=Aggregatibacter aphrophilus OX=732 GN=DOL88_01235 PE=4 SV=1	0.000766417	0.0240573	1.85667	0.999164	HK83 wildtype	HK83 mut	0.00581616	0.0356916	2.1422	0.932607	CCUG11575 WT	CCUG11575 Mut
A0A3M6PM13_AGGAP	11	10	11.83	Aggregatibacter aphrophilus	Glutathione-disulfide reductase OS=Aggregatibacter aphrophilus OX=732 GN=DOL88_00365 PE=3 SV=1	6.80853e-05	0.00834722	3.52943	1	HK83 wildtype	HK83 mut	0.0589878	0.148633	1.94818	0.496804	CCUG11575 WT	CCUG11575 Mut
A0A3M6PM65_AGGAP;A0A336N3C2_AGGAP;A0A3S4QT11_AGGAP;H0KCM4_AGGAC	11	11	11.943	Aggregatibacter aphrophilus	Hydrogenase nickel incorporation protein HypB OS=Aggregatibacter aphrophilus OX=732 GN=DOL88_00845 PE=4 SV=1	0.735379	0.637152	1.88673	0.0604693	HK83 wildtype	HK83 mut	0.0361772	0.11099	2.98861	0.613603	CCUG11575 WT	CCUG11575 Mut
A0A3M6PM83_AGGAP	9	9	10.939	Aggregatibacter aphrophilus	Uncharacterized protein OS=Aggregatibacter aphrophilus OX=732 GN=DOL88_01045 PE=4 SV=1	0.423746	0.485941	1.21806	0.112681	HK83 mut	HK83 wildtype	0.00125392	0.0151431	2.32713	0.996572	CCUG11575 WT	CCUG11575 Mut
A0A3M6PM99_AGGAP;A0A3S4TRI2_AGGAP;A0A5D0L205_AGGAC;A0A0E2ENV0_STRMG;A0A0F2E4D7_STROR;A0A139PP62_STROR;A0A1X0WS80_STROR;A0A1X0X2E0_STROR;A0A1X1G170_STROR;A0A1X1G5Q9_STROR;A0A1X1GED2_STROR;A0A1X1HTZ8_STROR;A0A291D918_STROR;A0A2I1UF48_STROR;A0A2I1URA2_STROR;A0A2J9QFR2_STRMG;A0A3R9JA30_STROR;A0A3R9NW19_STROR;A0A428G6W5_STROR;A0A428G9A3_STROR;A0A428IGN2_STROR;A0A4Q2FK29_STROR;I0Q9B7_STROR;UVRB_STRMU	5	4	4.955	Aggregatibacter aphrophilus	UvrABC system protein B OS=Aggregatibacter aphrophilus OX=732 GN=uvrB PE=3 SV=1	0.470743	0.508578	1.34194	0.100218	HK83 wildtype	HK83 mut	0.000792783	0.0116369	2.4359	0.99907	CCUG11575 WT	CCUG11575 Mut
A0A3M6PMA2_AGGAP	14	14	15.891	Aggregatibacter aphrophilus	DNA helicase OS=Aggregatibacter aphrophilus OX=732 GN=DOL88_01225 PE=4 SV=1	0.000179516	0.0121427	2.92611	0.999998	HK83 wildtype	HK83 mut	0.000100617	0.00492356	2.20954	1	CCUG11575 WT	CCUG11575 Mut
A0A3M6PMB5_AGGAP	2	2	1.966	Aggregatibacter aphrophilus	Glycosyltransferase family 8 protein OS=Aggregatibacter aphrophilus OX=732 GN=DOL88_00445 PE=4 SV=1	0.197218	0.378718	1.27523	0.232146	HK83 mut	HK83 wildtype	0.259508	0.332698	3.45674	0.183825	CCUG11575 WT	CCUG11575 Mut
A0A3M6PMD1_AGGAP;A0A5D0EMM0_AGGAC	3	3	2.991	Aggregatibacter aphrophilus	Acyl-[ACP]--phospholipid O-acyltransferase OS=Aggregatibacter aphrophilus OX=732 GN=DOL88_00645 PE=4 SV=1	0.371203	0.466978	1.22015	0.129834	HK83 mut	HK83 wildtype	0.186438	0.282459	1.62175	0.242724	CCUG11575 WT	CCUG11575 Mut
A0A3M6PME6_AGGAP	6	6	5.937	Aggregatibacter aphrophilus	Glycogen debranching enzyme GlgX OS=Aggregatibacter aphrophilus OX=732 GN=glgX PE=3 SV=1	0.67146	0.606693	2.76406	0.0666306	HK83 wildtype	HK83 mut	0.00348177	0.025895	3.26138	0.969625	CCUG11575 WT	CCUG11575 Mut
A0A3M6PMG9_AGGAP	6	6	7.976	Aggregatibacter aphrophilus	YadA_anchor domain-containing protein OS=Aggregatibacter aphrophilus OX=732 GN=DOL88_00975 PE=4 SV=1	0.0124946	0.0974529	3.58835	0.833148	HK83 wildtype	HK83 mut	0.224994	0.312133	1.39741	0.208241	CCUG11575 Mut	CCUG11575 WT
A0A3M6PMI1_AGGAP;A0A336N2P2_AGGAP;A0A448FBL0_AGGAP;A0A369ZBG9_AGGAP;A0A5D0KXR0_AGGAC;X2JMV7_AGGAC	8	7	7.926	Aggregatibacter aphrophilus	Lytic murein transglycosylase OS=Aggregatibacter aphrophilus OX=732 GN=DOL88_00590 PE=4 SV=1	0.00217426	0.0382721	3.37122	0.987596	HK83 wildtype	HK83 mut	0.194243	0.287902	2.47478	0.234983	CCUG11575 WT	CCUG11575 Mut
A0A3M6PML8_AGGAP	13	5	12.791	Aggregatibacter aphrophilus	1,4-alpha-glucan branching enzyme GlgB OS=Aggregatibacter aphrophilus OX=732 GN=glgB PE=3 SV=1	0.266499	0.430352	1.40352	0.179452	HK83 wildtype	HK83 mut	0.0374079	0.113361	1.73007	0.605726	CCUG11575 WT	CCUG11575 Mut
A0A3M6PN67_AGGAP	13	11	16.88	Aggregatibacter aphrophilus	DUF4198 domain-containing protein OS=Aggregatibacter aphrophilus OX=732 GN=DOL88_00820 PE=4 SV=1	0.900273	0.708939	3.61925	0.0514206	HK83 wildtype	HK83 mut	0.00259738	0.0220918	4.71076	0.982247	CCUG11575 WT	CCUG11575 Mut
A0A3M6PNL2_AGGAP	7	5	6.958	Aggregatibacter aphrophilus	DUF541 domain-containing protein OS=Aggregatibacter aphrophilus OX=732 GN=DOL88_00765 PE=4 SV=1	0.726618	0.632958	1.0014	0.0612152	HK83 mut	HK83 wildtype	0.441971	0.427877	1.57116	0.107565	CCUG11575 WT	CCUG11575 Mut
A0A3M6PNR0_AGGAP	23	21	30.812	Aggregatibacter aphrophilus	Glucose-1-phosphate adenylyltransferase OS=Aggregatibacter aphrophilus OX=732 GN=glgC PE=3 SV=1	0.864077	0.693522	1.66247	0.0526557	HK83 wildtype	HK83 mut	0.42414	0.416915	1.4982	0.112567	CCUG11575 WT	CCUG11575 Mut
A0A3M6PNT1_AGGAP	6	6	6.962	Aggregatibacter aphrophilus	Adhesin OS=Aggregatibacter aphrophilus OX=732 GN=DOL88_00785 PE=4 SV=1	0.00170937	0.0349281	3.80463	0.992681	HK83 wildtype	HK83 mut	0.000605999	0.010571	4.07192	0.999614	CCUG11575 WT	CCUG11575 Mut
A0A3M6PNW4_AGGAP	3	3	2.991	Aggregatibacter aphrophilus	ABC transporter ATP-binding protein OS=Aggregatibacter aphrophilus OX=732 GN=DOL88_00090 PE=4 SV=1	0.0800652	0.250887	3.06612	0.4243	HK83 wildtype	HK83 mut	0.856039	0.661047	1.53976	0.0529841	CCUG11575 WT	CCUG11575 Mut
A0A3M6PNY3_AGGAP	12	3	13.905	Aggregatibacter aphrophilus	HemX protein OS=Aggregatibacter aphrophilus OX=732 GN=DOL88_00490 PE=4 SV=1	0.72975	0.634879	1.31485	0.0609451	HK83 wildtype	HK83 mut	0.00821292	0.044019	1.69316	0.894675	CCUG11575 WT	CCUG11575 Mut
A0A3M6PP05_AGGAP	25	15	28.879	Aggregatibacter aphrophilus	DUF945 family protein OS=Aggregatibacter aphrophilus OX=732 GN=DOL88_00035 PE=4 SV=1	0.00929859	0.0816109	1.57272	0.878232	HK83 wildtype	HK83 mut	0.925068	0.688763	1.06231	0.0507994	CCUG11575 WT	CCUG11575 Mut
A0A3M6PP17_AGGAP	45	25	60.597	Aggregatibacter aphrophilus	Chaperone protein DnaK OS=Aggregatibacter aphrophilus OX=732 GN=dnaK PE=2 SV=1	0.00230879	0.0388747	2.51078	0.985959	HK83 wildtype	HK83 mut	0.152458	0.253603	2.50046	0.282346	CCUG11575 WT	CCUG11575 Mut
A0A3M6PP41_AGGAP;A0A448F615_AGGAP;A0A5D0KXD3_AGGAC;X2JRC6_AGGAC;A0A369Z7F8_AGGAP	12	11	11.935	Aggregatibacter aphrophilus	Heme biosynthesis protein HemY OS=Aggregatibacter aphrophilus OX=732 GN=DOL88_00495 PE=4 SV=1	0.343772	0.459515	1.40452	0.140499	HK83 wildtype	HK83 mut	0.000231413	0.00689996	1.98324	0.999993	CCUG11575 WT	CCUG11575 Mut
A0A3M6PPB4_AGGAP;A0A369Z894_AGGAP	22	12	22.818	Aggregatibacter aphrophilus	Penicillin-binding protein 1A OS=Aggregatibacter aphrophilus OX=732 GN=DOL88_00355 PE=4 SV=1	0.123601	0.311838	1.34041	0.326345	HK83 wildtype	HK83 mut	0.217887	0.306106	1.44753	0.213946	CCUG11575 WT	CCUG11575 Mut
A0A3M6PPQ8_AGGAP	6	6	5.978	Aggregatibacter aphrophilus	Coenzyme A biosynthesis bifunctional protein CoaBC OS=Aggregatibacter aphrophilus OX=732 GN=coaBC PE=3 SV=1	0.493401	0.520781	1.23769	0.0949964	HK83 wildtype	HK83 mut	6.71743e-06	0.00179847	2.69136	1	CCUG11575 WT	CCUG11575 Mut
A0A3M6PR24_AGGAP	5	5	4.961	Aggregatibacter aphrophilus	Uncharacterized protein OS=Aggregatibacter aphrophilus OX=732 GN=DOL88_00100 PE=4 SV=1	0.635972	0.58997	1.21841	0.0708313	HK83 wildtype	HK83 mut	0.0667996	0.161178	2.4967	0.467078	CCUG11575 WT	CCUG11575 Mut
A0A3M6PR98_AGGAP	9	9	8.953	Aggregatibacter aphrophilus	Arginine--tRNA ligase OS=Aggregatibacter aphrophilus OX=732 GN=argS PE=3 SV=1	0.41448	0.483937	1.14547	0.115434	HK83 mut	HK83 wildtype	0.882975	0.673063	1.74384	0.0519616	CCUG11575 WT	CCUG11575 Mut
A0A3M6PRB3_AGGAP;A0A5D0KMU0_AGGAC;X2JMJ9_AGGAC	15	15	14.866	Aggregatibacter aphrophilus	Phosphoglucosamine mutase OS=Aggregatibacter aphrophilus OX=732 GN=glmM PE=3 SV=1	0.42849	0.48825	1.15281	0.111312	HK83 mut	HK83 wildtype	0.806328	0.636061	1.69881	0.0554694	CCUG11575 WT	CCUG11575 Mut
A0A3M6PRD7_AGGAP	16	9	19.822	Aggregatibacter aphrophilus	UDP-galactopyranose mutase OS=Aggregatibacter aphrophilus OX=732 GN=glf PE=4 SV=1	0.000709762	0.0233061	2.84758	0.999346	HK83 wildtype	HK83 mut	0.00202163	0.0199371	2.03497	0.989369	CCUG11575 WT	CCUG11575 Mut
A0A3M6PRE2_AGGAP	28	13	31.798	Aggregatibacter aphrophilus	Glycosyl transferase (Fragment) OS=Aggregatibacter aphrophilus OX=732 GN=DOL88_00085 PE=4 SV=1	0.46887	0.50828	2.96466	0.100671	HK83 wildtype	HK83 mut	0.884417	0.673617	1.35959	0.0519131	CCUG11575 WT	CCUG11575 Mut
A0A3M6PRP0_AGGAP;A0A3S5ECW0_AGGAP	9	6	9.93	Aggregatibacter aphrophilus	Chaperone protein DnaJ OS=Aggregatibacter aphrophilus OX=732 GN=dnaJ PE=3 SV=1	0.936821	0.725918	1.31873	0.0505676	HK83 wildtype	HK83 mut	0.0691744	0.164859	19.7741	0.458771	CCUG11575 WT	CCUG11575 Mut
A0A3M6PRR1_AGGAP	7	7	7.919	Aggregatibacter aphrophilus	2-dehydro-3-deoxyphosphooctonate aldolase OS=Aggregatibacter aphrophilus OX=732 GN=kdsA PE=3 SV=1	0.587037	0.569499	1.61206	0.0776799	HK83 wildtype	HK83 mut	0.275299	0.343931	1.68882	0.174185	CCUG11575 WT	CCUG11575 Mut
A0A3S4PS61_AGGAP	17	2	19.8	Aggregatibacter aphrophilus	Spermidine/putrescine import ATP-binding protein PotA OS=Aggregatibacter aphrophilus ATCC 33389 OX=985008 GN=potA_1 PE=3 SV=1	0.641817	0.590932	1.96642	0.0700977	HK83 wildtype	HK83 mut	0.265094	0.336151	1.85256	0.180317	CCUG11575 WT	CCUG11575 Mut
A0A3S4PX35_AGGAP	20	8	24.833	Aggregatibacter aphrophilus	Purine nucleoside phosphorylase DeoD-type OS=Aggregatibacter aphrophilus ATCC 33389 OX=985008 GN=deoD PE=3 SV=1	0.980205	0.734679	1.25678	0.0500556	HK83 wildtype	HK83 mut	0.564448	0.501785	1.69129	0.0813059	CCUG11575 WT	CCUG11575 Mut
A0A3S4PY18_AGGAP	5	4	4.974	Aggregatibacter aphrophilus	Putative nicotinate phosphoribosyltransferase OS=Aggregatibacter aphrophilus ATCC 33389 OX=985008 GN=NCTC5906_00854 PE=3 SV=1	0.00589288	0.0628229	3.83259	0.93137	HK83 wildtype	HK83 mut	7.10907e-07	0.000669655	4.36254	1	CCUG11575 WT	CCUG11575 Mut
A0A3S4PZG8_AGGAP	18	7	20.912	Aggregatibacter aphrophilus	Transcription termination/antitermination protein NusA OS=Aggregatibacter aphrophilus ATCC 33389 OX=985008 GN=nusA PE=3 SV=1	0.602731	0.576316	1.5842	0.07534	HK83 wildtype	HK83 mut	0.000535443	0.0100896	2.18917	0.999751	CCUG11575 WT	CCUG11575 Mut
A0A3S4Q491_AGGAP	24	2	25.857	Aggregatibacter aphrophilus	Haemagglutinin OS=Aggregatibacter aphrophilus ATCC 33389 OX=985008 GN=NCTC5906_00556 PE=4 SV=1	0.0568922	0.213821	4.00877	0.505481	HK83 wildtype	HK83 mut	0.217118	0.305833	4.6202	0.21458	CCUG11575 WT	CCUG11575 Mut
A0A3S4Q4N2_AGGAP;Q9F5L0_AGGAP;A0A5D0EN90_AGGAC	6	6	5.97	Aggregatibacter aphrophilus	Type IV secretion system protein virB11 OS=Aggregatibacter aphrophilus ATCC 33389 OX=985008 GN=NCTC5906_00823 PE=4 SV=1 [A0A3S4Q4N2_AGGAP,Q9F5L0_AGGAP]	0.000385248	0.0166569	10.8458	0.99993	HK83 wildtype	HK83 mut	0.00329922	0.0253847	2.99301	0.972348	CCUG11575 WT	CCUG11575 Mut
A0A3S4QAF6_AGGAP;A0A369Z3J6_AGGAP;A0A336NAN2_AGGAP;G4A9B7_AGGAC;H0KHJ0_AGGAC	5	4	4.97	Aggregatibacter aphrophilus	Murein L,D-transpeptidase OS=Aggregatibacter aphrophilus ATCC 33389 OX=985008 GN=NCTC5906_00586 PE=4 SV=1	0.0142454	0.104267	4.19422	0.810536	HK83 wildtype	HK83 mut	0.111517	0.216367	4.18779	0.348799	CCUG11575 WT	CCUG11575 Mut
A0A3S4QAY1_AGGAP	2	2	1.994	Aggregatibacter aphrophilus	DUF4123 domain-containing protein OS=Aggregatibacter aphrophilus ATCC 33389 OX=985008 GN=NCTC5906_00983 PE=4 SV=1	0.375527	0.468206	3.42436	0.12827	HK83 wildtype	HK83 mut	0.167572	0.2672	2.99934	0.2634	CCUG11575 WT	CCUG11575 Mut
A0A3S4QT99_AGGAP	19	2	24.82	Aggregatibacter aphrophilus	Periplasmic oligopeptide-binding protein OS=Aggregatibacter aphrophilus ATCC 33389 OX=985008 GN=oppA_2 PE=4 SV=1	0.601896	0.57622	1.69579	0.075461	HK83 wildtype	HK83 mut	0.00248883	0.0215578	2.53029	0.983673	CCUG11575 WT	CCUG11575 Mut
A0A3S5ECU8_AGGAP	15	9	20.828	Aggregatibacter aphrophilus	Ferritin OS=Aggregatibacter aphrophilus ATCC 33389 OX=985008 GN=ftnA_2 PE=3 SV=1	0.951038	0.731731	2.64316	0.0503405	HK83 wildtype	HK83 mut	0.000158189	0.00584352	4.13439	0.999999	CCUG11575 WT	CCUG11575 Mut
A0A448F6W3_AGGAP	13	12	13.908	Aggregatibacter aphrophilus	Uncharacterized protein conserved in bacteria OS=Aggregatibacter aphrophilus ATCC 33389 OX=985008 GN=NCTC5906_00428 PE=4 SV=1	0.805071	0.667606	1.90776	0.0555427	HK83 wildtype	HK83 mut	0.691085	0.570565	1.87305	0.0645562	CCUG11575 WT	CCUG11575 Mut
A0A448F7K8_AGGAP;A0A5D0ELZ8_AGGAC	3	3	2.981	Aggregatibacter aphrophilus	Uncharacterized protein OS=Aggregatibacter aphrophilus ATCC 33389 OX=985008 GN=NCTC5906_00686 PE=4 SV=1	0.221957	0.398526	2.0571	0.210647	HK83 wildtype	HK83 mut	0.0126891	0.058235	1.85362	0.830566	CCUG11575 WT	CCUG11575 Mut
A0A448F8B7_AGGAP;G4A9W5_AGGAC	8	7	7.953	Aggregatibacter aphrophilus	Long-chain-fatty-acid--CoA ligase FadD15 OS=Aggregatibacter aphrophilus ATCC 33389 OX=985008 GN=NCTC5906_00927 PE=4 SV=1	0.0976392	0.276575	4.91922	0.378556	HK83 wildtype	HK83 mut	0.343648	0.379366	1.66762	0.14055	CCUG11575 WT	CCUG11575 Mut
A0A448FAA1_AGGAP;A0A3M6PEP3_AGGAP	7	7	6.904	Aggregatibacter aphrophilus	Uncharacterized protein OS=Aggregatibacter aphrophilus ATCC 33389 OX=985008 GN=NCTC5906_01722 PE=4 SV=1	0.16192	0.351793	1.77358	0.270211	HK83 wildtype	HK83 mut	0.0308211	0.0999001	1.73831	0.650845	CCUG11575 WT	CCUG11575 Mut
A0A448FAF7_AGGAP	7	3	6.968	Aggregatibacter aphrophilus	Uncharacterized protein OS=Aggregatibacter aphrophilus ATCC 33389 OX=985008 GN=NCTC5906_01723 PE=4 SV=1	0.837115	0.68136	3.18837	0.0538369	HK83 wildtype	HK83 mut	0.879978	0.671594	1.6716	0.0520644	CCUG11575 WT	CCUG11575 Mut
A0A448FB18_AGGAP;A0A336N3K2_AGGAP	6	6	5.908	Aggregatibacter aphrophilus	Cytosine-specific methyltransferase OS=Aggregatibacter aphrophilus ATCC 33389 OX=985008 GN=hpaIIM PE=3 SV=1	0.304694	0.454282	2.18714	0.158289	HK83 wildtype	HK83 mut	0.754769	0.605727	2.44578	0.0589225	CCUG11575 WT	CCUG11575 Mut
A0A1D8PP43_CANAL;C4YS13_CANAW;A6ZNC5_YEAS7;ADH1_YEAST;ADH2_YEAST;B3LIX8_YEAS1;B5VRG9_YEAS6;C8ZHN0_YEAS8;G2WMF0_YEASK;zz|Y-FGCZCont00486|	19	19	24.845	Candida albicans	Adh1p OS=Candida albicans (strain SC5314 / ATCC MYA-2876) OX=237561 GN=ADH1 PE=3 SV=1 [A0A1D8PP43_CANAL,C4YS13_CANAW]	0.0267342	0.144667	4.36494	0.683043	HK83 mut	HK83 wildtype	0.180973	0.278093	1.81958	0.248412	CCUG11575 Mut	CCUG11575 WT
A0A1D8PQQ5_CANAL;C4YTG2_CANAW	3	3	2.984	Candida albicans	Ribosomal 40S subunit protein S18B OS=Candida albicans (strain SC5314 / ATCC MYA-2876) OX=237561 GN=RPS18 PE=3 SV=1 [A0A1D8PQQ5_CANAL,C4YTG2_CANAW]	0.0291353	0.150743	7.30007	0.663687	HK83 mut	HK83 wildtype	0.279708	0.347251	1.4949	0.17164	CCUG11575 Mut	CCUG11575 WT
ALF_CANAL;C4YHS0_CANAW	11	10	12.821	Candida albicans	Fructose-bisphosphate aldolase OS=Candida albicans (strain SC5314 / ATCC MYA-2876) OX=237561 GN=FBA1 PE=1 SV=2 [ALF_CANAL,C4YHS0_CANAW]	0.0271568	0.14591	5.20578	0.67954	HK83 mut	HK83 wildtype	0.230354	0.315253	1.66572	0.204106	CCUG11575 Mut	CCUG11575 WT
C4YDI1_CANAW;ENO1_CANAL;A6ZT81_YEAS7;B3LST6_YEAS1;ENO2_YEAST;G2WFP7_YEASK	14	12	16.942	Candida albicans	Enolase OS=Candida albicans (strain WO-1) OX=294748 GN=CAWG_00576 PE=3 SV=1 [C4YDI1_CANAW,ENO1_CANAL]	0.124709	0.312772	3.28532	0.324422	HK83 mut	HK83 wildtype	0.189656	0.284721	1.74898	0.23948	CCUG11575 Mut	CCUG11575 WT
C4YDJ3_CANAW;EF1A1_CANAL;EF1A2_CANAL;A0A2U3TZH3_HUMAN;EF1A2_HUMAN;A0A087WVQ9_HUMAN	5	5	4.978	Candida albicans	Elongation factor 1-alpha OS=Candida albicans (strain WO-1) OX=294748 GN=CAWG_00588 PE=3 SV=1 [C4YDJ3_CANAW,EF1A1_CANAL,EF1A2_CANAL]	0.551922	0.551731	1.45346	0.0834561	HK83 mut	HK83 wildtype	0.516648	0.47215	1.0556	0.090098	CCUG11575 Mut	CCUG11575 WT
C4YEL8_CANAW;C4YQF1_CANAW;H2B1_CANAL;H2B2_CANAL;H2B1C_HUMAN;H2B1D_HUMAN;H2B1J_HUMAN;H2B1K_HUMAN;H2B2E_HUMAN;H2BFS_HUMAN	2	2	1.994	Candida albicans	Histone H2B OS=Candida albicans (strain WO-1) OX=294748 GN=CAWG_00975 PE=3 SV=1 [C4YEL8_CANAW,C4YQF1_CANAW,H2B1_CANAL,H2B2_CANAL]	0.048896	0.197557	4.01996	0.541861	HK83 mut	HK83 wildtype	0.54224	0.487963	1.40032	0.0851905	CCUG11575 Mut	CCUG11575 WT
C4YFZ1_CANAW;HSP71_CANAL;C4YEK6_CANAW;HSP72_CANAL;A7A0G3_YEAS7;B3LUU3_YEAS1;C8Z3H3_YEAS8;G2W8M6_YEASK;HSP71_YEAST	6	3	6.942	Candida albicans	Heat shock protein SSA4 OS=Candida albicans (strain WO-1) OX=294748 GN=CAWG_00103 PE=3 SV=1 [C4YFZ1_CANAW,HSP71_CANAL]	0.313911	0.456227	1.91663	0.153781	HK83 mut	HK83 wildtype	0.577638	0.509356	1.1295	0.0791505	CCUG11575 WT	CCUG11575 Mut
C4YGJ3_CANAW;PDC1_CANAL	5	5	4.982	Candida albicans	Pyruvate decarboxylase OS=Candida albicans (strain WO-1) OX=294748 GN=CAWG_03171 PE=3 SV=1 [C4YGJ3_CANAW,PDC1_CANAL]	0.0434337	0.185822	7.10459	0.570243	HK83 mut	HK83 wildtype	0.155295	0.255854	1.82882	0.278606	CCUG11575 Mut	CCUG11575 WT
C4YHK7_CANAW;Q5AF44_CANAL	5	5	4.922	Candida albicans	Peroxiredoxin OS=Candida albicans (strain WO-1) OX=294748 GN=CAWG_03554 PE=3 SV=1 [C4YHK7_CANAW,Q5AF44_CANAL]	0.0155767	0.110074	5.48995	0.794266	HK83 mut	HK83 wildtype	0.353277	0.379366	1.49943	0.136651	CCUG11575 Mut	CCUG11575 WT
C4YI87_CANAW;HSP21_CANAL	2	2	1.987	Candida albicans	SHSP domain-containing protein OS=Candida albicans (strain WO-1) OX=294748 GN=CAWG_04159 PE=3 SV=1 [C4YI87_CANAW,HSP21_CANAL]	0.215801	0.394756	2.20714	0.215671	HK83 mut	HK83 wildtype	0.284709	0.350001	1.47069	0.168825	CCUG11575 Mut	CCUG11575 WT
C4YJS4_CANAW;PMGY_CANAL	5	5	6.921	Candida albicans	Phosphoglycerate mutase OS=Candida albicans (strain WO-1) OX=294748 GN=CAWG_04094 PE=3 SV=1 [C4YJS4_CANAW,PMGY_CANAL]	0.637638	0.58997	1.28117	0.0706205	HK83 mut	HK83 wildtype	0.0352447	0.109479	1.93491	0.619731	CCUG11575 Mut	CCUG11575 WT
C4YLJ0_CANAW;Q5A017_CANAL	3	3	2.991	Candida albicans	Transaldolase OS=Candida albicans (strain WO-1) OX=294748 GN=CAWG_01708 PE=3 SV=1 [C4YLJ0_CANAW,Q5A017_CANAL]	0.820902	0.675309	1.06785	0.0546581	HK83 wildtype	HK83 mut	0.601175	0.52244	1.19581	0.0755658	CCUG11575 WT	CCUG11575 Mut
C4YLR7_CANAW;HXKB_CANAL	4	4	3.986	Candida albicans	Phosphotransferase OS=Candida albicans (strain WO-1) OX=294748 GN=CAWG_01786 PE=3 SV=1 [C4YLR7_CANAW,HXKB_CANAL]	0.0509046	0.202859	17.6976	0.532192	HK83 mut	HK83 wildtype	0.231313	0.315638	1.3073	0.20338	CCUG11575 Mut	CCUG11575 WT
C4YNZ5_CANAW;TSA1B_CANAL;TSA1_CANAL	2	2	1.984	Candida albicans	Peroxiredoxin OS=Candida albicans (strain WO-1) OX=294748 GN=CAWG_02929 PE=3 SV=1 [C4YNZ5_CANAW,TSA1B_CANAL,TSA1_CANAL]	0.044253	0.187689	6.94912	0.565776	HK83 mut	HK83 wildtype	0.316013	0.366482	1.38958	0.152782	CCUG11575 Mut	CCUG11575 WT
C4YP78_CANAW;Q5ADQ6_CANAL	2	2	1.994	Candida albicans	40S ribosomal protein S12 OS=Candida albicans (strain WO-1) OX=294748 GN=CAWG_03023 PE=3 SV=1 [C4YP78_CANAW,Q5ADQ6_CANAL]	0.0299277	0.152833	6.7361	0.657577	HK83 mut	HK83 wildtype	0.932847	0.691903	1.73028	0.0506415	CCUG11575 Mut	CCUG11575 WT
C4YPS8_CANAW;Q5AJ93_CANAL	2	2	1.991	Candida albicans	40S ribosomal protein S7 OS=Candida albicans (strain WO-1) OX=294748 GN=CAWG_02480 PE=3 SV=1 [C4YPS8_CANAW,Q5AJ93_CANAL]	0.216467	0.394756	5.80972	0.215118	HK83 mut	HK83 wildtype	0.0675969	0.162642	2.21896	0.464254	CCUG11575 Mut	CCUG11575 WT
C4YPY4_CANAW;Q5AJF7_CANAL;A6ZQP7_YEAS7;B3LFN8_YEAS1;C7GSB2_YEAS2;C8Z5Y0_YEAS8;G2WCI0_YEASK;N1P771_YEASC;RL12A_YEAST;RL12B_YEAST	3	3	2.991	Candida albicans	60S ribosomal protein L12 OS=Candida albicans (strain WO-1) OX=294748 GN=CAWG_02538 PE=3 SV=1 [C4YPY4_CANAW,Q5AJF7_CANAL]	0.763684	0.650078	1.1786	0.0582581	HK83 mut	HK83 wildtype	0.340986	0.379213	1.42215	0.141659	CCUG11575 Mut	CCUG11575 WT
C4YTU2_CANAW;PPIA_CANAL	3	3	3.959	Candida albicans	Peptidyl-prolyl cis-trans isomerase OS=Candida albicans (strain WO-1) OX=294748 GN=CAWG_05587 PE=3 SV=1 [C4YTU2_CANAW,PPIA_CANAL]	0.429424	0.488747	1.64538	0.111046	HK83 mut	HK83 wildtype	0.13795	0.239751	1.95751	0.302996	CCUG11575 Mut	CCUG11575 WT
G3P_CANAW;Q5ADM7_CANAL	17	14	18.88	Candida albicans	Glyceraldehyde-3-phosphate dehydrogenase OS=Candida albicans (strain WO-1) OX=294748 GN=TDH1 PE=3 SV=2 [G3P_CANAW,Q5ADM7_CANAL]	0.0980669	0.277586	3.68887	0.377565	HK83 mut	HK83 wildtype	0.152308	0.253603	1.43875	0.282546	CCUG11575 Mut	CCUG11575 WT
PGK_CANAL;A6ZTJ3_YEAS7;B3LU83_YEAS1;C7GQM4_YEAS2;C8Z499_YEAS8;G2WA29_YEASK;N1P832_YEASC;PGK_YEAST	12	11	11.86	Candida albicans	Phosphoglycerate kinase OS=Candida albicans (strain SC5314 / ATCC MYA-2876) OX=237561 GN=PGK1 PE=3 SV=1	0.438044	0.492838	1.43859	0.108635	HK83 mut	HK83 wildtype	0.0571257	0.145751	1.5389	0.504498	CCUG11575 Mut	CCUG11575 WT
RSSA_CANAL;RSSA_CANAW	3	3	2.991	Candida albicans	40S ribosomal protein S0 OS=Candida albicans (strain SC5314 / ATCC MYA-2876) OX=237561 GN=RPS0 PE=2 SV=2 [RSSA_CANAL,RSSA_CANAW]	0.240578	0.414416	1.95891	0.196588	HK83 mut	HK83 wildtype	0.0943469	0.196961	1.79038	0.386359	CCUG11575 Mut	CCUG11575 WT
TPIS_CANAL	2	2	1.993	Candida albicans	Triosephosphate isomerase OS=Candida albicans (strain SC5314 / ATCC MYA-2876) OX=237561 GN=TPI1 PE=1 SV=3	0.106665	0.290784	6.04409	0.358671	HK83 mut	HK83 wildtype	0.119855	0.225181	1.75932	0.333004	CCUG11575 Mut	CCUG11575 WT
zz|FGCZCont0172_P00761|TRYP_PIG;zz|Y-FGCZCont00173|	4	2	3.969	contaminations	blastpHomologue_3.0e-29 [zz|FGCZCont0172_P00761|TRYP_PIG,zz|Y-FGCZCont00173|]	0.952378	0.732331	2.02758	0.0503221	HK83 wildtype	HK83 mut	0.91568	0.68524	1.0184	0.0510134	CCUG11575 WT	CCUG11575 Mut
zz|FGCZCont0179_P00761|TRYP_PIG;zz|Y-FGCZCont00180|	9	7	11.911	contaminations	blastpHomologue_4.0e-171 [zz|FGCZCont0179_P00761|TRYP_PIG,zz|Y-FGCZCont00180|]	0.337262	0.459515	1.43919	0.143235	HK83 mut	HK83 wildtype	0.434883	0.423847	1.23035	0.109509	CCUG11575 Mut	CCUG11575 WT
zz|FGCZCont0188_P08779|K1C16_HUMAN;zz|Y-FGCZCont00189|;zz|FGCZCont0155_P08779|K1C16_HUMAN;zz|Y-FGCZCont00156|	24	12	25.867	contaminations	blastpHomologue_0.0 [zz|FGCZCont0188_P08779|K1C16_HUMAN,zz|Y-FGCZCont00189|]	0.171211	0.359193	9.35967	0.259175	HK83 wildtype	HK83 mut	0.428436	0.419735	1.09544	0.111328	CCUG11575 WT	CCUG11575 Mut
REV_tr|A0A246ECV3|A0A246ECV3_FUSNP	2	2	0.967	decoy	decoy protein	0.212147	0.392775	1.86691	0.21875	HK83 mut	HK83 wildtype	0.325627	0.371062	1.47879	0.14834	CCUG11575 Mut	CCUG11575 WT
REV_tr|A5TU70|A5TU70_FUSNP;REV_tr|A0A0M1VTJ3|A0A0M1VTJ3_FUSNV;REV_tr|A0A2C6B214|A0A2C6B214_FUSNP;REV_tr|A0A2C6CEZ7|A0A2C6CEZ7_FUSNP	2	2	1.962	decoy	decoy protein	0.426702	0.487346	3.07688	0.111825	HK83 wildtype	HK83 mut	0.689739	0.570067	1.24494	0.0646931	CCUG11575 WT	CCUG11575 Mut
REV_tr|H0KEX5|H0KEX5_AGGAC	2	2	1.937	decoy	decoy protein	0.247003	0.419679	2.75005	0.192096	HK83 wildtype	HK83 mut	0.936703	0.694216	4.20097	0.0505698	CCUG11575 WT	CCUG11575 Mut
A0A0D6FAT7_FUSNP;A0A0M1VX60_FUSNV;A0A117MVW7_FUSNC;A0A1S1MG19_FUSNU;A0A2G7H9I4_FUSNV;A0A323TY52_FUSNU;A0A377GPW0_FUSNV;A0A3P1VNQ7_FUSNU;A5TSD8_FUSNP;D5RE81_FUSN2;Q7P5Y9_FUSNV;U7TVY5_FUSNU;X7RUG4_FUSNU	9	9	8.879	Fusobacterium nucleatum	Phenylalanine--tRNA ligase alpha subunit OS=Fusobacterium nucleatum subsp. polymorphum OX=76857 GN=pheS PE=3 SV=1 [A0A0D6FAT7_FUSNP,A0A0M1VX60_FUSNV,A0A117MVW7_FUSNC,A0A1S1MG19_FUSNU,A0A2G7H9I4_FUSNV,A0A323TY52_FUSNU,A0A377GPW0_FUSNV,A0A3P1VNQ7_FUSNU,A5TSD8_FUSNP,D5RE81_FUSN2,Q7P5Y9_FUSNV,U7TVY5_FUSNU,X7RUG4_FUSNU]	0.365579	0.463935	1.26567	0.131913	HK83 mut	HK83 wildtype	0.700098	0.575833	1.03089	0.0636595	CCUG11575 Mut	CCUG11575 WT
A0A0D6FBZ3_FUSNP;A0A0M3UX49_FUSNC;A0A323TST7_FUSNU;A5TS62_FUSNP;D5RF68_FUSN2;RL11_FUSNN;U7TMQ5_FUSNU;X7RUB3_FUSNU	5	5	4.984	Fusobacterium nucleatum	50S ribosomal protein L11 OS=Fusobacterium nucleatum subsp. polymorphum OX=76857 GN=rplK PE=3 SV=1 [A0A0D6FBZ3_FUSNP,A0A0M3UX49_FUSNC,A0A323TST7_FUSNU,A5TS62_FUSNP,D5RF68_FUSN2,RL11_FUSNN,U7TMQ5_FUSNU,X7RUB3_FUSNU]	0.178787	0.365805	1.55962	0.250752	HK83 wildtype	HK83 mut	0.299855	0.357991	1.25672	0.160741	CCUG11575 Mut	CCUG11575 WT
A0A0D6FDC9_FUSNP;A0A0M4SSH2_FUSNU;A0A133NNE8_FUSNU;A0A140PUL2_FUSNU;A0A1S1MDK8_FUSNU;A0A241Q273_FUSNP;A0A246EJF1_FUSNP;A0A2B7YFW0_FUSNP;A0A2C6B3Z1_FUSNP;A0A2G9FMX2_FUSNU;A0A2N6TEU4_FUSNU;A0A323U7S0_FUSNU;A5TVY1_FUSNP;D5RET1_FUSN2;H1HG80_FUSNU;Q8RH17_FUSNN;U7TE62_FUSNU;U7TRD1_FUSNU;X7RW62_FUSNU;A0A2C6A690_FUSNP;A0A2C6C233_FUSNP	3	3	2.984	Fusobacterium nucleatum	Ribonucleoside-diphosphate reductase subunit beta OS=Fusobacterium nucleatum subsp. polymorphum OX=76857 GN=RN93_10990 PE=3 SV=1 [A0A0D6FDC9_FUSNP,A0A0M4SSH2_FUSNU,A0A133NNE8_FUSNU,A0A140PUL2_FUSNU,A0A1S1MDK8_FUSNU,A0A241Q273_FUSNP,A0A246EJF1_FUSNP,A0A2B7YFW0_FUSNP,A0A2C6B3Z1_FUSNP,A0A2G9FMX2_FUSNU,A0A2N6TEU4_FUSNU,A0A323U7S0_FUSNU,A5TVY1_FUSNP,D5RET1_FUSN2,H1HG80_FUSNU,Q8RH17_FUSNN,U7TE62_FUSNU,…	0.547002	0.549522	1.19087	0.0843295	HK83 wildtype	HK83 mut	0.417398	0.412893	1.13711	0.114556	CCUG11575 Mut	CCUG11575 WT
A0A0D6FE93_FUSNP;A0A0M1VWK1_FUSNV;A0A0M5MA48_FUSNC;A0A1S1MF57_FUSNU;A0A2G7H946_FUSNV;A5TVS9_FUSNP;C7XT61_FUSNV;D5RFR9_FUSN2;Q7P7A8_FUSNV;Q8RI42_FUSNN;U7TR27_FUSNU;X7RW91_FUSNU	5	5	5.934	Fusobacterium nucleatum	HPr family phosphocarrier protein OS=Fusobacterium nucleatum subsp. polymorphum OX=76857 GN=CA836_06425 PE=4 SV=1 [A0A0D6FE93_FUSNP,A0A0M1VWK1_FUSNV,A0A0M5MA48_FUSNC,A0A1S1MF57_FUSNU,A0A2G7H946_FUSNV,A5TVS9_FUSNP,C7XT61_FUSNV,D5RFR9_FUSN2,Q7P7A8_FUSNV,Q8RI42_FUSNN,U7TR27_FUSNU,X7RW91_FUSNU]	0.82719	0.676756	1.00275	0.0543295	HK83 wildtype	HK83 mut	0.613692	0.529742	1.17841	0.0737882	CCUG11575 WT	CCUG11575 Mut
A0A0D6FH34_FUSNP;A0A0M1VV60_FUSNV;A0A0M3UX17_FUSNC;A0A1S1MFY6_FUSNU;A0A241Q378_FUSNP;A0A2B7Y6H8_FUSNP;A0A2G7HA06_FUSNV;A5TVD8_FUSNP;C7XQV9_FUSNV;D5RFD0_FUSN2;RS10_FUSNN;U7TU26_FUSNU;X7RX87_FUSNU	10	9	13.918	Fusobacterium nucleatum	30S ribosomal protein S10 OS=Fusobacterium nucleatum subsp. polymorphum OX=76857 GN=rpsJ PE=3 SV=1 [A0A0D6FH34_FUSNP,A0A0M1VV60_FUSNV,A0A0M3UX17_FUSNC,A0A1S1MFY6_FUSNU,A0A241Q378_FUSNP,A0A2B7Y6H8_FUSNP,A0A2G7HA06_FUSNV,A5TVD8_FUSNP,C7XQV9_FUSNV,D5RFD0_FUSN2,RS10_FUSNN,U7TU26_FUSNU,X7RX87_FUSNU]	0.273323	0.433247	1.62392	0.175346	HK83 mut	HK83 wildtype	0.0475004	0.13103	1.71275	0.54881	CCUG11575 Mut	CCUG11575 WT
A0A0D6FH99_FUSNP;A0A0M1VV55_FUSNV;A0A0M4RUW0_FUSNC;A0A0M5M666_FUSNU;A0A133NUM3_FUSNU;A0A140PTB7_FUSNU;A0A1S1MH77_FUSNU;A0A2G7HA37_FUSNV;A5TVD3_FUSNP;C7XQV4_FUSNV;D5RFC5_FUSN2;D6BFR8_FUSNU;F7L0J7_FUSNU;F9EKI8_FUSNU;H1HHD1_FUSNU;Q7P4C3_FUSNV;R9RDH9_FUSNU;RS19_FUSNN;U7T3D7_FUSNU;U7TFD2_FUSNU;U7TU22_FUSNU;X7RX82_FUSNU	8	7	11.909	Fusobacterium nucleatum	30S ribosomal protein S19 OS=Fusobacterium nucleatum subsp. polymorphum OX=76857 GN=rpsS PE=3 SV=1 [A0A0D6FH99_FUSNP,A0A0M1VV55_FUSNV,A0A0M4RUW0_FUSNC,A0A0M5M666_FUSNU,A0A133NUM3_FUSNU,A0A140PTB7_FUSNU,A0A1S1MH77_FUSNU,A0A2G7HA37_FUSNV,A5TVD3_FUSNP,C7XQV4_FUSNV,D5RFC5_FUSN2,D6BFR8_FUSNU,F7L0J7_FUSNU,F9EKI8_FUSNU,H1HHD1_FUSNU,Q7P4C3_FUSNV,R9RDH9_FUSNU,RS19_FUSNN,U7T3D7_FUSNU,U7TFD2_FUSNU,U7TU22_FU…	0.0432252	0.185764	1.96521	0.571393	HK83 wildtype	HK83 mut	0.629398	0.53739	1.2012	0.071677	CCUG11575 WT	CCUG11575 Mut
A0A0D6FHA9_FUSNP;A0A0M1VV85_FUSNV;A0A0M4T5J4_FUSNC;A0A1S1MG45_FUSNU;A0A241Q331_FUSNP;A0A2B7YDW4_FUSNP;A0A2G7HA33_FUSNV;A0A323TVA6_FUSNU;A5TVD0_FUSNP;C7XQV1_FUSNV;D5RFC2_FUSN2;Q7P4C6_FUSNV;RL16_FUSNN;U7TWK9_FUSNU;X7RXL0_FUSNU	4	3	4.979	Fusobacterium nucleatum	50S ribosomal protein L16 OS=Fusobacterium nucleatum subsp. polymorphum OX=76857 GN=rplP PE=3 SV=1 [A0A0D6FHA9_FUSNP,A0A0M1VV85_FUSNV,A0A0M4T5J4_FUSNC,A0A1S1MG45_FUSNU,A0A241Q331_FUSNP,A0A2B7YDW4_FUSNP,A0A2G7HA33_FUSNV,A0A323TVA6_FUSNU,A5TVD0_FUSNP,C7XQV1_FUSNV,D5RFC2_FUSN2,Q7P4C6_FUSNV,RL16_FUSNN,U7TWK9_FUSNU,X7RXL0_FUSNU]	0.406717	0.480465	1.18808	0.117824	HK83 mut	HK83 wildtype	0.314913	0.366109	1.31127	0.153303	CCUG11575 Mut	CCUG11575 WT
A0A0D6FHG6_FUSNP;A0A0M1VV23_FUSNV;A0A0M3UTZ8_FUSNU;A0A101K6Q5_FUSNC;A0A133NUK5_FUSNU;A0A140PX03_FUSNU;A0A241Q3A5_FUSNP;A0A246EGK9_FUSNP;A0A2B7YFR1_FUSNP;A0A2G7HA34_FUSNV;A0A323TSV4_FUSNU;A5TVC6_FUSNP;C7XQU7_FUSNV;D5RFB8_FUSN2;D6BFR1_FUSNU;F7L0J0_FUSNU;F9EKI1_FUSNU;H1HHD8_FUSNU;Q7P4D0_FUSNV;R9RBH1_FUSNU;RL24_FUSNN;U7T290_FUSNU;U7TF22_FUSNU;U7TV91_FUSNU;X7RWJ1_FUSNU	5	5	7.946	Fusobacterium nucleatum	50S ribosomal protein L24 OS=Fusobacterium nucleatum subsp. polymorphum OX=76857 GN=rplX PE=3 SV=1 [A0A0D6FHG6_FUSNP,A0A0M1VV23_FUSNV,A0A0M3UTZ8_FUSNU,A0A101K6Q5_FUSNC,A0A133NUK5_FUSNU,A0A140PX03_FUSNU,A0A241Q3A5_FUSNP,A0A246EGK9_FUSNP,A0A2B7YFR1_FUSNP,A0A2G7HA34_FUSNV,A0A323TSV4_FUSNU,A5TVC6_FUSNP,C7XQU7_FUSNV,D5RFB8_FUSN2,D6BFR1_FUSNU,F7L0J0_FUSNU,F9EKI1_FUSNU,H1HHD8_FUSNU,Q7P4D0_FUSNV,R9RBH1_F…	0.413249	0.483811	1.19426	0.115808	HK83 wildtype	HK83 mut	0.602029	0.522615	1.06562	0.0754418	CCUG11575 WT	CCUG11575 Mut
A0A0D6FHK6_FUSNP;A0A0M1VVS4_FUSNV;A0A0M4RKS1_FUSNU;A0A0M5MEA9_FUSNC;A0A133NUK7_FUSNU;A0A140PSL2_FUSNU;A0A2G7HA65_FUSNV;A5TVC9_FUSNP;C7XQV0_FUSNV;D5RFC1_FUSN2;D6BFR4_FUSNU;F7L0J3_FUSNU;F9EKI4_FUSNU;H1HHD5_FUSNU;Q7P4C7_FUSNV;R9RDC2_FUSNU;RL29_FUSNN;U7T1V3_FUSNU;U7TI38_FUSNU;U7TTX5_FUSNU;X7RVF3_FUSNU	5	5	5.969	Fusobacterium nucleatum	50S ribosomal protein L29 OS=Fusobacterium nucleatum subsp. polymorphum OX=76857 GN=rpmC PE=3 SV=1 [A0A0D6FHK6_FUSNP,A0A0M1VVS4_FUSNV,A0A0M4RKS1_FUSNU,A0A0M5MEA9_FUSNC,A0A133NUK7_FUSNU,A0A140PSL2_FUSNU,A0A2G7HA65_FUSNV,A5TVC9_FUSNP,C7XQV0_FUSNV,D5RFC1_FUSN2,D6BFR4_FUSNU,F7L0J3_FUSNU,F9EKI4_FUSNU,H1HHD5_FUSNU,Q7P4C7_FUSNV,R9RDC2_FUSNU,RL29_FUSNN,U7T1V3_FUSNU,U7TI38_FUSNU,U7TTX5_FUSNU,X7RVF3_FUSNU]	0.336571	0.459515	1.37824	0.14353	HK83 mut	HK83 wildtype	0.27984	0.347273	1.16059	0.171565	CCUG11575 Mut	CCUG11575 WT
A0A0D6FHS0_FUSNP;A0A0M1VV28_FUSNV;A0A0M4SBY0_FUSNC;A0A133NUM1_FUSNU;A0A140PTP4_FUSNU;A0A241Q310_FUSNP;A0A2B7YTP1_FUSNU;A0A2C6AUR0_FUSNP;A0A2G7HC61_FUSNV;A0A323TZ28_FUSNU;A5TVD1_FUSNP;C7XQV2_FUSNV;D5RFC3_FUSN2;D6BFR6_FUSNU;F7L0J5_FUSNU;F9EKI6_FUSNU;H1HHD3_FUSNU;Q7P4C5_FUSNV;R9RBH8_FUSNU;RS3_FUSNN;U7T295_FUSNU;U7TF28_FUSNU;U7TV96_FUSNU;X7RWJ6_FUSNU	15	15	23.785	Fusobacterium nucleatum	30S ribosomal protein S3 OS=Fusobacterium nucleatum subsp. polymorphum OX=76857 GN=rpsC PE=3 SV=1 [A0A0D6FHS0_FUSNP,A0A0M1VV28_FUSNV,A0A0M4SBY0_FUSNC,A0A133NUM1_FUSNU,A0A140PTP4_FUSNU,A0A241Q310_FUSNP,A0A2B7YTP1_FUSNU,A0A2C6AUR0_FUSNP,A0A2G7HC61_FUSNV,A0A323TZ28_FUSNU,A5TVD1_FUSNP,C7XQV2_FUSNV,D5RFC3_FUSN2,D6BFR6_FUSNU,F7L0J5_FUSNU,F9EKI6_FUSNU,H1HHD3_FUSNU,Q7P4C5_FUSNV,R9RBH8_FUSNU,RS3_FUSNN,U7T…	0.901905	0.709797	1.07284	0.0513742	HK83 wildtype	HK83 mut	0.476199	0.450536	1.11065	0.0989181	CCUG11575 Mut	CCUG11575 WT
A0A0D6FI85_FUSNP;A0A0M1VV10_FUSNV;A0A0M4S4Y7_FUSNC;A0A1S1MH52_FUSNU;A0A2G7HA22_FUSNV;A5TVD2_FUSNP;D5RFC4_FUSN2;Q7P4C4_FUSNV;RL22_FUSNN;U7TTW9_FUSNU;X7RWC8_FUSNU	11	10	17.923	Fusobacterium nucleatum	50S ribosomal protein L22 OS=Fusobacterium nucleatum subsp. polymorphum OX=76857 GN=rplV PE=3 SV=1 [A0A0D6FI85_FUSNP,A0A0M1VV10_FUSNV,A0A0M4S4Y7_FUSNC,A0A1S1MH52_FUSNU,A0A2G7HA22_FUSNV,A5TVD2_FUSNP,D5RFC4_FUSN2,Q7P4C4_FUSNV,RL22_FUSNN,U7TTW9_FUSNU,X7RWC8_FUSNU]	0.778285	0.655227	1.05937	0.0572319	HK83 wildtype	HK83 mut	0.687128	0.569266	1.0552	0.0649609	CCUG11575 WT	CCUG11575 Mut
A0A0D6FIH4_FUSNP;A0A0M4SC12_FUSNC;A0A323TX23_FUSNU;A5TVC7_FUSNP;D5RFB9_FUSN2;RL14_FUSNN;U7TTW5_FUSNU;X7RWC4_FUSNU;A0A0M4RDX2_FUSNU;A0A133NUL5_FUSNU;A0A140PUG0_FUSNU;A0A2N6TJ63_FUSNU;D6BFR2_FUSNU;F7L0J1_FUSNU;F9EKI2_FUSNU;H1HHD7_FUSNU;R9RE56_FUSNU;U7T4X4_FUSNU;U7TFJ3_FUSNU	8	8	10.967	Fusobacterium nucleatum	50S ribosomal protein L14 OS=Fusobacterium nucleatum subsp. polymorphum OX=76857 GN=rplN PE=3 SV=1 [A0A0D6FIH4_FUSNP,A0A0M4SC12_FUSNC,A0A323TX23_FUSNU,A5TVC7_FUSNP,D5RFB9_FUSN2,RL14_FUSNN,U7TTW5_FUSNU,X7RWC4_FUSNU]	0.537863	0.545678	1.03924	0.0859959	HK83 mut	HK83 wildtype	0.44458	0.4293	1.16575	0.106863	CCUG11575 Mut	CCUG11575 WT
A0A0D6FLB0_FUSNP;A0A0M4SD12_FUSNC;A0A323TUA7_FUSNU;A5TSV6_FUSNP;ACP_FUSNN;D5RC75_FUSN2;U7TX11_FUSNU;X7RW24_FUSNU	2	2	2.991	Fusobacterium nucleatum	Acyl carrier protein OS=Fusobacterium nucleatum subsp. polymorphum OX=76857 GN=acpP PE=3 SV=1 [A0A0D6FLB0_FUSNP,A0A0M4SD12_FUSNC,A0A323TUA7_FUSNU,A5TSV6_FUSNP,ACP_FUSNN,D5RC75_FUSN2,U7TX11_FUSNU,X7RW24_FUSNU]	0.806746	0.668429	1.31151	0.0554452	HK83 wildtype	HK83 mut	0.482968	0.45504	1.0738	0.0973432	CCUG11575 Mut	CCUG11575 WT
A0A0D6FM56_FUSNP;A0A0M5MFN5_FUSNC;A0A241Q3N7_FUSNP;A0A246EG46_FUSNP;A5TSV3_FUSNP;D5RC78_FUSN2;PLSX_FUSNN;A0A0M1VWF2_FUSNV;Q7P487_FUSNV	8	7	7.976	Fusobacterium nucleatum	Phosphate acyltransferase OS=Fusobacterium nucleatum subsp. polymorphum OX=76857 GN=plsX PE=3 SV=1 [A0A0D6FM56_FUSNP,A0A241Q3N7_FUSNP,A0A246EG46_FUSNP,A5TSV3_FUSNP]	0.669646	0.605359	1.26951	0.066831	HK83 wildtype	HK83 mut	0.286379	0.350754	1.22863	0.167902	CCUG11575 Mut	CCUG11575 WT
A0A0D6FRK6_FUSNP;A0A0M4T701_FUSNC;A0A2B7YEN3_FUSNP;A0A323TW73_FUSNU;A5TTG0_FUSNP;D5R9W9_FUSN2;RS9_FUSNN;U7TP88_FUSNU;A0A0M4RZ79_FUSNU;A0A133NLS0_FUSNU;A0A140PSB1_FUSNU;A0A2B7YXI1_FUSNU;D6BHI1_FUSNU;H1HEN8_FUSNU;R9RAA9_FUSNU;U7SQV7_FUSNU;U7T6P1_FUSNU	11	11	11.964	Fusobacterium nucleatum	30S ribosomal protein S9 OS=Fusobacterium nucleatum subsp. polymorphum OX=76857 GN=rpsI PE=3 SV=1 [A0A0D6FRK6_FUSNP,A0A0M4T701_FUSNC,A0A2B7YEN3_FUSNP,A0A323TW73_FUSNU,A5TTG0_FUSNP,D5R9W9_FUSN2,RS9_FUSNN,U7TP88_FUSNU]	0.454523	0.500347	1.14007	0.104255	HK83 mut	HK83 wildtype	0.353205	0.379366	1.24225	0.136679	CCUG11575 Mut	CCUG11575 WT
A0A0D6FVE3_FUSNP;A0A0X3Y295_FUSNC;A0A246EF67_FUSNP;A0A2C6AZT6_FUSNP;A0A2C6CDU7_FUSNP;A0A323UD07_FUSNU;A5TTT3_FUSNP;D5REU9_FUSN2;RPOA_FUSNN;U7TSY6_FUSNU;X7RYF2_FUSNU;A0A2C6B3W7_FUSNP	17	16	20.863	Fusobacterium nucleatum	DNA-directed RNA polymerase subunit alpha OS=Fusobacterium nucleatum subsp. polymorphum OX=76857 GN=rpoA PE=3 SV=1 [A0A0D6FVE3_FUSNP,A0A0X3Y295_FUSNC,A0A246EF67_FUSNP,A0A2C6AZT6_FUSNP,A0A2C6CDU7_FUSNP,A0A323UD07_FUSNU,A5TTT3_FUSNP,D5REU9_FUSN2,RPOA_FUSNN,U7TSY6_FUSNU,X7RYF2_FUSNU]	0.375273	0.468128	1.26731	0.128361	HK83 mut	HK83 wildtype	0.371096	0.387123	1.22381	0.129873	CCUG11575 Mut	CCUG11575 WT
A0A0D6G0E7_FUSNP;A0A0M4SB43_FUSNC;A0A2D3JIX5_FUSNV;A0A2G7H7N2_FUSNV;A0A323TXQ1_FUSNU;A5TUA3_FUSNP;C7XP47_FUSNV;D5RCI3_FUSN2;RL21_FUSNN;U7TVP3_FUSNU;X7RXZ0_FUSNU	4	4	5.982	Fusobacterium nucleatum	50S ribosomal protein L21 OS=Fusobacterium nucleatum subsp. polymorphum OX=76857 GN=rplU PE=3 SV=1 [A0A0D6G0E7_FUSNP,A0A0M4SB43_FUSNC,A0A2D3JIX5_FUSNV,A0A2G7H7N2_FUSNV,A0A323TXQ1_FUSNU,A5TUA3_FUSNP,C7XP47_FUSNV,D5RCI3_FUSN2,RL21_FUSNN,U7TVP3_FUSNU,X7RXZ0_FUSNU]	0.461784	0.502681	1.10038	0.102416	HK83 mut	HK83 wildtype	0.289548	0.353184	1.25133	0.166173	CCUG11575 Mut	CCUG11575 WT
A0A0D6G4U6_FUSNP;A0A1Z3CG87_FUSNP;A0A246EEF7_FUSNP;A0A2B7YLK5_FUSNP;A0A323TYD8_FUSNU;A5TUL3_FUSNP;U7TZ48_FUSNU;X7S4R8_FUSNU;Q8RER9_FUSNN	4	4	3.966	Fusobacterium nucleatum	Guanine permease OS=Fusobacterium nucleatum subsp. polymorphum OX=76857 GN=CA840_09675 PE=4 SV=1 [A0A0D6G4U6_FUSNP,A0A1Z3CG87_FUSNP,A0A246EEF7_FUSNP,A0A2B7YLK5_FUSNP,A0A323TYD8_FUSNU,A5TUL3_FUSNP,U7TZ48_FUSNU,X7S4R8_FUSNU]	0.335313	0.459515	1.52924	0.14407	HK83 mut	HK83 wildtype	0.147091	0.248753	2.06679	0.289677	CCUG11575 Mut	CCUG11575 WT
A0A0D6G8L2_FUSNP;A0A0M3US82_FUSNU;A0A0M3UWI4_FUSNC;A0A133NSP4_FUSNU;A0A140PQH3_FUSNU;A0A1S1MGZ4_FUSNU;A0A2B7YMK0_FUSNP;A0A2B7YVS7_FUSNU;A0A323TTN8_FUSNU;A0A377GS20_FUSNV;A5TUX5_FUSNP;D5REG6_FUSN2;D6BFB2_FUSNU;F7KYB5_FUSNU;H1HDB4_FUSNU;Q8RF04_FUSNN;R9RBM7_FUSNU;U7SU94_FUSNU;U7TB24_FUSNU;U7U194_FUSNU;X7S2Y6_FUSNU	7	6	6.898	Fusobacterium nucleatum	GTP pyrophosphokinase OS=Fusobacterium nucleatum subsp. polymorphum OX=76857 GN=CA836_11920 PE=4 SV=1 [A0A0D6G8L2_FUSNP,A0A0M3US82_FUSNU,A0A0M3UWI4_FUSNC,A0A133NSP4_FUSNU,A0A140PQH3_FUSNU,A0A1S1MGZ4_FUSNU,A0A2B7YMK0_FUSNP,A0A2B7YVS7_FUSNU,A0A323TTN8_FUSNU,A0A377GS20_FUSNV,A5TUX5_FUSNP,D5REG6_FUSN2,D6BFB2_FUSNU,F7KYB5_FUSNU,H1HDB4_FUSNU,Q8RF04_FUSNN,R9RBM7_FUSNU,U7SU94_FUSNU,U7TB24_FUSNU,U7U194_FU…	0.256926	0.424407	1.59595	0.185484	HK83 mut	HK83 wildtype	0.324855	0.371027	1.19101	0.148689	CCUG11575 Mut	CCUG11575 WT
A0A0D6GAF0_FUSNP;A0A0X3Y0Z2_FUSNC;A0A246EDX3_FUSNP;A0A323TV90_FUSNU;A5TWL1_FUSNP;D5RDQ7_FUSN2;Q8RF89_FUSNN;U7TYL0_FUSNU;X7S445_FUSNU	4	4	3.988	Fusobacterium nucleatum	ABC transporter ATP-binding protein OS=Fusobacterium nucleatum subsp. polymorphum OX=76857 GN=CA836_12405 PE=4 SV=1 [A0A0D6GAF0_FUSNP,A0A246EDX3_FUSNP,A0A323TV90_FUSNU,A5TWL1_FUSNP,U7TYL0_FUSNU,X7S445_FUSNU]	0.328742	0.459515	1.48022	0.146945	HK83 mut	HK83 wildtype	0.290974	0.353822	1.52621	0.165404	CCUG11575 Mut	CCUG11575 WT
A0A0D6GC27_FUSNP;A0A0M3UWG1_FUSNC;A0A323TXD1_FUSNU;A5TWK1_FUSNP;D5RDR6_FUSN2;Q8RF98_FUSNN;U7TXE4_FUSNU;X7S438_FUSNU	3	2	3.988	Fusobacterium nucleatum	DNA-binding protein OS=Fusobacterium nucleatum subsp. polymorphum OX=76857 GN=CA836_12455 PE=3 SV=1 [A0A0D6GC27_FUSNP,A0A0M3UWG1_FUSNC,A0A323TXD1_FUSNU,A5TWK1_FUSNP,D5RDR6_FUSN2,Q8RF98_FUSNN,U7TXE4_FUSNU,X7S438_FUSNU]	0.839799	0.682842	1.09058	0.053709	HK83 wildtype	HK83 mut	0.443465	0.428772	1.10014	0.107162	CCUG11575 WT	CCUG11575 Mut
A0A0D6GG79_FUSNP;A0A0M5MF32_FUSNC;A0A323U8F7_FUSNU;A5TW79_FUSNP;D5RBM1_FUSN2;EFP_FUSNN;U7TRJ5_FUSNU;X7S3K7_FUSNU	9	9	11.955	Fusobacterium nucleatum	Elongation factor P OS=Fusobacterium nucleatum subsp. polymorphum OX=76857 GN=efp PE=3 SV=1 [A0A0D6GG79_FUSNP,A0A0M5MF32_FUSNC,A0A323U8F7_FUSNU,A5TW79_FUSNP,D5RBM1_FUSN2,EFP_FUSNN,U7TRJ5_FUSNU,X7S3K7_FUSNU]	0.55203	0.551731	1.07624	0.0834372	HK83 mut	HK83 wildtype	0.141462	0.243385	1.69532	0.297747	CCUG11575 Mut	CCUG11575 WT
A0A0D6GP94_FUSNP;A0A0M1VS03_FUSNV;A0A0M4S2Y9_FUSNC;A0A1S1MK08_FUSNU;A0A246ED06_FUSNP;A0A2G7HB47_FUSNV;A0A323TZ69_FUSNU;A0A377GPW9_FUSNV;A5TXE2_FUSNP;C7XMQ6_FUSNV;D5RFU1_FUSN2;Q8RFZ7_FUSNN;U7TXR5_FUSNU;X7S8D2_FUSNU	4	4	4.982	Fusobacterium nucleatum	Cold-shock protein OS=Fusobacterium nucleatum subsp. polymorphum OX=76857 GN=RN93_07635 PE=4 SV=1 [A0A0D6GP94_FUSNP,A0A0M1VS03_FUSNV,A0A0M4S2Y9_FUSNC,A0A1S1MK08_FUSNU,A0A246ED06_FUSNP,A0A2G7HB47_FUSNV,A0A323TZ69_FUSNU,A0A377GPW9_FUSNV,A5TXE2_FUSNP,C7XMQ6_FUSNV,D5RFU1_FUSN2,Q8RFZ7_FUSNN,U7TXR5_FUSNU,X7S8D2_FUSNU]	0.36159	0.462834	1.32313	0.13342	HK83 mut	HK83 wildtype	0.424878	0.417334	1.25368	0.112352	CCUG11575 Mut	CCUG11575 WT
A0A0D6GSD9_FUSNP;A0A0M3UXI2_FUSNC;A0A323TSY2_FUSNU;A5TXU8_FUSNP;D5RC79_FUSN2;F9EQY0_FUSNU;RL19_FUSNN;U7TMM7_FUSNU;X7SAV4_FUSNU	7	7	8.955	Fusobacterium nucleatum	50S ribosomal protein L19 OS=Fusobacterium nucleatum subsp. polymorphum OX=76857 GN=rplS PE=3 SV=1 [A0A0D6GSD9_FUSNP,A0A0M3UXI2_FUSNC,A0A323TSY2_FUSNU,A5TXU8_FUSNP,D5RC79_FUSN2,F9EQY0_FUSNU,RL19_FUSNN,U7TMM7_FUSNU,X7SAV4_FUSNU]	0.414576	0.483937	1.13672	0.115405	HK83 mut	HK83 wildtype	0.368401	0.385761	1.29452	0.130863	CCUG11575 Mut	CCUG11575 WT
A0A0D6GSV6_FUSNP;A0A0M1VXD8_FUSNV;A0A0M3UXC6_FUSNC;A0A0M4SNN9_FUSNU;A0A133NNG1_FUSNU;A0A140PX80_FUSNU;A0A1S1MDQ2_FUSNU;A0A2B7YLU9_FUSNP;A0A2B7YTX1_FUSNU;A0A2C5ZBQ0_FUSNP;A0A2G7HD00_FUSNV;A0A3P1VSG8_FUSNU;A5TXW4_FUSNP;C7XSV8_FUSNV;D5RC94_FUSN2;D6BFI7_FUSNU;F7L0B1_FUSNU;F9EKA0_FUSNU;H1HHL4_FUSNU;Q7P851_FUSNV;R9REK0_FUSNU;U7SXH4_FUSNU;U7T6G9_FUSNU;U7TSG3_FUSNU;X7S8A6_FUSNU;Y411_FUSNN	2	2	1.987	Fusobacterium nucleatum	UPF0265 protein CA836_02485 OS=Fusobacterium nucleatum subsp. polymorphum OX=76857 GN=CA836_02485 PE=3 SV=1 [A0A0D6GSV6_FUSNP,A0A0M1VXD8_FUSNV,A0A0M3UXC6_FUSNC,A0A0M4SNN9_FUSNU,A0A133NNG1_FUSNU,A0A140PX80_FUSNU,A0A1S1MDQ2_FUSNU,A0A2B7YLU9_FUSNP,A0A2B7YTX1_FUSNU,A0A2C5ZBQ0_FUSNP,A0A2G7HD00_FUSNV,A0A3P1VSG8_FUSNU,A5TXW4_FUSNP,C7XSV8_FUSNV,D5RC94_FUSN2,D6BFI7_FUSNU,F7L0B1_FUSNU,F9EKA0_FUSNU,H1HHL4_F…	0.273652	0.433247	1.65757	0.175152	HK83 wildtype	HK83 mut	0.251354	0.32669	1.44769	0.18915	CCUG11575 Mut	CCUG11575 WT
A0A0D6GT82_FUSNP;A0A0M1VXH4_FUSNV;A0A0M3URZ7_FUSNU;A0A0M4RZZ8_FUSNC;A0A133NRC4_FUSNU;A0A140PTW7_FUSNU;A0A2B7YN77_FUSNP;A0A2G7HCW7_FUSNV;A0A323TV64_FUSNU;A5TY00_FUSNP;C7XSZ3_FUSNV;D5RB31_FUSN2;D6BHW9_FUSNU;F7L1Z8_FUSNU;F9EM42_FUSNU;H1HHR2_FUSNU;Q7P5R5_FUSNV;R9RD06_FUSNU;RL32_FUSNN;U7SNI4_FUSNU;U7TBS0_FUSNU;U7TTL8_FUSNU;X7SA49_FUSNU	2	2	1.994	Fusobacterium nucleatum	50S ribosomal protein L32 OS=Fusobacterium nucleatum subsp. polymorphum OX=76857 GN=rpmF PE=3 SV=1 [A0A0D6GT82_FUSNP,A0A0M1VXH4_FUSNV,A0A0M3URZ7_FUSNU,A0A0M4RZZ8_FUSNC,A0A133NRC4_FUSNU,A0A140PTW7_FUSNU,A0A2B7YN77_FUSNP,A0A2G7HCW7_FUSNV,A0A323TV64_FUSNU,A5TY00_FUSNP,C7XSZ3_FUSNV,D5RB31_FUSN2,D6BHW9_FUSNU,F7L1Z8_FUSNU,F9EM42_FUSNU,H1HHR2_FUSNU,Q7P5R5_FUSNV,R9RD06_FUSNU,RL32_FUSNN,U7SNI4_FUSNU,U7TBS…	0.0906584	0.265029	4.10117	0.39549	HK83 mut	HK83 wildtype	0.476496	0.450648	1.12974	0.0988483	CCUG11575 WT	CCUG11575 Mut
A0A0D6GW93_FUSNP;A0A0M3UWT1_FUSNC;A0A323U7X9_FUSNU;A5TWZ8_FUSNP;D5RB95_FUSN2;RL28_FUSNN;U7TTC7_FUSNU;X7SAD7_FUSNU;A0A2G7H9H1_FUSNV	7	7	9.97	Fusobacterium nucleatum	50S ribosomal protein L28 OS=Fusobacterium nucleatum subsp. polymorphum OX=76857 GN=rpmB PE=3 SV=1 [A0A0D6GW93_FUSNP,A0A0M3UWT1_FUSNC,A0A323U7X9_FUSNU,A5TWZ8_FUSNP,D5RB95_FUSN2,RL28_FUSNN,U7TTC7_FUSNU,X7SAD7_FUSNU]	0.0790213	0.249574	3.08356	0.427371	HK83 mut	HK83 wildtype	0.23675	0.318474	1.43357	0.199348	CCUG11575 WT	CCUG11575 Mut
A0A0D6GWP3_FUSNP;A0A0M1VW10_FUSNV;A0A0M4SLU4_FUSNU;A0A0X3Y2Q4_FUSNC;A0A133P7D3_FUSNU;A0A140PTN3_FUSNU;A0A1S1M9Y9_FUSNU;A0A2B7YEL3_FUSNP;A0A2C6C5H1_FUSNP;A0A2D3JME0_FUSNV;A0A2G7HAP6_FUSNV;A0A2N6TFR7_FUSNU;A0A323TVH1_FUSNU;A0A3P1VXM8_FUSNU;A5TY50_FUSNP;C7XR97_FUSNV;D5RDC8_FUSN2;D6BDG6_FUSNU;F7L1Q9_FUSNU;F9ERI8_FUSNU;GLSA_FUSNN;H1HHX7_FUSNU;Q7P3Z7_FUSNV;R9REH1_FUSNU;U7T676_FUSNU;U7TAL2_FUSNU;U7TLR2_…	2	2	1.987	Fusobacterium nucleatum	Glutaminase OS=Fusobacterium nucleatum subsp. polymorphum OX=76857 GN=glsA PE=3 SV=1 [A0A0D6GWP3_FUSNP,A0A0M1VW10_FUSNV,A0A0M4SLU4_FUSNU,A0A0X3Y2Q4_FUSNC,A0A133P7D3_FUSNU,A0A140PTN3_FUSNU,A0A1S1M9Y9_FUSNU,A0A2B7YEL3_FUSNP,A0A2C6C5H1_FUSNP,A0A2D3JME0_FUSNV,A0A2G7HAP6_FUSNV,A0A2N6TFR7_FUSNU,A0A323TVH1_FUSNU,A0A3P1VXM8_FUSNU,A5TY50_FUSNP,C7XR97_FUSNV,D5RDC8_FUSN2,D6BDG6_FUSNU,F7L1Q9_FUSNU,F9ERI8_FUS…	0.435577	0.491048	1.1602	0.109316	HK83 mut	HK83 wildtype	0.258603	0.332159	1.54595	0.184403	CCUG11575 Mut	CCUG11575 WT
A0A0D6H0G1_FUSNP;A0A0M1VWT4_FUSNV;A0A0M3URW1_FUSNU;A0A0M5MEA1_FUSNC;A0A133P490_FUSNU;A0A140PUJ7_FUSNU;A0A1S1MIY2_FUSNU;A0A2G7H8V7_FUSNV;A5TRM5_FUSNP;C7XRV2_FUSNV;D5RDY3_FUSN2;D6BHL4_FUSNU;F7L0R8_FUSNU;F9EL06_FUSNU;H1HH63_FUSNU;Q7P7Z5_FUSNV;R9RBR5_FUSNU;RS12_FUSNN;U7T3P0_FUSNU;U7TF59_FUSNU;U7TQ43_FUSNU;X7SD73_FUSNU	4	4	4.977	Fusobacterium nucleatum	30S ribosomal protein S12 OS=Fusobacterium nucleatum subsp. polymorphum OX=76857 GN=rpsL PE=3 SV=1 [A0A0D6H0G1_FUSNP,A0A0M1VWT4_FUSNV,A0A0M3URW1_FUSNU,A0A0M5MEA1_FUSNC,A0A133P490_FUSNU,A0A140PUJ7_FUSNU,A0A1S1MIY2_FUSNU,A0A2G7H8V7_FUSNV,A5TRM5_FUSNP,C7XRV2_FUSNV,D5RDY3_FUSN2,D6BHL4_FUSNU,F7L0R8_FUSNU,F9EL06_FUSNU,H1HH63_FUSNU,Q7P7Z5_FUSNV,R9RBR5_FUSNU,RS12_FUSNN,U7T3P0_FUSNU,U7TF59_FUSNU,U7TQ43_FU…	0.139339	0.328846	2.52818	0.300899	HK83 mut	HK83 wildtype	0.386503	0.395734	2.34621	0.124432	CCUG11575 WT	CCUG11575 Mut
A0A0D6H0T2_FUSNP;A0A0M3UWV6_FUSNC;A0A246EKF8_FUSNP;A0A323TZJ3_FUSNU;A0A3P1VTM1_FUSNU;A5TRN6_FUSNP;D5RB70_FUSN2;Q8RIL1_FUSNN;U7TQ53_FUSNU;X7SEF6_FUSNU	13	13	14.902	Fusobacterium nucleatum	Rod shape-determining protein OS=Fusobacterium nucleatum subsp. polymorphum OX=76857 GN=CBG50_09580 PE=4 SV=1 [A0A0D6H0T2_FUSNP,A0A0M3UWV6_FUSNC,A0A246EKF8_FUSNP,A0A323TZJ3_FUSNU,A0A3P1VTM1_FUSNU,A5TRN6_FUSNP,D5RB70_FUSN2,Q8RIL1_FUSNN,U7TQ53_FUSNU,X7SEF6_FUSNU]	0.35644	0.459841	1.06457	0.135408	HK83 mut	HK83 wildtype	0.366511	0.384779	1.25813	0.131565	CCUG11575 Mut	CCUG11575 WT
A0A0M1VRV7_FUSNV;A0A1S1MEE2_FUSNU;A0A2D3JHJ3_FUSNV;A0A2G7HAZ7_FUSNV;C7XMK6_FUSNV	7	2	7.958	Fusobacterium nucleatum	AbgT transporter OS=Fusobacterium nucleatum subsp. vincentii 4_1_13 OX=469606 GN=FSCG_00078 PE=4 SV=1 [A0A0M1VRV7_FUSNV,A0A1S1MEE2_FUSNU,A0A2D3JHJ3_FUSNV,A0A2G7HAZ7_FUSNV,C7XMK6_FUSNV]	0.269924	0.431558	1.64971	0.177372	HK83 mut	HK83 wildtype	0.850471	0.65814	1.02887	0.0532233	CCUG11575 Mut	CCUG11575 WT
A0A0M1VSA8_FUSNV;A0A0M4RYW3_FUSNC;D5RAS6_FUSN2;Q7P6E9_FUSNV;Q8RFM4_FUSNN	5	5	4.968	Fusobacterium nucleatum	Uncharacterized protein OS=Fusobacterium nucleatum subsp. vincentii 4_1_13 OX=469606 GN=FSCG_00216 PE=3 SV=1 [A0A0M1VSA8_FUSNV,Q7P6E9_FUSNV]	0.2306	0.405871	1.18987	0.203919	HK83 wildtype	HK83 mut	0.13038	0.234156	1.41533	0.314908	CCUG11575 WT	CCUG11575 Mut
A0A0M1VSD3_FUSNV;A0A0M4SQ08_FUSNU;A0A133P6P8_FUSNU;A0A140PRI2_FUSNU;A0A1S1ME07_FUSNU;A0A2B7YW56_FUSNU;A0A2D3JHZ0_FUSNV;A0A2G7HBA1_FUSNV;A0A2G9FLK9_FUSNU;A0A2N6TNY7_FUSNU;A0A377GQ43_FUSNV;C7XMF9_FUSNV;D5RBP8_FUSN2;D6BH15_FUSNU;F7KZ28_FUSNU;F9ENP7_FUSNU;H1HE01_FUSNU;R9RD25_FUSNU;U7STA6_FUSNU;U7T7D8_FUSNU	2	2	1.977	Fusobacterium nucleatum	DNA mismatch repair protein MutS OS=Fusobacterium nucleatum subsp. vincentii 4_1_13 OX=469606 GN=mutS PE=3 SV=1 [A0A0M1VSD3_FUSNV,A0A1S1ME07_FUSNU,A0A2D3JHZ0_FUSNV,A0A2G7HBA1_FUSNV,A0A377GQ43_FUSNV]	0.307587	0.454978	1.78992	0.156852	HK83 mut	HK83 wildtype	0.227056	0.312822	1.26082	0.206634	CCUG11575 Mut	CCUG11575 WT
A0A0M1VSD4_FUSNV;A0A0M3USF1_FUSNU;A0A1S1MHX3_FUSNU;A0A2B7YU20_FUSNU;A0A2D3JHU8_FUSNV;A0A2G9FLF4_FUSNU;A0A2N6TM46_FUSNU;A0A377GQX0_FUSNV;C7XMA8_FUSNV;D5RAK7_FUSN2;D6BIA9_FUSNU;F7KX44_FUSNU;H1HC79_FUSNU;Q8RFT9_FUSNN;R9RAH7_FUSNU;U7SM51_FUSNU;A0A2C6CAM6_FUSNP	4	4	3.928	Fusobacterium nucleatum	Uncharacterized protein OS=Fusobacterium nucleatum subsp. vincentii 4_1_13 OX=469606 GN=FSCG_00188 PE=4 SV=1 [A0A0M1VSD4_FUSNV,A0A0M3USF1_FUSNU,A0A1S1MHX3_FUSNU,A0A2B7YU20_FUSNU,A0A2D3JHU8_FUSNV,A0A2G9FLF4_FUSNU,A0A2N6TM46_FUSNU,A0A377GQX0_FUSNV,C7XMA8_FUSNV,D5RAK7_FUSN2,D6BIA9_FUSNU,F7KX44_FUSNU,H1HC79_FUSNU,Q8RFT9_FUSNN,R9RAH7_FUSNU,U7SM51_FUSNU]	0.777231	0.654838	1.12719	0.0573035	HK83 wildtype	HK83 mut	0.243963	0.321407	1.30848	0.1942	CCUG11575 WT	CCUG11575 Mut
A0A0M1VSH0_FUSNV;A0A0M4RY27_FUSNU;A0A0S1YSU1_FUSNP;A0A133NQX0_FUSNU;A0A140PQL4_FUSNU;A0A1S1MHX5_FUSNU;A0A2D3JHZ8_FUSNV;A0A2G7HB92_FUSNV;A0A377GQM4_FUSNV;C7XME3_FUSNV;CH10_FUSNN;D5RAT4_FUSN2;D6BD46_FUSNU;F7KXM9_FUSNU;F9ELL7_FUSNU;H1HCU8_FUSNU;U7SQT7_FUSNU;U7T9D4_FUSNU;A0A0M3UWD6_FUSNC	6	6	5.935	Fusobacterium nucleatum	10 kDa chaperonin OS=Fusobacterium nucleatum subsp. vincentii 4_1_13 OX=469606 GN=groS PE=3 SV=1 [A0A0M1VSH0_FUSNV,A0A0M4RY27_FUSNU,A0A0S1YSU1_FUSNP,A0A133NQX0_FUSNU,A0A140PQL4_FUSNU,A0A1S1MHX5_FUSNU,A0A2D3JHZ8_FUSNV,A0A2G7HB92_FUSNV,A0A377GQM4_FUSNV,C7XME3_FUSNV,CH10_FUSNN,D5RAT4_FUSN2,D6BD46_FUSNU,F7KXM9_FUSNU,F9ELL7_FUSNU,H1HCU8_FUSNU,U7SQT7_FUSNU,U7T9D4_FUSNU]	0.370444	0.466699	1.26204	0.130111	HK83 mut	HK83 wildtype	0.484583	0.455598	1.05939	0.0969736	CCUG11575 Mut	CCUG11575 WT
A0A0M1VSQ1_FUSNV;A0A0M4SA49_FUSNC;A0A2G7HB78_FUSNV;C7XM95_FUSNV;LOLD_FUSNN	3	3	2.979	Fusobacterium nucleatum	Lipoprotein-releasing system ATP-binding protein LolD OS=Fusobacterium nucleatum subsp. vincentii 4_1_13 OX=469606 GN=lolD PE=3 SV=1 [A0A0M1VSQ1_FUSNV,A0A0M4SA49_FUSNC,A0A2G7HB78_FUSNV,C7XM95_FUSNV,LOLD_FUSNN]	0.0340076	0.162112	1.80452	0.628082	HK83 wildtype	HK83 mut	0.694094	0.572645	1.15919	0.064253	CCUG11575 WT	CCUG11575 Mut
A0A0M1VT06_FUSNV;A0A0X3Y151_FUSNC;A0A2G7H7B7_FUSNV;C7XNH2_FUSNV;D5RA13_FUSN2;Q8R5W7_FUSNN	2	2	1.977	Fusobacterium nucleatum	Fido domain-containing protein OS=Fusobacterium nucleatum subsp. vincentii 4_1_13 OX=469606 GN=FSCG_00484 PE=4 SV=1 [A0A0M1VT06_FUSNV,A0A0X3Y151_FUSNC,A0A2G7H7B7_FUSNV,C7XNH2_FUSNV,D5RA13_FUSN2,Q8R5W7_FUSNN]	0.807627	0.668764	4.66568	0.0553943	HK83 wildtype	HK83 mut	0.894089	0.677045	2.51928	0.0516037	CCUG11575 WT	CCUG11575 Mut
[truncated: 2,078 more rows]
