# Supplementary material for: Bacterial symbionts in oral niche use type VI secretion nanomachinery for fitness increase against pathobionts
Source: iScience. 2024 Mar 29;27(5):109650. doi: 10.1016/j.isci.2024.109650 (PMC11033201; doi:10.1016/j.isci.2024.109650)
Supplement: Table S8. List of GO terms from all bacterial proteins documented by UniProt, related to Figures 4B and 4C [file mmc8.xlsx]

## Sheet: Supplementary Table 8
Table S8: List of GO terms from all bacterial proteins documented by UniProt, related to Figures 4B and 4C.
yourlist:M20200913A94466D2655679D1FD8953E075198DA86C707AA	Entry	Status	Protein names	Gene names	Organism	Gene ontology IDs	Gene ontology (molecular function)	Gene ontology (cellular component)	Gene ontology (biological process)	Cross-reference (KEGG)
A0A081QMJ9_STROR	A0A081QMJ9	unreviewed	Elongation factor P (EF-P)	efp D8802_02895 D8803_04000 D8804_01245 D8846_01715 D8857_05280 D8858_00445 DF216_05400 DF217_07605 SORDD05_01022 SORDD21_01124	Streptococcus oralis	GO:0003746; GO:0005737	translation elongation factor activity [GO:0003746]	cytoplasm [GO:0005737]
A0A081QMK8_STROR	A0A081QMK8	unreviewed	3-oxoacyl-[acyl-carrier-protein] synthase 2 (EC 2.3.1.179)	fabF CO686_07415 D8846_01665 D8859_01670 D8860_06355 D8863_01150 DF217_07660 SK143_1454 SORDD25_01006	Streptococcus oralis	GO:0006633; GO:0033817	beta-ketoacyl-acyl-carrier-protein synthase II activity [GO:0033817]		fatty acid biosynthetic process [GO:0006633]
A0A081QMR4_STROR	A0A081QMR4	unreviewed	Spermidine synthase (EC 2.5.1.16)	BBP19_04610 CO686_07785 D8835_04270 D8844_09545 D8846_01295 D8857_08000 D8858_00860 D8859_01280 D8860_07430 D8863_00775 D8864_04440 D8894_01120 DF217_05860 SK143_1543 SORDD15_01392 SORDD17_00183 SORDD20_00818 SORDD24_00872 SORDD25_01214 SORDD27_01468 SORDD30_01245	Streptococcus oralis	GO:0004766	spermidine synthase activity [GO:0004766]
A0A081QMZ2_STROR	A0A081QMZ2	unreviewed	DNA-directed RNA polymerase subunit alpha (RNAP subunit alpha) (EC 2.7.7.6) (RNA polymerase subunit alpha) (Transcriptase subunit alpha)	rpoA BBP19_04940 CO686_08150 D8801_03535 D8802_04160 D8803_00580 D8835_04625 D8846_00935 D8859_00910 D8860_00385 D8864_05010 D8894_01745 DF216_02635 NCTC10232_01747 SORDD05_01372 SORDD15_01499 SORDD20_00012 SORDD21_00936 SORDD24_00614	Streptococcus oralis	GO:0003677; GO:0003899; GO:0006351; GO:0046983	DNA binding [GO:0003677]; DNA-directed 5'-3' RNA polymerase activity [GO:0003899]; protein dimerization activity [GO:0046983]		transcription, DNA-templated [GO:0006351]
A0A081QMZ3_STROR	A0A081QMZ3	unreviewed	30S ribosomal protein S11	rpsK BBP19_04945 CO686_08155 D8800_02270 D8801_03540 D8802_04165 D8803_00585 D8804_00730 D8835_04630 D8844_07630 D8846_00930 D8857_02545 D8858_01225 D8859_00905 D8860_00390 D8862_04355 D8863_00370 D8864_05015 D8894_01750 DF217_06205 NCTC10232_01748 SK143_1707 SORDD05_01373 SORDD14_00983 SORDD15_01500 SORDD17_00247 SORDD20_00013 SORDD24_00615 SORDD25_01281 SORDD27_01391 SORDD30_01319	Streptococcus oralis	GO:0003735; GO:0005840; GO:0006412; GO:0019843	rRNA binding [GO:0019843]; structural constituent of ribosome [GO:0003735]	ribosome [GO:0005840]	translation [GO:0006412]
A0A081QMZ6_STROR	A0A081QMZ6	unreviewed	Adenylate kinase (AK) (EC 2.7.4.3) (ATP-AMP transphosphorylase) (ATP:AMP phosphotransferase) (Adenylate monophosphate kinase)	adk BBP19_04965 CO686_08175 D8804_00750 D8835_04650 D8844_07610 D8857_02525 D8858_01245 D8860_00410 D8862_04375 D8863_00350 D8864_05035 D8894_01770 DF217_06225 SK143_1710 SORDD20_00016 SORDD24_00618 SORDD27_01388 SORDD30_01322	Streptococcus oralis	GO:0004017; GO:0005524; GO:0005737; GO:0044209	adenylate kinase activity [GO:0004017]; ATP binding [GO:0005524]	cytoplasm [GO:0005737]	AMP salvage [GO:0044209]
A0A081QN03_STROR	A0A081QN03	unreviewed	30S ribosomal protein S8	rpsH BBP19_05000 CO686_08210 D8800_02215 D8801_03595 D8802_04220 D8803_00645 D8804_00785 D8835_04690 D8844_07570 D8846_00875 D8857_02490 D8858_01285 D8859_00850 D8860_00450 D8863_00315 D8864_05070 DF216_02570 DF217_06265 NCTC10232_01759 SK143_1717 SORDD05_01383 SORDD14_00995 SORDD15_01510 SORDD16_01586 SORDD17_00257 SORDD20_00023 SORDD24_00625 SORDD25_01291 SORDD27_01381 SORDD30_01329	Streptococcus oralis	GO:0003735; GO:0005840; GO:0006412; GO:0019843	rRNA binding [GO:0019843]; structural constituent of ribosome [GO:0003735]	ribosome [GO:0005840]	translation [GO:0006412]
A0A081QN05_STROR	A0A081QN05	unreviewed	50S ribosomal protein L5	rplE BBP19_05010 CO686_08220 D8800_02205 D8801_03605 D8802_04230 D8803_00655 D8804_00795 D8835_04700 D8844_07560 D8846_00865 D8857_02480 D8858_01295 D8859_00840 D8860_00460 D8862_04420 D8863_00305 D8864_05080 D8894_01815 DF216_02560 DF217_06275 NCTC10232_01761 SK143_1719 SORDD05_01385 SORDD15_01512 SORDD17_00259 SORDD20_00025 SORDD21_00925 SORDD24_00627 SORDD25_01293 SORDD27_01379 SORDD30_01331	Streptococcus oralis	GO:0000049; GO:0003735; GO:0005840; GO:0006412; GO:0019843	rRNA binding [GO:0019843]; structural constituent of ribosome [GO:0003735]; tRNA binding [GO:0000049]	ribosome [GO:0005840]	translation [GO:0006412]
A0A081QN11_STROR	A0A081QN11	unreviewed	30S ribosomal protein S3	rpsC BBP19_05040 CO686_08250 D8800_02175 D8802_04260 D8803_00685 D8804_00825 D8835_04730 D8844_07530 D8846_00835 D8857_02450 D8858_01325 D8859_00810 D8860_00490 D8862_04450 D8863_00275 D8864_05110 D8894_01845 DF216_02530 DF217_06305 NCTC10232_01767 SK143_1725 SORDD05_01391 SORDD14_01003 SORDD15_01518 SORDD16_01594 SORDD17_00265 SORDD20_00031 SORDD21_00921 SORDD24_00633 SORDD25_01299 SORDD27_01373…	Streptococcus oralis	GO:0003729; GO:0003735; GO:0005840; GO:0006412; GO:0019843	mRNA binding [GO:0003729]; rRNA binding [GO:0019843]; structural constituent of ribosome [GO:0003735]	ribosome [GO:0005840]	translation [GO:0006412]
A0A081QN14_STROR	A0A081QN14	unreviewed	50S ribosomal protein L2	rplB BBP19_05055 CO686_08265 D8802_04275 D8804_00840 D8835_04745 D8844_07515 D8846_00820 D8857_02435 D8858_01340 D8860_00505 D8863_00260 D8894_01860 DF217_06320 SK143_1728 SORDD15_01521 SORDD16_01597 SORDD17_00268 SORDD20_00034 SORDD25_01302 SORDD27_01370 SORDD30_01340	Streptococcus oralis	GO:0003735; GO:0006412; GO:0015934; GO:0016740; GO:0019843	rRNA binding [GO:0019843]; structural constituent of ribosome [GO:0003735]; transferase activity [GO:0016740]	large ribosomal subunit [GO:0015934]	translation [GO:0006412]
A0A081QN17_STROR	A0A081QN17	unreviewed	50S ribosomal protein L3	rplC BBP19_05070 CO686_08280 D8800_02145 D8801_03665 D8802_04290 D8803_00715 D8804_00855 D8835_04760 D8844_07500 D8846_00805 D8857_02420 D8858_01355 D8859_00780 D8860_00520 D8862_04480 D8863_00245 D8864_05140 D8894_01875 DF216_02500 DF217_06335 NCTC10232_01773 SK143_1731 SORDD05_01397 SORDD14_01009 SORDD15_01524 SORDD16_01600 SORDD17_00271 SORDD20_00037 SORDD21_00914 SORDD24_00639 SORDD25_01305 S…	Streptococcus oralis	GO:0003735; GO:0005840; GO:0006412; GO:0019843	rRNA binding [GO:0019843]; structural constituent of ribosome [GO:0003735]	ribosome [GO:0005840]	translation [GO:0006412]
A0A081QNI0_STROR	A0A081QNI0	unreviewed	30S ribosomal protein S2	rpsB BBP19_05780 CO686_09010 D8804_06360 D8835_07750 D8846_00115 D8857_01695 D8858_05760 D8863_06460 D8894_06120 SORDD20_00188 SORDD24_00794 SORDD27_01752	Streptococcus oralis	GO:0003735; GO:0006412; GO:0015935	structural constituent of ribosome [GO:0003735]	small ribosomal subunit [GO:0015935]	translation [GO:0006412]
A0A081QSQ6_STROR	A0A081QSQ6	unreviewed	Branched-chain amino acid ABC transporter, amino acid-binding protein	SORDD27_00367	Streptococcus oralis	GO:0006865			amino acid transport [GO:0006865]
A0A081QSV0_STROR	A0A081QSV0	unreviewed	30S ribosomal protein S21	rpsU SORDD14_00008 SORDD21_00691	Streptococcus oralis	GO:0003735; GO:0005840; GO:0006412	structural constituent of ribosome [GO:0003735]	ribosome [GO:0005840]	translation [GO:0006412]
A0A081QSW9_STROR	A0A081QSW9	unreviewed	Phosphate-specific transport system accessory protein PhoU	phoU D8801_06675 D8803_03640 D8864_00165 DF216_03735 SORDD25_00442 SORDD27_00965	Streptococcus oralis	GO:0005737; GO:0006817; GO:0030643; GO:0045936		cytoplasm [GO:0005737]	cellular phosphate ion homeostasis [GO:0030643]; negative regulation of phosphate metabolic process [GO:0045936]; phosphate ion transport [GO:0006817]
A0A081QSY4_STROR	A0A081QSY4	unreviewed	3-dehydroquinate dehydratase (3-dehydroquinase) (EC 4.2.1.10) (Type I DHQase) (Type I dehydroquinase) (DHQ1)	aroD BBP19_02260 DF216_04045 SORDD21_00731	Streptococcus oralis	GO:0003855; GO:0009073; GO:0009423	3-dehydroquinate dehydratase activity [GO:0003855]		aromatic amino acid family biosynthetic process [GO:0009073]; chorismate biosynthetic process [GO:0009423]
A0A081QT78_STROR	A0A081QT78	unreviewed	ATP cone domain protein (Anaerobic ribonucleoside-triphosphate reductase) (Ribonucleotide reductase of class III (Anaerobic), large subunit) (EC 1.17.4.2)	nrdD_2 nrdD_1 BBP19_04505 CO686_03575 D8835_02945 D8844_05520 D8846_06590 D8857_03295 D8858_06195 D8860_03110 D8863_03485 D8894_02745 DF217_03975 SK143_0411 SORDD14_00090 SORDD15_00330 SORDD25_00381 SORDD27_00896 SORDD30_00404	Streptococcus oralis	GO:0005524; GO:0008998	ATP binding [GO:0005524]; ribonucleoside-triphosphate reductase activity [GO:0008998]
A0A081QTR3_STROR	A0A081QTR3	unreviewed	Glucose-1-phosphate adenylyltransferase (EC 2.7.7.27) (ADP-glucose pyrophosphorylase) (ADPGlc PPase) (ADP-glucose synthase)	glgC CO686_04320 D8846_04270 D8857_06800 D8858_08895 D8859_06430 D8860_02380 D8864_01170 DF217_03225 SK143_0560 SORDD30_00543	Streptococcus oralis	GO:0005524; GO:0005978; GO:0008878	ATP binding [GO:0005524]; glucose-1-phosphate adenylyltransferase activity [GO:0008878]		glycogen biosynthetic process [GO:0005978]
A0A081QTS0_STROR	A0A081QTS0	unreviewed	Enolase (EC 4.2.1.11) (2-phospho-D-glycerate hydro-lyase) (2-phosphoglycerate dehydratase)	eno BBP19_01675 CO686_04350 D8800_00500 D8835_07375 D8844_03125 D8846_04300 D8857_06830 D8858_08865 D8859_06460 D8862_01050 D8863_02680 D8864_01200 D8894_06425 NCTC10232_00943 SK143_0566 SORDD20_01121 SORDD25_00236 SORDD30_00550	Streptococcus oralis	GO:0000015; GO:0000287; GO:0004634; GO:0005576; GO:0006096; GO:0009986	magnesium ion binding [GO:0000287]; phosphopyruvate hydratase activity [GO:0004634]	cell surface [GO:0009986]; extracellular region [GO:0005576]; phosphopyruvate hydratase complex [GO:0000015]	glycolytic process [GO:0006096]
A0A081QU25_STROR	A0A081QU25	unreviewed	Phosphocarrier protein HPr	ptsH BBP19_01205 CO686_04885 D8801_02340 D8803_06180 D8804_08655 D8835_01250 D8844_02515 D8846_07320 D8857_05600 D8858_07245 D8859_04260 D8860_03575 D8862_01545 D8863_02145 D8864_01655 D8894_04570 DF216_00565 DF217_02490 NCTC10232_01070 SK143_0667 SORDD14_00289 SORDD15_00572 SORDD16_00968 SORDD17_00446 SORDD20_01262 SORDD21_00411 SORDD24_01461 SORDD25_00156 SORDD27_00641 SORDD30_00696	Streptococcus oralis	GO:0005737; GO:0009401; GO:0016740	transferase activity [GO:0016740]	cytoplasm [GO:0005737]	phosphoenolpyruvate-dependent sugar phosphotransferase system [GO:0009401]
A0A081QU37_STROR	A0A081QU37	unreviewed	Galactose-6-phosphate isomerase subunit LacA (EC 5.3.1.26)	lacA BBP19_01140 D8800_06370 D8803_06240 D8835_01180 D8844_02450 D8846_08585 D8857_09295 D8858_04755 D8859_04325 D8860_03510 D8864_01725 D8894_04510 DF216_00630 DF217_02430 NCTC10232_01083 SK143_0680 SORDD05_00453 SORDD15_00584 SORDD24_01453 SORDD25_00117 SORDD27_00630 SORDD30_00708	Streptococcus oralis	GO:0019388; GO:0019512; GO:0050044	galactose-6-phosphate isomerase activity [GO:0050044]		galactose catabolic process [GO:0019388]; lactose catabolic process via tagatose-6-phosphate [GO:0019512]
A0A081QU95_STROR	A0A081QU95	unreviewed	Arginine repressor	argR_3 argR CO686_05265 D8860_03760 SK143_0737 SORDD25_00062	Streptococcus oralis	GO:0003677; GO:0003700; GO:0005737; GO:0006526; GO:0034618; GO:0051259	arginine binding [GO:0034618]; DNA binding [GO:0003677]; DNA-binding transcription factor activity [GO:0003700]	cytoplasm [GO:0005737]	arginine biosynthetic process [GO:0006526]; protein complex oligomerization [GO:0051259]
A0A081QUB0_STROR	A0A081QUB0	unreviewed	Foldase protein PrsA (EC 5.2.1.8)	prsA D8860_03835 D8864_02080 SK143_0752	Streptococcus oralis	GO:0003755; GO:0005886; GO:0006457	peptidyl-prolyl cis-trans isomerase activity [GO:0003755]	plasma membrane [GO:0005886]	protein folding [GO:0006457]
A0A081QUC2_STROR	A0A081QUC2	unreviewed	GTPase Era	era D8802_05245 D8835_00710 D8844_00135 D8846_02050 D8857_00215 DF216_01215 SORDD15_00724 SORDD25_00035	Streptococcus oralis	GO:0003924; GO:0005525; GO:0005737; GO:0005886; GO:0042274; GO:0070181	GTPase activity [GO:0003924]; GTP binding [GO:0005525]; small ribosomal subunit rRNA binding [GO:0070181]	cytoplasm [GO:0005737]; plasma membrane [GO:0005886]	ribosomal small subunit biogenesis [GO:0042274]
A0A081QUK5_STROR	A0A081QUK5	unreviewed	50S ribosomal protein L19	rplS BBP19_00290 CO686_05820 D8800_07410 D8801_00840 D8802_07585 D8803_05270 D8804_03060 D8835_00325 D8844_00490 D8846_02465 D8857_00655 D8859_06415 D8860_07970 D8862_07530 D8863_09315 D8864_02525 D8894_08170 DF216_01575 DF217_01225 NCTC10232_00702 SORDD05_00135 SORDD14_00481 SORDD15_00786 SORDD20_01369 SORDD21_00215 SORDD25_00725 SORDD27_00462 SORDD30_00870	Streptococcus oralis	GO:0003735; GO:0005840; GO:0006412	structural constituent of ribosome [GO:0003735]	ribosome [GO:0005840]	translation [GO:0006412]
A0A081QUL2_STROR	A0A081QUL2	unreviewed	50S ribosomal protein L31 type B	rpmE2 rpmE BBP19_00255 CO686_05855 D8803_05240 D8804_03090 D8835_00290 D8844_00525 D8846_02500 D8857_00690 D8858_09525 D8859_06380 D8860_07935 D8862_07500 D8863_09280 D8864_02560 DF216_01610 DF217_01190 NCTC10232_00696 SK143_0846 SORDD05_00129 SORDD14_00487 SORDD15_00793 SORDD16_01041 SORDD17_01633 SORDD24_01300 SORDD25_00732 SORDD27_00454	Streptococcus oralis	GO:0003735; GO:0005840; GO:0006412	structural constituent of ribosome [GO:0003735]	ribosome [GO:0005840]	translation [GO:0006412]
A0A081QV02_STROR	A0A081QV02	unreviewed	ATP-dependent Clp protease ATP-binding subunit ClpX	clpX SK143_1264	Streptococcus oralis	GO:0005524; GO:0006457; GO:0008233; GO:0008270; GO:0046983; GO:0051082	ATP binding [GO:0005524]; peptidase activity [GO:0008233]; protein dimerization activity [GO:0046983]; unfolded protein binding [GO:0051082]; zinc ion binding [GO:0008270]		protein folding [GO:0006457]
A0A081QWE8_STROR	A0A081QWE8	unreviewed	50S ribosomal protein L13	rplM BBP19_06565 CO686_00585 D8800_03535 D8802_06140 D8803_00045 D8804_07280 D8835_06180 D8844_06600 D8846_06890 D8857_04055 D8858_06855 D8859_05130 D8860_05915 D8862_03870 D8863_07425 D8864_06125 DF216_07195 DF217_08050 NCTC10232_01646 SK143_1993 SORDD14_01582 SORDD15_01186 SORDD16_01766 SORDD17_00098 SORDD20_00480 SORDD24_01718 SORDD25_01070 SORDD30_01615	Streptococcus oralis	GO:0003735; GO:0005840; GO:0006412	structural constituent of ribosome [GO:0003735]	ribosome [GO:0005840]	translation [GO:0006412]
A0A081QWE9_STROR	A0A081QWE9	unreviewed	30S ribosomal protein S9	rpsI BBP19_06560 D8802_06145 D8803_00040 D8857_04050 D8858_06850 D8864_06120 SORDD14_01581 SORDD15_01185 SORDD20_00481 SORDD24_01717 SORDD27_00086	Streptococcus oralis	GO:0003735; GO:0005840; GO:0006412	structural constituent of ribosome [GO:0003735]	ribosome [GO:0005840]	translation [GO:0006412]
A0A081QWK4_STROR	A0A081QWK4	unreviewed	Transcription termination/antitermination protein NusA	nusA DF216_08915 DF217_09245 SORDD20_00565	Streptococcus oralis	GO:0003700; GO:0003723; GO:0005737; GO:0006353; GO:0031564	DNA-binding transcription factor activity [GO:0003700]; RNA binding [GO:0003723]	cytoplasm [GO:0005737]	DNA-templated transcription, termination [GO:0006353]; transcription antitermination [GO:0031564]
A0A081QWM3_STROR	A0A081QWM3	unreviewed	Probable DNA-directed RNA polymerase subunit delta (RNAP delta factor)	rpoE BBP19_06065 D8863_09625 SK143_0258 SORDD05_01161 SORDD15_01268 SORDD16_00101 SORDD17_01669 SORDD20_00578 SORDD25_01665 SORDD27_01559 SORDD30_01701	Streptococcus oralis	GO:0003899; GO:0006351; GO:0006355	DNA-directed 5'-3' RNA polymerase activity [GO:0003899]		regulation of transcription, DNA-templated [GO:0006355]; transcription, DNA-templated [GO:0006351]
A0A081QZN7_STROR	A0A081QZN7	unreviewed	Preprotein translocase subunit YajC	D8858_08235 D8863_09550 SORDD30_01872	Streptococcus oralis	GO:0016021		integral component of membrane [GO:0016021]
A0A081R0R0_STROR	A0A081R0R0	unreviewed	Ribose-phosphate pyrophosphokinase (RPPK) (EC 2.7.6.1) (5-phospho-D-ribosyl alpha-1-diphosphate) (Phosphoribosyl diphosphate synthase) (Phosphoribosyl pyrophosphate synthase) (P-Rib-PP synthase) (PRPP synthase) (PRPPase)	prs D8844_08525 D8857_08675 D8858_08025 D8864_07850 D8894_07090 DF217_08500 SORDD20_00854	Streptococcus oralis	GO:0000287; GO:0004749; GO:0005524; GO:0005737; GO:0006015; GO:0009116; GO:0009156; GO:0009165; GO:0016301	ATP binding [GO:0005524]; kinase activity [GO:0016301]; magnesium ion binding [GO:0000287]; ribose phosphate diphosphokinase activity [GO:0004749]	cytoplasm [GO:0005737]	5-phosphoribose 1-diphosphate biosynthetic process [GO:0006015]; nucleoside metabolic process [GO:0009116]; nucleotide biosynthetic process [GO:0009165]; ribonucleoside monophosphate biosynthetic process [GO:0009156]
A0A081R0X4_STROR	A0A081R0X4	unreviewed	50S ribosomal protein L33	rpmG rpmGA rpmGA_1 rpmGA_2 BBP19_03835 CO686_09795 D8800_06535 D8801_07840 D8802_08345 D8803_06460 D8804_04390 D8835_08300 D8844_08155 D8846_04860 D8857_08505 D8858_07445 D8859_08120 D8860_06910 D8862_06310 D8863_08200 D8863_09975 D8864_07500 D8894_07390 DF216_04835 DF217_08870 NCTC10232_00122 SK143_0086 SORDD05_01647 SORDD14_01791 SORDD15_01783 SORDD16_01390 SORDD17_01859 SORDD20_00920 SORDD24_0…	Streptococcus oralis	GO:0003735; GO:0005840; GO:0006412	structural constituent of ribosome [GO:0003735]	ribosome [GO:0005840]	translation [GO:0006412]
A0A081R115_STROR	A0A081R115	unreviewed	Glucose-6-phosphate isomerase (GPI) (EC 5.3.1.9) (Phosphoglucose isomerase) (PGI) (Phosphohexose isomerase) (PHI)	pgi CO686_09990 D8802_08540 D8844_07955 D8858_07270 D8863_08410 DF217_09055 SK143_0123 SORDD27_01574	Streptococcus oralis	GO:0004347; GO:0005737; GO:0006094; GO:0006096	glucose-6-phosphate isomerase activity [GO:0004347]	cytoplasm [GO:0005737]	gluconeogenesis [GO:0006094]; glycolytic process [GO:0006096]
A0A081R267_STROR	A0A081R267	unreviewed	Aspartate--ammonia ligase (EC 6.3.1.1) (Asparagine synthetase A)	asnA SK143_1965	Streptococcus oralis	GO:0004071; GO:0005524; GO:0005737; GO:0070981	aspartate-ammonia ligase activity [GO:0004071]; ATP binding [GO:0005524]	cytoplasm [GO:0005737]	L-asparagine biosynthetic process [GO:0070981]
A0A081R276_STROR	A0A081R276	unreviewed	Oligopeptide-binding protein AmiA	amiA_2 D8846_06965 SK143_1975	Streptococcus oralis	GO:0043190; GO:0055085		ATP-binding cassette (ABC) transporter complex [GO:0043190]	transmembrane transport [GO:0055085]
A0A081R291_STROR	A0A081R291	unreviewed	Phenylalanine--tRNA ligase beta subunit (EC 6.1.1.20) (Phenylalanyl-tRNA synthetase beta subunit) (PheRS)	pheT SK143_1990	Streptococcus oralis	GO:0000049; GO:0000287; GO:0004826; GO:0005524; GO:0005737; GO:0006432	ATP binding [GO:0005524]; magnesium ion binding [GO:0000287]; phenylalanine-tRNA ligase activity [GO:0004826]; tRNA binding [GO:0000049]	cytoplasm [GO:0005737]	phenylalanyl-tRNA aminoacylation [GO:0006432]
A0A081R2B2_STROR	A0A081R2B2	unreviewed	ESAT-6-like protein	esxA CO686_00700 D8844_06560 D8857_03980 D8858_09105 D8860_05125 D8864_06085 D8894_04865 SK143_2011 SORDD20_00487	Streptococcus oralis
A0A081R2E5_STROR	A0A081R2E5	unreviewed	50S ribosomal protein L1	rplA rl1 BBP19_07660 D8800_05385 D8801_05135 D8802_03475 D8804_03780 D8835_01895 D8844_01435 D8846_05930 D8857_06605 D8858_02025 D8859_05515 D8863_06000 D8864_03435 D8894_00150 DF216_06095 NCTC10232_00511 SK143_1310 SORDD15_00974 SORDD16_01814 SORDD20_00370 SORDD21_00078 SORDD27_00291 SORDD30_01045	Streptococcus oralis	GO:0000049; GO:0003735; GO:0006412; GO:0006417; GO:0015934; GO:0019843	rRNA binding [GO:0019843]; structural constituent of ribosome [GO:0003735]; tRNA binding [GO:0000049]	large ribosomal subunit [GO:0015934]	regulation of translation [GO:0006417]; translation [GO:0006412]
A0A081R2F6_STROR	A0A081R2F6	unreviewed	Nitroreductase family protein (Oxygen-insensitive NAD(P)H nitroreductase / Dihydropteridine reductase) (EC 1.5.1.34) (Putative NAD(P)H nitroreductase) (EC 1.-.-.-)	CO686_06800 D8835_01840 SK143_1321 SORDD05_00929	Streptococcus oralis	GO:0004155	6,7-dihydropteridine reductase activity [GO:0004155]
A0A081R2G2_STROR	A0A081R2G2	unreviewed	Ribonuclease J (RNase J) (EC 3.1.-.-)	rnj SK143_1327	Streptococcus oralis	GO:0003723; GO:0004521; GO:0004534; GO:0005737; GO:0006364; GO:0008270	5'-3' exoribonuclease activity [GO:0004534]; endoribonuclease activity [GO:0004521]; RNA binding [GO:0003723]; zinc ion binding [GO:0008270]	cytoplasm [GO:0005737]	rRNA processing [GO:0006364]
A0A081R2J8_STROR	A0A081R2J8	unreviewed	ABC transporter ATP-binding protein (ABC transporter family protein) (Multiple sugar ABC transporter, ATP-binding protein) (Trehalose import ATP-binding protein SugC) (EC 3.6.3.-)	sugC CO686_07010 D8858_00060 D8859_05310 D8860_08730 D8863_01630 D8894_00405 DF217_07225 SK143_1363 SORDD14_00721 SORDD15_01024 SORDD25_00941	Streptococcus oralis	GO:0005524; GO:0016887	ATPase activity [GO:0016887]; ATP binding [GO:0005524]
A0A081R2L9_STROR	A0A081R2L9	unreviewed	Putative fructokinase (EC 2.7.1.4) (ROK family protein)	gmuE D8835_01530 SK143_1384	Streptococcus oralis	GO:0008865	fructokinase activity [GO:0008865]
A0A081R2N9_STROR	A0A081R2N9	unreviewed	DNA-directed RNA polymerase subunit omega (RNAP omega subunit) (EC 2.7.7.6) (RNA polymerase omega subunit) (Transcriptase subunit omega)	rpoZ CO686_07215 D8801_04615 D8804_04195 D8835_01465 D8844_01880 D8857_09630 D8858_00235 D8859_01940 D8860_08870 D8863_01455 D8864_03870 D8894_00570 NCTC10232_00424 SK143_1404 SORDD05_00991 SORDD17_00057 SORDD20_01162 SORDD21_01352 SORDD24_01025 SORDD25_00974 SORDD27_00206	Streptococcus oralis	GO:0003677; GO:0003899; GO:0006351	DNA binding [GO:0003677]; DNA-directed 5'-3' RNA polymerase activity [GO:0003899]		transcription, DNA-templated [GO:0006351]
A0A081R2S4_STROR	A0A081R2S4	unreviewed	Aspartyl/glutamyl-tRNA(Asn/Gln) amidotransferase subunit C (Asp/Glu-ADT subunit C) (EC 6.3.5.-)	gatC gatC_1 D8846_01745 D8857_05250 D8863_01235 SK143_1439 SORDD20_01131 SORDD27_00187 SORDD30_01156	Streptococcus oralis	GO:0005524; GO:0006412; GO:0006450; GO:0016740; GO:0050567	ATP binding [GO:0005524]; glutaminyl-tRNA synthase (glutamine-hydrolyzing) activity [GO:0050567]; transferase activity [GO:0016740]		regulation of translational fidelity [GO:0006450]; translation [GO:0006412]
A0A081R2T1_STROR	A0A081R2T1	unreviewed	Alkaline shock protein (Asp23/Gls24 family envelope stress response protein)	BBP19_08235 CO686_07375 D8835_05145 D8844_09130 D8846_01710 D8857_05285 D8858_00450 D8859_01720 D8860_06315 D8863_01200 D8864_04005 D8894_00720 DF217_07610 SK143_1446 SORDD16_01491 SORDD17_00081 SORDD25_00998 SORDD27_00180 SORDD30_01163	Streptococcus oralis
A0A081R2T6_STROR	A0A081R2T6	unreviewed	Biotin carboxylase (EC 6.3.4.14) (EC 6.4.1.2)	accC SK143_1451	Streptococcus oralis	GO:0003989; GO:0004075; GO:0005524; GO:0006633; GO:0046872; GO:2001295	acetyl-CoA carboxylase activity [GO:0003989]; ATP binding [GO:0005524]; biotin carboxylase activity [GO:0004075]; metal ion binding [GO:0046872]		fatty acid biosynthetic process [GO:0006633]; malonyl-CoA biosynthetic process [GO:2001295]
A0A081R2T8_STROR	A0A081R2T8	unreviewed	Biotin carboxyl carrier protein of acetyl-CoA carboxylase	accB SK143_1453	Streptococcus oralis	GO:0003989; GO:0006633; GO:0009317	acetyl-CoA carboxylase activity [GO:0003989]	acetyl-CoA carboxylase complex [GO:0009317]	fatty acid biosynthetic process [GO:0006633]
A0A081R2Y6_STROR	A0A081R2Y6	unreviewed	6-phosphogluconate dehydrogenase, decarboxylating (EC 1.1.1.44)	gnd SK143_1501	Streptococcus oralis	GO:0004616; GO:0006098; GO:0019521; GO:0050661	NADP binding [GO:0050661]; phosphogluconate dehydrogenase (decarboxylating) activity [GO:0004616]		D-gluconate metabolic process [GO:0019521]; pentose-phosphate shunt [GO:0006098]
A0A081R390_STROR	A0A081R390	unreviewed	Uncharacterized protein	D8858_00945 D8863_00690 SK143_1605	Streptococcus oralis
A0A081R3I7_STROR	A0A081R3I7	unreviewed	Histidine phosphatase super family protein	SK143_1702	Streptococcus oralis
A0A081R3J3_STROR	A0A081R3J3	unreviewed	30S ribosomal protein S13	rpsM BBP19_04950 CO686_08160 D8800_02265 D8801_03545 D8802_04170 D8803_00590 D8804_00735 D8835_04635 D8844_07625 D8846_00925 D8857_02540 D8858_01230 D8859_00900 D8860_00395 D8862_04360 D8863_00365 D8864_05020 D8894_01755 DF217_06210 NCTC10232_01749 SK143_1708 SORDD05_01374 SORDD15_01501 SORDD17_00248 SORDD20_00014 SORDD24_00616 SORDD27_01390 SORDD30_01320	Streptococcus oralis	GO:0000049; GO:0003735; GO:0005840; GO:0006412; GO:0019843	rRNA binding [GO:0019843]; structural constituent of ribosome [GO:0003735]; tRNA binding [GO:0000049]	ribosome [GO:0005840]	translation [GO:0006412]
A0A081R3J7_STROR	A0A081R3J7	unreviewed	50S ribosomal protein L15	rplO BBP19_04975 CO686_08185 D8835_04660 D8844_07600 D8846_00900 D8857_02515 D8858_01255 D8859_00875 D8860_00420 D8863_00340 D8864_05045 D8894_01780 DF217_06235 SK143_1712 SORDD14_00988 SORDD15_01505 SORDD17_00252 SORDD20_00018 SORDD24_00620 SORDD25_01286 SORDD27_01386 SORDD30_01324	Streptococcus oralis	GO:0003735; GO:0006412; GO:0015934; GO:0019843	rRNA binding [GO:0019843]; structural constituent of ribosome [GO:0003735]	large ribosomal subunit [GO:0015934]	translation [GO:0006412]
A0A081R3J9_STROR	A0A081R3J9	unreviewed	30S ribosomal protein S5	rpsE BBP19_04985 CO686_08195 D8801_03580 D8803_00625 D8804_00770 D8835_04670 D8844_07590 D8846_00890 D8857_02505 D8858_01265 D8859_00865 D8860_00430 D8862_04395 D8863_00330 D8864_05055 D8894_01790 DF217_06245 NCTC10232_01756 SK143_1714 SORDD05_01380 SORDD14_00991 SORDD15_01507 SORDD20_00020 SORDD25_01288 SORDD27_01384 SORDD30_01326	Streptococcus oralis	GO:0003735; GO:0006412; GO:0015935; GO:0019843	rRNA binding [GO:0019843]; structural constituent of ribosome [GO:0003735]	small ribosomal subunit [GO:0015935]	translation [GO:0006412]
A0A081R3K5_STROR	A0A081R3K5	unreviewed	50S ribosomal protein L24	rplX BBP19_05015 CO686_08225 D8800_02200 D8801_03610 D8802_04235 D8804_00800 D8835_04705 D8844_07555 D8846_00860 D8857_02475 D8858_01300 D8859_00835 D8860_00465 D8863_00300 D8864_05085 D8894_01820 DF216_02555 DF217_06280 NCTC10232_01762 SK143_1720 SORDD14_00998 SORDD15_01513 SORDD16_01589 SORDD17_00260 SORDD20_00026 SORDD21_00924 SORDD24_00628 SORDD25_01294 SORDD27_01378 SORDD30_01332	Streptococcus oralis	GO:0003735; GO:0005840; GO:0006412; GO:0019843	rRNA binding [GO:0019843]; structural constituent of ribosome [GO:0003735]	ribosome [GO:0005840]	translation [GO:0006412]
A0A081R3K6_STROR	A0A081R3K6	unreviewed	50S ribosomal protein L14	rplN BBP19_05020 CO686_08230 D8800_02195 D8804_00805 D8835_04710 D8844_07550 D8846_00855 D8857_02470 D8858_01305 D8859_00830 D8860_00470 D8863_00295 D8864_05090 D8894_01825 DF217_06285 SK143_1721 SORDD15_01514 SORDD16_01590 SORDD17_00261 SORDD20_00027 SORDD24_00629 SORDD25_01295 SORDD27_01377 SORDD30_01333	Streptococcus oralis	GO:0003735; GO:0006412; GO:0015934; GO:0019843	rRNA binding [GO:0019843]; structural constituent of ribosome [GO:0003735]	large ribosomal subunit [GO:0015934]	translation [GO:0006412]
A0A081R3K7_STROR	A0A081R3K7	unreviewed	30S ribosomal protein S17	rpsQ BBP19_05025 CO686_08235 D8800_02190 D8801_03620 D8803_00670 D8804_00810 D8835_04715 D8844_07545 D8846_00850 D8857_02465 D8858_01310 D8859_00825 D8860_00475 D8862_04435 D8863_00290 D8864_05095 D8894_01830 DF216_02545 DF217_06290 NCTC10232_01764 SK143_1722 SORDD05_01388 SORDD15_01515 SORDD16_01591 SORDD17_00262 SORDD20_00028 SORDD24_00630 SORDD25_01296 SORDD27_01376 SORDD30_01334	Streptococcus oralis	GO:0003735; GO:0005840; GO:0006412; GO:0019843	rRNA binding [GO:0019843]; structural constituent of ribosome [GO:0003735]	ribosome [GO:0005840]	translation [GO:0006412]
A0A081R3L1_STROR	A0A081R3L1	unreviewed	50S ribosomal protein L22	rplV BBP19_05045 CO686_08255 D8800_02170 D8801_03640 D8802_04265 D8803_00690 D8804_00830 D8835_04735 D8844_07525 D8846_00830 D8857_02445 D8858_01330 D8859_00805 D8860_00495 D8862_04455 D8863_00270 D8864_05115 D8894_01850 DF217_06310 NCTC10232_01768 SK143_1726 SORDD05_01392 SORDD14_01004 SORDD15_01519 SORDD16_01595 SORDD20_00032 SORDD24_00634 SORDD25_01300 SORDD27_01372 SORDD30_01338	Streptococcus oralis	GO:0003735; GO:0006412; GO:0015934; GO:0019843	rRNA binding [GO:0019843]; structural constituent of ribosome [GO:0003735]	large ribosomal subunit [GO:0015934]	translation [GO:0006412]
A0A081R3L2_STROR	A0A081R3L2	unreviewed	30S ribosomal protein S19	rpsS BBP19_05050 CO686_08260 D8800_02165 D8801_03645 D8802_04270 D8803_00695 D8804_00835 D8835_04740 D8844_07520 D8846_00825 D8857_02440 D8858_01335 D8859_00800 D8860_00500 D8862_04460 D8863_00265 D8864_05120 D8894_01855 DF216_02520 DF217_06315 NCTC10232_01769 SK143_1727 SORDD05_01393 SORDD14_01005 SORDD15_01520 SORDD16_01596 SORDD17_00267 SORDD21_00918 SORDD24_00635 SORDD25_01301 SORDD27_01371 S…	Streptococcus oralis	GO:0003735; GO:0006412; GO:0015935; GO:0019843	rRNA binding [GO:0019843]; structural constituent of ribosome [GO:0003735]	small ribosomal subunit [GO:0015935]	translation [GO:0006412]
A0A081R3L4_STROR	A0A081R3L4	unreviewed	50S ribosomal protein L23	rplW BBP19_05060 CO686_08270 D8800_02155 D8801_03655 D8802_04280 D8803_00705 D8804_00845 D8835_04750 D8844_07510 D8846_00815 D8857_02430 D8858_01345 D8859_00790 D8862_04470 D8864_05130 DF216_02510 DF217_06325 NCTC10232_01771 SK143_1729 SORDD05_01395 SORDD14_01007 SORDD15_01522 SORDD16_01598 SORDD17_00269 SORDD20_00035 SORDD21_00916 SORDD24_00637 SORDD25_01303 SORDD27_01369 SORDD30_01341	Streptococcus oralis	GO:0003735; GO:0005840; GO:0006412; GO:0019843	rRNA binding [GO:0019843]; structural constituent of ribosome [GO:0003735]	ribosome [GO:0005840]	translation [GO:0006412]
A0A081R3L5_STROR	A0A081R3L5	unreviewed	50S ribosomal protein L4	rplD BBP19_05065 CO686_08275 D8801_03660 D8802_04285 D8803_00710 D8835_04755 D8844_07505 D8857_02425 D8858_01350 D8859_00785 D8860_00515 D8862_04475 D8894_01870 DF216_02505 DF217_06330 NCTC10232_01772 SK143_1730 SORDD05_01396 SORDD15_01523 SORDD16_01599 SORDD20_00036 SORDD21_00915 SORDD25_01304 SORDD30_01342	Streptococcus oralis	GO:0003735; GO:0005840; GO:0006412; GO:0019843	rRNA binding [GO:0019843]; structural constituent of ribosome [GO:0003735]	ribosome [GO:0005840]	translation [GO:0006412]
A0A081R3L7_STROR	A0A081R3L7	unreviewed	30S ribosomal protein S10	rpsJ SK143_1732	Streptococcus oralis	GO:0000049; GO:0003735; GO:0005840; GO:0006412	structural constituent of ribosome [GO:0003735]; tRNA binding [GO:0000049]	ribosome [GO:0005840]	translation [GO:0006412]
A0A081R3N0_STROR	A0A081R3N0	unreviewed	UPF0297 protein BBP19_05135	BBP19_05135 CO686_08375 D8835_04830 D8844_07400 D8846_00730 D8857_02330 D8858_01455 D8859_00675 D8860_00620 D8863_00170 D8864_05215 D8894_01975 DF217_06430 SK143_1745 SORDD14_01031 SORDD15_01545 SORDD17_00286 SORDD20_00060 SORDD24_00655 SORDD25_01324 SORDD27_01347 SORDD30_01358	Streptococcus oralis
A0A081R3R7_STROR	A0A081R3R7	unreviewed	Bacterial extracellular solute-binding s, 3 family protein	SK143_1782	Streptococcus oralis
A0A081R3V3_STROR	A0A081R3V3	unreviewed	DUF3502 domain-containing protein	SK143_1818	Streptococcus oralis
A0A081R3W6_STROR	A0A081R3W6	unreviewed	Transcriptional regulator (Transcriptional repressor AdcR) (Transcriptional repressor AdcR for Zn(2+)-responsive expression) (Zn(2+)-responsive AdcR transcriptional repressor)	adcR CO686_08775 D8801_04240 D8802_05610 D8835_05580 D8844_09065 D8846_00310 D8857_01890 D8858_06350 D8863_06265 D8864_05620 DF216_06665 NCTC10232_01874 SK143_1831 SORDD14_01124 SORDD15_01635 SORDD16_00440 SORDD20_00146 SORDD27_01249	Streptococcus oralis	GO:0003700	DNA-binding transcription factor activity [GO:0003700]
A0A081R3Y4_STROR	A0A081R3Y4	unreviewed	Hydroxymethylpyrimidine ABC transporter, substrate-binding component (NMT1/THI5 like family protein) (Putative thiamine biosynthesis protein)	D8835_07660 D8864_05705 SK143_1849 SORDD30_01484	Streptococcus oralis	GO:0009228			thiamine biosynthetic process [GO:0009228]
A0A081R401_STROR	A0A081R401	unreviewed	Elongation factor Ts (EF-Ts)	tsf BBP19_05775 CO686_09005 D8835_07745 D8859_00065 SK143_1866 SORDD20_00187 SORDD27_01751 SORDD30_01501	Streptococcus oralis	GO:0003746; GO:0005737	translation elongation factor activity [GO:0003746]	cytoplasm [GO:0005737]
A0A081R429_STROR	A0A081R429	unreviewed	Beta sliding clamp	dnaN SK143_1897	Streptococcus oralis	GO:0003677; GO:0003887; GO:0005737; GO:0006260; GO:0008408; GO:0009360	3'-5' exonuclease activity [GO:0008408]; DNA binding [GO:0003677]; DNA-directed DNA polymerase activity [GO:0003887]	cytoplasm [GO:0005737]; DNA polymerase III complex [GO:0009360]	DNA replication [GO:0006260]
A0A081R4I4_STROR	A0A081R4I4	unreviewed	Cell division protein FtsZ	ftsZ SK143_1230	Streptococcus oralis	GO:0000917; GO:0003924; GO:0005525; GO:0005737; GO:0032153; GO:0043093; GO:0051258	GTPase activity [GO:0003924]; GTP binding [GO:0005525]	cell division site [GO:0032153]; cytoplasm [GO:0005737]	division septum assembly [GO:0000917]; FtsZ-dependent cytokinesis [GO:0043093]; protein polymerization [GO:0051258]
A0A081R4K2_STROR	A0A081R4K2	unreviewed	30S ribosomal protein S15	rpsO rpsO_2 BBP19_03065 CO686_02285 D8800_04210 D8801_00230 D8802_02050 D8803_01900 D8804_02850 D8835_03890 D8844_04300 D8846_03135 D8857_04640 D8858_04465 D8859_04880 D8860_01830 D8862_03020 D8863_04960 D8894_03545 DF216_07810 DF217_05070 NCTC10232_01365 SK143_1248 SORDD05_00773 SORDD14_01358 SORDD15_00128 SORDD16_01140 SORDD17_00692 SORDD20_00707 SORDD21_01571 SORDD24_00143 SORDD25_00571 SORDD2…	Streptococcus oralis	GO:0003735; GO:0005840; GO:0006412; GO:0019843	rRNA binding [GO:0019843]; structural constituent of ribosome [GO:0003735]	ribosome [GO:0005840]	translation [GO:0006412]
A0A081R4P5_STROR	A0A081R4P5	unreviewed	30S ribosomal protein S6	rpsF BBP19_02850 CO686_02520 D8801_06880 D8803_03860 D8804_02620 D8835_03675 D8846_02920 D8857_04425 D8858_04680 D8859_04660 D8860_02040 D8862_02800 D8863_05175 D8864_08190 D8894_03755 DF216_02135 DF217_04820 NCTC10232_01314 SK143_1291 SORDD05_00715 SORDD15_00180 SORDD17_00909 SORDD20_00964 SORDD24_00195 SORDD27_01060	Streptococcus oralis	GO:0003735; GO:0005840; GO:0006412; GO:0019843	rRNA binding [GO:0019843]; structural constituent of ribosome [GO:0003735]	ribosome [GO:0005840]	translation [GO:0006412]
A0A081R4P7_STROR	A0A081R4P7	unreviewed	30S ribosomal protein S18	rpsR BBP19_02840 CO686_02530 D8800_08145 D8801_06870 D8802_01830 D8803_03850 D8804_02610 D8835_03665 D8844_04525 D8846_02910 D8857_04415 D8858_04690 D8859_04650 D8860_02050 D8862_02790 D8863_05185 D8864_08200 D8894_03765 DF216_02125 DF217_04810 NCTC10232_01312 SK143_1293 SORDD05_00713 SORDD15_00182 SORDD17_00907 SORDD21_00130 SORDD24_00197 SORDD25_00525 SORDD27_01058 SORDD30_00248	Streptococcus oralis	GO:0003735; GO:0005840; GO:0006412; GO:0019843	rRNA binding [GO:0019843]; structural constituent of ribosome [GO:0003735]	ribosome [GO:0005840]	translation [GO:0006412]
A0A081R4Q3_STROR	A0A081R4Q3	unreviewed	Putative bifunctional phosphatase/peptidyl-prolyl cis-trans isomerase (EC 5.2.1.8)	SK143_1299	Streptococcus oralis	GO:0003755; GO:0006457; GO:0016787	hydrolase activity [GO:0016787]; peptidyl-prolyl cis-trans isomerase activity [GO:0003755]		protein folding [GO:0006457]
A0A081R505_STROR	A0A081R505	unreviewed	Peptidase S51 family protein (Putative peptidase) (EC 3.4.21.-)	D8846_07335 SK143_0329	Streptococcus oralis	GO:0008236	serine-type peptidase activity [GO:0008236]
A0A081R555_STROR	A0A081R555	unreviewed	LicD family protein	SK143_0379	Streptococcus oralis
A0A081R566_STROR	A0A081R566	unreviewed	50S ribosomal protein L7/L12	rplL BBP19_02135 CO686_03180 D8801_06480 D8844_05145 D8846_06685 D8857_03400 D8859_03055 D8860_06895 D8863_03590 D8864_00355 D8894_02875 DF217_04150 SK143_0390 SORDD15_00310 SORDD16_00677 SORDD25_00403 SORDD27_00919 SORDD30_00377	Streptococcus oralis	GO:0003735; GO:0005840; GO:0006412	structural constituent of ribosome [GO:0003735]	ribosome [GO:0005840]	translation [GO:0006412]
A0A081R572_STROR	A0A081R572	unreviewed	Glutamate dehydrogenase	SK143_0396	Streptococcus oralis	GO:0000166; GO:0006520; GO:0016639	nucleotide binding [GO:0000166]; oxidoreductase activity, acting on the CH-NH2 group of donors, NAD or NADP as acceptor [GO:0016639]		cellular amino acid metabolic process [GO:0006520]
A0A081R575_STROR	A0A081R575	unreviewed	Superoxide dismutase (EC 1.15.1.1)	sodA CO686_03490 D8859_08775 D8860_03175 D8864_00390 SK143_0399 SORDD25_00396	Streptococcus oralis	GO:0004784; GO:0046872	metal ion binding [GO:0046872]; superoxide dismutase activity [GO:0004784]
A0A081R582_STROR	A0A081R582	unreviewed	30S ribosomal protein S16	rpsP rpsP_2 BBP19_04545 D8800_06080 D8801_06390 D8802_00070 D8804_09755 D8835_02915 D8844_05495 D8846_06615 D8857_03325 D8858_06165 D8860_03140 D8862_02260 D8863_03515 D8864_00425 DF216_03605 DF217_04020 NCTC10232_01212 SK143_0406 SORDD05_00588 SORDD14_00084 SORDD15_00321 SORDD16_00690 SORDD21_00645 SORDD24_00343 SORDD25_00389 SORDD30_00395	Streptococcus oralis	GO:0003735; GO:0005840; GO:0006412	structural constituent of ribosome [GO:0003735]	ribosome [GO:0005840]	translation [GO:0006412]
A0A081R5A4_STROR	A0A081R5A4	unreviewed	Deoxyribose-phosphate aldolase (DERA) (EC 4.1.2.4) (2-deoxy-D-ribose 5-phosphate aldolase) (Phosphodeoxyriboaldolase) (Deoxyriboaldolase)	deoC SK143_0428 SORDD27_00876	Streptococcus oralis	GO:0004139; GO:0005737; GO:0009264; GO:0016052; GO:0046386	deoxyribose-phosphate aldolase activity [GO:0004139]	cytoplasm [GO:0005737]	carbohydrate catabolic process [GO:0016052]; deoxyribonucleotide catabolic process [GO:0009264]; deoxyribose phosphate catabolic process [GO:0046386]
A0A081R5B7_STROR	A0A081R5B7	unreviewed	30S ribosomal protein S1 (S1 RNA binding domain protein) (SSU ribosomal protein S1p)	rpsA_1 rpsA_2 BBP19_04310 CO686_03740 D8801_06180 D8802_00260 D8803_03180 D8804_08890 D8835_03125 D8844_05685 D8846_04070 D8857_03125 D8859_07150 D8860_02940 D8862_02040 D8863_03310 D8894_02570 DF216_03400 DF217_03805 SK143_0443 SORDD05_00545 SORDD15_00361 SORDD16_00921 SORDD25_00351 SORDD27_00862 SORDD30_00433	Streptococcus oralis	GO:0003676; GO:0005840	nucleic acid binding [GO:0003676]	ribosome [GO:0005840]
A0A081R5D1_STROR	A0A081R5D1	unreviewed	L-lactate dehydrogenase (L-LDH) (EC 1.1.1.27)	ldh CO686_03810 D8804_08830 D8844_05750 D8846_04005 D8857_03060 D8862_01980 D8863_03240 DF217_03735 SK143_0457 SORDD15_00375	Streptococcus oralis	GO:0004459; GO:0005737; GO:0006096	L-lactate dehydrogenase activity [GO:0004459]	cytoplasm [GO:0005737]	glycolytic process [GO:0006096]
A0A081R5M2_STROR	A0A081R5M2	unreviewed	Bacterocin transport accessory protein	bta SK143_0549 SORDD30_00531	Streptococcus oralis	GO:0009055; GO:0015035; GO:0030152	electron transfer activity [GO:0009055]; protein disulfide oxidoreductase activity [GO:0015035]		bacteriocin biosynthetic process [GO:0030152]
A0A081R5N5_STROR	A0A081R5N5	unreviewed	Glycogen synthase (EC 2.4.1.21) (Starch [bacterial glycogen] synthase)	glgA SK143_0562	Streptococcus oralis	GO:0004373; GO:0005978; GO:0009011; GO:0033201	alpha-1,4-glucan synthase activity [GO:0033201]; glycogen (starch) synthase activity [GO:0004373]; starch synthase activity [GO:0009011]		glycogen biosynthetic process [GO:0005978]
A0A081R5W4_STROR	A0A081R5W4	unreviewed	Serine hydroxymethyltransferase (SHMT) (Serine methylase) (EC 2.1.2.1)	glyA SK143_0641	Streptococcus oralis	GO:0004372; GO:0005737; GO:0008168; GO:0019264; GO:0030170; GO:0032259; GO:0035999	glycine hydroxymethyltransferase activity [GO:0004372]; methyltransferase activity [GO:0008168]; pyridoxal phosphate binding [GO:0030170]	cytoplasm [GO:0005737]	glycine biosynthetic process from serine [GO:0019264]; methylation [GO:0032259]; tetrahydrofolate interconversion [GO:0035999]
A0A081R624_STROR	A0A081R624	unreviewed	Lysine--tRNA ligase (EC 6.1.1.6) (Lysyl-tRNA synthetase) (LysRS)	lysS D8894_04400 SK143_0702	Streptococcus oralis	GO:0000287; GO:0003676; GO:0004824; GO:0005524; GO:0005737; GO:0006430	ATP binding [GO:0005524]; lysine-tRNA ligase activity [GO:0004824]; magnesium ion binding [GO:0000287]; nucleic acid binding [GO:0003676]	cytoplasm [GO:0005737]	lysyl-tRNA aminoacylation [GO:0006430]
A0A081R632_STROR	A0A081R632	unreviewed	ATP synthase epsilon chain (ATP synthase F1 sector epsilon subunit) (F-ATPase epsilon subunit)	atpC BBP19_00970 CO686_05080 D8835_01010 D8844_02300 D8846_08090 D8857_09745 D8858_04905 D8860_03360 D8863_01930 D8864_01875 D8894_04365 SK143_0710 SORDD20_01449 SORDD27_00592 SORDD30_00744	Streptococcus oralis	GO:0005524; GO:0005886; GO:0015986; GO:0016787; GO:0045261; GO:0046933	ATP binding [GO:0005524]; hydrolase activity [GO:0016787]; proton-transporting ATP synthase activity, rotational mechanism [GO:0046933]	plasma membrane [GO:0005886]; proton-transporting ATP synthase complex, catalytic core F(1) [GO:0045261]	ATP synthesis coupled proton transport [GO:0015986]
A0A081R637_STROR	A0A081R637	unreviewed	ATP synthase subunit b (ATP synthase F(0) sector subunit b) (ATPase subunit I) (F-type ATPase subunit b) (F-ATPase subunit b)	atpF D8835_00985 D8844_02275 D8857_09770 D8858_04930 D8859_08290 D8863_01905 DF217_02235 SK143_0715 SORDD05_00259 SORDD20_01453 SORDD21_00364 SORDD25_00083	Streptococcus oralis	GO:0005886; GO:0015986; GO:0016021; GO:0016787; GO:0045263; GO:0046933	hydrolase activity [GO:0016787]; proton-transporting ATP synthase activity, rotational mechanism [GO:0046933]	integral component of membrane [GO:0016021]; plasma membrane [GO:0005886]; proton-transporting ATP synthase complex, coupling factor F(o) [GO:0045263]	ATP synthesis coupled proton transport [GO:0015986]
A0A081R645_STROR	A0A081R645	unreviewed	Elongation factor Tu (EF-Tu)	tuf CO686_05200 D8844_02130 D8846_01850 D8858_04975 D8860_03275 D8863_01845 D8864_01940 D8894_04300 DF217_01865 SK143_0723 SORDD15_00683 SORDD25_00075 SORDD27_00577	Streptococcus oralis	GO:0003746; GO:0003924; GO:0005525; GO:0005737	GTPase activity [GO:0003924]; GTP binding [GO:0005525]; translation elongation factor activity [GO:0003746]	cytoplasm [GO:0005737]
A0A081R676_STROR	A0A081R676	unreviewed	Oligoendopeptidase F (EC 3.4.24.-)	SK143_0754	Streptococcus oralis	GO:0004222; GO:0046872	metal ion binding [GO:0046872]; metalloendopeptidase activity [GO:0004222]
A0A081R6B7_STROR	A0A081R6B7	unreviewed	50S ribosomal protein L20	rplT BBP19_00490 CO686_05550 D8801_01085 D8802_05375 D8804_05915 D8835_00565 D8844_00290 D8846_02210 D8857_00385 D8858_03050 D8860_04055 D8863_06870 D8864_02290 D8894_03960 DF216_01435 DF217_01505 SK143_0795 SORDD05_00175 SORDD14_00413 SORDD15_00753 SORDD17_01799 SORDD20_01336 SORDD24_01344 SORDD25_00007 SORDD27_00501	Streptococcus oralis	GO:0000027; GO:0003735; GO:0005840; GO:0006412; GO:0019843	rRNA binding [GO:0019843]; structural constituent of ribosome [GO:0003735]	ribosome [GO:0005840]	ribosomal large subunit assembly [GO:0000027]; translation [GO:0006412]
A0A081R6D0_STROR	A0A081R6D0	unreviewed	Ribosome-recycling factor (RRF) (Ribosome-releasing factor)	frr BBP19_00435 CO686_05620 D8846_02265 D8857_00450 D8858_03105 D8859_06005 D8860_04110 D8863_06935 D8864_02345 SK143_0808 SORDD05_00161 SORDD25_00696 SORDD27_00487	Streptococcus oralis	GO:0005737; GO:0006415		cytoplasm [GO:0005737]	translational termination [GO:0006415]
A0A081R6E3_STROR	A0A081R6E3	unreviewed	50S ribosomal protein L27	rpmA BBP19_00370 CO686_05685 D8800_01430 D8801_00955 D8802_07765 D8803_09120 D8804_03010 D8835_00435 D8844_00420 D8846_02330 D8857_00515 D8858_03170 D8859_06070 D8860_04175 D8862_00055 D8863_07000 D8864_02415 D8894_08040 DF217_01350 NCTC10232_00744 SK143_0821 SORDD05_00148 SORDD14_00438 SORDD15_00777 SORDD16_01028 SORDD17_01794 SORDD25_00709 SORDD27_00473 SORDD30_00859	Streptococcus oralis	GO:0003735; GO:0005840; GO:0006412	structural constituent of ribosome [GO:0003735]	ribosome [GO:0005840]	translation [GO:0006412]
A0A081R6G4_STROR	A0A081R6G4	unreviewed	Flavodoxin	D8801_00820 D8802_07565 D8803_05250 D8804_03080 D8835_00305 D8844_00510 D8846_02485 D8857_00675 D8858_09540 D8860_07950 D8863_09295 D8864_02545 DF216_01595 DF217_01205 SK143_0843 SORDD05_00131 SORDD15_00790 SORDD17_01636 SORDD20_01576 SORDD21_00211 SORDD25_00729 SORDD27_00457 SORDD30_00874	Streptococcus oralis	GO:0009055; GO:0010181	electron transfer activity [GO:0009055]; FMN binding [GO:0010181]
A0A081R6H3_STROR	A0A081R6H3	unreviewed	Bifunctional protein PyrR [Includes: Pyrimidine operon regulatory protein; Uracil phosphoribosyltransferase (UPRTase) (EC 2.4.2.9)]	pyrR BBP19_00230 D8846_02525 D8857_00760 D8858_05675 D8860_07905 DF216_01635 NCTC10232_00691 SK143_0852 SORDD14_00502 SORDD15_00798 SORDD25_00737 SORDD30_00882	Streptococcus oralis	GO:0003723; GO:0004845; GO:0006353; GO:0009116	RNA binding [GO:0003723]; uracil phosphoribosyltransferase activity [GO:0004845]		DNA-templated transcription, termination [GO:0006353]; nucleoside metabolic process [GO:0009116]
A0A081R6S1_STROR	A0A081R6S1	unreviewed	NADH oxidase H2O-forming (EC 1.6.-.-) (Putative NADH oxidase) (EC 1.6.99.3)	nox D8844_00775 D8857_00975 D8863_05345 SK143_0955 SORDD14_00539 SORDD20_00255 SORDD30_00921	Streptococcus oralis	GO:0003954; GO:0045454; GO:0050660	flavin adenine dinucleotide binding [GO:0050660]; NADH dehydrogenase activity [GO:0003954]		cell redox homeostasis [GO:0045454]
A0A081R6T2_STROR	A0A081R6T2	unreviewed	Septation ring formation regulator EzrA	ezrA D8860_07125 SK143_0966	Streptococcus oralis	GO:0000917; GO:0000921; GO:0005886; GO:0005940; GO:0016021		integral component of membrane [GO:0016021]; plasma membrane [GO:0005886]; septin ring [GO:0005940]	division septum assembly [GO:0000917]; septin ring assembly [GO:0000921]
A0A081R6V4_STROR	A0A081R6V4	unreviewed	LPXTG-motif cell wall anchor domain protein	SK143_0988	Streptococcus oralis	GO:0005576; GO:0005618; GO:0016020		cell wall [GO:0005618]; extracellular region [GO:0005576]; membrane [GO:0016020]
A0A081R6V9_STROR	A0A081R6V9	unreviewed	Cell division ATP-binding protein FtsE	ftsE BBP19_07170 CO686_06290 D8835_02365 D8844_00980 D8857_01160 D8858_07750 D8860_05460 D8863_05530 D8864_02975 D8894_07830 SK143_0993 SORDD30_00955	Streptococcus oralis	GO:0005524; GO:0005886; GO:0007049; GO:0016887; GO:0051301	ATPase activity [GO:0016887]; ATP binding [GO:0005524]	plasma membrane [GO:0005886]	cell cycle [GO:0007049]; cell division [GO:0051301]
A0A081R6X2_STROR	A0A081R6X2	unreviewed	ATP-dependent Clp protease proteolytic subunit (EC 3.4.21.92) (Endopeptidase Clp)	clpP BBP19_07230 D8802_08880 D8804_03605 D8835_02320 D8844_01040 D8858_07810 D8859_02195 D8862_08290 D8863_05590 D8894_07890 DF216_07425 NCTC10232_01423 SK143_1006 SORDD21_01639 SORDD27_00365 SORDD30_00964	Streptococcus oralis	GO:0004252; GO:0005737	serine-type endopeptidase activity [GO:0004252]	cytoplasm [GO:0005737]
A0A081R723_STROR	A0A081R723	unreviewed	Fructose-1,6-bisphosphate aldolase, class II (Fructose-bisphosphate aldolase) (EC 4.1.2.13) (Fructose-bisphosphate aldolase class II)	fba BBP19_07525 CO686_06625 D8802_03720 D8844_01305 D8846_05365 D8857_06465 D8858_01900 D8864_03305 SK143_1058 SORDD15_00947 SORDD16_01807 SORDD21_00107 SORDD27_00315	Streptococcus oralis	GO:0004332; GO:0006096; GO:0008270; GO:0030388	fructose-bisphosphate aldolase activity [GO:0004332]; zinc ion binding [GO:0008270]		fructose 1,6-bisphosphate metabolic process [GO:0030388]; glycolytic process [GO:0006096]
A0A081R743_STROR	A0A081R743	unreviewed	DNA protection during starvation protein (EC 1.16.-.-) (Non-specific DNA-binding protein Dps / Iron-binding ferritin-like antioxidant protein / Ferroxidase) (EC 1.16.3.1)	dps SK143_1079 SORDD17_01137	Streptococcus oralis	GO:0003677; GO:0004322; GO:0006879; GO:0008199	DNA binding [GO:0003677]; ferric iron binding [GO:0008199]; ferroxidase activity [GO:0004322]		cellular iron ion homeostasis [GO:0006879]
A0A081R744_STROR	A0A081R744	unreviewed	Triosephosphate isomerase (TIM) (TPI) (EC 5.3.1.1) (Triose-phosphate isomerase)	tpiA CO686_06730 D8844_01410 D8859_05490 D8863_05980 SK143_1080 SORDD15_00969 SORDD17_01140	Streptococcus oralis	GO:0004807; GO:0005737; GO:0006094; GO:0006096	triose-phosphate isomerase activity [GO:0004807]	cytoplasm [GO:0005737]	gluconeogenesis [GO:0006094]; glycolytic process [GO:0006096]
A0A081R772_STROR	A0A081R772	unreviewed	UPF0154 protein BBP19_06415	BBP19_06415 D8801_02865 D8835_07160 D8864_05860 DF216_08685 NCTC10232_01617 SK143_0203 SORDD05_01219 SORDD24_01657 SORDD25_01171 SORDD30_01647	Streptococcus oralis	GO:0005886; GO:0016021		integral component of membrane [GO:0016021]; plasma membrane [GO:0005886]
A0A081R775_STROR	A0A081R775	unreviewed	Phosphoesterase (EC 3.1.4.-)	D8860_04880 SK143_0206	Streptococcus oralis	GO:0016787; GO:0046872	hydrolase activity [GO:0016787]; metal ion binding [GO:0046872]
A0A081R7G4_STROR	A0A081R7G4	unreviewed	Acetate kinase (EC 2.7.2.1) (Acetokinase)	ackA SK143_0166	Streptococcus oralis	GO:0000287; GO:0005524; GO:0005737; GO:0006082; GO:0006085; GO:0008776	acetate kinase activity [GO:0008776]; ATP binding [GO:0005524]; magnesium ion binding [GO:0000287]	cytoplasm [GO:0005737]	acetyl-CoA biosynthetic process [GO:0006085]; organic acid metabolic process [GO:0006082]
A0A081R7G7_STROR	A0A081R7G7	unreviewed	R3H domain protein	SK143_0169	Streptococcus oralis	GO:0003676	nucleic acid binding [GO:0003676]
A0A081R7H4_STROR	A0A081R7H4	unreviewed	Glyceraldehyde-3-phosphate dehydrogenase (EC 1.2.1.-)	gap BBP19_09385 D8835_08525 D8858_08255 D8859_07870 D8860_08045 D8864_09315 SK143_0176	Streptococcus oralis	GO:0006006; GO:0016620; GO:0050661; GO:0051287	NAD binding [GO:0051287]; NADP binding [GO:0050661]; oxidoreductase activity, acting on the aldehyde or oxo group of donors, NAD or NADP as acceptor [GO:0016620]		glucose metabolic process [GO:0006006]
A0A081R7Q4_STROR	A0A081R7Q4	unreviewed	30S ribosomal protein S4	rpsD BBP19_08780 CO686_09605 D8800_06500 D8801_07915 D8803_06535 D8804_04450 D8835_06995 D8844_08195 D8846_04835 D8857_07685 D8858_07485 D8859_05685 D8860_04420 D8862_06320 D8863_08160 D8864_07560 D8894_06830 DF216_04555 DF217_08830 NCTC10232_00102 SK143_0069 SORDD05_01649 SORDD14_01768 SORDD15_01776 SORDD16_01372 SORDD17_01711 SORDD20_00918 SORDD24_01842 SORDD25_01583 SORDD27_01649 SORDD30_01789	Streptococcus oralis	GO:0003735; GO:0006412; GO:0015935; GO:0019843	rRNA binding [GO:0019843]; structural constituent of ribosome [GO:0003735]	small ribosomal subunit [GO:0015935]	translation [GO:0006412]
A0A081R7S5_STROR	A0A081R7S5	unreviewed	Dihydroxy-acid dehydratase (DAD) (EC 4.2.1.9)	ilvD SK143_0090	Streptococcus oralis	GO:0004160; GO:0009097; GO:0009099; GO:0046872; GO:0051539	4 iron, 4 sulfur cluster binding [GO:0051539]; dihydroxy-acid dehydratase activity [GO:0004160]; metal ion binding [GO:0046872]		isoleucine biosynthetic process [GO:0009097]; valine biosynthetic process [GO:0009099]
A0A0D6FAT7_FUSNP	A0A0D6FAT7	unreviewed	Phenylalanine--tRNA ligase alpha subunit (EC 6.1.1.20) (Phenylalanyl-tRNA synthetase alpha subunit) (PheRS)	pheS CA836_05160 CA839_09110 CA840_02595 CBG50_10995 CBG52_05725 CBG54_10195 CBG56_09265 CBG59_03450 CBG61_08705 RN93_11500	Fusobacterium nucleatum subsp. polymorphum	GO:0000049; GO:0000287; GO:0004826; GO:0005524; GO:0005737; GO:0006432	ATP binding [GO:0005524]; magnesium ion binding [GO:0000287]; phenylalanine-tRNA ligase activity [GO:0004826]; tRNA binding [GO:0000049]	cytoplasm [GO:0005737]	phenylalanyl-tRNA aminoacylation [GO:0006432]
A0A0D6FBZ3_FUSNP	A0A0D6FBZ3	unreviewed	50S ribosomal protein L11	rplK CA836_04710 CA839_08700 CA840_03095 CBG50_10600 CBG52_12330 CBG54_10760 CBG56_11020 CBG59_03875 CBG61_09040 RN93_11100 RN96_09195	Fusobacterium nucleatum subsp. polymorphum	GO:0003735; GO:0005840; GO:0006412; GO:0070180	large ribosomal subunit rRNA binding [GO:0070180]; structural constituent of ribosome [GO:0003735]	ribosome [GO:0005840]	translation [GO:0006412]
A0A0D6FDC9_FUSNP	A0A0D6FDC9	unreviewed	Ribonucleoside-diphosphate reductase subunit beta (EC 1.17.4.1)	RN93_10990	Fusobacterium nucleatum subsp. polymorphum	GO:0004748; GO:0006260; GO:0009263; GO:0046872	metal ion binding [GO:0046872]; ribonucleoside-diphosphate reductase activity, thioredoxin disulfide as acceptor [GO:0004748]		deoxyribonucleotide biosynthetic process [GO:0009263]; DNA replication [GO:0006260]
A0A0D6FDP3_FUSNP	A0A0D6FDP3	unreviewed	ABC transporter	RN93_10825	Fusobacterium nucleatum subsp. polymorphum	GO:0005524; GO:0016887	ATPase activity [GO:0016887]; ATP binding [GO:0005524]
A0A0D6FE93_FUSNP	A0A0D6FE93	unreviewed	HPr family phosphocarrier protein (PTS sugar transporter)	CA836_06425 CBG50_11995 CBG52_04690 CBG56_11285 CBG59_02425 CBG61_07660 RN93_10665 RN96_11100	Fusobacterium nucleatum subsp. polymorphum	GO:0005737; GO:0009401		cytoplasm [GO:0005737]	phosphoenolpyruvate-dependent sugar phosphotransferase system [GO:0009401]
A0A0D6FGZ6_FUSNP	A0A0D6FGZ6	unreviewed	30S ribosomal protein S18	rpsR CA836_07015 CA839_07585 CA840_00845 CBG50_00015 CBG52_04030 CBG54_08200 CBG56_04845 CBG59_01760 CBG61_10060 RN93_10075 RN96_09435	Fusobacterium nucleatum subsp. polymorphum	GO:0003735; GO:0005840; GO:0006412; GO:0019843	rRNA binding [GO:0019843]; structural constituent of ribosome [GO:0003735]	ribosome [GO:0005840]	translation [GO:0006412]
A0A0D6FH34_FUSNP	A0A0D6FH34	unreviewed	30S ribosomal protein S10	rpsJ CA836_07040 CA839_07545 CA840_00815 CBG50_00070 CBG52_03980 CBG54_08165 CBG56_04785 CBG59_01730 RN93_10055	Fusobacterium nucleatum subsp. polymorphum	GO:0000049; GO:0003735; GO:0005840; GO:0006412	structural constituent of ribosome [GO:0003735]; tRNA binding [GO:0000049]	ribosome [GO:0005840]	translation [GO:0006412]
A0A0D6FH99_FUSNP	A0A0D6FH99	unreviewed	30S ribosomal protein S19	rpsS CA836_07065 CA839_07520 CA840_00790 CBG50_00095 CBG52_03955 CBG54_08140 CBG56_04760 CBG59_01705 CBG61_10110 RN93_10030 RN96_13290	Fusobacterium nucleatum subsp. polymorphum	GO:0003735; GO:0006412; GO:0015935; GO:0019843	rRNA binding [GO:0019843]; structural constituent of ribosome [GO:0003735]	small ribosomal subunit [GO:0015935]	translation [GO:0006412]
A0A0D6FHA9_FUSNP	A0A0D6FHA9	unreviewed	50S ribosomal protein L16	rplP CA836_07080 CA839_07505 CA840_00775 CBG50_00110 CBG52_03940 CBG54_08125 CBG56_04745 CBG59_01690 RN93_10015	Fusobacterium nucleatum subsp. polymorphum	GO:0000049; GO:0003735; GO:0005840; GO:0006412; GO:0019843	rRNA binding [GO:0019843]; structural constituent of ribosome [GO:0003735]; tRNA binding [GO:0000049]	ribosome [GO:0005840]	translation [GO:0006412]
A0A0D6FHG6_FUSNP	A0A0D6FHG6	unreviewed	50S ribosomal protein L24	rplX CA836_07100 CA840_00755 CBG50_00130 CBG52_03920 CBG56_04725 CBG59_01670 RN93_09995	Fusobacterium nucleatum subsp. polymorphum	GO:0003735; GO:0005840; GO:0006412; GO:0019843	rRNA binding [GO:0019843]; structural constituent of ribosome [GO:0003735]	ribosome [GO:0005840]	translation [GO:0006412]
A0A0D6FHK6_FUSNP	A0A0D6FHK6	unreviewed	50S ribosomal protein L29	rpmC CA836_07085 CA839_07500 CA840_00770 CBG50_00115 CBG52_03935 CBG54_08120 CBG56_04740 CBG59_01685 CBG61_10130 RN93_10010 RN96_13270	Fusobacterium nucleatum subsp. polymorphum	GO:0003735; GO:0005840; GO:0006412	structural constituent of ribosome [GO:0003735]	ribosome [GO:0005840]	translation [GO:0006412]
A0A0D6FHS0_FUSNP	A0A0D6FHS0	unreviewed	30S ribosomal protein S3	rpsC CA839_07510 CBG52_03945 CBG54_08130 CBG56_04750 CBG59_01695 RN93_10020 RN96_13280	Fusobacterium nucleatum subsp. polymorphum	GO:0003729; GO:0003735; GO:0005840; GO:0006412; GO:0019843	mRNA binding [GO:0003729]; rRNA binding [GO:0019843]; structural constituent of ribosome [GO:0003735]	ribosome [GO:0005840]	translation [GO:0006412]
A0A0D6FI85_FUSNP	A0A0D6FI85	unreviewed	50S ribosomal protein L22	rplV CA836_07070 CA839_07515 CA840_00785 CBG50_00100 CBG52_03950 CBG54_08135 CBG56_04755 CBG59_01700 RN93_10025 RN96_13285	Fusobacterium nucleatum subsp. polymorphum	GO:0003735; GO:0006412; GO:0015934; GO:0019843	rRNA binding [GO:0019843]; structural constituent of ribosome [GO:0003735]	large ribosomal subunit [GO:0015934]	translation [GO:0006412]
A0A0D6FIH4_FUSNP	A0A0D6FIH4	unreviewed	50S ribosomal protein L14	rplN CA836_07095 CA839_07490 CA840_00760 CBG50_00125 CBG52_03925 CBG54_08110 CBG56_04730 CBG59_01675 CBG61_10140 RN93_10000	Fusobacterium nucleatum subsp. polymorphum	GO:0003735; GO:0006412; GO:0015934; GO:0019843	rRNA binding [GO:0019843]; structural constituent of ribosome [GO:0003735]	large ribosomal subunit [GO:0015934]	translation [GO:0006412]
A0A0D6FIQ2_FUSNP	A0A0D6FIQ2	unreviewed	50S ribosomal protein L30	rpmD CA836_07135 CA839_07450 CA840_00720 CBG52_03885 CBG54_08070 CBG56_04690 CBG59_01635 CBG61_10180 RN93_09960 RN96_13220	Fusobacterium nucleatum subsp. polymorphum	GO:0003735; GO:0006412; GO:0015934	structural constituent of ribosome [GO:0003735]	large ribosomal subunit [GO:0015934]	translation [GO:0006412]
A0A0D6FLB0_FUSNP	A0A0D6FLB0	unreviewed	Acyl carrier protein (ACP)	acpP CA836_07940 CA839_06595 CA840_12725 CBG50_00985 CBG52_03130 CBG54_07225 CBG56_06315 CBG59_06325 CBG61_11030 RN93_01660 RN96_08375	Fusobacterium nucleatum subsp. polymorphum	GO:0000036; GO:0005737; GO:0031177	acyl carrier activity [GO:0000036]; phosphopantetheine binding [GO:0031177]	cytoplasm [GO:0005737]
A0A0D6FM56_FUSNP	A0A0D6FM56	unreviewed	Phosphate acyltransferase (EC 2.3.1.274) (Acyl-ACP phosphotransacylase) (Acyl-[acyl-carrier-protein]--phosphate acyltransferase) (Phosphate-acyl-ACP acyltransferase)	plsX RN93_01645	Fusobacterium nucleatum subsp. polymorphum	GO:0005737; GO:0006633; GO:0008654; GO:0043811	phosphate:acyl-[acyl carrier protein] acyltransferase activity [GO:0043811]	cytoplasm [GO:0005737]	fatty acid biosynthetic process [GO:0006633]; phospholipid biosynthetic process [GO:0008654]
A0A0D6FRK6_FUSNP	A0A0D6FRK6	unreviewed	30S ribosomal protein S9	rpsI CA839_05500 CA840_11690 CBG50_02325 CBG52_01860 CBG54_11910 CBG56_02160 CBG59_12590 CBG61_12120 RN93_02705	Fusobacterium nucleatum subsp. polymorphum	GO:0003735; GO:0005840; GO:0006412	structural constituent of ribosome [GO:0003735]	ribosome [GO:0005840]	translation [GO:0006412]
A0A0D6FUU3_FUSNP	A0A0D6FUU3	unreviewed	Translation initiation factor IF-1	infA CA836_01630 CA839_04655 CA840_11105 CBG50_02920 CBG52_01150 CBG54_02885 CBG56_01540 CBG59_11865 CBG61_00510 RN93_03525 RN96_05780	Fusobacterium nucleatum subsp. polymorphum	GO:0003743; GO:0005737; GO:0019843; GO:0043022	ribosome binding [GO:0043022]; rRNA binding [GO:0019843]; translation initiation factor activity [GO:0003743]	cytoplasm [GO:0005737]
A0A0D6FVE3_FUSNP	A0A0D6FVE3	unreviewed	DNA-directed RNA polymerase subunit alpha (RNAP subunit alpha) (EC 2.7.7.6) (RNA polymerase subunit alpha) (Transcriptase subunit alpha)	rpoA RN93_03550	Fusobacterium nucleatum subsp. polymorphum	GO:0003677; GO:0003899; GO:0006351; GO:0046983	DNA binding [GO:0003677]; DNA-directed 5'-3' RNA polymerase activity [GO:0003899]; protein dimerization activity [GO:0046983]		transcription, DNA-templated [GO:0006351]
A0A0D6G0E7_FUSNP	A0A0D6G0E7	unreviewed	50S ribosomal protein L21	rplU CA836_10795 CA839_03740 CBG50_03770 CBG52_10035 CBG54_06920 CBG56_00600 CBG61_01420 RN93_04445 RN96_02110	Fusobacterium nucleatum subsp. polymorphum	GO:0003735; GO:0005840; GO:0006412; GO:0019843	rRNA binding [GO:0019843]; structural constituent of ribosome [GO:0003735]	ribosome [GO:0005840]	translation [GO:0006412]
A0A0D6G0X5_FUSNP	A0A0D6G0X5	unreviewed	LemA family protein (LemA protein)	CA836_10755 CA839_03780 CBG54_06960 CBG61_01375 RN93_04405	Fusobacterium nucleatum subsp. polymorphum
A0A0D6G108_FUSNP	A0A0D6G108	unreviewed	50S ribosomal protein L27	rpmA CA839_03750 CBG50_03760 CBG52_10045 CBG54_06930 CBG61_01410 RN93_04435	Fusobacterium nucleatum subsp. polymorphum	GO:0003735; GO:0005840; GO:0006412	structural constituent of ribosome [GO:0003735]	ribosome [GO:0005840]	translation [GO:0006412]
A0A0D6G4U6_FUSNP	A0A0D6G4U6	unreviewed	Guanine permease (NCS2 family permease)	CA840_09675 CBG52_08020 CBG54_06385 CBG56_00110 CBG59_08865 CBG61_01930 RN93_04965	Fusobacterium nucleatum subsp. polymorphum	GO:0015205; GO:0016021	nucleobase transmembrane transporter activity [GO:0015205]	integral component of membrane [GO:0016021]
A0A0D6G8L2_FUSNP	A0A0D6G8L2	unreviewed	GTP pyrophosphokinase	CA836_11920 CA839_02630 CA840_08820 CBG50_04925 CBG52_08655 CBG54_04945 CBG56_09685 CBG59_09465 CBG61_02510 RN93_05515	Fusobacterium nucleatum subsp. polymorphum	GO:0015969; GO:0016301	kinase activity [GO:0016301]		guanosine tetraphosphate metabolic process [GO:0015969]
A0A0D6GAF0_FUSNP	A0A0D6GAF0	unreviewed	ABC transporter ATP-binding protein (Macrolide ABC transporter ATP-binding protein)	CA836_12405 CA840_08270 CBG52_09395 CBG56_03330 CBG59_09960 CBG61_02975 RN93_06025 RN96_03440	Fusobacterium nucleatum subsp. polymorphum	GO:0005524; GO:0016887	ATPase activity [GO:0016887]; ATP binding [GO:0005524]
A0A0D6GBF3_FUSNP	A0A0D6GBF3	unreviewed	Uncharacterized protein	CBG52_07900 RN93_06215	Fusobacterium nucleatum subsp. polymorphum
A0A0D6GC27_FUSNP	A0A0D6GC27	unreviewed	DNA-binding protein (HU family DNA-binding protein)	CA836_12455 CA839_02080 CA840_08205 CBG50_05475 CBG54_04340 CBG56_03380 CBG59_10010 CBG61_03025 RN93_06075	Fusobacterium nucleatum subsp. polymorphum	GO:0003677	DNA binding [GO:0003677]
A0A0D6GG79_FUSNP	A0A0D6GG79	unreviewed	Elongation factor P (EF-P)	efp CA836_10710 CA839_01545 CA840_07720 CBG50_05975 CBG52_07520 CBG54_07005 CBG56_03915 CBG59_07915 CBG61_03565 RN93_06575	Fusobacterium nucleatum subsp. polymorphum	GO:0003746; GO:0005737	translation elongation factor activity [GO:0003746]	cytoplasm [GO:0005737]
A0A0D6GP94_FUSNP	A0A0D6GP94	unreviewed	Cold-shock protein	RN93_07635	Fusobacterium nucleatum subsp. polymorphum	GO:0003676; GO:0005737	nucleic acid binding [GO:0003676]	cytoplasm [GO:0005737]
A0A0D6GSD9_FUSNP	A0A0D6GSD9	unreviewed	50S ribosomal protein L19	rplS CA836_02380 CA839_12120 CA840_05735 CBG50_07845 CBG52_12945 CBG54_01890 CBG56_08580 CBG59_00730 CBG61_05350 RN93_08130 RN96_00860	Fusobacterium nucleatum subsp. polymorphum	GO:0003735; GO:0005840; GO:0006412	structural constituent of ribosome [GO:0003735]	ribosome [GO:0005840]	translation [GO:0006412]
A0A0D6GSV6_FUSNP	A0A0D6GSV6	unreviewed	UPF0265 protein CA836_02485	CA836_02485 CA839_11985 CBG50_07950 CBG52_00155 CBG54_01810 CBG56_08490 CBG59_00820 CBG61_05490 RN93_08220	Fusobacterium nucleatum subsp. polymorphum
A0A0D6GT82_FUSNP	A0A0D6GT82	unreviewed	50S ribosomal protein L32	rpmF CA836_02670 CA839_11725 CA840_05445 CBG50_08135 CBG52_00345 CBG54_01560 CBG56_08325 CBG59_01075 CBG61_05760 RN93_08405	Fusobacterium nucleatum subsp. polymorphum	GO:0003735; GO:0006412; GO:0015934	structural constituent of ribosome [GO:0003735]	large ribosomal subunit [GO:0015934]	translation [GO:0006412]
A0A0D6GUJ3_FUSNP	A0A0D6GUJ3	unreviewed	Citrate (pro-3S)-lyase subunit beta (EC 4.1.3.34) (EC 4.1.3.6) (Citrate lyase subunit beta) (Citryl-CoA lyase subunit)	citE CA836_02760 CA839_11650 CA840_05370 CBG52_00430 CBG56_08250 CBG59_01170 CBG61_05840 RN93_08485	Fusobacterium nucleatum subsp. polymorphum	GO:0006084; GO:0008816; GO:0009346; GO:0046872	citryl-CoA lyase activity [GO:0008816]; metal ion binding [GO:0046872]	citrate lyase complex [GO:0009346]	acetyl-CoA metabolic process [GO:0006084]
A0A0D6GVT3_FUSNP	A0A0D6GVT3	unreviewed	Citrate lyase acyl carrier protein (Citrate lyase gamma chain)	citD CA836_02755 CA839_11655 CBG54_01470 CBG59_01165 CBG61_05835 RN93_08480 RN96_06585	Fusobacterium nucleatum subsp. polymorphum	GO:0005737; GO:0016829	lyase activity [GO:0016829]	cytoplasm [GO:0005737]
A0A0D6GW93_FUSNP	A0A0D6GW93	unreviewed	50S ribosomal protein L28	rpmB CA836_03065 CA839_11360 CA840_04985 CBG50_08570 CBG52_12150 CBG54_01170 CBG56_07010 CBG59_01475 CBG61_06135 RN93_08825 RN96_01145	Fusobacterium nucleatum subsp. polymorphum	GO:0003735; GO:0005840; GO:0006412	structural constituent of ribosome [GO:0003735]	ribosome [GO:0005840]	translation [GO:0006412]
A0A0D6GWP3_FUSNP	A0A0D6GWP3	unreviewed	Glutaminase (EC 3.5.1.2)	glsA CA836_02935 CA839_11475 CBG50_08375 CBG52_12015 CBG56_07175 CBG61_06015 RN93_08660	Fusobacterium nucleatum subsp. polymorphum	GO:0004359; GO:0006541	glutaminase activity [GO:0004359]		glutamine metabolic process [GO:0006541]
A0A0D6H0G1_FUSNP	A0A0D6H0G1	unreviewed	30S ribosomal protein S12	rpsL CA836_03630 CA839_10780 CA840_04405 CBG50_09475 CBG52_10665 CBG54_11755 CBG56_11430 CBG59_05085 CBG61_06650 RN93_00230 RN96_13670	Fusobacterium nucleatum subsp. polymorphum	GO:0000049; GO:0003735; GO:0006412; GO:0015935; GO:0019843	rRNA binding [GO:0019843]; structural constituent of ribosome [GO:0003735]; tRNA binding [GO:0000049]	small ribosomal subunit [GO:0015935]	translation [GO:0006412]
A0A0D6H0T2_FUSNP	A0A0D6H0T2	unreviewed	Rod shape-determining protein (Rod-share determining protein MreBH)	CBG50_09580 CBG56_11975 CBG56_12155 CBG61_06755 RN93_00330	Fusobacterium nucleatum subsp. polymorphum
A0A0E2ELM2_STRMG	A0A0E2ELM2	unreviewed	Putative ABC transporter, ATP-binding protein	SMU82_09477	Streptococcus mutans SM6	GO:0005524; GO:0016887	ATPase activity [GO:0016887]; ATP binding [GO:0005524]
A0A0E2ELN6_STRMG	A0A0E2ELN6	unreviewed	DEAD-box ATP-dependent RNA helicase CshA (EC 3.6.4.13)	cshA SMU82_09402	Streptococcus mutans SM6	GO:0003723; GO:0003724; GO:0005524; GO:0005737; GO:0006401; GO:0010501	ATP binding [GO:0005524]; RNA binding [GO:0003723]; RNA helicase activity [GO:0003724]	cytoplasm [GO:0005737]	RNA catabolic process [GO:0006401]; RNA secondary structure unwinding [GO:0010501]
A0A0E2ELP3_STRMG	A0A0E2ELP3	unreviewed	Phosphopentomutase (EC 5.4.2.7) (Phosphodeoxyribomutase)	deoB SMU82_09127	Streptococcus mutans SM6	GO:0000287; GO:0005737; GO:0006015; GO:0008973; GO:0009264; GO:0030145; GO:0043094	magnesium ion binding [GO:0000287]; manganese ion binding [GO:0030145]; phosphopentomutase activity [GO:0008973]	cytoplasm [GO:0005737]	5-phosphoribose 1-diphosphate biosynthetic process [GO:0006015]; cellular metabolic compound salvage [GO:0043094]; deoxyribonucleotide catabolic process [GO:0009264]
A0A0E2ELQ3_STRMG	A0A0E2ELQ3	unreviewed	Orotate phosphoribosyltransferase (OPRT) (OPRTase) (EC 2.4.2.10)	pyrE SMU82_09177	Streptococcus mutans SM6	GO:0000287; GO:0004588; GO:0009116; GO:0044205	magnesium ion binding [GO:0000287]; orotate phosphoribosyltransferase activity [GO:0004588]		'de novo' UMP biosynthetic process [GO:0044205]; nucleoside metabolic process [GO:0009116]
A0A0E2ELQ6_STRMG	A0A0E2ELQ6	unreviewed	Putative ABC transporter ATP-binding protein	SMU82_09327	Streptococcus mutans SM6	GO:0005524; GO:0016021; GO:0016887; GO:0042626	ATPase activity [GO:0016887]; ATPase-coupled transmembrane transporter activity [GO:0042626]; ATP binding [GO:0005524]	integral component of membrane [GO:0016021]
A0A0E2ELQ9_STRMG	A0A0E2ELQ9	unreviewed	Hypoxanthine phosphoribosyltransferase (EC 2.4.2.8)	SMU82_09205	Streptococcus mutans SM6	GO:0000166; GO:0004422; GO:0005737; GO:0006166; GO:0032264; GO:0046872; GO:0052657	guanine phosphoribosyltransferase activity [GO:0052657]; hypoxanthine phosphoribosyltransferase activity [GO:0004422]; metal ion binding [GO:0046872]; nucleotide binding [GO:0000166]	cytoplasm [GO:0005737]	IMP salvage [GO:0032264]; purine ribonucleoside salvage [GO:0006166]
A0A0E2ELR9_STRMG	A0A0E2ELR9	unreviewed	Protein translocase subunit SecA	secA SMU82_09012	Streptococcus mutans SM6	GO:0005524; GO:0005737; GO:0005886; GO:0006605; GO:0017038; GO:0046872; GO:0065002	ATP binding [GO:0005524]; metal ion binding [GO:0046872]	cytoplasm [GO:0005737]; plasma membrane [GO:0005886]	intracellular protein transmembrane transport [GO:0065002]; protein import [GO:0017038]; protein targeting [GO:0006605]
A0A0E2ELT9_STRMG	A0A0E2ELT9	unreviewed	Dipeptidase PepV	SMU82_09092	Streptococcus mutans SM6	GO:0008237; GO:0008270; GO:0016805	dipeptidase activity [GO:0016805]; metallopeptidase activity [GO:0008237]; zinc ion binding [GO:0008270]
A0A0E2ELX2_STRMG	A0A0E2ELX2	unreviewed	Flavodoxin	SMU82_08535	Streptococcus mutans SM6	GO:0009055; GO:0010181	electron transfer activity [GO:0009055]; FMN binding [GO:0010181]
A0A0E2ELY5_STRMG	A0A0E2ELY5	unreviewed	Septation ring formation regulator EzrA	ezrA SMU82_08610	Streptococcus mutans SM6	GO:0000917; GO:0000921; GO:0005886; GO:0005940; GO:0016021		integral component of membrane [GO:0016021]; plasma membrane [GO:0005886]; septin ring [GO:0005940]	division septum assembly [GO:0000917]; septin ring assembly [GO:0000921]
A0A0E2EM12_STRMG	A0A0E2EM12	unreviewed	Putative glycerol uptake facilitator protein	SMU82_08792	Streptococcus mutans SM6	GO:0015267; GO:0016021	channel activity [GO:0015267]	integral component of membrane [GO:0016021]
A0A0E2EM22_STRMG	A0A0E2EM22	unreviewed	2-oxoglutarate reductase (EC 1.1.1.399) (EC 1.1.1.95) (D-3-phosphoglycerate dehydrogenase)	SMU82_08390	Streptococcus mutans SM6	GO:0016616; GO:0051287	NAD binding [GO:0051287]; oxidoreductase activity, acting on the CH-OH group of donors, NAD or NADP as acceptor [GO:0016616]
A0A0E2EM87_STRMG	A0A0E2EM87	unreviewed	Putative maltose/maltodextrin ABC transporter, sugar-binding protein MalX	SMU82_09372	Streptococcus mutans SM6
A0A0E2EM91_STRMG	A0A0E2EM91	unreviewed	Putative pyruvate dehydrogenase E1 component beta subunit	SMU82_08225	Streptococcus mutans SM6	GO:0003824	catalytic activity [GO:0003824]
A0A0E2EMA6_STRMG	A0A0E2EMA6	unreviewed	Thiol peroxidase (Tpx) (EC 1.11.1.24) (Peroxiredoxin tpx) (Prx) (Thioredoxin peroxidase) (Thioredoxin-dependent peroxiredoxin)	tpx SMU82_09332	Streptococcus mutans SM6	GO:0008379	thioredoxin peroxidase activity [GO:0008379]
A0A0E2EMC2_STRMG	A0A0E2EMC2	unreviewed	Uncharacterized protein	SMU82_07876	Streptococcus mutans SM6
A0A0E2EMD9_STRMG	A0A0E2EMD9	unreviewed	Ribose-5-phosphate isomerase A (EC 5.3.1.6) (Phosphoriboisomerase A) (PRI)	rpiA SMU82_09122	Streptococcus mutans SM6	GO:0004751; GO:0009052	ribose-5-phosphate isomerase activity [GO:0004751]		pentose-phosphate shunt, non-oxidative branch [GO:0009052]
A0A0E2EME0_STRMG	A0A0E2EME0	unreviewed	Chaperone protein DnaJ	dnaJ SMU82_07976	Streptococcus mutans SM6	GO:0005524; GO:0005737; GO:0006260; GO:0006457; GO:0008270; GO:0009408; GO:0031072; GO:0051082	ATP binding [GO:0005524]; heat shock protein binding [GO:0031072]; unfolded protein binding [GO:0051082]; zinc ion binding [GO:0008270]	cytoplasm [GO:0005737]	DNA replication [GO:0006260]; protein folding [GO:0006457]; response to heat [GO:0009408]
A0A0E2EMK7_STRMG	A0A0E2EMK7	unreviewed	Putative sorbose PTS system, IIB component	SMU82_08051	Streptococcus mutans SM6	GO:0005737; GO:0008982; GO:0009401	protein-N(PI)-phosphohistidine-sugar phosphotransferase activity [GO:0008982]	cytoplasm [GO:0005737]	phosphoenolpyruvate-dependent sugar phosphotransferase system [GO:0009401]
A0A0E2EML8_STRMG	A0A0E2EML8	unreviewed	Cupin_2 domain-containing protein	SMU82_08505	Streptococcus mutans SM6
A0A0E2EMM0_STRMG	A0A0E2EMM0	unreviewed	Translation initiation factor IF-3	infC SMU82_07556	Streptococcus mutans SM6	GO:0003743; GO:0005737	translation initiation factor activity [GO:0003743]	cytoplasm [GO:0005737]
A0A0E2EMR2_STRMG	A0A0E2EMR2	unreviewed	50S ribosomal protein L20	rplT SMU82_07546	Streptococcus mutans SM6	GO:0000027; GO:0003735; GO:0005840; GO:0006412; GO:0019843	rRNA binding [GO:0019843]; structural constituent of ribosome [GO:0003735]	ribosome [GO:0005840]	ribosomal large subunit assembly [GO:0000027]; translation [GO:0006412]
A0A0E2EMR9_STRMG	A0A0E2EMR9	unreviewed	Tagatose-6-phosphate kinase (EC 2.7.1.144)	SMU82_07234	Streptococcus mutans SM6	GO:0005524; GO:0005988; GO:0008662; GO:0009024; GO:2001059	1-phosphofructokinase activity [GO:0008662]; ATP binding [GO:0005524]; tagatose-6-phosphate kinase activity [GO:0009024]		D-tagatose 6-phosphate catabolic process [GO:2001059]; lactose metabolic process [GO:0005988]
A0A0E2EMX5_STRMG	A0A0E2EMX5	unreviewed	Glucose-6-phosphate isomerase (GPI) (EC 5.3.1.9) (Phosphoglucose isomerase) (PGI) (Phosphohexose isomerase) (PHI)	pgi SMU82_07094	Streptococcus mutans SM6	GO:0004347; GO:0005737; GO:0006094; GO:0006096	glucose-6-phosphate isomerase activity [GO:0004347]	cytoplasm [GO:0005737]	gluconeogenesis [GO:0006094]; glycolytic process [GO:0006096]
A0A0E2EN47_STRMG	A0A0E2EN47	unreviewed	30S ribosomal protein S6	rpsF SMU82_06614	Streptococcus mutans SM6	GO:0003735; GO:0005840; GO:0006412; GO:0019843	rRNA binding [GO:0019843]; structural constituent of ribosome [GO:0003735]	ribosome [GO:0005840]	translation [GO:0006412]
A0A0E2EN51_STRMG	A0A0E2EN51	unreviewed	Thioredoxin	SMU82_06639	Streptococcus mutans SM6	GO:0006662; GO:0015035; GO:0045454	protein disulfide oxidoreductase activity [GO:0015035]		cell redox homeostasis [GO:0045454]; glycerol ether metabolic process [GO:0006662]
A0A0E2EN53_STRMG	A0A0E2EN53	unreviewed	Chaperone protein DnaK (HSP70) (Heat shock 70 kDa protein) (Heat shock protein 70)	dnaK SMU82_07971	Streptococcus mutans SM6	GO:0005524; GO:0006457; GO:0051082	ATP binding [GO:0005524]; unfolded protein binding [GO:0051082]		protein folding [GO:0006457]
A0A0E2EN81_STRMG	A0A0E2EN81	unreviewed	Putative ABC transporter, glutamine binding protein	SMU82_06124	Streptococcus mutans SM6
A0A0E2EN91_STRMG	A0A0E2EN91	unreviewed	ATP synthase subunit alpha (EC 7.1.2.2) (ATP synthase F1 sector subunit alpha) (F-ATPase subunit alpha)	atpA SMU82_06174	Streptococcus mutans SM6	GO:0005524; GO:0005886; GO:0015986; GO:0016787; GO:0045261; GO:0046933	ATP binding [GO:0005524]; hydrolase activity [GO:0016787]; proton-transporting ATP synthase activity, rotational mechanism [GO:0046933]	plasma membrane [GO:0005886]; proton-transporting ATP synthase complex, catalytic core F(1) [GO:0045261]	ATP synthesis coupled proton transport [GO:0015986]
A0A0E2ENB3_STRMG	A0A0E2ENB3	unreviewed	Triosephosphate isomerase (TIM) (TPI) (EC 5.3.1.1) (Triose-phosphate isomerase)	tpiA SMU82_07451	Streptococcus mutans SM6	GO:0004807; GO:0005737; GO:0006094; GO:0006096	triose-phosphate isomerase activity [GO:0004807]	cytoplasm [GO:0005737]	gluconeogenesis [GO:0006094]; glycolytic process [GO:0006096]
A0A0E2ENC8_STRMG	A0A0E2ENC8	unreviewed	50S ribosomal protein L27	rpmA SMU82_06589	Streptococcus mutans SM6	GO:0003735; GO:0005840; GO:0006412	structural constituent of ribosome [GO:0003735]	ribosome [GO:0005840]	translation [GO:0006412]
A0A0E2END4_STRMG	A0A0E2END4	unreviewed	Phosphotransacetylase	eutD SMU82_09467	Streptococcus mutans SM6	GO:0016407	acetyltransferase activity [GO:0016407]
A0A0E2END8_STRMG	A0A0E2END8	unreviewed	Putative response regulator	SMU82_06114	Streptococcus mutans SM6	GO:0000160; GO:0003677; GO:0006355	DNA binding [GO:0003677]		phosphorelay signal transduction system [GO:0000160]; regulation of transcription, DNA-templated [GO:0006355]
A0A0E2ENE5_STRMG	A0A0E2ENE5	unreviewed	Phosphoenolpyruvate-protein phosphotransferase (EC 2.7.3.9) (Phosphotransferase system, enzyme I)	SMU82_07626	Streptococcus mutans SM6	GO:0005737; GO:0008965; GO:0009401; GO:0016301; GO:0046872	kinase activity [GO:0016301]; metal ion binding [GO:0046872]; phosphoenolpyruvate-protein phosphotransferase activity [GO:0008965]	cytoplasm [GO:0005737]	phosphoenolpyruvate-dependent sugar phosphotransferase system [GO:0009401]
A0A0E2ENE8_STRMG	A0A0E2ENE8	unreviewed	ATP synthase subunit beta (EC 7.1.2.2) (ATP synthase F1 sector subunit beta) (F-ATPase subunit beta)	atpD SMU82_06164	Streptococcus mutans SM6	GO:0005524; GO:0005886; GO:0015986; GO:0016787; GO:0045261; GO:0046933	ATP binding [GO:0005524]; hydrolase activity [GO:0016787]; proton-transporting ATP synthase activity, rotational mechanism [GO:0046933]	plasma membrane [GO:0005886]; proton-transporting ATP synthase complex, catalytic core F(1) [GO:0045261]	ATP synthesis coupled proton transport [GO:0015986]
A0A0E2ENG0_STRMG	A0A0E2ENG0	unreviewed	Glucose-1-phosphate adenylyltransferase (EC 2.7.7.27) (ADP-glucose pyrophosphorylase) (ADPGlc PPase) (ADP-glucose synthase)	glgC SMU82_06214	Streptococcus mutans SM6	GO:0005524; GO:0005978; GO:0008878	ATP binding [GO:0005524]; glucose-1-phosphate adenylyltransferase activity [GO:0008878]		glycogen biosynthetic process [GO:0005978]
A0A0E2ENG4_STRMG	A0A0E2ENG4	unreviewed	Putative peptidoglycan hydrolase	SMU82_07344	Streptococcus mutans SM6	GO:0016787	hydrolase activity [GO:0016787]
A0A0E2ENI8_STRMG	A0A0E2ENI8	unreviewed	Carbamoyl-phosphate synthase small chain (EC 6.3.5.5) (Carbamoyl-phosphate synthetase glutamine chain)	carA SMU82_07179	Streptococcus mutans SM6	GO:0004088; GO:0005524; GO:0006207; GO:0006526; GO:0006541; GO:0044205	ATP binding [GO:0005524]; carbamoyl-phosphate synthase (glutamine-hydrolyzing) activity [GO:0004088]		'de novo' pyrimidine nucleobase biosynthetic process [GO:0006207]; 'de novo' UMP biosynthetic process [GO:0044205]; arginine biosynthetic process [GO:0006526]; glutamine metabolic process [GO:0006541]
A0A0E2ENJ2_STRMG	A0A0E2ENJ2	unreviewed	30S ribosomal protein S16	rpsP SMU82_07204	Streptococcus mutans SM6	GO:0003735; GO:0005840; GO:0006412	structural constituent of ribosome [GO:0003735]	ribosome [GO:0005840]	translation [GO:0006412]
A0A0E2ENJ3_STRMG	A0A0E2ENJ3	unreviewed	Ribosome-binding ATPase YchF	ychF SMU82_09245	Streptococcus mutans SM6	GO:0005524; GO:0005525; GO:0016887; GO:0043022; GO:0043023	ATPase activity [GO:0016887]; ATP binding [GO:0005524]; GTP binding [GO:0005525]; ribosomal large subunit binding [GO:0043023]; ribosome binding [GO:0043022]
A0A0E2ENK7_STRMG	A0A0E2ENK7	unreviewed	Enolase (EC 4.2.1.11) (2-phospho-D-glycerate hydro-lyase) (2-phosphoglycerate dehydratase)	eno SMU82_09057	Streptococcus mutans SM6	GO:0000015; GO:0000287; GO:0004634; GO:0005576; GO:0006096; GO:0009986	magnesium ion binding [GO:0000287]; phosphopyruvate hydratase activity [GO:0004634]	cell surface [GO:0009986]; extracellular region [GO:0005576]; phosphopyruvate hydratase complex [GO:0000015]	glycolytic process [GO:0006096]
A0A0E2ENM0_STRMG	A0A0E2ENM0	unreviewed	60 kDa chaperonin (GroEL protein) (Protein Cpn60)	groEL groL SMU82_05969	Streptococcus mutans SM6	GO:0005524; GO:0005737; GO:0042026; GO:0051082	ATP binding [GO:0005524]; unfolded protein binding [GO:0051082]	cytoplasm [GO:0005737]	protein refolding [GO:0042026]
A0A0E2ENN8_STRMG	A0A0E2ENN8	unreviewed	Putative Hit-like protein	SMU82_05747	Streptococcus mutans SM6	GO:0003824	catalytic activity [GO:0003824]
A0A0E2ENQ8_STRMG	A0A0E2ENQ8	unreviewed	50S ribosomal protein L1	rplA SMU82_06844	Streptococcus mutans SM6	GO:0000049; GO:0003735; GO:0006412; GO:0006417; GO:0015934; GO:0019843	rRNA binding [GO:0019843]; structural constituent of ribosome [GO:0003735]; tRNA binding [GO:0000049]	large ribosomal subunit [GO:0015934]	regulation of translation [GO:0006417]; translation [GO:0006412]
A0A0E2ENR1_STRMG	A0A0E2ENR1	unreviewed	Cell division ATP-binding protein FtsE	ftsE SMU82_05517	Streptococcus mutans SM6	GO:0005524; GO:0005886; GO:0007049; GO:0016887; GO:0051301	ATPase activity [GO:0016887]; ATP binding [GO:0005524]	plasma membrane [GO:0005886]	cell cycle [GO:0007049]; cell division [GO:0051301]
A0A0E2ENS8_STRMG	A0A0E2ENS8	unreviewed	Superoxide dismutase (EC 1.15.1.1)	SMU82_05172	Streptococcus mutans SM6	GO:0004784; GO:0046872	metal ion binding [GO:0046872]; superoxide dismutase activity [GO:0004784]
A0A0E2ENU2_STRMG	A0A0E2ENU2	unreviewed	50S ribosomal protein L31 type B	rpmE2 SMU82_08515	Streptococcus mutans SM6	GO:0003735; GO:0005840; GO:0006412	structural constituent of ribosome [GO:0003735]	ribosome [GO:0005840]	translation [GO:0006412]
A0A0E2ENV2_STRMG	A0A0E2ENV2	unreviewed	50S ribosomal protein L19	rplS SMU82_08565	Streptococcus mutans SM6	GO:0003735; GO:0005840; GO:0006412	structural constituent of ribosome [GO:0003735]	ribosome [GO:0005840]	translation [GO:0006412]
A0A0E2ENW6_STRMG	A0A0E2ENW6	unreviewed	2-isopropylmalate synthase (EC 2.3.3.13) (Alpha-IPM synthase) (Alpha-isopropylmalate synthase)	leuA SMU82_05457	Streptococcus mutans SM6	GO:0003852; GO:0009098	2-isopropylmalate synthase activity [GO:0003852]		leucine biosynthetic process [GO:0009098]
A0A0E2ENX2_STRMG	A0A0E2ENX2	unreviewed	YrdC-like domain-containing protein	SMU82_05482	Streptococcus mutans SM6	GO:0003725	double-stranded RNA binding [GO:0003725]
A0A0E2ENZ0_STRMG	A0A0E2ENZ0	unreviewed	Uncharacterized protein	SMU82_08345	Streptococcus mutans SM6	GO:0016021		integral component of membrane [GO:0016021]
A0A0E2EP13_STRMG	A0A0E2EP13	unreviewed	Putative acetoin utilization protein	SMU82_08445	Streptococcus mutans SM6
A0A0E2EP16_STRMG	A0A0E2EP16	unreviewed	Branched-chain amino acid ABC transporter, amino acid-binding protein	SMU82_08470	Streptococcus mutans SM6	GO:0006865			amino acid transport [GO:0006865]
A0A0E2EP49_STRMG	A0A0E2EP49	unreviewed	Protein RecA (Recombinase A)	recA SMU82_04288	Streptococcus mutans SM6	GO:0003684; GO:0003697; GO:0005524; GO:0005737; GO:0006281; GO:0006310; GO:0008094; GO:0009432	ATP binding [GO:0005524]; damaged DNA binding [GO:0003684]; DNA-dependent ATPase activity [GO:0008094]; single-stranded DNA binding [GO:0003697]	cytoplasm [GO:0005737]	DNA recombination [GO:0006310]; DNA repair [GO:0006281]; SOS response [GO:0009432]
A0A0E2EP51_STRMG	A0A0E2EP51	unreviewed	UPF0297 protein SMU82_04313	SMU82_04313	Streptococcus mutans SM6
A0A0E2EP78_STRMG	A0A0E2EP78	unreviewed	50S ribosomal protein L10	rplJ SMU82_04952	Streptococcus mutans SM6	GO:0003735; GO:0006412; GO:0015934; GO:0042254; GO:0070180	large ribosomal subunit rRNA binding [GO:0070180]; structural constituent of ribosome [GO:0003735]	large ribosomal subunit [GO:0015934]	ribosome biogenesis [GO:0042254]; translation [GO:0006412]
A0A0E2EP87_STRMG	A0A0E2EP87	unreviewed	30S ribosomal protein S2	rpsB SMU82_04513	Streptococcus mutans SM6	GO:0003735; GO:0006412; GO:0015935	structural constituent of ribosome [GO:0003735]	small ribosomal subunit [GO:0015935]	translation [GO:0006412]
A0A0E2EPA2_STRMG	A0A0E2EPA2	unreviewed	Translation initiation factor IF-2	infB SMU82_05702	Streptococcus mutans SM6	GO:0003743; GO:0003924; GO:0005525; GO:0005737	GTPase activity [GO:0003924]; GTP binding [GO:0005525]; translation initiation factor activity [GO:0003743]	cytoplasm [GO:0005737]
A0A0E2EPC2_STRMG	A0A0E2EPC2	unreviewed	50S ribosomal protein L30	rpmD SMU82_04688	Streptococcus mutans SM6	GO:0003735; GO:0006412; GO:0015934	structural constituent of ribosome [GO:0003735]	large ribosomal subunit [GO:0015934]	translation [GO:0006412]
A0A0E2EPC6_STRMG	A0A0E2EPC6	unreviewed	50S ribosomal protein L36	rpmJ SMU82_04713	Streptococcus mutans SM6	GO:0003735; GO:0005840; GO:0006412	structural constituent of ribosome [GO:0003735]	ribosome [GO:0005840]	translation [GO:0006412]
A0A0E2EPD5_STRMG	A0A0E2EPD5	unreviewed	Trigger factor (TF) (EC 5.2.1.8) (PPIase)	tig SMU82_08016	Streptococcus mutans SM6	GO:0003755; GO:0005737; GO:0006457; GO:0007049; GO:0015031; GO:0051301	peptidyl-prolyl cis-trans isomerase activity [GO:0003755]	cytoplasm [GO:0005737]	cell cycle [GO:0007049]; cell division [GO:0051301]; protein folding [GO:0006457]; protein transport [GO:0015031]
A0A0E2EPH2_STRMG	A0A0E2EPH2	unreviewed	50S ribosomal protein L4	rplD SMU82_04603	Streptococcus mutans SM6	GO:0003735; GO:0005840; GO:0006412; GO:0019843	rRNA binding [GO:0019843]; structural constituent of ribosome [GO:0003735]	ribosome [GO:0005840]	translation [GO:0006412]
A0A0E2EPH6_STRMG	A0A0E2EPH6	unreviewed	30S ribosomal protein S3	rpsC SMU82_04628	Streptococcus mutans SM6	GO:0003729; GO:0003735; GO:0005840; GO:0006412; GO:0019843	mRNA binding [GO:0003729]; rRNA binding [GO:0019843]; structural constituent of ribosome [GO:0003735]	ribosome [GO:0005840]	translation [GO:0006412]
A0A0E2EPI3_STRMG	A0A0E2EPI3	unreviewed	Phosphoenolpyruvate carboxykinase (ATP) (EC 4.1.1.49)	SMU82_05437	Streptococcus mutans SM6	GO:0004612; GO:0005524; GO:0006094	ATP binding [GO:0005524]; phosphoenolpyruvate carboxykinase (ATP) activity [GO:0004612]		gluconeogenesis [GO:0006094]
A0A0E2EPI8_STRMG	A0A0E2EPI8	unreviewed	Adenylate kinase (AK) (EC 2.7.4.3) (ATP-AMP transphosphorylase) (ATP:AMP phosphotransferase) (Adenylate monophosphate kinase)	adk SMU82_04703	Streptococcus mutans SM6	GO:0004017; GO:0005524; GO:0005737; GO:0044209	adenylate kinase activity [GO:0004017]; ATP binding [GO:0005524]	cytoplasm [GO:0005737]	AMP salvage [GO:0044209]
A0A0E2EPI9_STRMG	A0A0E2EPI9	unreviewed	Elongation factor Tu (EF-Tu)	tuf SMU82_07486	Streptococcus mutans SM6	GO:0003746; GO:0003924; GO:0005525; GO:0005737	GTPase activity [GO:0003924]; GTP binding [GO:0005525]; translation elongation factor activity [GO:0003746]	cytoplasm [GO:0005737]
A0A0E2EPJ2_STRMG	A0A0E2EPJ2	unreviewed	DNA-directed RNA polymerase subunit alpha (RNAP subunit alpha) (EC 2.7.7.6) (RNA polymerase subunit alpha) (Transcriptase subunit alpha)	rpoA SMU82_04728	Streptococcus mutans SM6	GO:0003677; GO:0003899; GO:0006351; GO:0046983	DNA binding [GO:0003677]; DNA-directed 5'-3' RNA polymerase activity [GO:0003899]; protein dimerization activity [GO:0046983]		transcription, DNA-templated [GO:0006351]
A0A0E2EPL9_STRMG	A0A0E2EPL9	unreviewed	Probable transcriptional regulatory protein SMU82_03911	SMU82_03911	Streptococcus mutans SM6	GO:0003677; GO:0005737; GO:0006355	DNA binding [GO:0003677]	cytoplasm [GO:0005737]	regulation of transcription, DNA-templated [GO:0006355]
A0A0E2EPN0_STRMG	A0A0E2EPN0	unreviewed	Foldase protein PrsA (EC 5.2.1.8)	prsA SMU82_05267	Streptococcus mutans SM6	GO:0003755; GO:0005886; GO:0006457	peptidyl-prolyl cis-trans isomerase activity [GO:0003755]	plasma membrane [GO:0005886]	protein folding [GO:0006457]
A0A0E2EPR3_STRMG	A0A0E2EPR3	unreviewed	Universal stress protein	SMU82_04111	Streptococcus mutans SM6	GO:0005737		cytoplasm [GO:0005737]
A0A0E2EPV0_STRMG	A0A0E2EPV0	unreviewed	30S ribosomal protein S9	rpsI SMU82_03761	Streptococcus mutans SM6	GO:0003735; GO:0005840; GO:0006412	structural constituent of ribosome [GO:0003735]	ribosome [GO:0005840]	translation [GO:0006412]
A0A0E2EPV9_STRMG	A0A0E2EPV9	unreviewed	Ribosome-recycling factor (RRF) (Ribosome-releasing factor)	frr SMU82_07079	Streptococcus mutans SM6	GO:0005737; GO:0006415		cytoplasm [GO:0005737]	translational termination [GO:0006415]
A0A0E2EPW4_STRMG	A0A0E2EPW4	unreviewed	Urocanate reductase (EC 1.3.99.33)	SMU82_03836	Streptococcus mutans SM6	GO:0000104; GO:0010181; GO:0016020	FMN binding [GO:0010181]; succinate dehydrogenase activity [GO:0000104]	membrane [GO:0016020]
A0A0E2EQ20_STRMG	A0A0E2EQ20	unreviewed	Adenine phosphoribosyltransferase (APRT) (EC 2.4.2.7)	apt SMU82_03371	Streptococcus mutans SM6	GO:0003999; GO:0005737; GO:0006166; GO:0006168; GO:0044209	adenine phosphoribosyltransferase activity [GO:0003999]	cytoplasm [GO:0005737]	adenine salvage [GO:0006168]; AMP salvage [GO:0044209]; purine ribonucleoside salvage [GO:0006166]
A0A0E2EQ31_STRMG	A0A0E2EQ31	unreviewed	Levansucrase	SMU82_04583	Streptococcus mutans SM6	GO:0009758; GO:0016021; GO:0050053	levansucrase activity [GO:0050053]	integral component of membrane [GO:0016021]	carbohydrate utilization [GO:0009758]
A0A0E2EQ35_STRMG	A0A0E2EQ35	unreviewed	50S ribosomal protein L23	rplW SMU82_04608	Streptococcus mutans SM6	GO:0003735; GO:0005840; GO:0006412; GO:0019843	rRNA binding [GO:0019843]; structural constituent of ribosome [GO:0003735]	ribosome [GO:0005840]	translation [GO:0006412]
A0A0E2EQ43_STRMG	A0A0E2EQ43	unreviewed	50S ribosomal protein L5	rplE SMU82_04658	Streptococcus mutans SM6	GO:0000049; GO:0003735; GO:0005840; GO:0006412; GO:0019843	rRNA binding [GO:0019843]; structural constituent of ribosome [GO:0003735]; tRNA binding [GO:0000049]	ribosome [GO:0005840]	translation [GO:0006412]
A0A0E2EQ46_STRMG	A0A0E2EQ46	unreviewed	30S ribosomal protein S5	rpsE SMU82_04683	Streptococcus mutans SM6	GO:0003735; GO:0006412; GO:0015935; GO:0019843	rRNA binding [GO:0019843]; structural constituent of ribosome [GO:0003735]	small ribosomal subunit [GO:0015935]	translation [GO:0006412]
A0A0E2EQ73_STRMG	A0A0E2EQ73	unreviewed	DNA-directed RNA polymerase subunit beta' (RNAP subunit beta') (EC 2.7.7.6) (RNA polymerase subunit beta') (Transcriptase subunit beta')	rpoC SMU82_03071	Streptococcus mutans SM6	GO:0000287; GO:0003677; GO:0003899; GO:0006351; GO:0008270	DNA binding [GO:0003677]; DNA-directed 5'-3' RNA polymerase activity [GO:0003899]; magnesium ion binding [GO:0000287]; zinc ion binding [GO:0008270]		transcription, DNA-templated [GO:0006351]
A0A0E2EQ78_STRMG	A0A0E2EQ78	unreviewed	Putative PTS system mannose-specific IIB component	SMU82_03206	Streptococcus mutans SM6	GO:0005737; GO:0008982; GO:0009401	protein-N(PI)-phosphohistidine-sugar phosphotransferase activity [GO:0008982]	cytoplasm [GO:0005737]	phosphoenolpyruvate-dependent sugar phosphotransferase system [GO:0009401]
A0A0E2EQ92_STRMG	A0A0E2EQ92	unreviewed	Acetate kinase (EC 2.7.2.1) (Acetokinase)	ackA SMU82_03121	Streptococcus mutans SM6	GO:0000287; GO:0005524; GO:0005737; GO:0006082; GO:0006085; GO:0008776	acetate kinase activity [GO:0008776]; ATP binding [GO:0005524]; magnesium ion binding [GO:0000287]	cytoplasm [GO:0005737]	acetyl-CoA biosynthetic process [GO:0006085]; organic acid metabolic process [GO:0006082]
A0A0E2EQA7_STRMG	A0A0E2EQA7	unreviewed	2,3-bisphosphoglycerate-dependent phosphoglycerate mutase (BPG-dependent PGAM) (PGAM) (Phosphoglyceromutase) (dPGM) (EC 5.4.2.11)	gpmA SMU82_06049	Streptococcus mutans SM6	GO:0006094; GO:0006096; GO:0046538	2,3-bisphosphoglycerate-dependent phosphoglycerate mutase activity [GO:0046538]		gluconeogenesis [GO:0006094]; glycolytic process [GO:0006096]
A0A0E2EQC3_STRMG	A0A0E2EQC3	unreviewed	Response regulator GcrR for glucan-binding protein C	SMU82_05834	Streptococcus mutans SM6	GO:0000160; GO:0003677; GO:0006355	DNA binding [GO:0003677]		phosphorelay signal transduction system [GO:0000160]; regulation of transcription, DNA-templated [GO:0006355]
A0A0E2EQD2_STRMG	A0A0E2EQD2	unreviewed	Phosphate ABC transporter ATP-binding protein	SMU82_02866	Streptococcus mutans SM6	GO:0005524; GO:0015424; GO:0016887	ATPase activity [GO:0016887]; ATPase-coupled amino acid transmembrane transporter activity [GO:0015424]; ATP binding [GO:0005524]
A0A0E2EQF4_STRMG	A0A0E2EQF4	unreviewed	Putative PTS system mannose-specific IID component	SMU82_05984	Streptococcus mutans SM6	GO:0009401; GO:0016021		integral component of membrane [GO:0016021]	phosphoenolpyruvate-dependent sugar phosphotransferase system [GO:0009401]
A0A0E2EQF5_STRMG	A0A0E2EQF5	unreviewed	UPF0291 protein SMU82_02806	SMU82_02806	Streptococcus mutans SM6	GO:0005737		cytoplasm [GO:0005737]
A0A0E2EQF7_STRMG	A0A0E2EQF7	unreviewed	Transcription elongation factor GreA (Transcript cleavage factor GreA)	greA SMU82_02456	Streptococcus mutans SM6	GO:0003677; GO:0003746; GO:0032784; GO:0070063	DNA binding [GO:0003677]; RNA polymerase binding [GO:0070063]; translation elongation factor activity [GO:0003746]		regulation of DNA-templated transcription, elongation [GO:0032784]
A0A0E2EQH0_STRMG	A0A0E2EQH0	unreviewed	Nicotinate phosphoribosyltransferase (EC 6.3.4.21)	SMU82_02881	Streptococcus mutans SM6	GO:0004514; GO:0004516; GO:0009435	nicotinate-nucleotide diphosphorylase (carboxylating) activity [GO:0004514]; nicotinate phosphoribosyltransferase activity [GO:0004516]		NAD biosynthetic process [GO:0009435]
A0A0E2EQI2_STRMG	A0A0E2EQI2	unreviewed	Asparagine--tRNA ligase (EC 6.1.1.22) (Asparaginyl-tRNA synthetase) (AsnRS)	asnC asnS SMU82_03566	Streptococcus mutans SM6	GO:0003676; GO:0004816; GO:0005524; GO:0005737; GO:0006421	asparagine-tRNA ligase activity [GO:0004816]; ATP binding [GO:0005524]; nucleic acid binding [GO:0003676]	cytoplasm [GO:0005737]	asparaginyl-tRNA aminoacylation [GO:0006421]
A0A0E2EQJ6_STRMG	A0A0E2EQJ6	unreviewed	Uncharacterized protein	SMU82_03251	Streptococcus mutans SM6	GO:0016021		integral component of membrane [GO:0016021]
A0A0E2EQK5_STRMG	A0A0E2EQK5	unreviewed	Cell cycle protein GpsB (Guiding PBP1-shuttling protein)	gpsB SMU82_01926	Streptococcus mutans SM6	GO:0005737; GO:0007049; GO:0008360; GO:0051301		cytoplasm [GO:0005737]	cell cycle [GO:0007049]; cell division [GO:0051301]; regulation of cell shape [GO:0008360]
A0A0E2EQK9_STRMG	A0A0E2EQK9	unreviewed	Guanylate kinase (EC 2.7.4.8) (GMP kinase)	gmk SMU82_01951	Streptococcus mutans SM6	GO:0004385; GO:0005524; GO:0005737	ATP binding [GO:0005524]; guanylate kinase activity [GO:0004385]	cytoplasm [GO:0005737]
A0A0E2EQL0_STRMG	A0A0E2EQL0	unreviewed	dTDP-glucose 4,6-dehydratase (EC 4.2.1.46)	SMU82_03326	Streptococcus mutans SM6	GO:0008460; GO:0009225	dTDP-glucose 4,6-dehydratase activity [GO:0008460]		nucleotide-sugar metabolic process [GO:0009225]
A0A0E2EQL4_STRMG	A0A0E2EQL4	unreviewed	Protein phosphatase 2C	SMU82_01976	Streptococcus mutans SM6	GO:0004722	protein serine/threonine phosphatase activity [GO:0004722]
A0A0E2EQM0_STRMG	A0A0E2EQM0	unreviewed	Probable manganese-dependent inorganic pyrophosphatase (EC 3.6.1.1) (Pyrophosphate phospho-hydrolase) (PPase)	ppaC SMU82_02646	Streptococcus mutans SM6	GO:0004427; GO:0005737; GO:0030145	inorganic diphosphatase activity [GO:0004427]; manganese ion binding [GO:0030145]	cytoplasm [GO:0005737]
A0A0E2EQP0_STRMG	A0A0E2EQP0	unreviewed	S-ribosylhomocysteine lyase (EC 4.4.1.21) (AI-2 synthesis protein) (Autoinducer-2 production protein LuxS)	luxS SMU82_01941	Streptococcus mutans SM6	GO:0005506; GO:0009372; GO:0043768	iron ion binding [GO:0005506]; S-ribosylhomocysteine lyase activity [GO:0043768]		quorum sensing [GO:0009372]
A0A0E2EQS0_STRMG	A0A0E2EQS0	unreviewed	Glucokinase (EC 2.7.1.2) (Glucose kinase)	SMU82_02276	Streptococcus mutans SM6	GO:0004340; GO:0005737; GO:0006096	glucokinase activity [GO:0004340]	cytoplasm [GO:0005737]	glycolytic process [GO:0006096]
A0A0E2EQT5_STRMG	A0A0E2EQT5	unreviewed	Putative PTS system enzyme IIB component	SMU82_01731	Streptococcus mutans SM6	GO:0008982; GO:0009401	protein-N(PI)-phosphohistidine-sugar phosphotransferase activity [GO:0008982]		phosphoenolpyruvate-dependent sugar phosphotransferase system [GO:0009401]
A0A0E2EQU4_STRMG	A0A0E2EQU4	unreviewed	Alanine--tRNA ligase (EC 6.1.1.7) (Alanyl-tRNA synthetase) (AlaRS)	alaS SMU82_05277	Streptococcus mutans SM6	GO:0000049; GO:0004813; GO:0005524; GO:0005737; GO:0006419; GO:0008270	alanine-tRNA ligase activity [GO:0004813]; ATP binding [GO:0005524]; tRNA binding [GO:0000049]; zinc ion binding [GO:0008270]	cytoplasm [GO:0005737]	alanyl-tRNA aminoacylation [GO:0006419]
A0A0E2EQU6_STRMG	A0A0E2EQU6	unreviewed	Peroxide resistance protein	SMU82_02266	Streptococcus mutans SM6	GO:0006879; GO:0008199; GO:0016722	ferric iron binding [GO:0008199]; oxidoreductase activity, oxidizing metal ions [GO:0016722]		cellular iron ion homeostasis [GO:0006879]
A0A0E2EQV6_STRMG	A0A0E2EQV6	unreviewed	Cell division protein FtsZ	ftsZ SMU82_02316	Streptococcus mutans SM6	GO:0000917; GO:0003924; GO:0005525; GO:0005737; GO:0032153; GO:0043093; GO:0051258	GTPase activity [GO:0003924]; GTP binding [GO:0005525]	cell division site [GO:0032153]; cytoplasm [GO:0005737]	division septum assembly [GO:0000917]; FtsZ-dependent cytokinesis [GO:0043093]; protein polymerization [GO:0051258]
A0A0E2EQV9_STRMG	A0A0E2EQV9	unreviewed	Ribonucleoside-diphosphate reductase subunit beta (EC 1.17.4.1)	nrdF SMU82_05362	Streptococcus mutans SM6	GO:0004748; GO:0005971; GO:0006260; GO:0009263; GO:0046872	metal ion binding [GO:0046872]; ribonucleoside-diphosphate reductase activity, thioredoxin disulfide as acceptor [GO:0004748]	ribonucleoside-diphosphate reductase complex [GO:0005971]	deoxyribonucleotide biosynthetic process [GO:0009263]; DNA replication [GO:0006260]
A0A0E2EQW3_STRMG	A0A0E2EQW3	unreviewed	Putative PTS system sugar-specific enzyme IIA component	SMU82_03201	Streptococcus mutans SM6	GO:0009401; GO:0016021		integral component of membrane [GO:0016021]	phosphoenolpyruvate-dependent sugar phosphotransferase system [GO:0009401]
A0A0E2EQY0_STRMG	A0A0E2EQY0	unreviewed	Glutamine synthetase I alpha	SMU82_01462	Streptococcus mutans SM6	GO:0004356; GO:0006542	glutamate-ammonia ligase activity [GO:0004356]		glutamine biosynthetic process [GO:0006542]
A0A0E2EQY5_STRMG	A0A0E2EQY5	unreviewed	Elongation factor G (EF-G)	fusA SMU82_01487	Streptococcus mutans SM6	GO:0003746; GO:0003924; GO:0005525; GO:0005737	GTPase activity [GO:0003924]; GTP binding [GO:0005525]; translation elongation factor activity [GO:0003746]	cytoplasm [GO:0005737]
A0A0E2ER17_STRMG	A0A0E2ER17	unreviewed	Phosphoglycerate kinase (EC 2.7.2.3)	pgk SMU82_01477	Streptococcus mutans SM6	GO:0004618; GO:0005524; GO:0005737; GO:0006096	ATP binding [GO:0005524]; phosphoglycerate kinase activity [GO:0004618]	cytoplasm [GO:0005737]	glycolytic process [GO:0006096]
A0A0E2ER35_STRMG	A0A0E2ER35	unreviewed	3-oxoacyl-[acyl-carrier-protein] synthase 2 (EC 2.3.1.179)	SMU82_02401	Streptococcus mutans SM6	GO:0006633; GO:0033817	beta-ketoacyl-acyl-carrier-protein synthase II activity [GO:0033817]		fatty acid biosynthetic process [GO:0006633]
A0A0E2ER78_STRMG	A0A0E2ER78	unreviewed	D-alanine--D-alanyl carrier protein ligase (DCL) (EC 6.2.1.54) (D-alanine--poly(phosphoribitol) ligase subunit 1) (D-alanine-activating enzyme) (DAE)	dltA SMU82_02626	Streptococcus mutans SM6	GO:0005524; GO:0005737; GO:0047473; GO:0070395	ATP binding [GO:0005524]; D-alanine [D-alanyl carrier protein] ligase activity [GO:0047473]	cytoplasm [GO:0005737]	lipoteichoic acid biosynthetic process [GO:0070395]
A0A0E2ER88_STRMG	A0A0E2ER88	unreviewed	Elongation factor Ts (EF-Ts)	tsf SMU82_04518	Streptococcus mutans SM6	GO:0003746; GO:0005737	translation elongation factor activity [GO:0003746]	cytoplasm [GO:0005737]
A0A0E2ER97_STRMG	A0A0E2ER97	unreviewed	FMN_red domain-containing protein	SMU82_00905	Streptococcus mutans SM6	GO:0016491	oxidoreductase activity [GO:0016491]
A0A0E2ERA6_STRMG	A0A0E2ERA6	unreviewed	30S ribosomal protein S19	rpsS SMU82_04618	Streptococcus mutans SM6	GO:0003735; GO:0006412; GO:0015935; GO:0019843	rRNA binding [GO:0019843]; structural constituent of ribosome [GO:0003735]	small ribosomal subunit [GO:0015935]	translation [GO:0006412]
A0A0E2ERC0_STRMG	A0A0E2ERC0	unreviewed	50S ribosomal protein L15	rplO SMU82_04693	Streptococcus mutans SM6	GO:0003735; GO:0006412; GO:0015934; GO:0019843	rRNA binding [GO:0019843]; structural constituent of ribosome [GO:0003735]	large ribosomal subunit [GO:0015934]	translation [GO:0006412]
A0A0E2ERC6_STRMG	A0A0E2ERC6	unreviewed	30S ribosomal protein S13	rpsM SMU82_04718	Streptococcus mutans SM6	GO:0000049; GO:0003735; GO:0005840; GO:0006412; GO:0019843	rRNA binding [GO:0019843]; structural constituent of ribosome [GO:0003735]; tRNA binding [GO:0000049]	ribosome [GO:0005840]	translation [GO:0006412]
A0A0E2ERD7_STRMG	A0A0E2ERD7	unreviewed	Phosphate-specific transport system accessory protein PhoU	SMU82_01105	Streptococcus mutans SM6	GO:0005737; GO:0006817; GO:0030643; GO:0045936		cytoplasm [GO:0005737]	cellular phosphate ion homeostasis [GO:0030643]; negative regulation of phosphate metabolic process [GO:0045936]; phosphate ion transport [GO:0006817]
A0A0E2ERE9_STRMG	A0A0E2ERE9	unreviewed	Preprotein translocase subunit YajC	yajC SMU82_03901	Streptococcus mutans SM6	GO:0016021		integral component of membrane [GO:0016021]
A0A0E2ERF4_STRMG	A0A0E2ERF4	unreviewed	Glutamine--fructose-6-phosphate aminotransferase [isomerizing] (EC 2.6.1.16) (D-fructose-6-phosphate amidotransferase) (GFAT) (Glucosamine-6-phosphate synthase) (Hexosephosphate aminotransferase) (L-glutamine--D-fructose-6-phosphate amidotransferase)	glmS SMU82_01350	Streptococcus mutans SM6	GO:0004360; GO:0005737; GO:0005975; GO:0097367; GO:1901137	carbohydrate derivative binding [GO:0097367]; glutamine-fructose-6-phosphate transaminase (isomerizing) activity [GO:0004360]	cytoplasm [GO:0005737]	carbohydrate derivative biosynthetic process [GO:1901137]; carbohydrate metabolic process [GO:0005975]
A0A0E2ERI2_STRMG	A0A0E2ERI2	unreviewed	Putative oligopeptide ABC transporter, substrate-binding protein	SMU82_01776	Streptococcus mutans SM6	GO:0043190; GO:0055085		ATP-binding cassette (ABC) transporter complex [GO:0043190]	transmembrane transport [GO:0055085]
A0A0E2ERI3_STRMG	A0A0E2ERI3	unreviewed	Glutamyl-tRNA(Gln) amidotransferase subunit A (Glu-ADT subunit A) (EC 6.3.5.7)	gatA SMU82_04076	Streptococcus mutans SM6	GO:0005524; GO:0006412; GO:0016740; GO:0016787; GO:0030956; GO:0050567	ATP binding [GO:0005524]; glutaminyl-tRNA synthase (glutamine-hydrolyzing) activity [GO:0050567]; hydrolase activity [GO:0016787]; transferase activity [GO:0016740]	glutamyl-tRNA(Gln) amidotransferase complex [GO:0030956]	translation [GO:0006412]
A0A0E2ERI7_STRMG	A0A0E2ERI7	unreviewed	Pyruvate kinase (EC 2.7.1.40)	SMU82_01365	Streptococcus mutans SM6	GO:0000287; GO:0004743; GO:0016301; GO:0030955	kinase activity [GO:0016301]; magnesium ion binding [GO:0000287]; potassium ion binding [GO:0030955]; pyruvate kinase activity [GO:0004743]
A0A0E2ERJ8_STRMG	A0A0E2ERJ8	unreviewed	Ketol-acid reductoisomerase (NADP(+)) (KARI) (EC 1.1.1.86) (Acetohydroxy-acid isomeroreductase) (AHIR) (Alpha-keto-beta-hydroxylacyl reductoisomerase)	ilvC SMU82_01876	Streptococcus mutans SM6	GO:0000287; GO:0004455; GO:0009097; GO:0009099; GO:0016853; GO:0050661	isomerase activity [GO:0016853]; ketol-acid reductoisomerase activity [GO:0004455]; magnesium ion binding [GO:0000287]; NADP binding [GO:0050661]		isoleucine biosynthetic process [GO:0009097]; valine biosynthetic process [GO:0009099]
A0A0E2ERK0_STRMG	A0A0E2ERK0	unreviewed	Polar amino acid transport system ATP-binding protein	SMU82_00585	Streptococcus mutans SM6	GO:0005524; GO:0015424; GO:0016887	ATPase activity [GO:0016887]; ATPase-coupled amino acid transmembrane transporter activity [GO:0015424]; ATP binding [GO:0005524]
A0A0E2ERL3_STRMG	A0A0E2ERL3	unreviewed	Glyceraldehyde-3-phosphate dehydrogenase (EC 1.2.1.-)	SMU82_01482	Streptococcus mutans SM6	GO:0006006; GO:0016620; GO:0050661; GO:0051287	NAD binding [GO:0051287]; NADP binding [GO:0050661]; oxidoreductase activity, acting on the aldehyde or oxo group of donors, NAD or NADP as acceptor [GO:0016620]		glucose metabolic process [GO:0006006]
A0A0E2ERL7_STRMG	A0A0E2ERL7	unreviewed	DNA-binding protein HU	SMU82_00705	Streptococcus mutans SM6	GO:0003677; GO:0030261	DNA binding [GO:0003677]		chromosome condensation [GO:0030261]
A0A0E2ERN5_STRMG	A0A0E2ERN5	unreviewed	Putative RNA-binding protein	SMU82_01607	Streptococcus mutans SM6	GO:0003676	nucleic acid binding [GO:0003676]
A0A0E2ERQ1_STRMG	A0A0E2ERQ1	unreviewed	Glycerol-3-phosphate dehydrogenase [NAD(P)+] (EC 1.1.1.94) (NAD(P)H-dependent glycerol-3-phosphate dehydrogenase)	gpsA SMU82_01682	Streptococcus mutans SM6	GO:0004367; GO:0005975; GO:0006650; GO:0008654; GO:0009331; GO:0046167; GO:0046168; GO:0051287	glycerol-3-phosphate dehydrogenase [NAD+] activity [GO:0004367]; NAD binding [GO:0051287]	glycerol-3-phosphate dehydrogenase complex [GO:0009331]	carbohydrate metabolic process [GO:0005975]; glycerol-3-phosphate biosynthetic process [GO:0046167]; glycerol-3-phosphate catabolic process [GO:0046168]; glycerophospholipid metabolic process [GO:0006650]; phospholipid biosynthetic process [GO:0008654]
A0A0E2ERQ3_STRMG	A0A0E2ERQ3	unreviewed	Tryptophan--tRNA ligase (EC 6.1.1.2) (Tryptophanyl-tRNA synthetase) (TrpRS)	trpS SMU82_00285	Streptococcus mutans SM6	GO:0004830; GO:0005524; GO:0005737; GO:0006436	ATP binding [GO:0005524]; tryptophan-tRNA ligase activity [GO:0004830]	cytoplasm [GO:0005737]	tryptophanyl-tRNA aminoacylation [GO:0006436]
A0A0E2ERR4_STRMG	A0A0E2ERR4	unreviewed	50S ribosomal protein L33	rpmG SMU82_00520	Streptococcus mutans SM6	GO:0003735; GO:0005840; GO:0006412	structural constituent of ribosome [GO:0003735]	ribosome [GO:0005840]	translation [GO:0006412]
A0A0E2ERR6_STRMG	A0A0E2ERR6	unreviewed	Signal recognition particle protein (Fifty-four homolog)	ffh SMU82_00760	Streptococcus mutans SM6	GO:0003924; GO:0005525; GO:0006614; GO:0008312; GO:0048500	7S RNA binding [GO:0008312]; GTPase activity [GO:0003924]; GTP binding [GO:0005525]	signal recognition particle [GO:0048500]	SRP-dependent cotranslational protein targeting to membrane [GO:0006614]
A0A0E2ERT3_STRMG	A0A0E2ERT3	unreviewed	dTDP-4-dehydrorhamnose 3,5-epimerase	SMU82_03336	Streptococcus mutans SM6	GO:0008830	dTDP-4-dehydrorhamnose 3,5-epimerase activity [GO:0008830]
A0A0E2ERX7_STRMG	A0A0E2ERX7	unreviewed	Deoxyribose-phosphate aldolase (DERA) (EC 4.1.2.4) (2-deoxy-D-ribose 5-phosphate aldolase) (Phosphodeoxyriboaldolase) (Deoxyriboaldolase)	deoC SMU82_01060	Streptococcus mutans SM6	GO:0004139; GO:0005737; GO:0009264; GO:0016052; GO:0046386	deoxyribose-phosphate aldolase activity [GO:0004139]	cytoplasm [GO:0005737]	carbohydrate catabolic process [GO:0016052]; deoxyribonucleotide catabolic process [GO:0009264]; deoxyribose phosphate catabolic process [GO:0046386]
A0A0E2ES09_STRMG	A0A0E2ES09	unreviewed	ATP-dependent 6-phosphofructokinase (ATP-PFK) (Phosphofructokinase) (EC 2.7.1.11) (Phosphohexokinase)	pfkA SMU82_01370	Streptococcus mutans SM6	GO:0003872; GO:0005524; GO:0005737; GO:0006002; GO:0046872	6-phosphofructokinase activity [GO:0003872]; ATP binding [GO:0005524]; metal ion binding [GO:0046872]	cytoplasm [GO:0005737]	fructose 6-phosphate metabolic process [GO:0006002]
A0A0E2ES45_STRMG	A0A0E2ES45	unreviewed	Inosine-5'-monophosphate dehydrogenase (IMP dehydrogenase) (IMPD) (IMPDH) (EC 1.1.1.205)	guaB SMU82_00290	Streptococcus mutans SM6	GO:0000166; GO:0003938; GO:0006177; GO:0046872	IMP dehydrogenase activity [GO:0003938]; metal ion binding [GO:0046872]; nucleotide binding [GO:0000166]		GMP biosynthetic process [GO:0006177]
A0A0E2ES51_STRMG	A0A0E2ES51	unreviewed	LysM domain-containing protein	SMU82_00340	Streptococcus mutans SM6
A0A0E2ES62_STRMG	A0A0E2ES62	unreviewed	Dihydroxy-acid dehydratase (DAD) (EC 4.2.1.9)	ilvD SMU82_00415	Streptococcus mutans SM6	GO:0004160; GO:0009097; GO:0009099; GO:0046872; GO:0051539	4 iron, 4 sulfur cluster binding [GO:0051539]; dihydroxy-acid dehydratase activity [GO:0004160]; metal ion binding [GO:0046872]		isoleucine biosynthetic process [GO:0009097]; valine biosynthetic process [GO:0009099]
A0A0E2ES63_STRMG	A0A0E2ES63	unreviewed	Putative trans-2-enoyl-ACP reductase	SMU82_02386	Streptococcus mutans SM6	GO:0018580	nitronate monooxygenase activity [GO:0018580]
A0A0E2ESB5_STRMG	A0A0E2ESB5	unreviewed	Ribosome hibernation promoting factor (HPF)	hpf SMU82_02056	Streptococcus mutans SM6	GO:0005737; GO:0006417; GO:0044238		cytoplasm [GO:0005737]	primary metabolic process [GO:0044238]; regulation of translation [GO:0006417]
A0A0E2ESC2_STRMG	A0A0E2ESC2	unreviewed	Dihydrodipicolinate reductase	SMU82_02206	Streptococcus mutans SM6	GO:0008839; GO:0009089	4-hydroxy-tetrahydrodipicolinate reductase [GO:0008839]		lysine biosynthetic process via diaminopimelate [GO:0009089]
A0A0E2ESF0_STRMG	A0A0E2ESF0	unreviewed	Ribonuclease J (RNase J) (EC 3.1.-.-)	rnj SMU82_01442	Streptococcus mutans SM6	GO:0003723; GO:0004521; GO:0004534; GO:0005737; GO:0006364; GO:0008270	5'-3' exoribonuclease activity [GO:0004534]; endoribonuclease activity [GO:0004521]; RNA binding [GO:0003723]; zinc ion binding [GO:0008270]	cytoplasm [GO:0005737]	rRNA processing [GO:0006364]
A0A0E2ESF4_STRMG	A0A0E2ESF4	unreviewed	30S ribosomal protein S7	rpsG SMU82_01492	Streptococcus mutans SM6	GO:0000049; GO:0003735; GO:0006412; GO:0015935; GO:0019843	rRNA binding [GO:0019843]; structural constituent of ribosome [GO:0003735]; tRNA binding [GO:0000049]	small ribosomal subunit [GO:0015935]	translation [GO:0006412]
A0A0E2ESI3_STRMG	A0A0E2ESI3	unreviewed	Putative phosphoglucomutase	SMU82_00845	Streptococcus mutans SM6	GO:0000287; GO:0005975; GO:0016868	intramolecular transferase activity, phosphotransferases [GO:0016868]; magnesium ion binding [GO:0000287]		carbohydrate metabolic process [GO:0005975]
A0A0E2ESJ8_STRMG	A0A0E2ESJ8	unreviewed	L-lactate dehydrogenase (L-LDH) (EC 1.1.1.27)	ldh SMU82_01020	Streptococcus mutans SM6	GO:0004459; GO:0005737; GO:0006096	L-lactate dehydrogenase activity [GO:0004459]	cytoplasm [GO:0005737]	glycolytic process [GO:0006096]
A0A0E2ESM8_STRMG	A0A0E2ESM8	unreviewed	30S ribosomal protein S1	rpsA SMU82_01405	Streptococcus mutans SM6	GO:0003676; GO:0005840	nucleic acid binding [GO:0003676]	ribosome [GO:0005840]
A0A0E2EST4_STRMG	A0A0E2EST4	unreviewed	50S ribosomal protein L32	rpmF SMU82_00525	Streptococcus mutans SM6	GO:0003735; GO:0006412; GO:0015934	structural constituent of ribosome [GO:0003735]	large ribosomal subunit [GO:0015934]	translation [GO:0006412]
A0A0E2ESW5_STRMG	A0A0E2ESW5	unreviewed	3-dehydroquinate dehydratase (3-dehydroquinase) (EC 4.2.1.10) (Type I DHQase) (Type I dehydroquinase) (DHQ1)	aroD SMU82_00175	Streptococcus mutans SM6	GO:0003855; GO:0009073; GO:0009423	3-dehydroquinate dehydratase activity [GO:0003855]		aromatic amino acid family biosynthetic process [GO:0009073]; chorismate biosynthetic process [GO:0009423]
A0A0E2ESW9_STRMG	A0A0E2ESW9	unreviewed	UPF0342 protein SMU82_00200	SMU82_00200	Streptococcus mutans SM6
A0A0E2EXV9_STRMG	A0A0E2EXV9	unreviewed	NADPH-dependent 7-cyano-7-deazaguanine reductase (EC 1.7.1.13) (7-cyano-7-carbaguanine reductase) (NADPH-dependent nitrile oxidoreductase) (PreQ(0) reductase)	queF SMU82_09297	Streptococcus mutans SM6	GO:0005737; GO:0008616; GO:0033739; GO:0046857	oxidoreductase activity, acting on other nitrogenous compounds as donors, with NAD or NADP as acceptor [GO:0046857]; preQ1 synthase activity [GO:0033739]	cytoplasm [GO:0005737]	queuosine biosynthetic process [GO:0008616]
A0A0E2EXX0_STRMG	A0A0E2EXX0	unreviewed	Putative ABC transporter, ATP-binding protein	SMU82_09322	Streptococcus mutans SM6	GO:0005524; GO:0016021; GO:0016887; GO:0042626	ATPase activity [GO:0016887]; ATPase-coupled transmembrane transporter activity [GO:0042626]; ATP binding [GO:0005524]	integral component of membrane [GO:0016021]
A0A0E2EXX5_STRMG	A0A0E2EXX5	unreviewed	ATP-dependent zinc metalloprotease FtsH (EC 3.4.24.-)	ftsH SMU82_09200	Streptococcus mutans SM6	GO:0004222; GO:0005524; GO:0005886; GO:0008270; GO:0016021; GO:0016887; GO:0030163; GO:0051301	ATPase activity [GO:0016887]; ATP binding [GO:0005524]; metalloendopeptidase activity [GO:0004222]; zinc ion binding [GO:0008270]	integral component of membrane [GO:0016021]; plasma membrane [GO:0005886]	cell division [GO:0051301]; protein catabolic process [GO:0030163]
A0A0E2EY02_STRMG	A0A0E2EY02	unreviewed	Putative nitroreductase	SMU82_09087	Streptococcus mutans SM6	GO:0016491	oxidoreductase activity [GO:0016491]
A0A0E2EY27_STRMG	A0A0E2EY27	unreviewed	Elongation factor P (EF-P)	efp SMU82_08972	Streptococcus mutans SM6	GO:0003746; GO:0005737	translation elongation factor activity [GO:0003746]	cytoplasm [GO:0005737]
A0A0E2EY33_STRMG	A0A0E2EY33	unreviewed	Putative PTS system sucrose-specific IIABC component	SMU82_08997	Streptococcus mutans SM6	GO:0005886; GO:0008982; GO:0009401; GO:0016021; GO:0016301	kinase activity [GO:0016301]; protein-N(PI)-phosphohistidine-sugar phosphotransferase activity [GO:0008982]	integral component of membrane [GO:0016021]; plasma membrane [GO:0005886]	phosphoenolpyruvate-dependent sugar phosphotransferase system [GO:0009401]
A0A0E2EY77_STRMG	A0A0E2EY77	unreviewed	Formate acetyltransferase (EC 2.3.1.54) (Pyruvate formate-lyase)	SMU82_08812	Streptococcus mutans SM6	GO:0005737; GO:0005975; GO:0008861; GO:0016829	formate C-acetyltransferase activity [GO:0008861]; lyase activity [GO:0016829]	cytoplasm [GO:0005737]	carbohydrate metabolic process [GO:0005975]
A0A0E2EYI6_STRMG	A0A0E2EYI6	unreviewed	Putative pyruvate dehydrogenase E1 component subunit alpha	SMU82_08220	Streptococcus mutans SM6	GO:0016624	oxidoreductase activity, acting on the aldehyde or oxo group of donors, disulfide as acceptor [GO:0016624]
A0A0E2EYU2_STRMG	A0A0E2EYU2	unreviewed	Fructose-bisphosphate aldolase (EC 4.1.2.13)	SMU82_08046	Streptococcus mutans SM6	GO:0004332; GO:0006096; GO:0008270; GO:0030388	fructose-bisphosphate aldolase activity [GO:0004332]; zinc ion binding [GO:0008270]		fructose 1,6-bisphosphate metabolic process [GO:0030388]; glycolytic process [GO:0006096]
A0A0E2EYV9_STRMG	A0A0E2EYV9	unreviewed	Branched-chain-amino-acid aminotransferase (EC 2.6.1.42)	SMU82_07646	Streptococcus mutans SM6	GO:0009097; GO:0009098; GO:0009099; GO:0052654; GO:0052655; GO:0052656	L-isoleucine transaminase activity [GO:0052656]; L-leucine transaminase activity [GO:0052654]; L-valine transaminase activity [GO:0052655]		isoleucine biosynthetic process [GO:0009097]; leucine biosynthetic process [GO:0009098]; valine biosynthetic process [GO:0009099]
A0A0E2EYY1_STRMG	A0A0E2EYY1	unreviewed	Putative calcium-transporting ATPase	SMU82_07416	Streptococcus mutans SM6	GO:0000166; GO:0016021	nucleotide binding [GO:0000166]	integral component of membrane [GO:0016021]
A0A0E2EZG7_STRMG	A0A0E2EZG7	unreviewed	Single-stranded DNA-binding protein (SSB)	SMU82_06609	Streptococcus mutans SM6	GO:0003697; GO:0006260; GO:0006281; GO:0006310	single-stranded DNA binding [GO:0003697]		DNA recombination [GO:0006310]; DNA repair [GO:0006281]; DNA replication [GO:0006260]
A0A0E2EZI1_STRMG	A0A0E2EZI1	unreviewed	EIIAB-Man (EC 2.7.1.191) (EIII-Man) (Mannose-specific phosphotransferase enzyme IIA component) (Mannose-specific phosphotransferase enzyme IIB component) (PTS system mannose-specific EIIA component) (PTS system mannose-specific EIIAB component) (PTS system mannose-specific EIIB component)	SMU82_06684	Streptococcus mutans SM6	GO:0005737; GO:0008982; GO:0009401; GO:0016021	protein-N(PI)-phosphohistidine-sugar phosphotransferase activity [GO:0008982]	cytoplasm [GO:0005737]; integral component of membrane [GO:0016021]	phosphoenolpyruvate-dependent sugar phosphotransferase system [GO:0009401]
A0A0E2EZY7_STRMG	A0A0E2EZY7	unreviewed	Alpha-1,4 glucan phosphorylase (EC 2.4.1.1)	SMU82_06334	Streptococcus mutans SM6	GO:0005975; GO:0008184; GO:0030170; GO:0102250; GO:0102499	glycogen phosphorylase activity [GO:0008184]; linear malto-oligosaccharide phosphorylase activity [GO:0102250]; pyridoxal phosphate binding [GO:0030170]; SHG alpha-glucan phosphorylase activity [GO:0102499]		carbohydrate metabolic process [GO:0005975]
A0A0E2F049_STRMG	A0A0E2F049	unreviewed	Putative PTS system mannose-specific IIC component	SMU82_05989	Streptococcus mutans SM6	GO:0009401; GO:0016021		integral component of membrane [GO:0016021]	phosphoenolpyruvate-dependent sugar phosphotransferase system [GO:0009401]
A0A0E2F054_STRMG	A0A0E2F054	unreviewed	Transcription termination/antitermination protein NusA	nusA SMU82_05717	Streptococcus mutans SM6	GO:0003700; GO:0003746; GO:0005737; GO:0006353; GO:0031564	DNA-binding transcription factor activity [GO:0003700]; translation elongation factor activity [GO:0003746]	cytoplasm [GO:0005737]	DNA-templated transcription, termination [GO:0006353]; transcription antitermination [GO:0031564]
A0A0E2F0B5_STRMG	A0A0E2F0B5	unreviewed	Glucan-binding protein C	SMU82_05402	Streptococcus mutans SM6	GO:0005576; GO:0005618		cell wall [GO:0005618]; extracellular region [GO:0005576]
A0A0E2F0F5_STRMG	A0A0E2F0F5	unreviewed	Glucosamine-6-phosphate deaminase (EC 3.5.99.6) (GlcN6P deaminase) (GNPDA) (Glucosamine-6-phosphate isomerase)	nagB SMU82_05207	Streptococcus mutans SM6	GO:0004342; GO:0005975; GO:0006044; GO:0019262	glucosamine-6-phosphate deaminase activity [GO:0004342]		carbohydrate metabolic process [GO:0005975]; N-acetylglucosamine metabolic process [GO:0006044]; N-acetylneuraminate catabolic process [GO:0019262]
A0A0E2F0J3_STRMG	A0A0E2F0J3	unreviewed	Aspartate-semialdehyde dehydrogenase (ASA dehydrogenase) (ASADH) (EC 1.2.1.11) (Aspartate-beta-semialdehyde dehydrogenase)	asd SMU82_04822	Streptococcus mutans SM6	GO:0004073; GO:0009088; GO:0009089; GO:0009097; GO:0019877; GO:0046983; GO:0050661; GO:0051287; GO:0071266	aspartate-semialdehyde dehydrogenase activity [GO:0004073]; NAD binding [GO:0051287]; NADP binding [GO:0050661]; protein dimerization activity [GO:0046983]		'de novo' L-methionine biosynthetic process [GO:0071266]; diaminopimelate biosynthetic process [GO:0019877]; isoleucine biosynthetic process [GO:0009097]; lysine biosynthetic process via diaminopimelate [GO:0009089]; threonine biosynthetic process [GO:0009088]
A0A0E2F0M9_STRMG	A0A0E2F0M9	unreviewed	50S ribosomal protein L7/L12	rplL SMU82_04947	Streptococcus mutans SM6	GO:0003735; GO:0005840; GO:0006412	structural constituent of ribosome [GO:0003735]	ribosome [GO:0005840]	translation [GO:0006412]
A0A0E2F0Z2_STRMG	A0A0E2F0Z2	unreviewed	50S ribosomal protein L3	rplC SMU82_04598	Streptococcus mutans SM6	GO:0003735; GO:0005840; GO:0006412; GO:0019843	rRNA binding [GO:0019843]; structural constituent of ribosome [GO:0003735]	ribosome [GO:0005840]	translation [GO:0006412]
A0A0E2F0Z7_STRMG	A0A0E2F0Z7	unreviewed	50S ribosomal protein L22	rplV SMU82_04623	Streptococcus mutans SM6	GO:0003735; GO:0006412; GO:0015934; GO:0019843	rRNA binding [GO:0019843]; structural constituent of ribosome [GO:0003735]	large ribosomal subunit [GO:0015934]	translation [GO:0006412]
A0A0E2F105_STRMG	A0A0E2F105	unreviewed	50S ribosomal protein L6	rplF SMU82_04673	Streptococcus mutans SM6	GO:0003735; GO:0005840; GO:0006412; GO:0019843	rRNA binding [GO:0019843]; structural constituent of ribosome [GO:0003735]	ribosome [GO:0005840]	translation [GO:0006412]
A0A0E2F115_STRMG	A0A0E2F115	unreviewed	30S ribosomal protein S11	rpsK SMU82_04723	Streptococcus mutans SM6	GO:0003735; GO:0005840; GO:0006412; GO:0019843	rRNA binding [GO:0019843]; structural constituent of ribosome [GO:0003735]	ribosome [GO:0005840]	translation [GO:0006412]
A0A0E2F134_STRMG	A0A0E2F134	unreviewed	Proline--tRNA ligase (EC 6.1.1.15) (Prolyl-tRNA synthetase) (ProRS)	proS SMU82_03881	Streptococcus mutans SM6	GO:0002161; GO:0004827; GO:0005524; GO:0005737; GO:0006433	aminoacyl-tRNA editing activity [GO:0002161]; ATP binding [GO:0005524]; proline-tRNA ligase activity [GO:0004827]	cytoplasm [GO:0005737]	prolyl-tRNA aminoacylation [GO:0006433]
A0A0E2F141_STRMG	A0A0E2F141	unreviewed	Putative bacterocin transport accessory protein	SMU82_03906	Streptococcus mutans SM6
A0A0E2F194_STRMG	A0A0E2F194	unreviewed	30S ribosomal protein S15	rpsO SMU82_03681	Streptococcus mutans SM6	GO:0003735; GO:0005840; GO:0006412; GO:0019843	rRNA binding [GO:0019843]; structural constituent of ribosome [GO:0003735]	ribosome [GO:0005840]	translation [GO:0006412]
A0A0E2F1A9_STRMG	A0A0E2F1A9	unreviewed	50S ribosomal protein L13	rplM SMU82_03756	Streptococcus mutans SM6	GO:0003735; GO:0005840; GO:0006412	structural constituent of ribosome [GO:0003735]	ribosome [GO:0005840]	translation [GO:0006412]
A0A0E2F1C7_STRMG	A0A0E2F1C7	unreviewed	ABC transporter	SMU82_03856	Streptococcus mutans SM6	GO:0007155; GO:0030001; GO:0046872	metal ion binding [GO:0046872]		cell adhesion [GO:0007155]; metal ion transport [GO:0030001]
A0A0E2F1G3_STRMG	A0A0E2F1G3	unreviewed	Glucose-1-phosphate thymidylyltransferase (EC 2.7.7.24)	SMU82_03341	Streptococcus mutans SM6	GO:0008879; GO:0045226; GO:0046872	glucose-1-phosphate thymidylyltransferase activity [GO:0008879]; metal ion binding [GO:0046872]		extracellular polysaccharide biosynthetic process [GO:0045226]
A0A0E2F1M3_STRMG	A0A0E2F1M3	unreviewed	DNA-directed RNA polymerase subunit beta (RNAP subunit beta) (EC 2.7.7.6) (RNA polymerase subunit beta) (Transcriptase subunit beta)	rpoB SMU82_03066	Streptococcus mutans SM6	GO:0003677; GO:0003899; GO:0006351; GO:0032549	DNA binding [GO:0003677]; DNA-directed 5'-3' RNA polymerase activity [GO:0003899]; ribonucleoside binding [GO:0032549]		transcription, DNA-templated [GO:0006351]
A0A0E2F1V3_STRMG	A0A0E2F1V3	unreviewed	Glycine--tRNA ligase beta subunit (EC 6.1.1.14) (Glycyl-tRNA synthetase beta subunit) (GlyRS)	glyS SMU82_02801	Streptococcus mutans SM6	GO:0004820; GO:0005524; GO:0005737; GO:0006426	ATP binding [GO:0005524]; glycine-tRNA ligase activity [GO:0004820]	cytoplasm [GO:0005737]	glycyl-tRNA aminoacylation [GO:0006426]
A0A0E2F1Y3_STRMG	A0A0E2F1Y3	unreviewed	UDP-N-acetylmuramate--L-alanine ligase (EC 6.3.2.8) (UDP-N-acetylmuramoyl-L-alanine synthetase)	murC SMU82_02441	Streptococcus mutans SM6	GO:0005524; GO:0005737; GO:0007049; GO:0008360; GO:0008763; GO:0009252; GO:0051301; GO:0071555	ATP binding [GO:0005524]; UDP-N-acetylmuramate-L-alanine ligase activity [GO:0008763]	cytoplasm [GO:0005737]	cell cycle [GO:0007049]; cell division [GO:0051301]; cell wall organization [GO:0071555]; peptidoglycan biosynthetic process [GO:0009252]; regulation of cell shape [GO:0008360]
A0A0E2F1Z4_STRMG	A0A0E2F1Z4	unreviewed	UPF0154 protein SMU82_02491	SMU82_02491	Streptococcus mutans SM6	GO:0005886; GO:0016021		integral component of membrane [GO:0016021]; plasma membrane [GO:0005886]
A0A0E2F258_STRMG	A0A0E2F258	unreviewed	Cysteine synthase (EC 2.5.1.47)	SMU82_02036	Streptococcus mutans SM6	GO:0004124; GO:0006535	cysteine synthase activity [GO:0004124]		cysteine biosynthetic process from serine [GO:0006535]
A0A0E2F2A9_STRMG	A0A0E2F2A9	unreviewed	Putative GTP-binding protein	SMU82_02286	Streptococcus mutans SM6	GO:0003924; GO:0005525	GTPase activity [GO:0003924]; GTP binding [GO:0005525]
A0A0E2F2B4_STRMG	A0A0E2F2B4	unreviewed	Cell division protein FtsA	ftsA SMU82_02311	Streptococcus mutans SM6	GO:0009898; GO:0032153; GO:0043093		cell division site [GO:0032153]; cytoplasmic side of plasma membrane [GO:0009898]	FtsZ-dependent cytokinesis [GO:0043093]
A0A0E2F2C9_STRMG	A0A0E2F2C9	unreviewed	Adenylosuccinate synthetase (AMPSase) (AdSS) (EC 6.3.4.4) (IMP--aspartate ligase)	purA SMU82_01741	Streptococcus mutans SM6	GO:0000287; GO:0004019; GO:0005525; GO:0005737; GO:0044208	adenylosuccinate synthase activity [GO:0004019]; GTP binding [GO:0005525]; magnesium ion binding [GO:0000287]	cytoplasm [GO:0005737]	'de novo' AMP biosynthetic process [GO:0044208]
A0A0E2F2F8_STRMG	A0A0E2F2F8	unreviewed	DhaL domain-containing protein	SMU82_01891	Streptococcus mutans SM6	GO:0004371; GO:0006071	glycerone kinase activity [GO:0004371]		glycerol metabolic process [GO:0006071]
A0A0E2F2H8_STRMG	A0A0E2F2H8	unreviewed	30S ribosomal protein S12	rpsL SMU82_01497	Streptococcus mutans SM6	GO:0000049; GO:0003735; GO:0006412; GO:0015935; GO:0019843	rRNA binding [GO:0019843]; structural constituent of ribosome [GO:0003735]; tRNA binding [GO:0000049]	small ribosomal subunit [GO:0015935]	translation [GO:0006412]
A0A0E2F2T6_STRMG	A0A0E2F2T6	unreviewed	Putative ABC transporter	SMU82_01050	Streptococcus mutans SM6	GO:0005886		plasma membrane [GO:0005886]
A0A0E2F2U5_STRMG	A0A0E2F2U5	unreviewed	Aminopeptidase (EC 3.4.11.-)	SMU82_01100	Streptococcus mutans SM6	GO:0004177; GO:0008237; GO:0008270	aminopeptidase activity [GO:0004177]; metallopeptidase activity [GO:0008237]; zinc ion binding [GO:0008270]
A0A0E2F2V4_STRMG	A0A0E2F2V4	unreviewed	Regulatory protein Spx	spxA SMU82_01150	Streptococcus mutans SM6	GO:0005737; GO:0045892		cytoplasm [GO:0005737]	negative regulation of transcription, DNA-templated [GO:0045892]
A0A0E2F2Y5_STRMG	A0A0E2F2Y5	unreviewed	PTS system, mannitol-specific IIA component	SMU82_01335	Streptococcus mutans SM6	GO:0016301	kinase activity [GO:0016301]
A0A0E2F2Z7_STRMG	A0A0E2F2Z7	unreviewed	Uncharacterized protein	SMU82_00555	Streptococcus mutans SM6
A0A0E2F3C5_STRMG	A0A0E2F3C5	unreviewed	Alkyl hydroperoxide reductase C (EC 1.11.1.26) (Peroxiredoxin) (Thioredoxin peroxidase)	SMU82_00105	Streptococcus mutans SM6	GO:0004601; GO:0005737; GO:0006979; GO:0045454; GO:0051920	peroxidase activity [GO:0004601]; peroxiredoxin activity [GO:0051920]	cytoplasm [GO:0005737]	cell redox homeostasis [GO:0045454]; response to oxidative stress [GO:0006979]
A0A0F2CQI4_STROR	A0A0F2CQI4	unreviewed	GntR family transcriptional regulator	B7711_01515 B7712_01795 B7714_00890 B7716_01000 B7717_00845 B7720_01695 B7721_00760 B7722_00815 TZ87_01779	Streptococcus oralis subsp. oralis	GO:0003677; GO:0003700	DNA binding [GO:0003677]; DNA-binding transcription factor activity [GO:0003700]
A0A0F2CSW1_STROR	A0A0F2CSW1	unreviewed	PTS system mannose-specific transporter subunit IID (EC 2.7.1.69)	manN TZ87_01704	Streptococcus oralis subsp. oralis	GO:0008982; GO:0009401; GO:0016021; GO:0103111	D-glucosamine PTS permease activity [GO:0103111]; protein-N(PI)-phosphohistidine-sugar phosphotransferase activity [GO:0008982]	integral component of membrane [GO:0016021]	phosphoenolpyruvate-dependent sugar phosphotransferase system [GO:0009401]
A0A0F2CV65_STROR	A0A0F2CV65	unreviewed	General stress protein GSP-781	gsp-781 TZ87_01241	Streptococcus oralis subsp. oralis
A0A0F2CV72_STROR	A0A0F2CV72	unreviewed	Oligopeptide ABC transporter ATP-binding protein AmiE	amiE TZ87_01653	Streptococcus oralis subsp. oralis	GO:0005524; GO:0015833; GO:0016887	ATPase activity [GO:0016887]; ATP binding [GO:0005524]		peptide transport [GO:0015833]
A0A0F2CV82_STROR	A0A0F2CV82	unreviewed	50S ribosomal protein L9	rplI TZ87_01261	Streptococcus oralis subsp. oralis	GO:0003735; GO:0005840; GO:0006412; GO:0019843	rRNA binding [GO:0019843]; structural constituent of ribosome [GO:0003735]	ribosome [GO:0005840]	translation [GO:0006412]
A0A0F2CVM6_STROR	A0A0F2CVM6	unreviewed	50S ribosomal protein L36	rpmJ B7710_07505 B7711_07395 B7712_09195 B7714_03290 B7715_05300 B7716_04515 B7717_04655 B7718_04670 B7720_03555 B7721_02335 B7722_05040 TZ87_01411 TZ92_00136	Streptococcus oralis subsp. oralis	GO:0003735; GO:0005840; GO:0006412	structural constituent of ribosome [GO:0003735]	ribosome [GO:0005840]	translation [GO:0006412]
A0A0F2CVS5_STROR	A0A0F2CVS5	unreviewed	MarR family transcriptional regulator	B7710_07190 B7711_07085 B7714_03605 B7715_05620 B7716_04220 B7717_04355 B7718_04380 TZ87_01352	Streptococcus oralis subsp. oralis	GO:0016021		integral component of membrane [GO:0016021]
A0A0F2CVW9_STROR	A0A0F2CVW9	unreviewed	30S ribosomal protein S8	rpsH TZ87_01402	Streptococcus oralis subsp. oralis	GO:0003735; GO:0005840; GO:0006412; GO:0019843	rRNA binding [GO:0019843]; structural constituent of ribosome [GO:0003735]	ribosome [GO:0005840]	translation [GO:0006412]
A0A0F2CW09_STROR	A0A0F2CW09	unreviewed	dTDP-4-dehydrorhamnose reductase (EC 1.1.1.133)	cpsO TZ87_01526	Streptococcus oralis subsp. oralis	GO:0008831; GO:0019305	dTDP-4-dehydrorhamnose reductase activity [GO:0008831]		dTDP-rhamnose biosynthetic process [GO:0019305]
A0A0F2CW84_STROR	A0A0F2CW84	unreviewed	30S ribosomal protein S7	rpsG B7712_08830 B7714_02955 B7715_04685 B7716_04985 B7718_05015 B7720_03925 B7721_02800 B7722_05380 TZ87_01487 TZ92_00068	Streptococcus oralis subsp. oralis	GO:0000049; GO:0003735; GO:0006412; GO:0015935; GO:0019843	rRNA binding [GO:0019843]; structural constituent of ribosome [GO:0003735]; tRNA binding [GO:0000049]	small ribosomal subunit [GO:0015935]	translation [GO:0006412]
A0A0F2CWH3_STROR	A0A0F2CWH3	unreviewed	Phosphoglycerate kinase (EC 2.7.2.3)	pgk B7715_01170 B7716_01480 B7718_01935 B7720_04250 TZ87_01590	Streptococcus oralis subsp. oralis	GO:0004618; GO:0005524; GO:0005737; GO:0006096	ATP binding [GO:0005524]; phosphoglycerate kinase activity [GO:0004618]	cytoplasm [GO:0005737]	glycolytic process [GO:0006096]
A0A0F2CXD5_STROR	A0A0F2CXD5	unreviewed	Cell division protein DivIVA	divIVA TZ87_01066	Streptococcus oralis subsp. oralis	GO:0005737; GO:0007049; GO:0051301		cytoplasm [GO:0005737]	cell cycle [GO:0007049]; cell division [GO:0051301]
A0A0F2CXY8_STROR	A0A0F2CXY8	unreviewed	Putative N-acetylmannosamine-6-phosphate 2-epimerase (EC 5.1.3.9) (ManNAc-6-P epimerase)	nanE B7710_04380 B7715_07800 TZ87_01087	Streptococcus oralis subsp. oralis	GO:0005975; GO:0006051; GO:0009385; GO:0019262; GO:0047465	N-acylglucosamine-6-phosphate 2-epimerase activity [GO:0047465]; N-acylmannosamine-6-phosphate 2-epimerase activity [GO:0009385]		carbohydrate metabolic process [GO:0005975]; N-acetylmannosamine metabolic process [GO:0006051]; N-acetylneuraminate catabolic process [GO:0019262]
A0A0F2CY02_STROR	A0A0F2CY02	unreviewed	Thioredoxin	trxA B7710_04510 B7712_03140 B7715_07665 B7716_03105 B7717_02640 B7720_01200 B7721_09520 B7722_03160 TZ87_01112	Streptococcus oralis subsp. oralis	GO:0006662; GO:0015035; GO:0045454	protein disulfide oxidoreductase activity [GO:0015035]		cell redox homeostasis [GO:0045454]; glycerol ether metabolic process [GO:0006662]
A0A0F2CYG8_STROR	A0A0F2CYG8	unreviewed	S-ribosylhomocysteine lyase (EC 4.4.1.21) (AI-2 synthesis protein) (Autoinducer-2 production protein LuxS)	luxS TZ87_01503	Streptococcus oralis subsp. oralis	GO:0005506; GO:0009372; GO:0043768	iron ion binding [GO:0005506]; S-ribosylhomocysteine lyase activity [GO:0043768]		quorum sensing [GO:0009372]
A0A0F2CYL8_STROR	A0A0F2CYL8	unreviewed	Aspartokinase (EC 2.7.2.4)	lysC TZ87_01558	Streptococcus oralis subsp. oralis	GO:0004072; GO:0005524; GO:0009088; GO:0009089	aspartate kinase activity [GO:0004072]; ATP binding [GO:0005524]		lysine biosynthetic process via diaminopimelate [GO:0009089]; threonine biosynthetic process [GO:0009088]
A0A0F2CYN1_STROR	A0A0F2CYN1	unreviewed	Acetyltransferase (GNAT) family protein	TZ87_01384	Streptococcus oralis subsp. oralis	GO:0008080	N-acetyltransferase activity [GO:0008080]
A0A0F2CYP8_STROR	A0A0F2CYP8	unreviewed	50S ribosomal protein L18	rplR B7711_07360 B7712_09230 B7715_05335 B7717_04620 B7718_04635 B7720_03520 TZ87_01404	Streptococcus oralis subsp. oralis	GO:0003735; GO:0005840; GO:0006412; GO:0019843	rRNA binding [GO:0019843]; structural constituent of ribosome [GO:0003735]	ribosome [GO:0005840]	translation [GO:0006412]													A0A3M6NGR4_AGGAP
A0A0F2CYV4_STROR	A0A0F2CYV4	unreviewed	NAD(P)H-dependent oxidoreductase (NADPH-dependent FMN reductase)	B7712_02580 TZ87_01018	Streptococcus oralis subsp. oralis	GO:0016491	oxidoreductase activity [GO:0016491]															A0A3M6P520
A0A0F2CZ07_STROR	A0A0F2CZ07	unreviewed	60 kDa chaperonin (GroEL protein) (Protein Cpn60)	groEL groL TZ87_00726	Streptococcus oralis subsp. oralis	GO:0005524; GO:0005737; GO:0042026; GO:0051082	ATP binding [GO:0005524]; unfolded protein binding [GO:0051082]	cytoplasm [GO:0005737]	protein refolding [GO:0042026]													A0A0K1N130_AGGAP
A0A0F2CZ27_STROR	A0A0F2CZ27	unreviewed	PTS system mannose-specific transporter subunit IIC (EC 2.7.1.69)	manM TZ92_00369	Streptococcus oralis subsp. oralis	GO:0008982; GO:0009401; GO:0016021; GO:0103111	D-glucosamine PTS permease activity [GO:0103111]; protein-N(PI)-phosphohistidine-sugar phosphotransferase activity [GO:0008982]	integral component of membrane [GO:0016021]	phosphoenolpyruvate-dependent sugar phosphotransferase system [GO:0009401]
A0A0F2CZS0_STROR	A0A0F2CZS0	unreviewed	50S ribosomal protein L16	rplP B7710_07425 B7711_07315 B7712_09275 B7714_03370 B7715_05380 B7717_04575 B7718_04590 B7720_03475 B7721_02255 B7722_04955 TZ87_01395	Streptococcus oralis subsp. oralis	GO:0000049; GO:0003735; GO:0005840; GO:0006412; GO:0019843	rRNA binding [GO:0019843]; structural constituent of ribosome [GO:0003735]; tRNA binding [GO:0000049]	ribosome [GO:0005840]	translation [GO:0006412]
A0A0F2D014_STROR	A0A0F2D014	unreviewed	MarR family transcriptional regulator	TZ92_00088	Streptococcus oralis subsp. oralis	GO:0003677; GO:0003700	DNA binding [GO:0003677]; DNA-binding transcription factor activity [GO:0003700]
A0A0F2D0D4_STROR	A0A0F2D0D4	unreviewed	MarR family transcriptional regulator	B7711_04375 B7712_08470 TZ87_01560	Streptococcus oralis subsp. oralis	GO:0003700	DNA-binding transcription factor activity [GO:0003700]
A0A0F2D1W1_STROR	A0A0F2D1W1	unreviewed	Sodium ABC transporter ATP-binding protein	TZ87_00162	Streptococcus oralis subsp. oralis	GO:0005524; GO:0016887	ATPase activity [GO:0016887]; ATP binding [GO:0005524]
A0A0F2D2H8_STROR	A0A0F2D2H8	unreviewed	DNA-binding protein HU	hlpA B7710_08645 B7711_08440 B7712_07415 B7715_09340 B7716_06215 B7717_08905 B7718_09070 B7720_08790 B7721_07835 B7722_06035 TZ87_00374 TZ92_01096	Streptococcus oralis subsp. oralis	GO:0003677; GO:0030261	DNA binding [GO:0003677]		chromosome condensation [GO:0030261]
A0A0F2D3A5_STROR	A0A0F2D3A5	unreviewed	Universal stress protein	B7714_09570 B7715_01725 B7720_04710 TZ92_00383	Streptococcus oralis subsp. oralis	GO:0005737		cytoplasm [GO:0005737]
A0A0F2D3A8_STROR	A0A0F2D3A8	unreviewed	Pyruvate kinase (EC 2.7.1.40)	pykF TZ87_00632	Streptococcus oralis subsp. oralis	GO:0000287; GO:0004743; GO:0016301; GO:0030955	kinase activity [GO:0016301]; magnesium ion binding [GO:0000287]; potassium ion binding [GO:0030955]; pyruvate kinase activity [GO:0004743]
A0A0F2D3Q0_STROR	A0A0F2D3Q0	unreviewed	Tryptophan--tRNA ligase (EC 6.1.1.2) (Tryptophanyl-tRNA synthetase) (TrpRS)	trpS TZ92_00333	Streptococcus oralis subsp. oralis	GO:0004830; GO:0005524; GO:0005737; GO:0006436	ATP binding [GO:0005524]; tryptophan-tRNA ligase activity [GO:0004830]	cytoplasm [GO:0005737]	tryptophanyl-tRNA aminoacylation [GO:0006436]
A0A0F2D3T1_STROR	A0A0F2D3T1	unreviewed	Ribosomal silencing factor RsfS	rsfS TZ87_00027	Streptococcus oralis subsp. oralis	GO:0005737; GO:0017148; GO:0042256; GO:0090071		cytoplasm [GO:0005737]	mature ribosome assembly [GO:0042256]; negative regulation of ribosome biogenesis [GO:0090071]; negative regulation of translation [GO:0017148]
A0A0F2D447_STROR	A0A0F2D447	unreviewed	Adenine phosphoribosyltransferase (APRT) (EC 2.4.2.7)	apt B7710_06230 B7711_06075 B7712_05095 B7714_08080 B7715_03540 B7717_06125 B7718_06205 B7720_06000 B7722_09210 TZ87_00122 TZ92_00805	Streptococcus oralis subsp. oralis	GO:0003999; GO:0005737; GO:0006166; GO:0006168; GO:0044209	adenine phosphoribosyltransferase activity [GO:0003999]	cytoplasm [GO:0005737]	adenine salvage [GO:0006168]; AMP salvage [GO:0044209]; purine ribonucleoside salvage [GO:0006166]
A0A0F2D4J8_STROR	A0A0F2D4J8	unreviewed	50S ribosomal protein L10	rplJ B7710_08280 B7712_07815 B7714_04630 B7715_08965 B7716_05870 B7717_09245 B7718_09405 B7720_09130 B7721_08210 B7722_01345 TZ87_00299	Streptococcus oralis subsp. oralis	GO:0003735; GO:0006412; GO:0015934; GO:0042254; GO:0070180	large ribosomal subunit rRNA binding [GO:0070180]; structural constituent of ribosome [GO:0003735]	large ribosomal subunit [GO:0015934]	ribosome biogenesis [GO:0042254]; translation [GO:0006412]
A0A0F2D5B3_STROR	A0A0F2D5B3	unreviewed	30S ribosomal protein S16	rpsP TZ87_00320	Streptococcus oralis subsp. oralis	GO:0003735; GO:0005840; GO:0006412	structural constituent of ribosome [GO:0003735]	ribosome [GO:0005840]	translation [GO:0006412]
A0A0F2D5M1_STROR	A0A0F2D5M1	unreviewed	Lipoprotein (Peptide ABC transporter substrate-binding protein)	B7711_09905 TZ87_00649	Streptococcus oralis subsp. oralis
A0A0F2D632_STROR	A0A0F2D632	unreviewed	Phosphodiesterase	TZ87_00109	Streptococcus oralis subsp. oralis
A0A0F2D6A8_STROR	A0A0F2D6A8	unreviewed	RNA polymerase sigma factor SigA	rpoD sigA B7710_10095 TZ87_00645	Streptococcus oralis subsp. oralis	GO:0001123; GO:0003677; GO:0003700; GO:0005737; GO:0016987	DNA binding [GO:0003677]; DNA-binding transcription factor activity [GO:0003700]; sigma factor activity [GO:0016987]	cytoplasm [GO:0005737]	transcription initiation from bacterial-type RNA polymerase promoter [GO:0001123]
A0A0F2D7B4_STROR	A0A0F2D7B4	unreviewed	4-hydroxy-tetrahydrodipicolinate synthase (HTPA synthase) (EC 4.3.3.7)	dapA_1 dapA TZ87_00554	Streptococcus oralis subsp. oralis	GO:0005737; GO:0008840; GO:0009089; GO:0019877	4-hydroxy-tetrahydrodipicolinate synthase activity [GO:0008840]	cytoplasm [GO:0005737]	diaminopimelate biosynthetic process [GO:0019877]; lysine biosynthetic process via diaminopimelate [GO:0009089]
A0A0F2D7G2_STROR	A0A0F2D7G2	unreviewed	Orotate phosphoribosyltransferase (OPRT) (OPRTase) (EC 2.4.2.10)	pyrE TZ92_00850	Streptococcus oralis subsp. oralis	GO:0000287; GO:0004588; GO:0009116; GO:0044205	magnesium ion binding [GO:0000287]; orotate phosphoribosyltransferase activity [GO:0004588]		'de novo' UMP biosynthetic process [GO:0044205]; nucleoside metabolic process [GO:0009116]
A0A0F2D7H4_STROR	A0A0F2D7H4	unreviewed	ATP synthase subunit beta (EC 7.1.2.2) (ATP synthase F1 sector subunit beta) (F-ATPase subunit beta)	atpD TZ87_00610	Streptococcus oralis subsp. oralis	GO:0005524; GO:0005886; GO:0015986; GO:0016787; GO:0045261; GO:0046933	ATP binding [GO:0005524]; hydrolase activity [GO:0016787]; proton-transporting ATP synthase activity, rotational mechanism [GO:0046933]	plasma membrane [GO:0005886]; proton-transporting ATP synthase complex, catalytic core F(1) [GO:0045261]	ATP synthesis coupled proton transport [GO:0015986]
A0A0F2DAH1_STROR	A0A0F2DAH1	unreviewed	Acetoin utilization protein AcuB (CBS domain-containing protein)	B7716_08610 TZ92_00888	Streptococcus oralis subsp. oralis
A0A0F2DIH5_STROR	A0A0F2DIH5	unreviewed	Putative ribose-phosphate pyrophosphokinase (RPPK) (EC 2.7.6.1) (5-phospho-D-ribosyl alpha-1-diphosphate) (Phosphoribosyl diphosphate synthase) (Phosphoribosyl pyrophosphate synthase) (P-Rib-PP synthase) (PRPP synthase) (PRPPase)	prs TZ92_01221	Streptococcus oralis subsp. oralis	GO:0000287; GO:0004749; GO:0005524; GO:0005737; GO:0006015; GO:0009116; GO:0009156; GO:0009165; GO:0016301	ATP binding [GO:0005524]; kinase activity [GO:0016301]; magnesium ion binding [GO:0000287]; ribose phosphate diphosphokinase activity [GO:0004749]	cytoplasm [GO:0005737]	5-phosphoribose 1-diphosphate biosynthetic process [GO:0006015]; nucleoside metabolic process [GO:0009116]; nucleotide biosynthetic process [GO:0009165]; ribonucleoside monophosphate biosynthetic process [GO:0009156]
A0A0F2DJA9_STROR	A0A0F2DJA9	unreviewed	Single-stranded DNA-binding protein (SSB)	ssbA B7712_02550 B7714_01380 B7715_08295 B7716_02550 B7718_03355 B7720_00535 B7721_08915 TZ92_01660	Streptococcus oralis subsp. oralis	GO:0003697; GO:0006260; GO:0006281; GO:0006310	single-stranded DNA binding [GO:0003697]		DNA recombination [GO:0006310]; DNA repair [GO:0006281]; DNA replication [GO:0006260]
A0A0F2DJG7_STROR	A0A0F2DJG7	unreviewed	DEAD-box ATP-dependent RNA helicase CshB (EC 3.6.4.13)	rheB cshB TZ92_00894	Streptococcus oralis subsp. oralis	GO:0003723; GO:0003724; GO:0005524; GO:0005737; GO:0006401; GO:0009409	ATP binding [GO:0005524]; RNA binding [GO:0003723]; RNA helicase activity [GO:0003724]	cytoplasm [GO:0005737]	response to cold [GO:0009409]; RNA catabolic process [GO:0006401]
A0A0F2DJK8_STROR	A0A0F2DJK8	unreviewed	Acid sugar phosphatase	nagD TZ92_00934	Streptococcus oralis subsp. oralis
A0A0F2DMR3_STROR	A0A0F2DMR3	unreviewed	ATP synthase subunit delta (ATP synthase F(1) sector subunit delta) (F-type ATPase subunit delta) (F-ATPase subunit delta)	atpH TZ92_01405	Streptococcus oralis subsp. oralis	GO:0005886; GO:0015986; GO:0016787; GO:0045261; GO:0046933	hydrolase activity [GO:0016787]; proton-transporting ATP synthase activity, rotational mechanism [GO:0046933]	plasma membrane [GO:0005886]; proton-transporting ATP synthase complex, catalytic core F(1) [GO:0045261]	ATP synthesis coupled proton transport [GO:0015986]
A0A0F2DMT5_STROR	A0A0F2DMT5	unreviewed	ATP-dependent 6-phosphofructokinase (ATP-PFK) (Phosphofructokinase) (EC 2.7.1.11) (Phosphohexokinase)	pfkA TZ92_01425	Streptococcus oralis subsp. oralis	GO:0003872; GO:0005524; GO:0005737; GO:0006002; GO:0046872	6-phosphofructokinase activity [GO:0003872]; ATP binding [GO:0005524]; metal ion binding [GO:0046872]	cytoplasm [GO:0005737]	fructose 6-phosphate metabolic process [GO:0006002]
A0A0F2DNN4_STROR	A0A0F2DNN4	unreviewed	PTS system transporter subunit IIB	TZ92_00590	Streptococcus oralis subsp. oralis	GO:0005737; GO:0008982; GO:0009401	protein-N(PI)-phosphohistidine-sugar phosphotransferase activity [GO:0008982]	cytoplasm [GO:0005737]	phosphoenolpyruvate-dependent sugar phosphotransferase system [GO:0009401]
A0A0F2DVC7_STROR	A0A0F2DVC7	unreviewed	Hypoxanthine phosphoribosyltransferase (EC 2.4.2.8)	hgt ATE37_00015 B7724_02060 B7730_05125 TZ95_01847	Streptococcus oralis subsp. tigurinus	GO:0000166; GO:0004422; GO:0005737; GO:0006166; GO:0032264; GO:0046872; GO:0052657	guanine phosphoribosyltransferase activity [GO:0052657]; hypoxanthine phosphoribosyltransferase activity [GO:0004422]; metal ion binding [GO:0046872]; nucleotide binding [GO:0000166]	cytoplasm [GO:0005737]	IMP salvage [GO:0032264]; purine ribonucleoside salvage [GO:0006166]
A0A0F2DXR8_STROR	A0A0F2DXR8	unreviewed	ATP-dependent zinc metalloprotease FtsH (EC 3.4.24.-)	ftsH B7728_01440 B7730_05120 TZ95_01848	Streptococcus oralis subsp. tigurinus	GO:0004222; GO:0005524; GO:0005886; GO:0008270; GO:0016021; GO:0016887; GO:0030163; GO:0051301	ATPase activity [GO:0016887]; ATP binding [GO:0005524]; metalloendopeptidase activity [GO:0004222]; zinc ion binding [GO:0008270]	integral component of membrane [GO:0016021]; plasma membrane [GO:0005886]	cell division [GO:0051301]; protein catabolic process [GO:0030163]
A0A0F2E0X9_STROR	A0A0F2E0X9	unreviewed	Foldase protein PrsA (EC 5.2.1.8)	prsA_2 prsA TZ95_00724	Streptococcus oralis subsp. tigurinus	GO:0003755; GO:0005886; GO:0006457	peptidyl-prolyl cis-trans isomerase activity [GO:0003755]	plasma membrane [GO:0005886]	protein folding [GO:0006457]
A0A0F2E0Z0_STROR	A0A0F2E0Z0	unreviewed	Ribitol-5-phosphate cytidylyltransferase (EC 2.7.7.40)	ispD tarI TZ95_00790	Streptococcus oralis subsp. tigurinus	GO:0008299; GO:0047349; GO:0071555; GO:1902012	D-ribitol-5-phosphate cytidylyltransferase activity [GO:0047349]		cell wall organization [GO:0071555]; isoprenoid biosynthetic process [GO:0008299]; poly(ribitol phosphate) teichoic acid biosynthetic process [GO:1902012]
A0A0F2E2G8_STROR	A0A0F2E2G8	unreviewed	Iron-compound ABC transporter substrate-binding protein	fatB_2 TZ95_00458	Streptococcus oralis subsp. tigurinus
A0A0F2E2L9_STROR	A0A0F2E2L9	unreviewed	Manganese ABC transporter substrate-binding protein	psaA TZ95_01294	Streptococcus oralis subsp. tigurinus	GO:0007155; GO:0030001; GO:0046872	metal ion binding [GO:0046872]		cell adhesion [GO:0007155]; metal ion transport [GO:0030001]
A0A0F2E2R5_STROR	A0A0F2E2R5	unreviewed	Phosphatase (EC 3.1.3.-)	pppL TZ95_01329	Streptococcus oralis subsp. tigurinus	GO:0004722	protein serine/threonine phosphatase activity [GO:0004722]
A0A0F2E5L1_STROR	A0A0F2E5L1	unreviewed	Iron-containing alcohol dehydrogenase (EC 1.1.1.1)	adh2 TZ95_01566	Streptococcus oralis subsp. tigurinus	GO:0004022; GO:0046872	alcohol dehydrogenase (NAD+) activity [GO:0004022]; metal ion binding [GO:0046872]
A0A0F2E6G9_STROR	A0A0F2E6G9	unreviewed	50S ribosomal protein L11	rplK TZ95_01253	Streptococcus oralis subsp. tigurinus	GO:0003735; GO:0005840; GO:0006412; GO:0070180	large ribosomal subunit rRNA binding [GO:0070180]; structural constituent of ribosome [GO:0003735]	ribosome [GO:0005840]	translation [GO:0006412]
A0A0F2E8X6_STROR	A0A0F2E8X6	unreviewed	Transcription termination/antitermination protein NusG	nusG TZ95_00147	Streptococcus oralis subsp. tigurinus	GO:0006353; GO:0006354; GO:0031564; GO:0032784			DNA-templated transcription, elongation [GO:0006354]; DNA-templated transcription, termination [GO:0006353]; regulation of DNA-templated transcription, elongation [GO:0032784]; transcription antitermination [GO:0031564]
A0A0K1MZP1_AGGAP	A0A0K1MZP1	unreviewed	Ribosomal silencing factor RsfS	rsfS DOL88_06985 DPV99_06710	Aggregatibacter aphrophilus (Haemophilus aphrophilus)	GO:0005737; GO:0017148; GO:0042256; GO:0090071		cytoplasm [GO:0005737]	mature ribosome assembly [GO:0042256]; negative regulation of ribosome biogenesis [GO:0090071]; negative regulation of translation [GO:0017148]	aaz:ADJ80_00190;
A0A0K1MZR4_AGGAP	A0A0K1MZR4	unreviewed	Nitrogen regulatory protein P-II	DOL88_07125 DPV99_06540	Aggregatibacter aphrophilus (Haemophilus aphrophilus)	GO:0006808; GO:0030234	enzyme regulator activity [GO:0030234]		regulation of nitrogen utilization [GO:0006808]	aaz:ADJ80_00330;
A0A0K1MZV0_AGGAP	A0A0K1MZV0	unreviewed	30S ribosomal protein S18	rpsR DOL88_07555 DPV99_06330 NCTC5908_00743	Aggregatibacter aphrophilus (Haemophilus aphrophilus)	GO:0003735; GO:0005840; GO:0006412; GO:0019843	rRNA binding [GO:0019843]; structural constituent of ribosome [GO:0003735]	ribosome [GO:0005840]	translation [GO:0006412]	aaz:ADJ80_00605;
A0A0K1MZV5_AGGAP	A0A0K1MZV5	unreviewed	30S ribosomal protein S12	rpsL DOL88_07590 DPV99_06295 NCTC5908_00746	Aggregatibacter aphrophilus (Haemophilus aphrophilus)	GO:0000049; GO:0003735; GO:0006412; GO:0015935; GO:0019843	rRNA binding [GO:0019843]; structural constituent of ribosome [GO:0003735]; tRNA binding [GO:0000049]	small ribosomal subunit [GO:0015935]	translation [GO:0006412]	aaz:ADJ80_00640;
A0A0K1MZV9_AGGAP	A0A0K1MZV9	unreviewed	Elongation factor Tu (EF-Tu)	tufA_2 tuf NCTC5908_02641	Aggregatibacter aphrophilus (Haemophilus aphrophilus)	GO:0003746; GO:0003924; GO:0005525; GO:0005737	GTPase activity [GO:0003924]; GTP binding [GO:0005525]; translation elongation factor activity [GO:0003746]	cytoplasm [GO:0005737]		aaz:ADJ80_00655;aaz:ADJ80_02825;
A0A0K1MZW1_AGGAP	A0A0K1MZW1	unreviewed	Transcription elongation factor GreB (Transcript cleavage factor GreB)	greB DOL88_00525 DPV99_09545	Aggregatibacter aphrophilus (Haemophilus aphrophilus)	GO:0003677; GO:0003746; GO:0032784; GO:0070063	DNA binding [GO:0003677]; RNA polymerase binding [GO:0070063]; translation elongation factor activity [GO:0003746]		regulation of DNA-templated transcription, elongation [GO:0032784]	aaz:ADJ80_00665;
A0A0K1MZY6_AGGAP	A0A0K1MZY6	unreviewed	Na(+)-translocating NADH-quinone reductase subunit B (Na(+)-NQR subunit B) (Na(+)-translocating NQR subunit B) (EC 7.2.1.1) (NQR complex subunit B) (NQR-1 subunit B)	nqrB DPV99_09420	Aggregatibacter aphrophilus (Haemophilus aphrophilus)	GO:0005886; GO:0006814; GO:0010181; GO:0016021; GO:0016655; GO:0022904; GO:0055085	FMN binding [GO:0010181]; oxidoreductase activity, acting on NAD(P)H, quinone or similar compound as acceptor [GO:0016655]	integral component of membrane [GO:0016021]; plasma membrane [GO:0005886]	respiratory electron transport chain [GO:0022904]; sodium ion transport [GO:0006814]; transmembrane transport [GO:0055085]	aaz:ADJ80_00795;
A0A0K1MZZ1_AGGAP	A0A0K1MZZ1	unreviewed	Membrane-bound lytic murein transglycosylase C (EC 4.2.2.n1) (Murein lyase C)	mltC DOL88_08455 DPV99_09385	Aggregatibacter aphrophilus (Haemophilus aphrophilus)	GO:0000270; GO:0008933; GO:0009279; GO:0016798; GO:0016829; GO:0016998; GO:0071555	hydrolase activity, acting on glycosyl bonds [GO:0016798]; lyase activity [GO:0016829]; lytic transglycosylase activity [GO:0008933]	cell outer membrane [GO:0009279]	cell wall macromolecule catabolic process [GO:0016998]; cell wall organization [GO:0071555]; peptidoglycan metabolic process [GO:0000270]	aaz:ADJ80_00830;
A0A0K1N002_AGGAP	A0A0K1N002	unreviewed	Alkylhydroperoxidase AhpD family core domain (Carboxymuconolactone decarboxylase family protein)	DOL88_08420 DPV99_09350 NCTC5908_00798	Aggregatibacter aphrophilus (Haemophilus aphrophilus)	GO:0004601; GO:0051920	peroxidase activity [GO:0004601]; peroxiredoxin activity [GO:0051920]			aaz:ADJ80_00865;
A0A0K1N011_AGGAP	A0A0K1N011	unreviewed	YicC family protein	DPV99_09275	Aggregatibacter aphrophilus (Haemophilus aphrophilus)					aaz:ADJ80_00935;
A0A0K1N031_AGGAP	A0A0K1N031	unreviewed	Cell division ATP-binding protein FtsE	ftsE DOL88_08150 DPV99_09200	Aggregatibacter aphrophilus (Haemophilus aphrophilus)	GO:0005524; GO:0005886; GO:0007049; GO:0016887; GO:0051301	ATPase activity [GO:0016887]; ATP binding [GO:0005524]	plasma membrane [GO:0005886]	cell cycle [GO:0007049]; cell division [GO:0051301]	aaz:ADJ80_01035;
A0A0K1N059_AGGAP	A0A0K1N059	unreviewed	Nucleoside permease	nupX DOL88_02760 NCTC5908_00855	Aggregatibacter aphrophilus (Haemophilus aphrophilus)	GO:0005337; GO:0016021	nucleoside transmembrane transporter activity [GO:0005337]	integral component of membrane [GO:0016021]		aaz:ADJ80_01165;
A0A0K1N063_AGGAP	A0A0K1N063	unreviewed	Aspartate-semialdehyde dehydrogenase (ASA dehydrogenase) (ASADH) (EC 1.2.1.11) (Aspartate-beta-semialdehyde dehydrogenase)	asd DOL88_02810 DPV99_09005	Aggregatibacter aphrophilus (Haemophilus aphrophilus)	GO:0004073; GO:0009088; GO:0009089; GO:0009097; GO:0019877; GO:0046983; GO:0050661; GO:0051287; GO:0071266	aspartate-semialdehyde dehydrogenase activity [GO:0004073]; NAD binding [GO:0051287]; NADP binding [GO:0050661]; protein dimerization activity [GO:0046983]		'de novo' L-methionine biosynthetic process [GO:0071266]; diaminopimelate biosynthetic process [GO:0019877]; isoleucine biosynthetic process [GO:0009097]; lysine biosynthetic process via diaminopimelate [GO:0009089]; threonine biosynthetic process [GO:0009088]	aaz:ADJ80_01215;
A0A0K1N071_AGGAP	A0A0K1N071	unreviewed	Excinuclease ABC subunit A	DOL88_02830 NCTC5908_00873	Aggregatibacter aphrophilus (Haemophilus aphrophilus)					aaz:ADJ80_01235;
A0A0K1N0E5_AGGAP	A0A0K1N0E5	unreviewed	Met repressor (Met regulon regulatory protein MetJ)	metJ DOL88_09790 NCTC5908_00977	Aggregatibacter aphrophilus (Haemophilus aphrophilus)	GO:0003677; GO:0003700; GO:0005737; GO:0009086; GO:0045892	DNA binding [GO:0003677]; DNA-binding transcription factor activity [GO:0003700]	cytoplasm [GO:0005737]	methionine biosynthetic process [GO:0009086]; negative regulation of transcription, DNA-templated [GO:0045892]	aaz:ADJ80_01675;
A0A0K1N0F1_AGGAP	A0A0K1N0F1	unreviewed	Universal stress protein	uspA DOL88_09765 NCTC5908_00981	Aggregatibacter aphrophilus (Haemophilus aphrophilus)	GO:0005737		cytoplasm [GO:0005737]		aaz:ADJ80_01700;
A0A0K1N0F2_AGGAP	A0A0K1N0F2	unreviewed	Lipoyl synthase (EC 2.8.1.8) (Lip-syn) (LS) (Lipoate synthase) (Lipoic acid synthase) (Sulfur insertion protein LipA)	lipA DOL88_06945 DPV99_06750	Aggregatibacter aphrophilus (Haemophilus aphrophilus)	GO:0005737; GO:0009249; GO:0016992; GO:0046872; GO:0051539; GO:0102552; GO:0102553	4 iron, 4 sulfur cluster binding [GO:0051539]; lipoate synthase activity [GO:0016992]; lipoyl synthase activity (acting on glycine-cleavage complex H protein [GO:0102552]; lipoyl synthase activity (acting on pyruvate dehydrogenase E2 protein) [GO:0102553]; metal ion binding [GO:0046872]	cytoplasm [GO:0005737]	protein lipoylation [GO:0009249]	aaz:ADJ80_00150;
A0A0K1N0G2_AGGAP	A0A0K1N0G2	unreviewed	Acyl carrier protein (ACP)	acpP DOL88_07005 DPV99_06690 NCTC5908_00595	Aggregatibacter aphrophilus (Haemophilus aphrophilus)	GO:0000036; GO:0005737	acyl carrier activity [GO:0000036]	cytoplasm [GO:0005737]		aaz:ADJ80_00210;
A0A0K1N0G7_AGGAP	A0A0K1N0G7	unreviewed	50S ribosomal protein L32	rpmF DOL88_07030 DPV99_06665 NCTC5908_00602	Aggregatibacter aphrophilus (Haemophilus aphrophilus)	GO:0003735; GO:0006412; GO:0015934	structural constituent of ribosome [GO:0003735]	large ribosomal subunit [GO:0015934]	translation [GO:0006412]	aaz:ADJ80_00235;
A0A0K1N0I1_AGGAP	A0A0K1N0I1	unreviewed	Secreted protein hcp (Type VI secretion system tube protein Hcp)	hcpA DOL88_09605 NCTC5908_01018	Aggregatibacter aphrophilus (Haemophilus aphrophilus)					aaz:ADJ80_01850;
A0A0K1N0M9_AGGAP	A0A0K1N0M9	unreviewed	30S ribosomal protein S6	rpsF DOL88_07545 DPV99_06340 NCTC5908_00741	Aggregatibacter aphrophilus (Haemophilus aphrophilus)	GO:0003735; GO:0005840; GO:0006412; GO:0019843	rRNA binding [GO:0019843]; structural constituent of ribosome [GO:0003735]	ribosome [GO:0005840]	translation [GO:0006412]	aaz:ADJ80_00595;
A0A0K1N0N6_AGGAP	A0A0K1N0N6	unreviewed	Opacity protein and related surface antigens (Porin family protein)	DOL88_10810 NCTC5908_01110	Aggregatibacter aphrophilus (Haemophilus aphrophilus)	GO:0019867		outer membrane [GO:0019867]		aaz:ADJ80_02150;
A0A0K1N0Q4_AGGAP	A0A0K1N0Q4	unreviewed	Transcription termination factor Rho (EC 3.6.4.-) (ATP-dependent helicase Rho)	rho DOL88_06995 NCTC5908_00593	Aggregatibacter aphrophilus (Haemophilus aphrophilus)	GO:0003723; GO:0004386; GO:0005524; GO:0006353; GO:0008186	ATP binding [GO:0005524]; helicase activity [GO:0004386]; RNA binding [GO:0003723]; RNA-dependent ATPase activity [GO:0008186]		DNA-templated transcription, termination [GO:0006353]	aaz:ADJ80_00200;
A0A0K1N0Q8_AGGAP	A0A0K1N0Q8	unreviewed	Pentapeptide repeat-containing protein (Serine/threonine-protein kinase B) (EC 2.7.11.1)	spkB DOL88_10680 NCTC5908_01136	Aggregatibacter aphrophilus (Haemophilus aphrophilus)	GO:0016301	kinase activity [GO:0016301]			aaz:ADJ80_02280;
A0A0K1N0R3_AGGAP	A0A0K1N0R3	unreviewed	RidA family protein (RutC family protein HI_0719)	DOL88_08520 DPV99_10105 NCTC5908_02527	Aggregatibacter aphrophilus (Haemophilus aphrophilus)					aaz:ADJ80_02340;
A0A0K1N0R4_AGGAP	A0A0K1N0R4	unreviewed	Protein RecA (Recombinase A)	recA DOL88_08530 DPV99_10095	Aggregatibacter aphrophilus (Haemophilus aphrophilus)	GO:0003684; GO:0003697; GO:0005524; GO:0005737; GO:0006281; GO:0006310; GO:0008094; GO:0009432	ATP binding [GO:0005524]; damaged DNA binding [GO:0003684]; DNA-dependent ATPase activity [GO:0008094]; single-stranded DNA binding [GO:0003697]	cytoplasm [GO:0005737]	DNA recombination [GO:0006310]; DNA repair [GO:0006281]; SOS response [GO:0009432]	aaz:ADJ80_02350;
A0A0K1N0S3_AGGAP	A0A0K1N0S3	unreviewed	5'-nucleotidase SurE (EC 3.1.3.5) (Nucleoside 5'-monophosphate phosphohydrolase)	surE DOL88_08590 NCTC5908_02542	Aggregatibacter aphrophilus (Haemophilus aphrophilus)	GO:0000166; GO:0005737; GO:0008253; GO:0046872	5'-nucleotidase activity [GO:0008253]; metal ion binding [GO:0046872]; nucleotide binding [GO:0000166]	cytoplasm [GO:0005737]		aaz:ADJ80_02400;
A0A0K1N0S4_AGGAP	A0A0K1N0S4	unreviewed	2-C-methyl-D-erythritol 2,4-cyclodiphosphate synthase (MECDP-synthase) (MECPP-synthase) (MECPS) (EC 4.6.1.12)	ispF DPV99_10055	Aggregatibacter aphrophilus (Haemophilus aphrophilus)	GO:0008685; GO:0016114; GO:0019288; GO:0046872	2-C-methyl-D-erythritol 2,4-cyclodiphosphate synthase activity [GO:0008685]; metal ion binding [GO:0046872]		isopentenyl diphosphate biosynthetic process, methylerythritol 4-phosphate pathway [GO:0019288]; terpenoid biosynthetic process [GO:0016114]	aaz:ADJ80_02390;
A0A0K1N0X7_AGGAP	A0A0K1N0X7	unreviewed	Glutathione peroxidase	DOL88_09225 DPV99_09705	Aggregatibacter aphrophilus (Haemophilus aphrophilus)	GO:0004601; GO:0009055; GO:0015035; GO:0045454	electron transfer activity [GO:0009055]; peroxidase activity [GO:0004601]; protein disulfide oxidoreductase activity [GO:0015035]		cell redox homeostasis [GO:0045454]	aaz:ADJ80_02685;
A0A0K1N0Y0_AGGAP	A0A0K1N0Y0	unreviewed	Chaperone NapD (NapA signal peptide-binding chaperone NapD)	napD DOL88_09260 DPV99_09670	Aggregatibacter aphrophilus (Haemophilus aphrophilus)	GO:0005048; GO:0005737; GO:0051224	signal sequence binding [GO:0005048]	cytoplasm [GO:0005737]	negative regulation of protein transport [GO:0051224]	aaz:ADJ80_02720;
A0A0K1N117_AGGAP	A0A0K1N117	unreviewed	DUF1794 domain-containing protein	DPV99_10405	Aggregatibacter aphrophilus (Haemophilus aphrophilus)					aaz:ADJ80_02955;
A0A0K1N130_AGGAP	A0A0K1N130	unreviewed	Ribonuclease PH (RNase PH) (EC 2.7.7.56) (tRNA nucleotidyltransferase)	rph DOL88_04740 DPV99_09280	Aggregatibacter aphrophilus (Haemophilus aphrophilus)	GO:0000049; GO:0000175; GO:0006364; GO:0008033; GO:0009022; GO:0016075	3'-5'-exoribonuclease activity [GO:0000175]; tRNA binding [GO:0000049]; tRNA nucleotidyltransferase activity [GO:0009022]		rRNA catabolic process [GO:0016075]; rRNA processing [GO:0006364]; tRNA processing [GO:0008033]	aaz:ADJ80_00930;
A0A0K1N168_AGGAP	A0A0K1N168	unreviewed	Gfo/Idh/MocA family oxidoreductase	DOL88_02685 DPV99_09145	Aggregatibacter aphrophilus (Haemophilus aphrophilus)	GO:0016491	oxidoreductase activity [GO:0016491]			aaz:ADJ80_01085;
A0A0K1N176_AGGAP	A0A0K1N176	unreviewed	Peptide deformylase (PDF) (EC 3.5.1.88) (Polypeptide deformylase)	def DOL88_00735 DPV99_10530	Aggregatibacter aphrophilus (Haemophilus aphrophilus)	GO:0006412; GO:0042586; GO:0046872	metal ion binding [GO:0046872]; peptide deformylase activity [GO:0042586]		translation [GO:0006412]	aaz:ADJ80_03280;
A0A0K1N188_AGGAP	A0A0K1N188	unreviewed	Ornithine carbamoyltransferase (OTCase) (EC 2.1.3.3)	DOL88_01125 DPV99_10645	Aggregatibacter aphrophilus (Haemophilus aphrophilus)	GO:0004585; GO:0005737; GO:0016597	amino acid binding [GO:0016597]; ornithine carbamoyltransferase activity [GO:0004585]	cytoplasm [GO:0005737]		aaz:ADJ80_03390;
A0A0K1N199_AGGAP	A0A0K1N199	unreviewed	50S ribosomal protein L22	rplV DOL88_06605 DPV99_10695	Aggregatibacter aphrophilus (Haemophilus aphrophilus)	GO:0003735; GO:0006412; GO:0015934; GO:0019843	rRNA binding [GO:0019843]; structural constituent of ribosome [GO:0003735]	large ribosomal subunit [GO:0015934]	translation [GO:0006412]	aaz:ADJ80_03440;
A0A0K1N1A1_AGGAP	A0A0K1N1A1	unreviewed	30S ribosomal protein S3	rpsC DOL88_06600 DPV99_10700 NCTC5908_02141	Aggregatibacter aphrophilus (Haemophilus aphrophilus)	GO:0003729; GO:0003735; GO:0005840; GO:0006412; GO:0019843	mRNA binding [GO:0003729]; rRNA binding [GO:0019843]; structural constituent of ribosome [GO:0003735]	ribosome [GO:0005840]	translation [GO:0006412]	aaz:ADJ80_03445;
A0A0K1N1A4_AGGAP	A0A0K1N1A4	unreviewed	50S ribosomal protein L14	rplN DOL88_06580 DPV99_10720	Aggregatibacter aphrophilus (Haemophilus aphrophilus)	GO:0003735; GO:0006412; GO:0015934; GO:0019843	rRNA binding [GO:0019843]; structural constituent of ribosome [GO:0003735]	large ribosomal subunit [GO:0015934]	translation [GO:0006412]	aaz:ADJ80_03465;
A0A0K1N1A7_AGGAP	A0A0K1N1A7	unreviewed	50S ribosomal protein L24	rplX DOL88_06575 DPV99_10725	Aggregatibacter aphrophilus (Haemophilus aphrophilus)	GO:0003735; GO:0005840; GO:0006412; GO:0019843	rRNA binding [GO:0019843]; structural constituent of ribosome [GO:0003735]	ribosome [GO:0005840]	translation [GO:0006412]	aaz:ADJ80_03470;
A0A0K1N1A8_AGGAP	A0A0K1N1A8	unreviewed	50S ribosomal protein L6	rplF DOL88_06555 NCTC5908_02132	Aggregatibacter aphrophilus (Haemophilus aphrophilus)	GO:0003735; GO:0005840; GO:0006412; GO:0019843	rRNA binding [GO:0019843]; structural constituent of ribosome [GO:0003735]	ribosome [GO:0005840]	translation [GO:0006412]	aaz:ADJ80_03490;
A0A0K1N1A9_AGGAP	A0A0K1N1A9	unreviewed	50S ribosomal protein L29	rpmC DOL88_06590 DPV99_10710 NCTC5908_02139	Aggregatibacter aphrophilus (Haemophilus aphrophilus)	GO:0003735; GO:0005840; GO:0006412	structural constituent of ribosome [GO:0003735]	ribosome [GO:0005840]	translation [GO:0006412]	aaz:ADJ80_03455;
A0A0K1N1B1_AGGAP	A0A0K1N1B1	unreviewed	50S ribosomal protein L18	rplR DOL88_06550 NCTC5908_02131	Aggregatibacter aphrophilus (Haemophilus aphrophilus)	GO:0003735; GO:0005840; GO:0006412; GO:0019843	rRNA binding [GO:0019843]; structural constituent of ribosome [GO:0003735]	ribosome [GO:0005840]	translation [GO:0006412]	aaz:ADJ80_03495;
A0A0K1N1B4_AGGAP	A0A0K1N1B4	unreviewed	30S ribosomal protein S14	rpsN DOL88_06565 NCTC5908_02134	Aggregatibacter aphrophilus (Haemophilus aphrophilus)	GO:0003735; GO:0005840; GO:0006412; GO:0019843	rRNA binding [GO:0019843]; structural constituent of ribosome [GO:0003735]	ribosome [GO:0005840]	translation [GO:0006412]	aaz:ADJ80_03480;
A0A0K1N1B5_AGGAP	A0A0K1N1B5	unreviewed	30S ribosomal protein S13	rpsM DOL88_06520 DPV99_10780	Aggregatibacter aphrophilus (Haemophilus aphrophilus)	GO:0000049; GO:0003735; GO:0005840; GO:0006412; GO:0019843	rRNA binding [GO:0019843]; structural constituent of ribosome [GO:0003735]; tRNA binding [GO:0000049]	ribosome [GO:0005840]	translation [GO:0006412]	aaz:ADJ80_03520;
A0A0K1N1B7_AGGAP	A0A0K1N1B7	unreviewed	50S ribosomal protein L17	rplQ DOL88_06500 DPV99_10800	Aggregatibacter aphrophilus (Haemophilus aphrophilus)	GO:0003735; GO:0005840; GO:0006412	structural constituent of ribosome [GO:0003735]	ribosome [GO:0005840]	translation [GO:0006412]	aaz:ADJ80_03540;
A0A0K1N1C4_AGGAP	A0A0K1N1C4	unreviewed	30S ribosomal protein S4	rpsD DOL88_06510 NCTC5908_02123	Aggregatibacter aphrophilus (Haemophilus aphrophilus)	GO:0003735; GO:0006412; GO:0015935; GO:0019843	rRNA binding [GO:0019843]; structural constituent of ribosome [GO:0003735]	small ribosomal subunit [GO:0015935]	translation [GO:0006412]	aaz:ADJ80_03530;
A0A0K1N1E0_AGGAP	A0A0K1N1E0	unreviewed	Protein of uncharacterized function (DUF1040)	yihD NCTC5908_01087	Aggregatibacter aphrophilus (Haemophilus aphrophilus)					aaz:ADJ80_02025;
A0A0K1N1E4_AGGAP	A0A0K1N1E4	unreviewed	Shikimate kinase (SK) (EC 2.7.1.71)	aroK DOL88_00325 DPV99_04270	Aggregatibacter aphrophilus (Haemophilus aphrophilus)	GO:0000287; GO:0004765; GO:0005524; GO:0005737; GO:0009073; GO:0009423	ATP binding [GO:0005524]; magnesium ion binding [GO:0000287]; shikimate kinase activity [GO:0004765]	cytoplasm [GO:0005737]	aromatic amino acid family biosynthetic process [GO:0009073]; chorismate biosynthetic process [GO:0009423]	aaz:ADJ80_03675;
A0A0K1N1J9_AGGAP	A0A0K1N1J9	unreviewed	50S ribosomal protein L28	rpmB DOL88_00405 DPV99_04350 NCTC5908_02064	Aggregatibacter aphrophilus (Haemophilus aphrophilus)	GO:0003735; GO:0005840; GO:0006412	structural constituent of ribosome [GO:0003735]	ribosome [GO:0005840]	translation [GO:0006412]	aaz:ADJ80_03990;
A0A0K1N1M1_AGGAP	A0A0K1N1M1	unreviewed	Magnesium transport protein CorA	corA DOL88_02180 DPV99_04430	Aggregatibacter aphrophilus (Haemophilus aphrophilus)	GO:0005886; GO:0015087; GO:0015095; GO:0016021	cobalt ion transmembrane transporter activity [GO:0015087]; magnesium ion transmembrane transporter activity [GO:0015095]	integral component of membrane [GO:0016021]; plasma membrane [GO:0005886]		aaz:ADJ80_04065;
A0A0K1N1M6_AGGAP	A0A0K1N1M6	unreviewed	Type VI secretion system contractile sheath large subunit	tssC DOL88_09540 NCTC5908_01047	Aggregatibacter aphrophilus (Haemophilus aphrophilus)					aaz:ADJ80_01910;
A0A0K1N1M7_AGGAP	A0A0K1N1M7	unreviewed	ATP synthase subunit b (ATP synthase F(0) sector subunit b) (ATPase subunit I) (F-type ATPase subunit b) (F-ATPase subunit b)	atpF DOL88_08800 DPV99_09765	Aggregatibacter aphrophilus (Haemophilus aphrophilus)	GO:0005886; GO:0015986; GO:0016021; GO:0045263; GO:0046933	proton-transporting ATP synthase activity, rotational mechanism [GO:0046933]	integral component of membrane [GO:0016021]; plasma membrane [GO:0005886]; proton-transporting ATP synthase complex, coupling factor F(o) [GO:0045263]	ATP synthesis coupled proton transport [GO:0015986]	aaz:ADJ80_02600;
A0A0K1N1P0_AGGAP	A0A0K1N1P0	unreviewed	50S ribosomal protein L19	rplS DOL88_02080 DPV99_04520 NCTC5908_02019	Aggregatibacter aphrophilus (Haemophilus aphrophilus)	GO:0003735; GO:0005840; GO:0006412	structural constituent of ribosome [GO:0003735]	ribosome [GO:0005840]	translation [GO:0006412]	aaz:ADJ80_04155;
A0A0K1N1P3_AGGAP	A0A0K1N1P3	unreviewed	Cell division protein ZapA (Z ring-associated protein ZapA)	zapA DOL88_02120 NCTC5908_02028	Aggregatibacter aphrophilus (Haemophilus aphrophilus)	GO:0000917; GO:0005737		cytoplasm [GO:0005737]	division septum assembly [GO:0000917]	aaz:ADJ80_04115;
A0A0K1N1S7_AGGAP	A0A0K1N1S7	unreviewed	UPF0234 protein DOL88_01865	DOL88_01865 DPV99_04840	Aggregatibacter aphrophilus (Haemophilus aphrophilus)					aaz:ADJ80_04365;
A0A0K1N1W0_AGGAP	A0A0K1N1W0	unreviewed	UPF0145 protein DOL88_01805	DOL88_01805 DPV99_04920	Aggregatibacter aphrophilus (Haemophilus aphrophilus)					aaz:ADJ80_04420;
A0A0K1N1W9_AGGAP	A0A0K1N1W9	unreviewed	Cell division protein ZapB	zapB DOL88_08765 NCTC5908_02582	Aggregatibacter aphrophilus (Haemophilus aphrophilus)	GO:0000917; GO:0005737; GO:0043093		cytoplasm [GO:0005737]	division septum assembly [GO:0000917]; FtsZ-dependent cytokinesis [GO:0043093]	aaz:ADJ80_02565;
A0A0K1N1Y6_AGGAP	A0A0K1N1Y6	unreviewed	30S ribosomal protein S15	rpsO DOL88_01725 DPV99_05005	Aggregatibacter aphrophilus (Haemophilus aphrophilus)	GO:0003735; GO:0005840; GO:0006412; GO:0019843	rRNA binding [GO:0019843]; structural constituent of ribosome [GO:0003735]	ribosome [GO:0005840]	translation [GO:0006412]	aaz:ADJ80_04505;
A0A0K1N204_AGGAP	A0A0K1N204	unreviewed	30S ribosomal protein S10	rpsJ DOL88_01105 DPV99_10665 NCTC5908_02149	Aggregatibacter aphrophilus (Haemophilus aphrophilus)	GO:0000049; GO:0003735; GO:0005840; GO:0006412	structural constituent of ribosome [GO:0003735]; tRNA binding [GO:0000049]	ribosome [GO:0005840]	translation [GO:0006412]	aaz:ADJ80_03410;
A0A0K1N209_AGGAP	A0A0K1N209	unreviewed	30S ribosomal protein S19	rpsS DOL88_06610 DPV99_10690 NCTC5908_02143	Aggregatibacter aphrophilus (Haemophilus aphrophilus)	GO:0003735; GO:0006412; GO:0015935; GO:0019843	rRNA binding [GO:0019843]; structural constituent of ribosome [GO:0003735]	small ribosomal subunit [GO:0015935]	translation [GO:0006412]	aaz:ADJ80_03435;
A0A0K1N213_AGGAP	A0A0K1N213	unreviewed	Cytochrome c-type biogenesis protein CcmE (Cytochrome c maturation protein E) (Heme chaperone CcmE)	ccmE cycJ DOL88_10300 DPV99_05230 NCTC5908_01869	Aggregatibacter aphrophilus (Haemophilus aphrophilus)	GO:0005886; GO:0016021; GO:0017003; GO:0017004; GO:0020037; GO:0046872	heme binding [GO:0020037]; metal ion binding [GO:0046872]	integral component of membrane [GO:0016021]; plasma membrane [GO:0005886]	cytochrome complex assembly [GO:0017004]; protein-heme linkage [GO:0017003]	aaz:ADJ80_04725;
A0A0K1N214_AGGAP	A0A0K1N214	unreviewed	30S ribosomal protein S17	rpsQ DOL88_06585 DPV99_10715 NCTC5908_02138	Aggregatibacter aphrophilus (Haemophilus aphrophilus)	GO:0003735; GO:0005840; GO:0006412; GO:0019843	rRNA binding [GO:0019843]; structural constituent of ribosome [GO:0003735]	ribosome [GO:0005840]	translation [GO:0006412]	aaz:ADJ80_03460;
A0A0K1N227_AGGAP	A0A0K1N227	unreviewed	1,4-dihydroxy-2-naphthoyl-CoA synthase (DHNA-CoA synthase) (EC 4.1.3.36)	menB DOL88_10890 DPV99_05820 NCTC5908_01795	Aggregatibacter aphrophilus (Haemophilus aphrophilus)	GO:0008935; GO:0009234	1,4-dihydroxy-2-naphthoyl-CoA synthase activity [GO:0008935]		menaquinone biosynthetic process [GO:0009234]	aaz:ADJ80_05000;
A0A0K1N229_AGGAP	A0A0K1N229	unreviewed	DNA-directed RNA polymerase subunit alpha (RNAP subunit alpha) (EC 2.7.7.6) (RNA polymerase subunit alpha) (Transcriptase subunit alpha)	rpoA DOL88_06505 NCTC5908_02122	Aggregatibacter aphrophilus (Haemophilus aphrophilus)	GO:0003677; GO:0003899; GO:0006351; GO:0046983	DNA binding [GO:0003677]; DNA-directed 5'-3' RNA polymerase activity [GO:0003899]; protein dimerization activity [GO:0046983]		transcription, DNA-templated [GO:0006351]	aaz:ADJ80_03535;
A0A0K1N244_AGGAP	A0A0K1N244	unreviewed	Sec-independent protein translocase protein TatA	tatA DOL88_01490 DPV99_10360	Aggregatibacter aphrophilus (Haemophilus aphrophilus)	GO:0005887; GO:0008320; GO:0033281; GO:0043953	protein transmembrane transporter activity [GO:0008320]	integral component of plasma membrane [GO:0005887]; TAT protein transport complex [GO:0033281]	protein transport by the Tat complex [GO:0043953]	aaz:ADJ80_02995;
A0A0K1N255_AGGAP	A0A0K1N255	unreviewed	Elongation factor P (EF-P)	efp DOL88_10035 DPV99_06005	Aggregatibacter aphrophilus (Haemophilus aphrophilus)	GO:0003746; GO:0005737	translation elongation factor activity [GO:0003746]	cytoplasm [GO:0005737]		aaz:ADJ80_05160;
A0A0K1N260_AGGAP	A0A0K1N260	unreviewed	Cold-shock protein	DOL88_10955 DPV99_05735	Aggregatibacter aphrophilus (Haemophilus aphrophilus)	GO:0003676; GO:0005737	nucleic acid binding [GO:0003676]	cytoplasm [GO:0005737]		aaz:ADJ80_04940;
A0A0K1N297_AGGAP	A0A0K1N297	unreviewed	Large-conductance mechanosensitive channel	mscL DOL88_00755 DPV99_10550	Aggregatibacter aphrophilus (Haemophilus aphrophilus)	GO:0005887; GO:0008381	mechanosensitive ion channel activity [GO:0008381]	integral component of plasma membrane [GO:0005887]		aaz:ADJ80_03300;
A0A0K1N2C9_AGGAP	A0A0K1N2C9	unreviewed	50S ribosomal protein L16	rplP DOL88_06595 DPV99_10705 NCTC5908_02140	Aggregatibacter aphrophilus (Haemophilus aphrophilus)	GO:0000049; GO:0003735; GO:0005840; GO:0006412; GO:0019843	rRNA binding [GO:0019843]; structural constituent of ribosome [GO:0003735]; tRNA binding [GO:0000049]	ribosome [GO:0005840]	translation [GO:0006412]	aaz:ADJ80_03450;
A0A0K1N2D0_AGGAP	A0A0K1N2D0	unreviewed	YggT family protein	DOL88_02175 DPV99_04435	Aggregatibacter aphrophilus (Haemophilus aphrophilus)	GO:0016021		integral component of membrane [GO:0016021]		aaz:ADJ80_04070;
A0A0K1N2D4_AGGAP	A0A0K1N2D4	unreviewed	50S ribosomal protein L5	rplE DOL88_06570 DPV99_10730 NCTC5908_02135	Aggregatibacter aphrophilus (Haemophilus aphrophilus)	GO:0000049; GO:0003735; GO:0005840; GO:0006412; GO:0019843	rRNA binding [GO:0019843]; structural constituent of ribosome [GO:0003735]; tRNA binding [GO:0000049]	ribosome [GO:0005840]	translation [GO:0006412]	aaz:ADJ80_03475;
A0A0K1N2D9_AGGAP	A0A0K1N2D9	unreviewed	30S ribosomal protein S5	rpsE DOL88_06545 NCTC5908_02130	Aggregatibacter aphrophilus (Haemophilus aphrophilus)	GO:0003735; GO:0006412; GO:0015935; GO:0019843	rRNA binding [GO:0019843]; structural constituent of ribosome [GO:0003735]	small ribosomal subunit [GO:0015935]	translation [GO:0006412]	aaz:ADJ80_03500;
A0A0K1N2E3_AGGAP	A0A0K1N2E3	unreviewed	30S ribosomal protein S11	rpsK DOL88_06515 DPV99_10785 NCTC5908_02124	Aggregatibacter aphrophilus (Haemophilus aphrophilus)	GO:0003735; GO:0005840; GO:0006412; GO:0019843	rRNA binding [GO:0019843]; structural constituent of ribosome [GO:0003735]	ribosome [GO:0005840]	translation [GO:0006412]	aaz:ADJ80_03525;
A0A0K1N2F4_AGGAP	A0A0K1N2F4	unreviewed	Cupin domain (Cupin domain-containing protein)	DOL88_05615 DPV99_07325 NCTC5908_02256	Aggregatibacter aphrophilus (Haemophilus aphrophilus)					aaz:ADJ80_05690;
A0A0K1N2F5_AGGAP	A0A0K1N2F5	unreviewed	TonB-dependent receptor	DOL88_09460 NCTC5908_02103	Aggregatibacter aphrophilus (Haemophilus aphrophilus)					aaz:ADJ80_03605;
A0A0K1N2G9_AGGAP	A0A0K1N2G9	unreviewed	UDP-N-acetylglucosamine--N-acetylmuramyl-(pentapeptide) pyrophosphoryl-undecaprenol N-acetylglucosamine transferase (EC 2.4.1.227) (Undecaprenyl-PP-MurNAc-pentapeptide-UDPGlcNAc GlcNAc transferase)	murG DOL88_05765 DPV99_07205	Aggregatibacter aphrophilus (Haemophilus aphrophilus)	GO:0005886; GO:0005975; GO:0007049; GO:0008360; GO:0009252; GO:0030259; GO:0050511; GO:0051301; GO:0051991; GO:0071555	UDP-N-acetyl-D-glucosamine:N-acetylmuramoyl-L-alanyl-D-glutamyl-meso-2,6-diaminopimelyl-D-alanyl-D-alanine-diphosphoundecaprenol 4-beta-N-acetylglucosaminlytransferase activity [GO:0051991]; undecaprenyldiphospho-muramoylpentapeptide beta-N-acetylglucosaminyltransferase activity [GO:0050511]	plasma membrane [GO:0005886]	carbohydrate metabolic process [GO:0005975]; cell cycle [GO:0007049]; cell division [GO:0051301]; cell wall organization [GO:0071555]; lipid glycosylation [GO:0030259]; peptidoglycan biosynthetic process [GO:0009252]; regulation of cell shape [GO:0008360]	aaz:ADJ80_05545;
A0A0K1N2I7_AGGAP	A0A0K1N2I7	unreviewed	30S ribosomal protein S21	rpsU DOL88_01930 DPV99_04765 NCTC5908_01977	Aggregatibacter aphrophilus (Haemophilus aphrophilus)	GO:0003735; GO:0005840; GO:0006412	structural constituent of ribosome [GO:0003735]	ribosome [GO:0005840]	translation [GO:0006412]	aaz:ADJ80_04300;
A0A0K1N2L0_AGGAP	A0A0K1N2L0	unreviewed	Gfo/Idh/MocA family oxidoreductase	DOL88_04805 DPV99_07410	Aggregatibacter aphrophilus (Haemophilus aphrophilus)	GO:0016491	oxidoreductase activity [GO:0016491]			aaz:ADJ80_05775;
A0A0K1N2S6_AGGAP	A0A0K1N2S6	unreviewed	50S ribosomal protein L34	rpmH DOL88_11050 DPV99_05605 NCTC5908_01840	Aggregatibacter aphrophilus (Haemophilus aphrophilus)	GO:0003735; GO:0005840; GO:0006412	structural constituent of ribosome [GO:0003735]	ribosome [GO:0005840]	translation [GO:0006412]	aaz:ADJ80_04845;
A0A0K1N2V7_AGGAP	A0A0K1N2V7	unreviewed	Triosephosphate isomerase (TIM) (TPI) (EC 5.3.1.1) (Triose-phosphate isomerase)	tpiA DOL88_10895 DPV99_05815	Aggregatibacter aphrophilus (Haemophilus aphrophilus)	GO:0004807; GO:0005737; GO:0006094; GO:0006096	triose-phosphate isomerase activity [GO:0004807]	cytoplasm [GO:0005737]	gluconeogenesis [GO:0006094]; glycolytic process [GO:0006096]	aaz:ADJ80_04995;
A0A0K1N2W5_AGGAP	A0A0K1N2W5	unreviewed	Orotidine 5'-phosphate decarboxylase (EC 4.1.1.23) (OMP decarboxylase) (OMPDCase) (OMPdecase)	pyrF DOL88_01375 DPV99_07835	Aggregatibacter aphrophilus (Haemophilus aphrophilus)	GO:0004590; GO:0006207; GO:0044205	orotidine-5'-phosphate decarboxylase activity [GO:0004590]		'de novo' pyrimidine nucleobase biosynthetic process [GO:0006207]; 'de novo' UMP biosynthetic process [GO:0044205]	aaz:ADJ80_06355;
A0A0K1N2X0_AGGAP	A0A0K1N2X0	unreviewed	Ferric uptake regulation protein	fur DOL88_01400 DPV99_07860	Aggregatibacter aphrophilus (Haemophilus aphrophilus)	GO:0003677; GO:0003700; GO:0005737; GO:0046872	DNA binding [GO:0003677]; DNA-binding transcription factor activity [GO:0003700]; metal ion binding [GO:0046872]	cytoplasm [GO:0005737]		aaz:ADJ80_06380;
A0A0K1N2X2_AGGAP	A0A0K1N2X2	unreviewed	Enoyl-[acyl-carrier-protein] reductase [NADH] (EC 1.3.1.9)	fabI DOL88_05210 DPV99_02750 NCTC5908_02448	Aggregatibacter aphrophilus (Haemophilus aphrophilus)	GO:0004318; GO:0006633; GO:0016631	enoyl-[acyl-carrier-protein] reductase (NADH) activity [GO:0004318]; enoyl-[acyl-carrier-protein] reductase activity [GO:0016631]		fatty acid biosynthetic process [GO:0006633]	aaz:ADJ80_06470;
A0A0K1N2Z6_AGGAP	A0A0K1N2Z6	unreviewed	Protein HflC	hflC DOL88_10080 DPV99_06050 NCTC5908_01742	Aggregatibacter aphrophilus (Haemophilus aphrophilus)	GO:0008233; GO:0016021; GO:0052547	peptidase activity [GO:0008233]	integral component of membrane [GO:0016021]	regulation of peptidase activity [GO:0052547]	aaz:ADJ80_05205;
A0A0K1N303_AGGAP	A0A0K1N303	unreviewed	Phosphoribosylaminoimidazole-succinocarboxamide synthase (EC 6.3.2.6) (SAICAR synthetase)	purC DOL88_05025 DPV99_11780	Aggregatibacter aphrophilus (Haemophilus aphrophilus)	GO:0004639; GO:0005524; GO:0006189	ATP binding [GO:0005524]; phosphoribosylaminoimidazolesuccinocarboxamide synthase activity [GO:0004639]		'de novo' IMP biosynthetic process [GO:0006189]	aaz:ADJ80_06660;
A0A0K1N341_AGGAP	A0A0K1N341	unreviewed	N-acetylneuraminate lyase (NAL) (Neu5Ac lyase) (EC 4.1.3.3) (N-acetylneuraminate pyruvate-lyase) (N-acetylneuraminic acid aldolase) (Sialate lyase) (Sialic acid aldolase) (Sialic acid lyase)	nanA DOL88_04080 DPV99_02425 NCTC5908_01192	Aggregatibacter aphrophilus (Haemophilus aphrophilus)	GO:0005737; GO:0005975; GO:0008747; GO:0019262	N-acetylneuraminate lyase activity [GO:0008747]	cytoplasm [GO:0005737]	carbohydrate metabolic process [GO:0005975]; N-acetylneuraminate catabolic process [GO:0019262]	aaz:ADJ80_07005;
A0A0K1N348_AGGAP	A0A0K1N348	unreviewed	Acetyl-coenzyme A carboxylase carboxyl transferase subunit alpha (ACCase subunit alpha) (Acetyl-CoA carboxylase carboxyltransferase subunit alpha) (EC 2.1.3.15)	accA DOL88_04255 NCTC5908_01226	Aggregatibacter aphrophilus (Haemophilus aphrophilus)	GO:0003989; GO:0005524; GO:0006633; GO:0009317; GO:0016743; GO:2001295	acetyl-CoA carboxylase activity [GO:0003989]; ATP binding [GO:0005524]; carboxyl- or carbamoyltransferase activity [GO:0016743]	acetyl-CoA carboxylase complex [GO:0009317]	fatty acid biosynthetic process [GO:0006633]; malonyl-CoA biosynthetic process [GO:2001295]	aaz:ADJ80_06845;
A0A0K1N355_AGGAP	A0A0K1N355	unreviewed	ABC transporter ATP-binding protein	DOL88_03970 DPV99_11575	Aggregatibacter aphrophilus (Haemophilus aphrophilus)	GO:0005524; GO:0016887	ATPase activity [GO:0016887]; ATP binding [GO:0005524]			aaz:ADJ80_07105;
A0A0K1N376_AGGAP	A0A0K1N376	unreviewed	RNA-binding protein Hfq	hfq DOL88_00240 NCTC5908_01663	Aggregatibacter aphrophilus (Haemophilus aphrophilus)	GO:0003723; GO:0006355	RNA binding [GO:0003723]		regulation of transcription, DNA-templated [GO:0006355]	aaz:ADJ80_07295;
A0A0K1N379_AGGAP	A0A0K1N379	unreviewed	Biotin synthase (EC 2.8.1.6)	bioB DOL88_04140 DPV99_02485	Aggregatibacter aphrophilus (Haemophilus aphrophilus)	GO:0004076; GO:0005506; GO:0009102; GO:0051537; GO:0051539	2 iron, 2 sulfur cluster binding [GO:0051537]; 4 iron, 4 sulfur cluster binding [GO:0051539]; biotin synthase activity [GO:0004076]; iron ion binding [GO:0005506]		biotin biosynthetic process [GO:0009102]	aaz:ADJ80_06945;
A0A0K1N380_AGGAP	A0A0K1N380	unreviewed	Oligoribonuclease (EC 3.1.-.-)	orn DOL88_08310 DPV99_11455 NCTC5908_01652	Aggregatibacter aphrophilus (Haemophilus aphrophilus)	GO:0000175; GO:0003676; GO:0005737	3'-5'-exoribonuclease activity [GO:0000175]; nucleic acid binding [GO:0003676]	cytoplasm [GO:0005737]		aaz:ADJ80_07335;
A0A0K1N381_AGGAP	A0A0K1N381	unreviewed	Glutaredoxin	grxD DOL88_04025 DPV99_02375	Aggregatibacter aphrophilus (Haemophilus aphrophilus)	GO:0009055; GO:0015035; GO:0046872; GO:0051537	2 iron, 2 sulfur cluster binding [GO:0051537]; electron transfer activity [GO:0009055]; metal ion binding [GO:0046872]; protein disulfide oxidoreductase activity [GO:0015035]			aaz:ADJ80_07060;
A0A0K1N3A3_AGGAP	A0A0K1N3A3	unreviewed	4-hydroxy-tetrahydrodipicolinate synthase (HTPA synthase) (EC 4.3.3.7)	dapA DOL88_10125 DPV99_06095	Aggregatibacter aphrophilus (Haemophilus aphrophilus)	GO:0005737; GO:0008840; GO:0009089; GO:0019877	4-hydroxy-tetrahydrodipicolinate synthase activity [GO:0008840]	cytoplasm [GO:0005737]	diaminopimelate biosynthetic process [GO:0019877]; lysine biosynthetic process via diaminopimelate [GO:0009089]	aaz:ADJ80_05250;
A0A0K1N3A8_AGGAP	A0A0K1N3A8	unreviewed	2,3,4,5-tetrahydropyridine-2,6-dicarboxylate N-succinyltransferase (EC 2.3.1.117) (Tetrahydrodipicolinate N-succinyltransferase) (THDP succinyltransferase) (THP succinyltransferase) (Tetrahydropicolinate succinylase)	dapD DOL88_03805 DPV99_00345	Aggregatibacter aphrophilus (Haemophilus aphrophilus)	GO:0005737; GO:0008666; GO:0009089; GO:0019877	2,3,4,5-tetrahydropyridine-2,6-dicarboxylate N-succinyltransferase activity [GO:0008666]	cytoplasm [GO:0005737]	diaminopimelate biosynthetic process [GO:0019877]; lysine biosynthetic process via diaminopimelate [GO:0009089]	aaz:ADJ80_07500;
A0A0K1N3B3_AGGAP	A0A0K1N3B3	unreviewed	Regulator of ribonuclease activity A	rraA DPV99_06965	Aggregatibacter aphrophilus (Haemophilus aphrophilus)	GO:0005737; GO:0019899; GO:0060698	endoribonuclease inhibitor activity [GO:0060698]; enzyme binding [GO:0019899]	cytoplasm [GO:0005737]		aaz:ADJ80_05305;
A0A0K1N3E3_AGGAP	A0A0K1N3E3	unreviewed	Ribonucleoside-diphosphate reductase (EC 1.17.4.1)	nrdB_2 DOL88_01315 NCTC5908_01568	Aggregatibacter aphrophilus (Haemophilus aphrophilus)	GO:0004748; GO:0009263	ribonucleoside-diphosphate reductase activity, thioredoxin disulfide as acceptor [GO:0004748]		deoxyribonucleotide biosynthetic process [GO:0009263]	aaz:ADJ80_07685;
A0A0K1N3E8_AGGAP	A0A0K1N3E8	unreviewed	Tellurite resistance methyltransferase TehB	DOL88_03800 DPV99_00350	Aggregatibacter aphrophilus (Haemophilus aphrophilus)	GO:0005737; GO:0008757; GO:0032259; GO:0046690	S-adenosylmethionine-dependent methyltransferase activity [GO:0008757]	cytoplasm [GO:0005737]	methylation [GO:0032259]; response to tellurium ion [GO:0046690]	aaz:ADJ80_07505;
A0A0K1N3G5_AGGAP	A0A0K1N3G5	unreviewed	Cell division protein FtsA	ftsA DOL88_05745 NCTC5908_02234	Aggregatibacter aphrophilus (Haemophilus aphrophilus)	GO:0009898; GO:0032153; GO:0043093		cell division site [GO:0032153]; cytoplasmic side of plasma membrane [GO:0009898]	FtsZ-dependent cytokinesis [GO:0043093]	aaz:ADJ80_05565;
A0A0K1N3H1_AGGAP	A0A0K1N3H1	unreviewed	Bifunctional chorismate mutase/prephenate dehydratase (EC 4.2.1.51) (EC 5.4.99.5) (Chorismate mutase) (Chorismate mutase-prephenate dehydratase) (Prephenate dehydratase) (p-protein)	pheA DOL88_05720 DPV99_07250 NCTC5908_02238	Aggregatibacter aphrophilus (Haemophilus aphrophilus)	GO:0004106; GO:0004664; GO:0005737; GO:0009094; GO:0046417	chorismate mutase activity [GO:0004106]; prephenate dehydratase activity [GO:0004664]	cytoplasm [GO:0005737]	chorismate metabolic process [GO:0046417]; L-phenylalanine biosynthetic process [GO:0009094]	aaz:ADJ80_05590;
A0A0K1N3J4_AGGAP	A0A0K1N3J4	unreviewed	Transcription antitermination protein NusB (Antitermination factor NusB)	nusB NCTC5908_01575	Aggregatibacter aphrophilus (Haemophilus aphrophilus)	GO:0003723; GO:0006353; GO:0031564	RNA binding [GO:0003723]		DNA-templated transcription, termination [GO:0006353]; transcription antitermination [GO:0031564]	aaz:ADJ80_07650;
A0A0K1N3L2_AGGAP	A0A0K1N3L2	unreviewed	Universal stress protein E homolog (Universal stress protein UspE)	uspE DOL88_06475 NCTC5908_01466	Aggregatibacter aphrophilus (Haemophilus aphrophilus)					aaz:ADJ80_08045;
A0A0K1N3L5_AGGAP	A0A0K1N3L5	unreviewed	Flavodoxin	fldA DOL88_01405 NCTC5908_02423	Aggregatibacter aphrophilus (Haemophilus aphrophilus)	GO:0009055; GO:0010181	electron transfer activity [GO:0009055]; FMN binding [GO:0010181]			aaz:ADJ80_06385;
A0A0K1N3N1_AGGAP	A0A0K1N3N1	unreviewed	(2E,6E)-farnesyl diphosphate synthase (EC 2.5.1.10)	DOL88_06810 DPV99_01250	Aggregatibacter aphrophilus (Haemophilus aphrophilus)	GO:0004337; GO:0008299	geranyltranstransferase activity [GO:0004337]		isoprenoid biosynthetic process [GO:0008299]	aaz:ADJ80_07850;
A0A0K1N3Q0_AGGAP	A0A0K1N3Q0	unreviewed	DUF4198 domain-containing protein (Nickel uptake substrate-specific transmembrane region)	DOL88_06470 NCTC5908_01465	Aggregatibacter aphrophilus (Haemophilus aphrophilus)	GO:0016021		integral component of membrane [GO:0016021]		aaz:ADJ80_08050;
A0A0K1N3Q8_AGGAP	A0A0K1N3Q8	unreviewed	Oxaloacetate decarboxylase beta chain (EC 7.2.4.2)	DOL88_06235 DPV99_00815	Aggregatibacter aphrophilus (Haemophilus aphrophilus)	GO:0005886; GO:0006814; GO:0015451; GO:0016021; GO:0016829	decarboxylation-driven active transmembrane transporter activity [GO:0015451]; lyase activity [GO:0016829]	integral component of membrane [GO:0016021]; plasma membrane [GO:0005886]	sodium ion transport [GO:0006814]	aaz:ADJ80_08270;
A0A0K1N3S4_AGGAP	A0A0K1N3S4	unreviewed	Protease HtpX (EC 3.4.24.-) (Heat shock protein HtpX)	htpX DPV99_00915	Aggregatibacter aphrophilus (Haemophilus aphrophilus)	GO:0004222; GO:0005886; GO:0008270; GO:0016021	metalloendopeptidase activity [GO:0004222]; zinc ion binding [GO:0008270]	integral component of membrane [GO:0016021]; plasma membrane [GO:0005886]		aaz:ADJ80_08175;
A0A0K1N3U0_AGGAP	A0A0K1N3U0	unreviewed	Integration host factor subunit alpha (IHF-alpha)	ihfA himA DOL88_06360 DPV99_00930 NCTC5908_01433	Aggregatibacter aphrophilus (Haemophilus aphrophilus)	GO:0003677; GO:0006310; GO:0006355; GO:0006417	DNA binding [GO:0003677]		DNA recombination [GO:0006310]; regulation of transcription, DNA-templated [GO:0006355]; regulation of translation [GO:0006417]	aaz:ADJ80_08160;
A0A0K1N3U1_AGGAP	A0A0K1N3U1	unreviewed	3-hydroxydecanoyl-[acyl-carrier-protein] dehydratase (EC 4.2.1.59) (3-hydroxyacyl-[acyl-carrier-protein] dehydratase FabA) (Beta-hydroxydecanoyl thioester dehydrase) (Trans-2-decenoyl-[acyl-carrier-protein] isomerase) (EC 5.3.3.14)	fabA DOL88_03700 DPV99_00600	Aggregatibacter aphrophilus (Haemophilus aphrophilus)	GO:0004317; GO:0005737; GO:0006633; GO:0008659; GO:0008693; GO:0034017; GO:0047451	(3R)-hydroxymyristoyl-[acyl-carrier-protein] dehydratase activity [GO:0008659]; 3-hydroxydecanoyl-[acyl-carrier-protein] dehydratase activity [GO:0008693]; 3-hydroxyoctanoyl-[acyl-carrier-protein] dehydratase activity [GO:0047451]; 3-hydroxypalmitoyl-[acyl-carrier-protein] dehydratase activity [GO:0004317]; trans-2-decenoyl-acyl-carrier-protein isomerase activity [GO:0034017]	cytoplasm [GO:0005737]	fatty acid biosynthetic process [GO:0006633]	aaz:ADJ80_08465;
A0A0K1N3W5_AGGAP	A0A0K1N3W5	unreviewed	30S ribosomal protein S9	rpsI DOL88_06090 DPV99_00645	Aggregatibacter aphrophilus (Haemophilus aphrophilus)	GO:0003735; GO:0005840; GO:0006412	structural constituent of ribosome [GO:0003735]	ribosome [GO:0005840]	translation [GO:0006412]	aaz:ADJ80_08410;
A0A0K1N3Z7_AGGAP	A0A0K1N3Z7	unreviewed	Cold shock-like protein CspD	cspD DOL88_03685 DPV99_00585	Aggregatibacter aphrophilus (Haemophilus aphrophilus)	GO:0003676; GO:0005737; GO:0006355	nucleic acid binding [GO:0003676]	cytoplasm [GO:0005737]	regulation of transcription, DNA-templated [GO:0006355]	aaz:ADJ80_08480;
A0A0K1N402_AGGAP	A0A0K1N402	unreviewed	RNA polymerase-binding transcription factor DksA	dksA DOL88_05415 NCTC5908_01258	Aggregatibacter aphrophilus (Haemophilus aphrophilus)	GO:0005737; GO:0008270; GO:0010468	zinc ion binding [GO:0008270]	cytoplasm [GO:0005737]	regulation of gene expression [GO:0010468]	aaz:ADJ80_08825;
A0A0K1N438_AGGAP	A0A0K1N438	unreviewed	Glucose-specific phosphotransferase enzyme IIA component (EC 2.7.1.-) (PTS glucose transporter subunit IIA)	crr DOL88_08330 DPV99_11475 NCTC5908_01648	Aggregatibacter aphrophilus (Haemophilus aphrophilus)	GO:0009401; GO:0016301	kinase activity [GO:0016301]		phosphoenolpyruvate-dependent sugar phosphotransferase system [GO:0009401]	aaz:ADJ80_07355;
A0A0K1N448_AGGAP	A0A0K1N448	unreviewed	Pyridoxal kinase PdxY (PL kinase) (EC 2.7.1.35)	pdxY DOL88_04260 DPV99_02560	Aggregatibacter aphrophilus (Haemophilus aphrophilus)	GO:0000287; GO:0005524; GO:0008478; GO:0009443	ATP binding [GO:0005524]; magnesium ion binding [GO:0000287]; pyridoxal kinase activity [GO:0008478]		pyridoxal 5'-phosphate salvage [GO:0009443]	aaz:ADJ80_06840;
A0A0K1N457_AGGAP	A0A0K1N457	unreviewed	HTH-type transcriptional regulator CysB	DOL88_03810 DPV99_00340	Aggregatibacter aphrophilus (Haemophilus aphrophilus)	GO:0003677; GO:0003700	DNA binding [GO:0003677]; DNA-binding transcription factor activity [GO:0003700]			aaz:ADJ80_07495;
A0A0K1N463_AGGAP	A0A0K1N463	unreviewed	Uncharacterized protein	DOL88_02550 DPV99_02320	Aggregatibacter aphrophilus (Haemophilus aphrophilus)	GO:0019867		outer membrane [GO:0019867]		aaz:ADJ80_09195;
A0A0K1N4B3_AGGAP	A0A0K1N4B3	unreviewed	Iron-sulfur cluster-binding protein	DOL88_03935 DPV99_11610	Aggregatibacter aphrophilus (Haemophilus aphrophilus)	GO:0019516; GO:0051536	iron-sulfur cluster binding [GO:0051536]		lactate oxidation [GO:0019516]	aaz:ADJ80_07140;
A0A0K1N4D5_AGGAP	A0A0K1N4D5	unreviewed	HPr family phosphocarrier protein (Phosphocarrier protein HPr) (EC 2.7.11.-)	ptsH DOL88_08320 DPV99_11465 NCTC5908_01650	Aggregatibacter aphrophilus (Haemophilus aphrophilus)	GO:0005737; GO:0009401; GO:0016740	transferase activity [GO:0016740]	cytoplasm [GO:0005737]	phosphoenolpyruvate-dependent sugar phosphotransferase system [GO:0009401]	aaz:ADJ80_07345;
A0A0K1N4E9_AGGAP	A0A0K1N4E9	unreviewed	Transcriptional repressor NrdR	nrdR DOL88_07875 NCTC5908_00128	Aggregatibacter aphrophilus (Haemophilus aphrophilus)	GO:0003677; GO:0005524; GO:0008270; GO:0045892	ATP binding [GO:0005524]; DNA binding [GO:0003677]; zinc ion binding [GO:0008270]		negative regulation of transcription, DNA-templated [GO:0045892]	aaz:ADJ80_09435;
A0A0K1N4F2_AGGAP	A0A0K1N4F2	unreviewed	Fumarate and nitrate reduction regulatory protein (Fumarate/nitrate reduction transcriptional regulator Fnr)	fnr DOL88_06480 NCTC5908_01467	Aggregatibacter aphrophilus (Haemophilus aphrophilus)	GO:0003677; GO:0003700	DNA binding [GO:0003677]; DNA-binding transcription factor activity [GO:0003700]			aaz:ADJ80_08040;
A0A0K1N4H9_AGGAP	A0A0K1N4H9	unreviewed	6,7-dimethyl-8-ribityllumazine synthase (DMRL synthase) (LS) (Lumazine synthase) (EC 2.5.1.78)	ribH DPV99_01530	Aggregatibacter aphrophilus (Haemophilus aphrophilus)	GO:0000906; GO:0009231; GO:0009349	6,7-dimethyl-8-ribityllumazine synthase activity [GO:0000906]	riboflavin synthase complex [GO:0009349]	riboflavin biosynthetic process [GO:0009231]	aaz:ADJ80_07645;
A0A0K1N4I1_AGGAP	A0A0K1N4I1	unreviewed	Hydrogenase-3 component G	hycG NCTC5908_00192	Aggregatibacter aphrophilus (Haemophilus aphrophilus)	GO:0051536; GO:0055114	iron-sulfur cluster binding [GO:0051536]		oxidation-reduction process [GO:0055114]	aaz:ADJ80_09700;
A0A0K1N4P8_AGGAP	A0A0K1N4P8	unreviewed	Transcription elongation factor GreA (Transcript cleavage factor GreA)	greA DOL88_03545 NCTC5908_01311	Aggregatibacter aphrophilus (Haemophilus aphrophilus)	GO:0003677; GO:0003746; GO:0032784; GO:0070063	DNA binding [GO:0003677]; RNA polymerase binding [GO:0070063]; translation elongation factor activity [GO:0003746]		regulation of DNA-templated transcription, elongation [GO:0032784]	aaz:ADJ80_08620;
A0A0K1N4R5_AGGAP	A0A0K1N4R5	unreviewed	UPF0265 protein DOL88_04980	DOL88_04980 DPV99_02945	Aggregatibacter aphrophilus (Haemophilus aphrophilus)					aaz:ADJ80_10215;
A0A0K1N4S9_AGGAP	A0A0K1N4S9	unreviewed	HpaII family restriction endonuclease (HpaII restriction endonuclease)	DOL88_09030 NCTC5908_00279	Aggregatibacter aphrophilus (Haemophilus aphrophilus)	GO:0004519	endonuclease activity [GO:0004519]			aaz:ADJ80_10060;
A0A0K1N4X4_AGGAP	A0A0K1N4X4	unreviewed	50S ribosomal protein L13	rplM DOL88_06085 DPV99_00640 NCTC5908_01362	Aggregatibacter aphrophilus (Haemophilus aphrophilus)	GO:0003735; GO:0005840; GO:0006412	structural constituent of ribosome [GO:0003735]	ribosome [GO:0005840]	translation [GO:0006412]	aaz:ADJ80_08415;
A0A0K1N516_AGGAP	A0A0K1N516	unreviewed	50S ribosomal protein L21	rplU DOL88_11465 DPV99_03550 NCTC5908_00445	Aggregatibacter aphrophilus (Haemophilus aphrophilus)	GO:0003735; GO:0005840; GO:0006412; GO:0019843	rRNA binding [GO:0019843]; structural constituent of ribosome [GO:0003735]	ribosome [GO:0005840]	translation [GO:0006412]	aaz:ADJ80_10755;
A0A0K1N520_AGGAP	A0A0K1N520	unreviewed	Tol-Pal system protein TolQ	tolQ DOL88_11320 DPV99_03405 NCTC5908_00413	Aggregatibacter aphrophilus (Haemophilus aphrophilus)	GO:0005887; GO:0007049; GO:0043213; GO:0051301		integral component of plasma membrane [GO:0005887]	bacteriocin transport [GO:0043213]; cell cycle [GO:0007049]; cell division [GO:0051301]	aaz:ADJ80_10615;
A0A0K1N544_AGGAP	A0A0K1N544	unreviewed	50S ribosomal protein L27	rpmA DOL88_11470 DPV99_03555 NCTC5908_00446	Aggregatibacter aphrophilus (Haemophilus aphrophilus)	GO:0003735; GO:0005840; GO:0006412	structural constituent of ribosome [GO:0003735]	ribosome [GO:0005840]	translation [GO:0006412]	aaz:ADJ80_10760;
A0A0K1N561_AGGAP	A0A0K1N561	unreviewed	2-hydroxyacid dehydrogenase (EC 1.1.1.28) (D-lactate dehydrogenase)	ldhA DOL88_01005 NCTC5908_00471	Aggregatibacter aphrophilus (Haemophilus aphrophilus)	GO:0008720; GO:0051287	D-lactate dehydrogenase activity [GO:0008720]; NAD binding [GO:0051287]			aaz:ADJ80_10860;
A0A0K1N588_AGGAP	A0A0K1N588	unreviewed	Lipopolysaccharide export system ATP-binding protein LptB	lptB DOL88_03295 NCTC5908_00511	Aggregatibacter aphrophilus (Haemophilus aphrophilus)	GO:0005524; GO:0016887; GO:0043190; GO:0055085	ATPase activity [GO:0016887]; ATP binding [GO:0005524]	ATP-binding cassette (ABC) transporter complex [GO:0043190]	transmembrane transport [GO:0055085]	aaz:ADJ80_11045;
A0A0K1N5G5_AGGAP	A0A0K1N5G5	unreviewed	MerR family transcriptional regulator	DPV99_11150	Aggregatibacter aphrophilus (Haemophilus aphrophilus)					aaz:ADJ80_09850;
A0A0K1N5I8_AGGAP	A0A0K1N5I8	unreviewed	GrxA family glutaredoxin	DOL88_08970 DPV99_02835	Aggregatibacter aphrophilus (Haemophilus aphrophilus)	GO:0009055; GO:0015035; GO:0045454	electron transfer activity [GO:0009055]; protein disulfide oxidoreductase activity [GO:0015035]		cell redox homeostasis [GO:0045454]	aaz:ADJ80_10115;
A0A0K1N5L2_AGGAP	A0A0K1N5L2	unreviewed	Protein GrpE (HSP-70 cofactor)	grpE DOL88_04910 NCTC5908_00332	Aggregatibacter aphrophilus (Haemophilus aphrophilus)	GO:0000774; GO:0005737; GO:0006457; GO:0042803; GO:0051087	adenyl-nucleotide exchange factor activity [GO:0000774]; chaperone binding [GO:0051087]; protein homodimerization activity [GO:0042803]	cytoplasm [GO:0005737]	protein folding [GO:0006457]	aaz:ADJ80_10285;
A0A0K1N5X1_AGGAP	A0A0K1N5X1	unreviewed	5'-nucleotidase, lipoprotein e(P4) family (Outer membrane protein P4)	hel DOL88_01085 NCTC5908_00489	Aggregatibacter aphrophilus (Haemophilus aphrophilus)	GO:0009279		cell outer membrane [GO:0009279]		aaz:ADJ80_10945;
A0A0K1N5X4_AGGAP	A0A0K1N5X4	unreviewed	Trp operon repressor homolog	trpR DOL88_00585 DPV99_03055	Aggregatibacter aphrophilus (Haemophilus aphrophilus)	GO:0003700; GO:0005737; GO:0043565; GO:0045892	DNA-binding transcription factor activity [GO:0003700]; sequence-specific DNA binding [GO:0043565]	cytoplasm [GO:0005737]	negative regulation of transcription, DNA-templated [GO:0045892]	aaz:ADJ80_10325;
A0A0K1N5X6_AGGAP	A0A0K1N5X6	unreviewed	DNA-directed RNA polymerase subunit omega (RNAP omega subunit) (EC 2.7.7.6) (RNA polymerase omega subunit) (Transcriptase subunit omega)	rpoZ DOL88_03345 DPV99_06255 NCTC5908_00503	Aggregatibacter aphrophilus (Haemophilus aphrophilus)	GO:0003677; GO:0003899; GO:0006351	DNA binding [GO:0003677]; DNA-directed 5'-3' RNA polymerase activity [GO:0003899]		transcription, DNA-templated [GO:0006351]	aaz:ADJ80_10995;
A0A0K1N5X7_AGGAP	A0A0K1N5X7	unreviewed	Nucleoid-associated protein DOL88_00550	ybaB DOL88_00550 DPV99_03090 NCTC5908_00352	Aggregatibacter aphrophilus (Haemophilus aphrophilus)	GO:0003677; GO:0005737; GO:0043590	DNA binding [GO:0003677]	bacterial nucleoid [GO:0043590]; cytoplasm [GO:0005737]		aaz:ADJ80_10360;
A0A0K1N5Z4_AGGAP	A0A0K1N5Z4	unreviewed	Inositol 2-dehydrogenase (EC 1.1.1.18)	idhA NCTC5908_00388	Aggregatibacter aphrophilus (Haemophilus aphrophilus)	GO:0050112	inositol 2-dehydrogenase activity [GO:0050112]			aaz:ADJ80_10490;
A0A0K1N657_AGGAP	A0A0K1N657	unreviewed	Thioredoxin	trxA DOL88_01000 DPV99_04010	Aggregatibacter aphrophilus (Haemophilus aphrophilus)	GO:0006662; GO:0015035; GO:0045454	protein disulfide oxidoreductase activity [GO:0015035]		cell redox homeostasis [GO:0045454]; glycerol ether metabolic process [GO:0006662]	aaz:ADJ80_10855;
A0A0K1N6I3_AGGAP	A0A0K1N6I3	unreviewed	Lipoprotein-releasing system ATP-binding protein LolD (EC 7.6.2.-)	lolD DOL88_01245 DPV99_01560	Aggregatibacter aphrophilus (Haemophilus aphrophilus)	GO:0005524; GO:0005886; GO:0016887; GO:0042953; GO:0044873; GO:0140306	ATPase activity [GO:0016887]; ATP binding [GO:0005524]; lipoprotein releasing activity [GO:0140306]	plasma membrane [GO:0005886]	lipoprotein localization to membrane [GO:0044873]; lipoprotein transport [GO:0042953]	aaz:ADJ80_07615;
A0A0M1VRV7_FUSNV	A0A0M1VRV7	unreviewed	AbgT transporter	FSCG_00078	Fusobacterium nucleatum subsp. vincentii 4_1_13	GO:0015558; GO:0016021; GO:1902604	secondary active p-aminobenzoyl-glutamate transmembrane transporter activity [GO:0015558]	integral component of membrane [GO:0016021]	p-aminobenzoyl-glutamate transmembrane transport [GO:1902604]
A0A0M1VSA8_FUSNV	A0A0M1VSA8	unreviewed	Uncharacterized protein	FSCG_00216	Fusobacterium nucleatum subsp. vincentii 4_1_13	GO:0007155; GO:0030001; GO:0046872	metal ion binding [GO:0046872]		cell adhesion [GO:0007155]; metal ion transport [GO:0030001]
A0A0M1VSD3_FUSNV	A0A0M1VSD3	unreviewed	DNA mismatch repair protein MutS	mutS FSCG_00241	Fusobacterium nucleatum subsp. vincentii 4_1_13	GO:0003684; GO:0005524; GO:0006298; GO:0030983	ATP binding [GO:0005524]; damaged DNA binding [GO:0003684]; mismatched DNA binding [GO:0030983]		mismatch repair [GO:0006298]
A0A0M1VSD4_FUSNV	A0A0M1VSD4	unreviewed	Uncharacterized protein	FSCG_00188	Fusobacterium nucleatum subsp. vincentii 4_1_13	GO:0005524; GO:0016021; GO:0016887; GO:0042626	ATPase activity [GO:0016887]; ATPase-coupled transmembrane transporter activity [GO:0042626]; ATP binding [GO:0005524]	integral component of membrane [GO:0016021]
A0A0M1VSE6_FUSNV	A0A0M1VSE6	unreviewed	L-asparaginase, type I	FSCG_00294	Fusobacterium nucleatum subsp. vincentii 4_1_13	GO:0004067; GO:0006520	asparaginase activity [GO:0004067]		cellular amino acid metabolic process [GO:0006520]
A0A0M1VSH0_FUSNV	A0A0M1VSH0	unreviewed	10 kDa chaperonin (GroES protein) (Protein Cpn10)	groS groES FSCG_00223	Fusobacterium nucleatum subsp. vincentii 4_1_13	GO:0005524; GO:0005737; GO:0006457	ATP binding [GO:0005524]	cytoplasm [GO:0005737]	protein folding [GO:0006457]
A0A0M1VSM8_FUSNV	A0A0M1VSM8	unreviewed	tRNA N6-adenosine threonylcarbamoyltransferase (EC 2.3.1.234) (N6-L-threonylcarbamoyladenine synthase) (t(6)A synthase) (t(6)A37 threonylcarbamoyladenosine biosynthesis protein TsaD) (tRNA threonylcarbamoyladenosine biosynthesis protein TsaD)	tsaD FSCG_00146	Fusobacterium nucleatum subsp. vincentii 4_1_13	GO:0002949; GO:0004222; GO:0005506; GO:0005737; GO:0061711	iron ion binding [GO:0005506]; metalloendopeptidase activity [GO:0004222]; N(6)-L-threonylcarbamoyladenine synthase activity [GO:0061711]	cytoplasm [GO:0005737]	tRNA threonylcarbamoyladenosine modification [GO:0002949]
A0A0M1VSQ1_FUSNV	A0A0M1VSQ1	unreviewed	Lipoprotein-releasing system ATP-binding protein LolD (EC 7.6.2.-)	lolD FSCG_00176	Fusobacterium nucleatum subsp. vincentii 4_1_13	GO:0005524; GO:0005886; GO:0016887; GO:0042953; GO:0140306	ATPase activity [GO:0016887]; ATP binding [GO:0005524]; lipoprotein releasing activity [GO:0140306]	plasma membrane [GO:0005886]	lipoprotein transport [GO:0042953]
A0A0M1VSW1_FUSNV	A0A0M1VSW1	unreviewed	PSP1 C-terminal domain-containing protein	FSCG_00424	Fusobacterium nucleatum subsp. vincentii 4_1_13
A0A0M1VSX1_FUSNV	A0A0M1VSX1	unreviewed	Signal peptide peptidase SppA, 67K type	FSCG_00389	Fusobacterium nucleatum subsp. vincentii 4_1_13	GO:0006465; GO:0008233; GO:0016021	peptidase activity [GO:0008233]	integral component of membrane [GO:0016021]	signal peptide processing [GO:0006465]
A0A0M1VT06_FUSNV	A0A0M1VT06	unreviewed	Fido domain-containing protein	FSCG_00484	Fusobacterium nucleatum subsp. vincentii 4_1_13
A0A0M1VT19_FUSNV	A0A0M1VT19	unreviewed	Elp3 domain-containing protein	FSCG_00313	Fusobacterium nucleatum subsp. vincentii 4_1_13	GO:0003824; GO:0051536	catalytic activity [GO:0003824]; iron-sulfur cluster binding [GO:0051536]
A0A0M1VT36_FUSNV	A0A0M1VT36	unreviewed	Cobalt-precorrin-2 C(20)-methyltransferase (EC 2.1.1.151)	FSCG_00470	Fusobacterium nucleatum subsp. vincentii 4_1_13	GO:0009236; GO:0030788; GO:0032259; GO:0043781	cobalt-factor II C20-methyltransferase activity [GO:0043781]; precorrin-2 C20-methyltransferase activity [GO:0030788]		cobalamin biosynthetic process [GO:0009236]; methylation [GO:0032259]
A0A0M1VT91_FUSNV	A0A0M1VT91	unreviewed	DNA protecting protein DprA	FSCG_00573	Fusobacterium nucleatum subsp. vincentii 4_1_13	GO:0009294			DNA mediated transformation [GO:0009294]
A0A0M1VTD9_FUSNV	A0A0M1VTD9	unreviewed	Uncharacterized protein	FSCG_00595	Fusobacterium nucleatum subsp. vincentii 4_1_13	GO:0016021		integral component of membrane [GO:0016021]
A0A0M1VTK0_FUSNV	A0A0M1VTK0	unreviewed	Precorrin-3B C17-methyltransferase	FSCG_00460	Fusobacterium nucleatum subsp. vincentii 4_1_13	GO:0008168; GO:0009236; GO:0032259	methyltransferase activity [GO:0008168]		cobalamin biosynthetic process [GO:0009236]; methylation [GO:0032259]
A0A0M1VTQ4_FUSNV	A0A0M1VTQ4	unreviewed	YhbY family putative RNA-binding protein	FSCG_00779	Fusobacterium nucleatum subsp. vincentii 4_1_13	GO:0003723	RNA binding [GO:0003723]
A0A0M1VTS7_FUSNV	A0A0M1VTS7	unreviewed	Uncharacterized protein	FSCG_00820	Fusobacterium nucleatum subsp. vincentii 4_1_13
A0A0M1VTZ1_FUSNV	A0A0M1VTZ1	unreviewed	Uncharacterized protein	FSCG_00586	Fusobacterium nucleatum subsp. vincentii 4_1_13
A0A0M1VU07_FUSNV	A0A0M1VU07	unreviewed	UPF0371 protein FSCG_00612	FSCG_00612	Fusobacterium nucleatum subsp. vincentii 4_1_13
A0A0M1VU20_FUSNV	A0A0M1VU20	unreviewed	Uncharacterized protein	FSCG_00803	Fusobacterium nucleatum subsp. vincentii 4_1_13
A0A0M1VU55_FUSNV	A0A0M1VU55	unreviewed	Uncharacterized protein	FSCG_00663	Fusobacterium nucleatum subsp. vincentii 4_1_13	GO:0005886; GO:0008643; GO:0016021; GO:0022857	transmembrane transporter activity [GO:0022857]	integral component of membrane [GO:0016021]; plasma membrane [GO:0005886]	carbohydrate transport [GO:0008643]
A0A0M1VU76_FUSNV	A0A0M1VU76	unreviewed	30S ribosomal protein S11	rpsK FSCG_00853	Fusobacterium nucleatum subsp. vincentii 4_1_13	GO:0003735; GO:0005840; GO:0006412; GO:0019843	rRNA binding [GO:0019843]; structural constituent of ribosome [GO:0003735]	ribosome [GO:0005840]	translation [GO:0006412]
A0A0M1VU81_FUSNV	A0A0M1VU81	unreviewed	Uncharacterized protein	FSCG_00858	Fusobacterium nucleatum subsp. vincentii 4_1_13	GO:0016021		integral component of membrane [GO:0016021]
A0A0M1VU88_FUSNV	A0A0M1VU88	unreviewed	Preprotein translocase, YajC subunit	FSCG_00901	Fusobacterium nucleatum subsp. vincentii 4_1_13	GO:0016021		integral component of membrane [GO:0016021]
A0A0M1VU94_FUSNV	A0A0M1VU94	unreviewed	ABC transmembrane type-1 domain-containing protein	FSCG_00906	Fusobacterium nucleatum subsp. vincentii 4_1_13	GO:0005886; GO:0016021; GO:0055085		integral component of membrane [GO:0016021]; plasma membrane [GO:0005886]	transmembrane transport [GO:0055085]
A0A0M1VUC1_FUSNV	A0A0M1VUC1	unreviewed	ATP synthase subunit beta (EC 7.1.2.2) (ATP synthase F1 sector subunit beta) (F-ATPase subunit beta)	atpD FSCG_00941	Fusobacterium nucleatum subsp. vincentii 4_1_13	GO:0005524; GO:0005886; GO:0015986; GO:0045261; GO:0046933	ATP binding [GO:0005524]; proton-transporting ATP synthase activity, rotational mechanism [GO:0046933]	plasma membrane [GO:0005886]; proton-transporting ATP synthase complex, catalytic core F(1) [GO:0045261]	ATP synthesis coupled proton transport [GO:0015986]
A0A0M1VUD1_FUSNV	A0A0M1VUD1	unreviewed	Rrf2 family protein	FSCG_00786	Fusobacterium nucleatum subsp. vincentii 4_1_13
A0A0M1VUE1_FUSNV	A0A0M1VUE1	unreviewed	50S ribosomal protein L35	rpmI FSCG_00970	Fusobacterium nucleatum subsp. vincentii 4_1_13	GO:0003735; GO:0005840; GO:0006412	structural constituent of ribosome [GO:0003735]	ribosome [GO:0005840]	translation [GO:0006412]
A0A0M1VUE3_FUSNV	A0A0M1VUE3	unreviewed	Translation initiation factor IF-3	infC FSCG_00969	Fusobacterium nucleatum subsp. vincentii 4_1_13	GO:0003743; GO:0005737	translation initiation factor activity [GO:0003743]	cytoplasm [GO:0005737]
A0A0M1VUK3_FUSNV	A0A0M1VUK3	unreviewed	Uncharacterized protein	FSCG_01057	Fusobacterium nucleatum subsp. vincentii 4_1_13
A0A0M1VUY1_FUSNV	A0A0M1VUY1	unreviewed	ATP synthase subunit b (ATP synthase F(0) sector subunit b) (ATPase subunit I) (F-type ATPase subunit b) (F-ATPase subunit b)	atpF FSCG_00937	Fusobacterium nucleatum subsp. vincentii 4_1_13	GO:0005886; GO:0015986; GO:0016021; GO:0045263; GO:0046933	proton-transporting ATP synthase activity, rotational mechanism [GO:0046933]	integral component of membrane [GO:0016021]; plasma membrane [GO:0005886]; proton-transporting ATP synthase complex, coupling factor F(o) [GO:0045263]	ATP synthesis coupled proton transport [GO:0015986]
A0A0M1VV09_FUSNV	A0A0M1VV09	unreviewed	Uncharacterized protein	FSCG_01209	Fusobacterium nucleatum subsp. vincentii 4_1_13	GO:0003995; GO:0050660	acyl-CoA dehydrogenase activity [GO:0003995]; flavin adenine dinucleotide binding [GO:0050660]
A0A0M1VV15_FUSNV	A0A0M1VV15	unreviewed	Uncharacterized protein	FSCG_01219	Fusobacterium nucleatum subsp. vincentii 4_1_13	GO:0005506	iron ion binding [GO:0005506]
A0A0M1VV43_FUSNV	A0A0M1VV43	unreviewed	Leucine--tRNA ligase (EC 6.1.1.4) (Leucyl-tRNA synthetase) (LeuRS)	leuS FSCG_01192	Fusobacterium nucleatum subsp. vincentii 4_1_13	GO:0002161; GO:0004823; GO:0005524; GO:0005737; GO:0006429	aminoacyl-tRNA editing activity [GO:0002161]; ATP binding [GO:0005524]; leucine-tRNA ligase activity [GO:0004823]	cytoplasm [GO:0005737]	leucyl-tRNA aminoacylation [GO:0006429]
A0A0M1VV51_FUSNV	A0A0M1VV51	unreviewed	Uncharacterized protein	FSCG_01203	Fusobacterium nucleatum subsp. vincentii 4_1_13
A0A0M1VVG0_FUSNV	A0A0M1VVG0	unreviewed	V-type ATP synthase subunit D (V-ATPase subunit D)	atpD FSCG_01387	Fusobacterium nucleatum subsp. vincentii 4_1_13	GO:0005524; GO:0042626; GO:0042777; GO:0046933	ATPase-coupled transmembrane transporter activity [GO:0042626]; ATP binding [GO:0005524]; proton-transporting ATP synthase activity, rotational mechanism [GO:0046933]		plasma membrane ATP synthesis coupled proton transport [GO:0042777]
A0A0M1VVH3_FUSNV	A0A0M1VVH3	unreviewed	Fe/B12 periplasmic-binding domain-containing protein	FSCG_01406	Fusobacterium nucleatum subsp. vincentii 4_1_13
A0A0M1VVH6_FUSNV	A0A0M1VVH6	unreviewed	NAD kinase (EC 2.7.1.23) (ATP-dependent NAD kinase)	nadK FSCG_01091	Fusobacterium nucleatum subsp. vincentii 4_1_13	GO:0003951; GO:0005524; GO:0005737; GO:0006741; GO:0019674; GO:0046872	ATP binding [GO:0005524]; metal ion binding [GO:0046872]; NAD+ kinase activity [GO:0003951]	cytoplasm [GO:0005737]	NAD metabolic process [GO:0019674]; NADP biosynthetic process [GO:0006741]
A0A0M1VVI6_FUSNV	A0A0M1VVI6	unreviewed	ABC transporter domain-containing protein	FSCG_01435	Fusobacterium nucleatum subsp. vincentii 4_1_13	GO:0005524; GO:0016887	ATPase activity [GO:0016887]; ATP binding [GO:0005524]
A0A0M1VVP3_FUSNV	A0A0M1VVP3	unreviewed	ABC transporter domain-containing protein	FSCG_01431	Fusobacterium nucleatum subsp. vincentii 4_1_13	GO:0005524; GO:0016887	ATPase activity [GO:0016887]; ATP binding [GO:0005524]
A0A0M1VVR7_FUSNV	A0A0M1VVR7	unreviewed	30S ribosomal protein S15	rpsO FSCG_01416	Fusobacterium nucleatum subsp. vincentii 4_1_13	GO:0003735; GO:0005840; GO:0006412; GO:0019843	rRNA binding [GO:0019843]; structural constituent of ribosome [GO:0003735]	ribosome [GO:0005840]	translation [GO:0006412]
A0A0M1VVU9_FUSNV	A0A0M1VVU9	unreviewed	Spermidine/putrescine import ATP-binding protein PotA (EC 7.6.2.11)	potA FSCG_01497	Fusobacterium nucleatum subsp. vincentii 4_1_13	GO:0005524; GO:0015594; GO:0015595; GO:0016887; GO:0043190	ATPase activity [GO:0016887]; ATPase-coupled putrescine transmembrane transporter activity [GO:0015594]; ATPase-coupled spermidine transmembrane transporter activity [GO:0015595]; ATP binding [GO:0005524]	ATP-binding cassette (ABC) transporter complex [GO:0043190]
A0A0M1VW10_FUSNV	A0A0M1VW10	unreviewed	Glutaminase (EC 3.5.1.2)	glsA FSCG_01545	Fusobacterium nucleatum subsp. vincentii 4_1_13	GO:0004359; GO:0006541	glutaminase activity [GO:0004359]		glutamine metabolic process [GO:0006541]
A0A0M1VW32_FUSNV	A0A0M1VW32	unreviewed	ATP-dependent Clp protease proteolytic subunit (EC 3.4.21.92) (Endopeptidase Clp)	clpP FSCG_01531	Fusobacterium nucleatum subsp. vincentii 4_1_13	GO:0004252; GO:0005737	serine-type endopeptidase activity [GO:0004252]	cytoplasm [GO:0005737]
A0A0M1VWC9_FUSNV	A0A0M1VWC9	unreviewed	Uncharacterized protein	FSCG_01703	Fusobacterium nucleatum subsp. vincentii 4_1_13	GO:0000160; GO:0005524; GO:0006355; GO:0008134; GO:0043565	ATP binding [GO:0005524]; sequence-specific DNA binding [GO:0043565]; transcription factor binding [GO:0008134]		phosphorelay signal transduction system [GO:0000160]; regulation of transcription, DNA-templated [GO:0006355]
A0A0M1VWE2_FUSNV	A0A0M1VWE2	unreviewed	Uncharacterized protein	FSCG_01730	Fusobacterium nucleatum subsp. vincentii 4_1_13
A0A0M1VWF3_FUSNV	A0A0M1VWF3	unreviewed	Glutamate mutase sigma subunit (EC 5.4.99.1) (Glutamate mutase S chain) (Glutamate mutase small subunit) (Methylaspartate mutase)	glmS FSCG_01729	Fusobacterium nucleatum subsp. vincentii 4_1_13	GO:0019553; GO:0019670; GO:0031419; GO:0046872; GO:0050097	cobalamin binding [GO:0031419]; metal ion binding [GO:0046872]; methylaspartate mutase activity [GO:0050097]		anaerobic glutamate catabolic process [GO:0019670]; glutamate catabolic process via L-citramalate [GO:0019553]
A0A0M1VWF5_FUSNV	A0A0M1VWF5	unreviewed	MIP family channel protein	FSCG_01710	Fusobacterium nucleatum subsp. vincentii 4_1_13	GO:0015267; GO:0016021	channel activity [GO:0015267]	integral component of membrane [GO:0016021]
A0A0M1VWH7_FUSNV	A0A0M1VWH7	unreviewed	Na_H_antiporter domain-containing protein	FSCG_01736	Fusobacterium nucleatum subsp. vincentii 4_1_13	GO:0016021		integral component of membrane [GO:0016021]
A0A0M1VWL0_FUSNV	A0A0M1VWL0	unreviewed	Autotransporter domain-containing protein	FSCG_01767	Fusobacterium nucleatum subsp. vincentii 4_1_13	GO:0016021		integral component of membrane [GO:0016021]
A0A0M1VWN1_FUSNV	A0A0M1VWN1	unreviewed	Valine--tRNA ligase (EC 6.1.1.9) (Valyl-tRNA synthetase) (ValRS)	valS FSCG_01525	Fusobacterium nucleatum subsp. vincentii 4_1_13	GO:0002161; GO:0004832; GO:0005524; GO:0005737; GO:0006438	aminoacyl-tRNA editing activity [GO:0002161]; ATP binding [GO:0005524]; valine-tRNA ligase activity [GO:0004832]	cytoplasm [GO:0005737]	valyl-tRNA aminoacylation [GO:0006438]
A0A0M1VWU6_FUSNV	A0A0M1VWU6	unreviewed	Putative K(+)-stimulated pyrophosphate-energized sodium pump (EC 7.2.3.-) (Membrane-bound sodium-translocating pyrophosphatase) (Pyrophosphate-energized inorganic pyrophosphatase) (Na(+)-PPase)	hppA FSCG_01886	Fusobacterium nucleatum subsp. vincentii 4_1_13	GO:0000287; GO:0004427; GO:0005887; GO:0006814; GO:0009678; GO:0030955	inorganic diphosphatase activity [GO:0004427]; magnesium ion binding [GO:0000287]; potassium ion binding [GO:0030955]; pyrophosphate hydrolysis-driven proton transmembrane transporter activity [GO:0009678]	integral component of plasma membrane [GO:0005887]	sodium ion transport [GO:0006814]
A0A0M1VWY5_FUSNV	A0A0M1VWY5	unreviewed	Transcription termination/antitermination protein NusG	nusG FSCG_01897	Fusobacterium nucleatum subsp. vincentii 4_1_13	GO:0006353; GO:0006354; GO:0031564; GO:0032784			DNA-templated transcription, elongation [GO:0006354]; DNA-templated transcription, termination [GO:0006353]; regulation of DNA-templated transcription, elongation [GO:0032784]; transcription antitermination [GO:0031564]
A0A0M1VWZ4_FUSNV	A0A0M1VWZ4	unreviewed	Exodeoxyribonuclease III (EC 3.1.11.2)	FSCG_01936	Fusobacterium nucleatum subsp. vincentii 4_1_13	GO:0003677; GO:0004519; GO:0006281	DNA binding [GO:0003677]; endonuclease activity [GO:0004519]		DNA repair [GO:0006281]
A0A0M1VX03_FUSNV	A0A0M1VX03	unreviewed	Guanylate kinase (EC 2.7.4.8) (GMP kinase)	gmk FSCG_01889	Fusobacterium nucleatum subsp. vincentii 4_1_13	GO:0004385; GO:0005524; GO:0005737	ATP binding [GO:0005524]; guanylate kinase activity [GO:0004385]	cytoplasm [GO:0005737]
A0A0M1VX06_FUSNV	A0A0M1VX06	unreviewed	Uncharacterized protein	FSCG_01941	Fusobacterium nucleatum subsp. vincentii 4_1_13
A0A0M1VX35_FUSNV	A0A0M1VX35	unreviewed	MotA_ExbB domain-containing protein	FSCG_01706	Fusobacterium nucleatum subsp. vincentii 4_1_13	GO:0015031; GO:0016021		integral component of membrane [GO:0016021]	protein transport [GO:0015031]
A0A0M1VX79_FUSNV	A0A0M1VX79	unreviewed	Uncharacterized protein	FSCG_01993	Fusobacterium nucleatum subsp. vincentii 4_1_13	GO:0016021		integral component of membrane [GO:0016021]
A0A0M1VXA2_FUSNV	A0A0M1VXA2	unreviewed	GTP cyclohydrolase 1 (EC 3.5.4.16) (GTP cyclohydrolase I) (GTP-CH-I)	folE FSCG_02029	Fusobacterium nucleatum subsp. vincentii 4_1_13	GO:0003934; GO:0005525; GO:0006730; GO:0008270; GO:0035998; GO:0046654	GTP binding [GO:0005525]; GTP cyclohydrolase I activity [GO:0003934]; zinc ion binding [GO:0008270]		7,8-dihydroneopterin 3'-triphosphate biosynthetic process [GO:0035998]; one-carbon metabolic process [GO:0006730]; tetrahydrofolate biosynthetic process [GO:0046654]
A0A0M1VXB1_FUSNV	A0A0M1VXB1	unreviewed	30S ribosomal protein S7	rpsG FSCG_01818	Fusobacterium nucleatum subsp. vincentii 4_1_13	GO:0000049; GO:0003735; GO:0006412; GO:0015935; GO:0019843	rRNA binding [GO:0019843]; structural constituent of ribosome [GO:0003735]; tRNA binding [GO:0000049]	small ribosomal subunit [GO:0015935]	translation [GO:0006412]
A0A0M1VXC8_FUSNV	A0A0M1VXC8	unreviewed	Aspartate carbamoyltransferase (EC 2.1.3.2) (Aspartate transcarbamylase) (ATCase)	pyrB FSCG_02062	Fusobacterium nucleatum subsp. vincentii 4_1_13	GO:0004070; GO:0006207; GO:0006520; GO:0016597; GO:0044205	amino acid binding [GO:0016597]; aspartate carbamoyltransferase activity [GO:0004070]		'de novo' pyrimidine nucleobase biosynthetic process [GO:0006207]; 'de novo' UMP biosynthetic process [GO:0044205]; cellular amino acid metabolic process [GO:0006520]
A0A0M1VXF2_FUSNV	A0A0M1VXF2	unreviewed	Uncharacterized protein	FSCG_02046	Fusobacterium nucleatum subsp. vincentii 4_1_13
A0A0M1VXG5_FUSNV	A0A0M1VXG5	unreviewed	ABC transporter domain-containing protein	FSCG_02092	Fusobacterium nucleatum subsp. vincentii 4_1_13	GO:0005524; GO:0016887	ATPase activity [GO:0016887]; ATP binding [GO:0005524]
A0A0M1VXI6_FUSNV	A0A0M1VXI6	unreviewed	50S ribosomal protein L7/L12	rplL FSCG_01893	Fusobacterium nucleatum subsp. vincentii 4_1_13	GO:0003735; GO:0005840; GO:0006412	structural constituent of ribosome [GO:0003735]	ribosome [GO:0005840]	translation [GO:0006412]
A0A0M3US63_FUSNU	A0A0M3US63	unreviewed	Disulfide oxidoreductase	CI114_08580 RN90_09000 RN98_04835	Fusobacterium nucleatum subsp. animalis
A0A0M3USB3_FUSNU	A0A0M3USB3	unreviewed	Autotransporter domain-containing protein	RN98_07590	Fusobacterium nucleatum subsp. animalis
A0A0M3USJ2_FUSNU	A0A0M3USJ2	unreviewed	Galactose/methyl galactoside import ATP-binding protein MglA (EC 7.5.2.11)	RN98_08365	Fusobacterium nucleatum subsp. animalis	GO:0005524; GO:0005886; GO:0016887; GO:0043211	ATPase activity [GO:0016887]; ATPase-coupled carbohydrate transmembrane transporter activity [GO:0043211]; ATP binding [GO:0005524]	plasma membrane [GO:0005886]
A0A0M3USL5_FUSNU	A0A0M3USL5	unreviewed	Dihydroxyacetone kinase (Dihydroxyacetone kinase subunit L)	dhaL CI114_04955 RN98_10380	Fusobacterium nucleatum subsp. animalis	GO:0004371; GO:0006071	glycerone kinase activity [GO:0004371]		glycerol metabolic process [GO:0006071]
A0A0M3USR4_FUSNU	A0A0M3USR4	unreviewed	GntR family transcriptional regulator	CI114_07125 RN90_11685 RN98_11785	Fusobacterium nucleatum subsp. animalis	GO:0003677; GO:0003700	DNA binding [GO:0003677]; DNA-binding transcription factor activity [GO:0003700]
A0A0M3USW5_FUSNU	A0A0M3USW5	unreviewed	V-type ATP synthase subunit D (V-ATPase subunit D)	atpD CI114_10660 RN98_11860	Fusobacterium nucleatum subsp. animalis	GO:0005524; GO:0042626; GO:0042777; GO:0046933	ATPase-coupled transmembrane transporter activity [GO:0042626]; ATP binding [GO:0005524]; proton-transporting ATP synthase activity, rotational mechanism [GO:0046933]		plasma membrane ATP synthesis coupled proton transport [GO:0042777]
A0A0M3UWA3_FUSNC	A0A0M3UWA3	unreviewed	Acetyl-CoA acetyltransferase (EC 2.3.1.9)	RO03_01870	Fusobacterium nucleatum subsp. nucleatum	GO:0003985	acetyl-CoA C-acetyltransferase activity [GO:0003985]
A0A0M3UWD2_FUSNC	A0A0M3UWD2	unreviewed	FMN-binding protein	RO03_02645	Fusobacterium nucleatum subsp. nucleatum	GO:0010181; GO:0016020	FMN binding [GO:0010181]	membrane [GO:0016020]
A0A0M3UWF3_FUSNC	A0A0M3UWF3	unreviewed	Uncharacterized protein	RO03_03270	Fusobacterium nucleatum subsp. nucleatum
A0A0M3UWF5_FUSNC	A0A0M3UWF5	unreviewed	Electron transfer flavoprotein subunit alpha	RO03_03325	Fusobacterium nucleatum subsp. nucleatum	GO:0009055; GO:0050660	electron transfer activity [GO:0009055]; flavin adenine dinucleotide binding [GO:0050660]
A0A0M3UWF8_FUSNC	A0A0M3UWF8	unreviewed	Lipopolysaccharide heptosyltransferase	RO03_02095	Fusobacterium nucleatum subsp. nucleatum	GO:0016757	transferase activity, transferring glycosyl groups [GO:0016757]
A0A0M3UWG8_FUSNC	A0A0M3UWG8	unreviewed	Uncharacterized protein	RO03_03585	Fusobacterium nucleatum subsp. nucleatum
A0A0M3UWI3_FUSNC	A0A0M3UWI3	unreviewed	MarR family transcriptional regulator	RO03_02785	Fusobacterium nucleatum subsp. nucleatum	GO:0003700	DNA-binding transcription factor activity [GO:0003700]
A0A0M3UWI9_FUSNC	A0A0M3UWI9	unreviewed	Uncharacterized protein	RO03_02950	Fusobacterium nucleatum subsp. nucleatum	GO:0016021		integral component of membrane [GO:0016021]
A0A0M3UWJ8_FUSNC	A0A0M3UWJ8	unreviewed	Hemin receptor	RO03_03240	Fusobacterium nucleatum subsp. nucleatum	GO:0009279; GO:0016021		cell outer membrane [GO:0009279]; integral component of membrane [GO:0016021]
A0A0M3UWJ9_FUSNC	A0A0M3UWJ9	unreviewed	Biotin synthase (EC 2.8.1.6)	bioB RO03_04405	Fusobacterium nucleatum subsp. nucleatum	GO:0004076; GO:0005506; GO:0009102; GO:0051537; GO:0051539	2 iron, 2 sulfur cluster binding [GO:0051537]; 4 iron, 4 sulfur cluster binding [GO:0051539]; biotin synthase activity [GO:0004076]; iron ion binding [GO:0005506]		biotin biosynthetic process [GO:0009102]
A0A0M3UWL7_FUSNC	A0A0M3UWL7	unreviewed	Rrf2 family transcriptional regulator	RO03_04885	Fusobacterium nucleatum subsp. nucleatum
A0A0M3UWM0_FUSNC	A0A0M3UWM0	unreviewed	GntR family transcriptional regulator	RO03_03795	Fusobacterium nucleatum subsp. nucleatum	GO:0003677; GO:0003700	DNA binding [GO:0003677]; DNA-binding transcription factor activity [GO:0003700]
A0A0M3UWM2_FUSNC	A0A0M3UWM2	unreviewed	Dihydrolipoamide acyltransferase	RO03_03845	Fusobacterium nucleatum subsp. nucleatum	GO:0016746	transferase activity, transferring acyl groups [GO:0016746]
A0A0M3UWP3_FUSNC	A0A0M3UWP3	unreviewed	Uncharacterized protein	RO03_06155	Fusobacterium nucleatum subsp. nucleatum
A0A0M3UWP4_FUSNC	A0A0M3UWP4	unreviewed	TetR family transcriptional regulator	RO03_04425	Fusobacterium nucleatum subsp. nucleatum	GO:0003677	DNA binding [GO:0003677]
A0A0M3UWQ3_FUSNC	A0A0M3UWQ3	unreviewed	50S ribosomal protein L17	rplQ RO03_06415	Fusobacterium nucleatum subsp. nucleatum	GO:0003735; GO:0005840; GO:0006412	structural constituent of ribosome [GO:0003735]	ribosome [GO:0005840]	translation [GO:0006412]
A0A0M3UWR2_FUSNC	A0A0M3UWR2	unreviewed	Uncharacterized protein	RO03_04905	Fusobacterium nucleatum subsp. nucleatum	GO:0016021		integral component of membrane [GO:0016021]
A0A0M3UWR5_FUSNC	A0A0M3UWR5	unreviewed	ABC transporter ATP-binding protein	RO03_06765	Fusobacterium nucleatum subsp. nucleatum	GO:0005524; GO:0016887	ATPase activity [GO:0016887]; ATP binding [GO:0005524]
A0A0M3UWR6_FUSNC	A0A0M3UWR6	unreviewed	50S ribosomal protein L27	rpmA RO03_05015	Fusobacterium nucleatum subsp. nucleatum	GO:0003735; GO:0005840; GO:0006412	structural constituent of ribosome [GO:0003735]	ribosome [GO:0005840]	translation [GO:0006412]
A0A0M3UWT3_FUSNC	A0A0M3UWT3	unreviewed	Cell division protein FtsZ	ftsZ RO03_07610	Fusobacterium nucleatum subsp. nucleatum	GO:0000917; GO:0003924; GO:0005525; GO:0005737; GO:0032153; GO:0043093; GO:0051258	GTPase activity [GO:0003924]; GTP binding [GO:0005525]	cell division site [GO:0032153]; cytoplasm [GO:0005737]	division septum assembly [GO:0000917]; FtsZ-dependent cytokinesis [GO:0043093]; protein polymerization [GO:0051258]
A0A0M3UWU2_FUSNC	A0A0M3UWU2	unreviewed	Diguanylate cyclase	RO03_06275	Fusobacterium nucleatum subsp. nucleatum	GO:0016491	oxidoreductase activity [GO:0016491]
A0A0M3UWU9_FUSNC	A0A0M3UWU9	unreviewed	(Fe-S)-binding protein	RO03_08025	Fusobacterium nucleatum subsp. nucleatum
A0A0M3UWV4_FUSNC	A0A0M3UWV4	unreviewed	Transcriptional regulator	RO03_06610	Fusobacterium nucleatum subsp. nucleatum	GO:0000160; GO:0005524; GO:0006355; GO:0008134; GO:0043565	ATP binding [GO:0005524]; sequence-specific DNA binding [GO:0043565]; transcription factor binding [GO:0008134]		phosphorelay signal transduction system [GO:0000160]; regulation of transcription, DNA-templated [GO:0006355]
A0A0M3UWV6_FUSNC	A0A0M3UWV6	unreviewed	Rod-share determining protein MreBH	RO03_08230	Fusobacterium nucleatum subsp. nucleatum
A0A0M3UWV9_FUSNC	A0A0M3UWV9	unreviewed	GTPase	RO03_06785	Fusobacterium nucleatum subsp. nucleatum	GO:0005524; GO:0016887	ATPase activity [GO:0016887]; ATP binding [GO:0005524]
A0A0M3UWW5_FUSNC	A0A0M3UWW5	unreviewed	Alkaline-shock protein	RO03_08435	Fusobacterium nucleatum subsp. nucleatum
A0A0M3UWW6_FUSNC	A0A0M3UWW6	unreviewed	Sodium:alanine symporter	RO03_07010	Fusobacterium nucleatum subsp. nucleatum	GO:0005886; GO:0015655; GO:0016021	alanine:sodium symporter activity [GO:0015655]	integral component of membrane [GO:0016021]; plasma membrane [GO:0005886]
A0A0M3UWW9_FUSNC	A0A0M3UWW9	unreviewed	50S ribosomal protein L2	rplB RO03_08545	Fusobacterium nucleatum subsp. nucleatum	GO:0003735; GO:0006412; GO:0015934; GO:0016740; GO:0019843	rRNA binding [GO:0019843]; structural constituent of ribosome [GO:0003735]; transferase activity [GO:0016740]	large ribosomal subunit [GO:0015934]	translation [GO:0006412]
A0A0M3UWX7_FUSNC	A0A0M3UWX7	unreviewed	UDP-N-acetylenolpyruvoylglucosamine reductase (EC 1.3.1.98) (UDP-N-acetylmuramate dehydrogenase)	murB RO03_07630	Fusobacterium nucleatum subsp. nucleatum	GO:0005737; GO:0007049; GO:0008360; GO:0008762; GO:0009252; GO:0051301; GO:0071555; GO:0071949	FAD binding [GO:0071949]; UDP-N-acetylmuramate dehydrogenase activity [GO:0008762]	cytoplasm [GO:0005737]	cell cycle [GO:0007049]; cell division [GO:0051301]; cell wall organization [GO:0071555]; peptidoglycan biosynthetic process [GO:0009252]; regulation of cell shape [GO:0008360]
A0A0M3UWY2_FUSNC	A0A0M3UWY2	unreviewed	Uncharacterized protein	RO03_07745	Fusobacterium nucleatum subsp. nucleatum
A0A0M3UWY7_FUSNC	A0A0M3UWY7	unreviewed	MliC domain-containing protein	RO03_09225	Fusobacterium nucleatum subsp. nucleatum
A0A0M3UWZ4_FUSNC	A0A0M3UWZ4	unreviewed	Protein GrpE (HSP-70 cofactor)	grpE RO03_12055	Fusobacterium nucleatum subsp. nucleatum	GO:0000774; GO:0005737; GO:0006457; GO:0042803; GO:0051087	adenyl-nucleotide exchange factor activity [GO:0000774]; chaperone binding [GO:0051087]; protein homodimerization activity [GO:0042803]	cytoplasm [GO:0005737]	protein folding [GO:0006457]
A0A0M3UWZ7_FUSNC	A0A0M3UWZ7	unreviewed	Peptidase	RO03_08075	Fusobacterium nucleatum subsp. nucleatum	GO:0016020		membrane [GO:0016020]
A0A0M3UX01_FUSNC	A0A0M3UX01	unreviewed	OmpA-like domain-containing protein	RO03_00015 RO03_11155 RO03_11185	Fusobacterium nucleatum subsp. nucleatum	GO:0009279; GO:0016021		cell outer membrane [GO:0009279]; integral component of membrane [GO:0016021]
A0A0M3UX04_FUSNC	A0A0M3UX04	unreviewed	Ion-translocating oxidoreductase complex subunit A (EC 7.-.-.-) (Rnf electron transport complex subunit A)	rnfA RO03_08300	Fusobacterium nucleatum subsp. nucleatum	GO:0005886; GO:0016021; GO:0022900		integral component of membrane [GO:0016021]; plasma membrane [GO:0005886]	electron transport chain [GO:0022900]
A0A0M3UX15_FUSNC	A0A0M3UX15	unreviewed	30S ribosomal protein S17	rpsQ RO03_08515	Fusobacterium nucleatum subsp. nucleatum	GO:0003735; GO:0005840; GO:0006412; GO:0019843	rRNA binding [GO:0019843]; structural constituent of ribosome [GO:0003735]	ribosome [GO:0005840]	translation [GO:0006412]
A0A0M3UX22_FUSNC	A0A0M3UX22	unreviewed	Uncharacterized protein	RO03_11805	Fusobacterium nucleatum subsp. nucleatum
A0A0M3UX26_FUSNC	A0A0M3UX26	unreviewed	Ethanolamine utilization protein EutM	RO03_11905	Fusobacterium nucleatum subsp. nucleatum
A0A0M3UX41_FUSNC	A0A0M3UX41	unreviewed	ABC transporter substrate-binding protein	RO03_09330	Fusobacterium nucleatum subsp. nucleatum	GO:0007155; GO:0030001; GO:0046872	metal ion binding [GO:0046872]		cell adhesion [GO:0007155]; metal ion transport [GO:0030001]
A0A0M3UX46_FUSNC	A0A0M3UX46	unreviewed	Ribonuclease Y (RNase Y) (EC 3.1.-.-)	rny RO03_10450	Fusobacterium nucleatum subsp. nucleatum	GO:0003723; GO:0004521; GO:0005886; GO:0006402	endoribonuclease activity [GO:0004521]; RNA binding [GO:0003723]	plasma membrane [GO:0005886]	mRNA catabolic process [GO:0006402]
A0A0M3UX56_FUSNC	A0A0M3UX56	unreviewed	Short-chain fatty acid transporter	RO03_10175	Fusobacterium nucleatum subsp. nucleatum
A0A0M3UX62_FUSNC	A0A0M3UX62	unreviewed	Replicative DNA helicase (EC 3.6.4.12)	RO03_10020	Fusobacterium nucleatum subsp. nucleatum	GO:0003677; GO:0003678; GO:0005524; GO:0006269; GO:1990077	ATP binding [GO:0005524]; DNA binding [GO:0003677]; DNA helicase activity [GO:0003678]	primosome complex [GO:1990077]	DNA replication, synthesis of RNA primer [GO:0006269]
A0A0M3UX69_FUSNC	A0A0M3UX69	unreviewed	Uncharacterized protein	RO03_11600	Fusobacterium nucleatum subsp. nucleatum
A0A0M3UX74_FUSNC	A0A0M3UX74	unreviewed	Oxaloacetate decarboxylase gamma chain (EC 7.2.4.2)	RO03_09645	Fusobacterium nucleatum subsp. nucleatum	GO:0005886; GO:0008948; GO:0015081; GO:0015451; GO:0016021; GO:0036376	decarboxylation-driven active transmembrane transporter activity [GO:0015451]; oxaloacetate decarboxylase activity [GO:0008948]; sodium ion transmembrane transporter activity [GO:0015081]	integral component of membrane [GO:0016021]; plasma membrane [GO:0005886]	sodium ion export across plasma membrane [GO:0036376]
A0A0M3UX82_FUSNC	A0A0M3UX82	unreviewed	HMA domain-containing protein	RO03_09860	Fusobacterium nucleatum subsp. nucleatum	GO:0005507; GO:0006825	copper ion binding [GO:0005507]		copper ion transport [GO:0006825]
A0A0M3UX89_FUSNC	A0A0M3UX89	unreviewed	YARHG domain-containing protein	RO03_10820	Fusobacterium nucleatum subsp. nucleatum
A0A0M3UX95_FUSNC	A0A0M3UX95	unreviewed	Uncharacterized protein	RO03_10590	Fusobacterium nucleatum subsp. nucleatum
A0A0M3UXA1_FUSNC	A0A0M3UXA1	unreviewed	UDP-3-O-acylglucosamine N-acyltransferase (EC 2.3.1.-)	lpxD RO03_10430	Fusobacterium nucleatum subsp. nucleatum	GO:0009245; GO:0016410	N-acyltransferase activity [GO:0016410]		lipid A biosynthetic process [GO:0009245]
A0A0M3UXA3_FUSNC	A0A0M3UXA3	unreviewed	Uncharacterized protein	RO03_10380	Fusobacterium nucleatum subsp. nucleatum
A0A0M3UXC1_FUSNC	A0A0M3UXC1	unreviewed	Phosphopantetheine adenylyltransferase (EC 2.7.7.3) (Dephospho-CoA pyrophosphorylase) (Pantetheine-phosphate adenylyltransferase) (PPAT)	coaD RO03_09450	Fusobacterium nucleatum subsp. nucleatum	GO:0004595; GO:0005524; GO:0005737; GO:0015937	ATP binding [GO:0005524]; pantetheine-phosphate adenylyltransferase activity [GO:0004595]	cytoplasm [GO:0005737]	coenzyme A biosynthetic process [GO:0015937]
A0A0M3UXC5_FUSNC	A0A0M3UXC5	unreviewed	Molybdopterin oxidoreductase	RO03_09555	Fusobacterium nucleatum subsp. nucleatum
A0A0M3UXC6_FUSNC	A0A0M3UXC6	unreviewed	UPF0265 protein RO03_01175	RO03_01175	Fusobacterium nucleatum subsp. nucleatum
A0A0M3UXC8_FUSNC	A0A0M3UXC8	unreviewed	Bifunctional protein PyrR [Includes: Pyrimidine operon regulatory protein; Uracil phosphoribosyltransferase (UPRTase) (EC 2.4.2.9)]	pyrR RO03_01235	Fusobacterium nucleatum subsp. nucleatum	GO:0004845; GO:0006355; GO:0009116	uracil phosphoribosyltransferase activity [GO:0004845]		nucleoside metabolic process [GO:0009116]; regulation of transcription, DNA-templated [GO:0006355]
A0A0M3UXC9_FUSNC	A0A0M3UXC9	unreviewed	Glutaconate CoA-transferase	RO03_09665	Fusobacterium nucleatum subsp. nucleatum	GO:0008410	CoA-transferase activity [GO:0008410]
A0A0M3UXE0_FUSNC	A0A0M3UXE0	unreviewed	Uncharacterized protein	RO03_11400	Fusobacterium nucleatum subsp. nucleatum	GO:0016021		integral component of membrane [GO:0016021]
A0A0M3UXE1_FUSNC	A0A0M3UXE1	unreviewed	Enoyl-CoA hydratase	RO03_00100	Fusobacterium nucleatum subsp. nucleatum	GO:0003824	catalytic activity [GO:0003824]
A0A0M3UXE9_FUSNC	A0A0M3UXE9	unreviewed	Fructose-bisphosphate aldolase class 1 (EC 4.1.2.13) (Fructose-bisphosphate aldolase class I) (FBP aldolase)	fda RO03_00385	Fusobacterium nucleatum subsp. nucleatum	GO:0004332; GO:0006096	fructose-bisphosphate aldolase activity [GO:0004332]		glycolytic process [GO:0006096]
A0A0M3UXG8_FUSNC	A0A0M3UXG8	unreviewed	ATP synthase subunit alpha (EC 7.1.2.2) (ATP synthase F1 sector subunit alpha) (F-ATPase subunit alpha)	atpA RO03_00935	Fusobacterium nucleatum subsp. nucleatum	GO:0005524; GO:0005886; GO:0015986; GO:0016787; GO:0045261; GO:0046933	ATP binding [GO:0005524]; hydrolase activity [GO:0016787]; proton-transporting ATP synthase activity, rotational mechanism [GO:0046933]	plasma membrane [GO:0005886]; proton-transporting ATP synthase complex, catalytic core F(1) [GO:0045261]	ATP synthesis coupled proton transport [GO:0015986]
A0A0M3UXJ4_FUSNC	A0A0M3UXJ4	unreviewed	Uncharacterized protein	RO03_09710	Fusobacterium nucleatum subsp. nucleatum
A0A0M4RDY3_FUSNU	A0A0M4RDY3	unreviewed	Guanosine-3',5'-bis(Diphosphate) 3'-pyrophosphohydrolase	RN98_02445	Fusobacterium nucleatum subsp. animalis	GO:0015969; GO:0016787	hydrolase activity [GO:0016787]		guanosine tetraphosphate metabolic process [GO:0015969]
A0A0M4RFU1_FUSNU	A0A0M4RFU1	unreviewed	L-lactate dehydrogenase (L-LDH) (EC 1.1.1.27)	ldh RN98_08380	Fusobacterium nucleatum subsp. animalis	GO:0004459; GO:0005737; GO:0006096	L-lactate dehydrogenase activity [GO:0004459]	cytoplasm [GO:0005737]	glycolytic process [GO:0006096]
A0A0M4RG65_FUSNU	A0A0M4RG65	unreviewed	Carbon starvation protein A (Carbon starvation protein CstA)	RN90_03180 RN98_09635	Fusobacterium nucleatum subsp. animalis	GO:0009267; GO:0016021		integral component of membrane [GO:0016021]	cellular response to starvation [GO:0009267]
A0A0M4RGU2_FUSNU	A0A0M4RGU2	unreviewed	Diaminopimelate epimerase	RN98_11850	Fusobacterium nucleatum subsp. animalis
A0A0M4RIS3_FUSNU	A0A0M4RIS3	unreviewed	Flavodoxin	RN98_00915	Fusobacterium nucleatum subsp. animalis	GO:0016491	oxidoreductase activity [GO:0016491]
A0A0M4RMI6_FUSNU	A0A0M4RMI6	unreviewed	ArsC family transcriptional regulator	RN90_12185 RN98_00720	Fusobacterium nucleatum subsp. animalis	GO:0009055; GO:0015035	electron transfer activity [GO:0009055]; protein disulfide oxidoreductase activity [GO:0015035]
A0A0M4RNS6_FUSNU	A0A0M4RNS6	unreviewed	Acetyltransferase	RN98_05025	Fusobacterium nucleatum subsp. animalis	GO:0008080	N-acetyltransferase activity [GO:0008080]
A0A0M4RNX1_FUSNU	A0A0M4RNX1	unreviewed	RNA-binding protein (Ribosome assembly RNA-binding protein YhbY)	CI114_06460 RN90_08415 RN98_05360	Fusobacterium nucleatum subsp. animalis	GO:0003723	RNA binding [GO:0003723]
A0A0M4RPQ7_FUSNU	A0A0M4RPQ7	unreviewed	Oligoendopeptidase F	RN98_07705	Fusobacterium nucleatum subsp. animalis	GO:0004222; GO:0046872	metal ion binding [GO:0046872]; metalloendopeptidase activity [GO:0004222]
A0A0M4RR95_FUSNU	A0A0M4RR95	unreviewed	Sodium:proton antiporter	RN98_10505	Fusobacterium nucleatum subsp. animalis	GO:0016021		integral component of membrane [GO:0016021]
A0A0M4RT86_FUSNC	A0A0M4RT86	unreviewed	Two-component system response regulator	RO03_02295	Fusobacterium nucleatum subsp. nucleatum	GO:0000160; GO:0003677; GO:0006355	DNA binding [GO:0003677]		phosphorelay signal transduction system [GO:0000160]; regulation of transcription, DNA-templated [GO:0006355]
A0A0M4RTE6_FUSNC	A0A0M4RTE6	unreviewed	Uncharacterized protein	RO03_02825	Fusobacterium nucleatum subsp. nucleatum
A0A0M4RTI0_FUSNC	A0A0M4RTI0	unreviewed	Rod shape-determining protein MreB	RO03_03195	Fusobacterium nucleatum subsp. nucleatum
A0A0M4RTJ6_FUSNC	A0A0M4RTJ6	unreviewed	Electron transfer flavoprotein subunit beta	RO03_03320	Fusobacterium nucleatum subsp. nucleatum	GO:0009055	electron transfer activity [GO:0009055]
A0A0M4RTW6_FUSNC	A0A0M4RTW6	unreviewed	N5-carboxyaminoimidazole ribonucleotide mutase (N5-CAIR mutase) (EC 5.4.99.18) (5-(carboxyamino)imidazole ribonucleotide mutase)	purE RO03_04350	Fusobacterium nucleatum subsp. nucleatum	GO:0006189; GO:0034023	5-(carboxyamino)imidazole ribonucleotide mutase activity [GO:0034023]		'de novo' IMP biosynthetic process [GO:0006189]
A0A0M4RU37_FUSNC	A0A0M4RU37	unreviewed	L-serine ammonia-lyase (EC 4.3.1.17)	RO03_04950	Fusobacterium nucleatum subsp. nucleatum	GO:0003941; GO:0006094; GO:0051539	4 iron, 4 sulfur cluster binding [GO:0051539]; L-serine ammonia-lyase activity [GO:0003941]		gluconeogenesis [GO:0006094]
A0A0M4RUA4_FUSNC	A0A0M4RUA4	unreviewed	Diguanylate cyclase	RO03_06125	Fusobacterium nucleatum subsp. nucleatum	GO:0016491	oxidoreductase activity [GO:0016491]
A0A0M4RUR4_FUSNC	A0A0M4RUR4	unreviewed	Heptaprenyl diphosphate synthase	RO03_08035	Fusobacterium nucleatum subsp. nucleatum	GO:0008299; GO:0016740	transferase activity [GO:0016740]		isoprenoid biosynthetic process [GO:0008299]
A0A0M4RV39_FUSNC	A0A0M4RV39	unreviewed	50S ribosomal protein L10	rplJ RO03_11060	Fusobacterium nucleatum subsp. nucleatum	GO:0005840; GO:0006412; GO:0042254; GO:0070180	large ribosomal subunit rRNA binding [GO:0070180]	ribosome [GO:0005840]	ribosome biogenesis [GO:0042254]; translation [GO:0006412]
A0A0M4RV77_FUSNC	A0A0M4RV77	unreviewed	Galactose-1-phosphate uridylyltransferase (Gal-1-P uridylyltransferase) (EC 2.7.7.12) (UDP-glucose--hexose-1-phosphate uridylyltransferase)	galT RO03_11410	Fusobacterium nucleatum subsp. nucleatum	GO:0005737; GO:0006012; GO:0008108	UDP-glucose:hexose-1-phosphate uridylyltransferase activity [GO:0008108]	cytoplasm [GO:0005737]	galactose metabolic process [GO:0006012]
A0A0M4RVD0_FUSNC	A0A0M4RVD0	unreviewed	Propanediol utilization protein	RO03_11865	Fusobacterium nucleatum subsp. nucleatum	GO:0031469		polyhedral organelle [GO:0031469]
A0A0M4RVG1_FUSNC	A0A0M4RVG1	unreviewed	Tyrosine phenol-lyase (EC 4.1.99.2) (Beta-tyrosinase)	tpl RO03_10830	Fusobacterium nucleatum subsp. nucleatum	GO:0006570; GO:0050371	tyrosine phenol-lyase activity [GO:0050371]		tyrosine metabolic process [GO:0006570]
A0A0M4RVG8_FUSNC	A0A0M4RVG8	unreviewed	Reactive intermediate/imine deaminase	RO03_10760	Fusobacterium nucleatum subsp. nucleatum
A0A0M4RVN9_FUSNC	A0A0M4RVN9	unreviewed	50S ribosomal protein L9	rplI RO03_10025	Fusobacterium nucleatum subsp. nucleatum	GO:0003735; GO:0005840; GO:0006412; GO:0019843	rRNA binding [GO:0019843]; structural constituent of ribosome [GO:0003735]	ribosome [GO:0005840]	translation [GO:0006412]
A0A0M4RVQ5_FUSNC	A0A0M4RVQ5	unreviewed	DNA repair protein RadA	radA RO03_09455	Fusobacterium nucleatum subsp. nucleatum	GO:0000725; GO:0003684; GO:0004176; GO:0004252; GO:0005524; GO:0008094; GO:0046872	ATP binding [GO:0005524]; ATP-dependent peptidase activity [GO:0004176]; damaged DNA binding [GO:0003684]; DNA-dependent ATPase activity [GO:0008094]; metal ion binding [GO:0046872]; serine-type endopeptidase activity [GO:0004252]		recombinational repair [GO:0000725]
A0A0M4RVW2_FUSNC	A0A0M4RVW2	unreviewed	Branched-chain amino acid dehydrogenase	RO03_00105	Fusobacterium nucleatum subsp. nucleatum	GO:0008410	CoA-transferase activity [GO:0008410]
A0A0M4RVX8_FUSNC	A0A0M4RVX8	unreviewed	Iron(III) dicitrate-binding protein	RO03_00235	Fusobacterium nucleatum subsp. nucleatum
A0A0M4RW02_FUSNU	A0A0M4RW02	unreviewed	50S ribosomal protein L20	rplT CI114_04400 RN90_09620 RN98_03980	Fusobacterium nucleatum subsp. animalis	GO:0000027; GO:0003735; GO:0005840; GO:0006412; GO:0019843	rRNA binding [GO:0019843]; structural constituent of ribosome [GO:0003735]	ribosome [GO:0005840]	ribosomal large subunit assembly [GO:0000027]; translation [GO:0006412]
A0A0M4RW80_FUSNC	A0A0M4RW80	unreviewed	Peptide ABC transporter ATP-binding protein	RO03_01125	Fusobacterium nucleatum subsp. nucleatum	GO:0005524; GO:0015833; GO:0016887	ATPase activity [GO:0016887]; ATP binding [GO:0005524]		peptide transport [GO:0015833]
A0A0M4RYL8_FUSNC	A0A0M4RYL8	unreviewed	3-oxoacyl-[acyl-carrier-protein] reductase (EC 1.1.1.100)	RO03_01865	Fusobacterium nucleatum subsp. nucleatum	GO:0004316; GO:0006633; GO:0051287; GO:0102131; GO:0102132	3-oxoacyl-[acyl-carrier-protein] reductase (NADPH) activity [GO:0004316]; 3-oxo-glutaryl-[acp] methyl ester reductase activity [GO:0102131]; 3-oxo-pimeloyl-[acp] methyl ester reductase activity [GO:0102132]; NAD binding [GO:0051287]		fatty acid biosynthetic process [GO:0006633]
A0A0M4RYN6_FUSNC	A0A0M4RYN6	unreviewed	DNA polymerase III subunit beta	RO03_02060	Fusobacterium nucleatum subsp. nucleatum	GO:0003677; GO:0003887; GO:0005737; GO:0006260; GO:0008408; GO:0009360	3'-5' exonuclease activity [GO:0008408]; DNA binding [GO:0003677]; DNA-directed DNA polymerase activity [GO:0003887]	cytoplasm [GO:0005737]; DNA polymerase III complex [GO:0009360]	DNA replication [GO:0006260]
A0A0M4RYV5_FUSNC	A0A0M4RYV5	unreviewed	FMN-binding protein	RO03_02640	Fusobacterium nucleatum subsp. nucleatum	GO:0010181; GO:0016020	FMN binding [GO:0010181]	membrane [GO:0016020]
A0A0M4RYW3_FUSNC	A0A0M4RYW3	unreviewed	Manganese transporter	RO03_02705	Fusobacterium nucleatum subsp. nucleatum	GO:0007155; GO:0030001; GO:0046872	metal ion binding [GO:0046872]		cell adhesion [GO:0007155]; metal ion transport [GO:0030001]
A0A0M4RZ33_FUSNC	A0A0M4RZ33	unreviewed	Urocanate hydratase (Urocanase) (EC 4.2.1.49) (Imidazolonepropionate hydrolase)	hutU RO03_03350	Fusobacterium nucleatum subsp. nucleatum	GO:0005737; GO:0016153; GO:0019556; GO:0019557	urocanate hydratase activity [GO:0016153]	cytoplasm [GO:0005737]	histidine catabolic process to glutamate and formamide [GO:0019556]; histidine catabolic process to glutamate and formate [GO:0019557]
A0A0M4RZ78_FUSNC	A0A0M4RZ78	unreviewed	Glucose-1-phosphate adenylyltransferase (EC 2.7.7.27) (ADP-glucose pyrophosphorylase) (ADPGlc PPase) (ADP-glucose synthase)	glgC RO03_03685	Fusobacterium nucleatum subsp. nucleatum	GO:0005524; GO:0005978; GO:0008878	ATP binding [GO:0005524]; glucose-1-phosphate adenylyltransferase activity [GO:0008878]		glycogen biosynthetic process [GO:0005978]
A0A0M4RZA9_FUSNC	A0A0M4RZA9	unreviewed	PTS sugar transporter subunit IIA	RO03_03980	Fusobacterium nucleatum subsp. nucleatum	GO:0009401; GO:0016301	kinase activity [GO:0016301]		phosphoenolpyruvate-dependent sugar phosphotransferase system [GO:0009401]
A0A0M4RZH2_FUSNC	A0A0M4RZH2	unreviewed	TetR family transcriptional regulator	RO03_04580	Fusobacterium nucleatum subsp. nucleatum	GO:0003677	DNA binding [GO:0003677]
A0A0M4RZK3_FUSNC	A0A0M4RZK3	unreviewed	Uncharacterized protein	RO03_04840	Fusobacterium nucleatum subsp. nucleatum
A0A0M4RZN7_FUSNC	A0A0M4RZN7	unreviewed	Uncharacterized protein	RO03_05160	Fusobacterium nucleatum subsp. nucleatum
A0A0M4RZX4_FUSNC	A0A0M4RZX4	unreviewed	1-deoxy-D-xylulose 5-phosphate reductoisomerase (DXP reductoisomerase) (EC 1.1.1.267) (1-deoxyxylulose-5-phosphate reductoisomerase) (2-C-methyl-D-erythritol 4-phosphate synthase)	dxr RO03_06625	Fusobacterium nucleatum subsp. nucleatum	GO:0016114; GO:0016853; GO:0019288; GO:0030604; GO:0046872; GO:0070402	1-deoxy-D-xylulose-5-phosphate reductoisomerase activity [GO:0030604]; isomerase activity [GO:0016853]; metal ion binding [GO:0046872]; NADPH binding [GO:0070402]		isopentenyl diphosphate biosynthetic process, methylerythritol 4-phosphate pathway [GO:0019288]; terpenoid biosynthetic process [GO:0016114]
A0A0M4RZY2_FUSNC	A0A0M4RZY2	unreviewed	Uncharacterized protein	RO03_06695	Fusobacterium nucleatum subsp. nucleatum
A0A0M4S013_FUSNC	A0A0M4S013	unreviewed	30S ribosomal protein S16	rpsP RO03_06985	Fusobacterium nucleatum subsp. nucleatum	GO:0003735; GO:0005840; GO:0006412	structural constituent of ribosome [GO:0003735]	ribosome [GO:0005840]	translation [GO:0006412]
A0A0M4S041_FUSNC	A0A0M4S041	unreviewed	Uncharacterized protein	RO03_07605	Fusobacterium nucleatum subsp. nucleatum	GO:0016021		integral component of membrane [GO:0016021]
A0A0M4S052_FUSNC	A0A0M4S052	unreviewed	Uncharacterized protein	RO03_07750	Fusobacterium nucleatum subsp. nucleatum
A0A0M4S059_FUSNC	A0A0M4S059	unreviewed	PTS sugar transporter subunit IIA	RO03_07810	Fusobacterium nucleatum subsp. nucleatum	GO:0008643; GO:0016301	kinase activity [GO:0016301]		carbohydrate transport [GO:0008643]
A0A0M4S089_FUSNC	A0A0M4S089	unreviewed	Elongation factor Tu (EF-Tu)	tuf RO03_08130	Fusobacterium nucleatum subsp. nucleatum	GO:0003746; GO:0003924; GO:0005525; GO:0005737	GTPase activity [GO:0003924]; GTP binding [GO:0005525]; translation elongation factor activity [GO:0003746]	cytoplasm [GO:0005737]
A0A0M4S098_FUSNC	A0A0M4S098	unreviewed	Cysteine--tRNA ligase (EC 6.1.1.16) (Cysteinyl-tRNA synthetase) (CysRS)	cysS RO03_08240	Fusobacterium nucleatum subsp. nucleatum	GO:0004817; GO:0005524; GO:0005737; GO:0006423; GO:0008270	ATP binding [GO:0005524]; cysteine-tRNA ligase activity [GO:0004817]; zinc ion binding [GO:0008270]	cytoplasm [GO:0005737]	cysteinyl-tRNA aminoacylation [GO:0006423]
A0A0M4S0C2_FUSNC	A0A0M4S0C2	unreviewed	Uncharacterized protein	RO03_08430	Fusobacterium nucleatum subsp. nucleatum	GO:0016021		integral component of membrane [GO:0016021]
A0A0M4S0V5_FUSNC	A0A0M4S0V5	unreviewed	Ethanolamine ammonia-lyase	RO03_11890	Fusobacterium nucleatum subsp. nucleatum	GO:0006520; GO:0008851	ethanolamine ammonia-lyase activity [GO:0008851]		cellular amino acid metabolic process [GO:0006520]
A0A0M4S0Y6_FUSNC	A0A0M4S0Y6	unreviewed	Alkyl hydroperoxide reductase C (EC 1.11.1.26) (Peroxiredoxin) (Thioredoxin peroxidase)	RO03_10805	Fusobacterium nucleatum subsp. nucleatum	GO:0004601; GO:0005737; GO:0006979; GO:0045454; GO:0051920	peroxidase activity [GO:0004601]; peroxiredoxin activity [GO:0051920]	cytoplasm [GO:0005737]	cell redox homeostasis [GO:0045454]; response to oxidative stress [GO:0006979]
A0A0M4S104_FUSNC	A0A0M4S104	unreviewed	Sodium-dependent tryptophan transporter	RO03_10600	Fusobacterium nucleatum subsp. nucleatum	GO:0016021		integral component of membrane [GO:0016021]
A0A0M4S142_FUSNC	A0A0M4S142	unreviewed	Ribose 5-phosphate isomerase	RO03_10275	Fusobacterium nucleatum subsp. nucleatum	GO:0005975; GO:0016853	isomerase activity [GO:0016853]		carbohydrate metabolic process [GO:0005975]
A0A0M4S150_FUSNC	A0A0M4S150	unreviewed	B12-binding domain-containing protein	RO03_10195	Fusobacterium nucleatum subsp. nucleatum	GO:0031419; GO:0046872; GO:0046983	cobalamin binding [GO:0031419]; metal ion binding [GO:0046872]; protein dimerization activity [GO:0046983]
A0A0M4S195_FUSNC	A0A0M4S195	unreviewed	ANK_REP_REGION domain-containing protein	RO03_09545	Fusobacterium nucleatum subsp. nucleatum
A0A0M4S1B0_FUSNC	A0A0M4S1B0	unreviewed	2-hydroxyglutaryl-CoA dehydratase	RO03_09680	Fusobacterium nucleatum subsp. nucleatum
A0A0M4S1C4_FUSNC	A0A0M4S1C4	unreviewed	Nitrate ABC transporter ATP-binding protein	RO03_09815	Fusobacterium nucleatum subsp. nucleatum	GO:0005524; GO:0016887	ATPase activity [GO:0016887]; ATP binding [GO:0005524]
A0A0M4S1D8_FUSNC	A0A0M4S1D8	unreviewed	Adhesion protein FadA	RO03_00065	Fusobacterium nucleatum subsp. nucleatum
A0A0M4S1Q2_FUSNC	A0A0M4S1Q2	unreviewed	Acetyl-coenzyme A carboxylase carboxyl transferase subunit beta (ACCase subunit beta) (Acetyl-CoA carboxylase carboxyltransferase subunit beta) (EC 2.1.3.15)	accD RO03_01160	Fusobacterium nucleatum subsp. nucleatum	GO:0003989; GO:0005524; GO:0006633; GO:0008270; GO:0009317; GO:0016743; GO:2001295	acetyl-CoA carboxylase activity [GO:0003989]; ATP binding [GO:0005524]; carboxyl- or carbamoyltransferase activity [GO:0016743]; zinc ion binding [GO:0008270]	acetyl-CoA carboxylase complex [GO:0009317]	fatty acid biosynthetic process [GO:0006633]; malonyl-CoA biosynthetic process [GO:2001295]
A0A0M4S1S2_FUSNC	A0A0M4S1S2	unreviewed	Phosphohydrolase	RO03_03130	Fusobacterium nucleatum subsp. nucleatum	GO:0016021; GO:0016787	hydrolase activity [GO:0016787]	integral component of membrane [GO:0016021]
A0A0M4S2V3_FUSNC	A0A0M4S2V3	unreviewed	Transcription termination factor Rho (EC 3.6.4.-) (ATP-dependent helicase Rho)	rho RO03_01785	Fusobacterium nucleatum subsp. nucleatum	GO:0003723; GO:0004386; GO:0005524; GO:0006353; GO:0008186	ATP binding [GO:0005524]; helicase activity [GO:0004386]; RNA binding [GO:0003723]; RNA-dependent ATPase activity [GO:0008186]		DNA-templated transcription, termination [GO:0006353]
A0A0M4S308_FUSNC	A0A0M4S308	unreviewed	Uncharacterized protein	RO03_02160	Fusobacterium nucleatum subsp. nucleatum
A0A0M4S337_FUSNC	A0A0M4S337	unreviewed	Septum site-determining protein MinC	RO03_02345	Fusobacterium nucleatum subsp. nucleatum
A0A0M4S383_FUSNC	A0A0M4S383	unreviewed	Formimidoylglutamase (EC 3.5.3.8) (Formiminoglutamase) (Formiminoglutamate hydrolase)	hutG RO03_02675	Fusobacterium nucleatum subsp. nucleatum	GO:0019556; GO:0019557; GO:0030145; GO:0050415	formimidoylglutamase activity [GO:0050415]; manganese ion binding [GO:0030145]		histidine catabolic process to glutamate and formamide [GO:0019556]; histidine catabolic process to glutamate and formate [GO:0019557]
A0A0M4S3A8_FUSNC	A0A0M4S3A8	unreviewed	Methyltransferase	RO03_02885	Fusobacterium nucleatum subsp. nucleatum	GO:0008168; GO:0032259	methyltransferase activity [GO:0008168]		methylation [GO:0032259]
A0A0M4S3G3_FUSNC	A0A0M4S3G3	unreviewed	Acyl-CoA dehydrogenase	RO03_03315	Fusobacterium nucleatum subsp. nucleatum	GO:0003995; GO:0050660	acyl-CoA dehydrogenase activity [GO:0003995]; flavin adenine dinucleotide binding [GO:0050660]
A0A0M4S3L6_FUSNC	A0A0M4S3L6	unreviewed	8-amino-7-oxononanoate synthase	RO03_03655	Fusobacterium nucleatum subsp. nucleatum	GO:0003824; GO:0009058; GO:0030170	catalytic activity [GO:0003824]; pyridoxal phosphate binding [GO:0030170]		biosynthetic process [GO:0009058]
A0A0M4S417_FUSNC	A0A0M4S417	unreviewed	Uncharacterized protein	RO03_04810	Fusobacterium nucleatum subsp. nucleatum
A0A0M4S431_FUSNC	A0A0M4S431	unreviewed	Uncharacterized protein	RO03_04945	Fusobacterium nucleatum subsp. nucleatum
A0A0M4S493_FUSNU	A0A0M4S493	unreviewed	Cell division protein SepF	CI114_03970 RN90_04755 RN98_08770	Fusobacterium nucleatum subsp. animalis	GO:0000917; GO:0005737		cytoplasm [GO:0005737]	division septum assembly [GO:0000917]
A0A0M4S4E6_FUSNC	A0A0M4S4E6	unreviewed	Corrinoid adenosyltransferase (EC 2.5.1.17)	RO03_06525	Fusobacterium nucleatum subsp. nucleatum	GO:0005524; GO:0008817; GO:0009236	ATP binding [GO:0005524]; cob(I)yrinic acid a,c-diamide adenosyltransferase activity [GO:0008817]		cobalamin biosynthetic process [GO:0009236]
A0A0M4S4F5_FUSNC	A0A0M4S4F5	unreviewed	RNA polymerase sigma factor SigA	sigA RO03_06595	Fusobacterium nucleatum subsp. nucleatum	GO:0001123; GO:0003677; GO:0003700; GO:0005737; GO:0016987	DNA binding [GO:0003677]; DNA-binding transcription factor activity [GO:0003700]; sigma factor activity [GO:0016987]	cytoplasm [GO:0005737]	transcription initiation from bacterial-type RNA polymerase promoter [GO:0001123]
A0A0M4S564_FUSNC	A0A0M4S564	unreviewed	Manganese transporter	RO03_09325	Fusobacterium nucleatum subsp. nucleatum	GO:0005524; GO:0016887	ATPase activity [GO:0016887]; ATP binding [GO:0005524]
A0A0M4S5R0_FUSNC	A0A0M4S5R0	unreviewed	Uncharacterized protein	RO03_10435	Fusobacterium nucleatum subsp. nucleatum	GO:0051082	unfolded protein binding [GO:0051082]
A0A0M4S5Y8_FUSNC	A0A0M4S5Y8	unreviewed	OLD family endonuclease	RO03_09575	Fusobacterium nucleatum subsp. nucleatum	GO:0004519	endonuclease activity [GO:0004519]
A0A0M4S6G6_FUSNC	A0A0M4S6G6	unreviewed	Dipeptide/oligopeptide/nickel ABC transporter ATP-binding protein	RO03_01120	Fusobacterium nucleatum subsp. nucleatum	GO:0005524; GO:0015833; GO:0016887	ATPase activity [GO:0016887]; ATP binding [GO:0005524]		peptide transport [GO:0015833]
A0A0M4S6K8_FUSNC	A0A0M4S6K8	unreviewed	ATP synthase subunit G	RO03_09020	Fusobacterium nucleatum subsp. nucleatum
A0A0M4S9Y9_FUSNC	A0A0M4S9Y9	unreviewed	Lactate dehydrogenase	RO03_01830	Fusobacterium nucleatum subsp. nucleatum	GO:0016616; GO:0051287	NAD binding [GO:0051287]; oxidoreductase activity, acting on the CH-OH group of donors, NAD or NADP as acceptor [GO:0016616]
A0A0M4S9Z8_FUSNC	A0A0M4S9Z8	unreviewed	Phosphoheptose isomerase (EC 5.3.1.28) (Sedoheptulose 7-phosphate isomerase)	gmhA RO03_01910	Fusobacterium nucleatum subsp. nucleatum	GO:0005737; GO:0005975; GO:0008270; GO:0008968; GO:0097367; GO:2001061	carbohydrate derivative binding [GO:0097367]; D-sedoheptulose 7-phosphate isomerase activity [GO:0008968]; zinc ion binding [GO:0008270]	cytoplasm [GO:0005737]	carbohydrate metabolic process [GO:0005975]; D-glycero-D-manno-heptose 7-phosphate biosynthetic process [GO:2001061]
A0A0M4SAC3_FUSNC	A0A0M4SAC3	unreviewed	Protein-export membrane protein SecF	secF RO03_02880	Fusobacterium nucleatum subsp. nucleatum	GO:0005886; GO:0006605; GO:0015450; GO:0016021; GO:0043952; GO:0065002	P-P-bond-hydrolysis-driven protein transmembrane transporter activity [GO:0015450]	integral component of membrane [GO:0016021]; plasma membrane [GO:0005886]	intracellular protein transmembrane transport [GO:0065002]; protein targeting [GO:0006605]; protein transport by the Sec complex [GO:0043952]
A0A0M4SAD0_FUSNC	A0A0M4SAD0	unreviewed	Phophatidylinositol-4-phosphate 5-kinase	RO03_02955	Fusobacterium nucleatum subsp. nucleatum	GO:0016301	kinase activity [GO:0016301]
A0A0M4SAF5_FUSNC	A0A0M4SAF5	unreviewed	Aspartyl/glutamyl-tRNA(Asn/Gln) amidotransferase subunit C (Asp/Glu-ADT subunit C) (EC 6.3.5.-)	gatC RO03_03180	Fusobacterium nucleatum subsp. nucleatum	GO:0005524; GO:0006412; GO:0006450; GO:0016740; GO:0050567	ATP binding [GO:0005524]; glutaminyl-tRNA synthase (glutamine-hydrolyzing) activity [GO:0050567]; transferase activity [GO:0016740]		regulation of translational fidelity [GO:0006450]; translation [GO:0006412]
A0A0M4SAH4_FUSNC	A0A0M4SAH4	unreviewed	Flavodoxin	RO03_03025	Fusobacterium nucleatum subsp. nucleatum	GO:0010181; GO:0055114	FMN binding [GO:0010181]		oxidation-reduction process [GO:0055114]
A0A0M4SAL0_FUSNC	A0A0M4SAL0	unreviewed	Elongation factor 4 (EF-4) (EC 3.6.5.n1) (Ribosomal back-translocase LepA)	lepA RO03_03285	Fusobacterium nucleatum subsp. nucleatum	GO:0003746; GO:0003924; GO:0005525; GO:0005886; GO:0043022; GO:0045727	GTPase activity [GO:0003924]; GTP binding [GO:0005525]; ribosome binding [GO:0043022]; translation elongation factor activity [GO:0003746]	plasma membrane [GO:0005886]	positive regulation of translation [GO:0045727]
A0A0M4SAL1_FUSNC	A0A0M4SAL1	unreviewed	Sodium/glutamate symporter	RO03_03355	Fusobacterium nucleatum subsp. nucleatum	GO:0005886; GO:0015501; GO:0016021	glutamate:sodium symporter activity [GO:0015501]	integral component of membrane [GO:0016021]; plasma membrane [GO:0005886]
A0A0M4SAT2_FUSNC	A0A0M4SAT2	unreviewed	ABC transporter substrate-binding protein	RO03_04150	Fusobacterium nucleatum subsp. nucleatum
A0A0M4SAY2_FUSNC	A0A0M4SAY2	unreviewed	Uncharacterized protein	RO03_04320	Fusobacterium nucleatum subsp. nucleatum
A0A0M4SB21_FUSNC	A0A0M4SB21	unreviewed	Glutaredoxin	RO03_04805	Fusobacterium nucleatum subsp. nucleatum	GO:0009055; GO:0015035	electron transfer activity [GO:0009055]; protein disulfide oxidoreductase activity [GO:0015035]
A0A0M4SB50_FUSNC	A0A0M4SB50	unreviewed	LemA protein	RO03_05055	Fusobacterium nucleatum subsp. nucleatum
A0A0M4SB51_FUSNC	A0A0M4SB51	unreviewed	4-methyl-5(B-hydroxyethyl)-thiazole monophosphate biosynthesis protein	RO03_04845	Fusobacterium nucleatum subsp. nucleatum
A0A0M4SB89_FUSNC	A0A0M4SB89	unreviewed	UPF0597 protein RO03_05165	RO03_05165	Fusobacterium nucleatum subsp. nucleatum
A0A0M4SBA2_FUSNC	A0A0M4SBA2	unreviewed	Uncharacterized protein	RO03_06105	Fusobacterium nucleatum subsp. nucleatum
A0A0M4SBD6_FUSNC	A0A0M4SBD6	unreviewed	Inosine-5'-monophosphate dehydrogenase (IMP dehydrogenase) (IMPD) (IMPDH) (EC 1.1.1.205)	guaB RO03_06160	Fusobacterium nucleatum subsp. nucleatum	GO:0000166; GO:0003938; GO:0006177; GO:0046872	IMP dehydrogenase activity [GO:0003938]; metal ion binding [GO:0046872]; nucleotide binding [GO:0000166]		GMP biosynthetic process [GO:0006177]
A0A0M4SBE7_FUSNC	A0A0M4SBE7	unreviewed	Uncharacterized protein	RO03_06520	Fusobacterium nucleatum subsp. nucleatum
A0A0M4SBL1_FUSNC	A0A0M4SBL1	unreviewed	Phenazine biosynthesis protein PhzF	RO03_07150	Fusobacterium nucleatum subsp. nucleatum	GO:0003824; GO:0009058	catalytic activity [GO:0003824]		biosynthetic process [GO:0009058]
A0A0M4SBM4_FUSNC	A0A0M4SBM4	unreviewed	UDP-N-acetylmuramate--L-alanine ligase (EC 6.3.2.8) (UDP-N-acetylmuramoyl-L-alanine synthetase)	murC RO03_07635	Fusobacterium nucleatum subsp. nucleatum	GO:0005524; GO:0005737; GO:0007049; GO:0008360; GO:0008763; GO:0009252; GO:0051301; GO:0071555	ATP binding [GO:0005524]; UDP-N-acetylmuramate-L-alanine ligase activity [GO:0008763]	cytoplasm [GO:0005737]	cell cycle [GO:0007049]; cell division [GO:0051301]; cell wall organization [GO:0071555]; peptidoglycan biosynthetic process [GO:0009252]; regulation of cell shape [GO:0008360]
A0A0M4SBP0_FUSNC	A0A0M4SBP0	unreviewed	Adenine phosphoribosyltransferase (APRT) (EC 2.4.2.7)	apt RO03_07770	Fusobacterium nucleatum subsp. nucleatum	GO:0003999; GO:0005737; GO:0006166; GO:0006168; GO:0044209	adenine phosphoribosyltransferase activity [GO:0003999]	cytoplasm [GO:0005737]	adenine salvage [GO:0006168]; AMP salvage [GO:0044209]; purine ribonucleoside salvage [GO:0006166]
A0A0M4SBP1_FUSNC	A0A0M4SBP1	unreviewed	MBL fold metallo-hydrolase	RO03_07130	Fusobacterium nucleatum subsp. nucleatum	GO:0009055; GO:0010181; GO:0016787; GO:0046872	electron transfer activity [GO:0009055]; FMN binding [GO:0010181]; hydrolase activity [GO:0016787]; metal ion binding [GO:0046872]
A0A0M4SBQ6_FUSNC	A0A0M4SBQ6	unreviewed	Cell division protein FtsA	ftsA RO03_07615	Fusobacterium nucleatum subsp. nucleatum	GO:0009898; GO:0032153; GO:0043093		cell division site [GO:0032153]; cytoplasmic side of plasma membrane [GO:0009898]	FtsZ-dependent cytokinesis [GO:0043093]
A0A0M4SBS0_FUSNC	A0A0M4SBS0	unreviewed	Magnesium transporter MgtE	RO03_07755	Fusobacterium nucleatum subsp. nucleatum	GO:0005886; GO:0015095; GO:0016021; GO:0046872	magnesium ion transmembrane transporter activity [GO:0015095]; metal ion binding [GO:0046872]	integral component of membrane [GO:0016021]; plasma membrane [GO:0005886]
A0A0M4SBV7_FUSNC	A0A0M4SBV7	unreviewed	Acyl-CoA dehydrogenase	RO03_08005	Fusobacterium nucleatum subsp. nucleatum	GO:0003995; GO:0050660	acyl-CoA dehydrogenase activity [GO:0003995]; flavin adenine dinucleotide binding [GO:0050660]
A0A0M4SBX2_FUSNC	A0A0M4SBX2	unreviewed	50S ribosomal protein L15	rplO RO03_08465	Fusobacterium nucleatum subsp. nucleatum	GO:0003735; GO:0006412; GO:0015934; GO:0019843	rRNA binding [GO:0019843]; structural constituent of ribosome [GO:0003735]	large ribosomal subunit [GO:0015934]	translation [GO:0006412]
A0A0M4SBZ7_FUSNC	A0A0M4SBZ7	unreviewed	Cytidylate kinase (CK) (EC 2.7.4.25) (Cytidine monophosphate kinase) (CMP kinase)	cmk RO03_08375	Fusobacterium nucleatum subsp. nucleatum	GO:0004127; GO:0005524; GO:0005737; GO:0006220	ATP binding [GO:0005524]; cytidylate kinase activity [GO:0004127]	cytoplasm [GO:0005737]	pyrimidine nucleotide metabolic process [GO:0006220]
A0A0M4SC72_FUSNC	A0A0M4SC72	unreviewed	Pyridoxamine 5-phosphate oxidase	RO03_12020	Fusobacterium nucleatum subsp. nucleatum
A0A0M4SC77_FUSNC	A0A0M4SC77	unreviewed	Uncharacterized protein	RO03_09190	Fusobacterium nucleatum subsp. nucleatum
A0A0M4SCD3_FUSNC	A0A0M4SCD3	unreviewed	Uncharacterized protein	RO03_00010 RO03_09895 RO03_11115 RO03_11160 RO03_11190	Fusobacterium nucleatum subsp. nucleatum
A0A0M4SCF9_FUSNC	A0A0M4SCF9	unreviewed	Shikimate dehydrogenase (NADP(+)) (SDH) (EC 1.1.1.25)	aroE RO03_11730	Fusobacterium nucleatum subsp. nucleatum	GO:0004764; GO:0009073; GO:0009423	shikimate 3-dehydrogenase (NADP+) activity [GO:0004764]		aromatic amino acid family biosynthetic process [GO:0009073]; chorismate biosynthetic process [GO:0009423]
A0A0M4SCG7_FUSNC	A0A0M4SCG7	unreviewed	Iron-sulfur cluster assembly scaffold protein	RO03_11790	Fusobacterium nucleatum subsp. nucleatum	GO:0005506; GO:0016226; GO:0051536	iron ion binding [GO:0005506]; iron-sulfur cluster binding [GO:0051536]		iron-sulfur cluster assembly [GO:0016226]
A0A0M4SCH3_FUSNC	A0A0M4SCH3	unreviewed	DNA gyrase subunit A (EC 5.6.2.2)	gyrA RO03_11490	Fusobacterium nucleatum subsp. nucleatum	GO:0003677; GO:0003918; GO:0005524; GO:0005694; GO:0005737; GO:0006261; GO:0006265	ATP binding [GO:0005524]; DNA binding [GO:0003677]; DNA topoisomerase type II (double strand cut, ATP-hydrolyzing) activity [GO:0003918]	chromosome [GO:0005694]; cytoplasm [GO:0005737]	DNA-dependent DNA replication [GO:0006261]; DNA topological change [GO:0006265]
A0A0M4SCI9_FUSNC	A0A0M4SCI9	unreviewed	Putative septation protein SpoVG	spoVG RO03_11620	Fusobacterium nucleatum subsp. nucleatum	GO:0000917; GO:0030435			division septum assembly [GO:0000917]; sporulation resulting in formation of a cellular spore [GO:0030435]
A0A0M4SCK8_FUSNC	A0A0M4SCK8	unreviewed	Tyrosine--tRNA ligase (EC 6.1.1.1) (Tyrosyl-tRNA synthetase) (TyrRS)	tyrS RO03_11770	Fusobacterium nucleatum subsp. nucleatum	GO:0003723; GO:0004831; GO:0005524; GO:0005737; GO:0006437	ATP binding [GO:0005524]; RNA binding [GO:0003723]; tyrosine-tRNA ligase activity [GO:0004831]	cytoplasm [GO:0005737]	tyrosyl-tRNA aminoacylation [GO:0006437]
A0A0M4SCM5_FUSNC	A0A0M4SCM5	unreviewed	Ethanolamine ammonia-lyase light chain (EC 4.3.1.7) (Ethanolamine ammonia-lyase small subunit)	eutC RO03_11895	Fusobacterium nucleatum subsp. nucleatum	GO:0006520; GO:0008851; GO:0031419; GO:0046336	cobalamin binding [GO:0031419]; ethanolamine ammonia-lyase activity [GO:0008851]		cellular amino acid metabolic process [GO:0006520]; ethanolamine catabolic process [GO:0046336]
A0A0M4SCN5_FUSNC	A0A0M4SCN5	unreviewed	Thioredoxin	RO03_11960	Fusobacterium nucleatum subsp. nucleatum	GO:0006662; GO:0015035; GO:0016853; GO:0045454	isomerase activity [GO:0016853]; protein disulfide oxidoreductase activity [GO:0015035]		cell redox homeostasis [GO:0045454]; glycerol ether metabolic process [GO:0006662]
A0A0M4SCN8_FUSNC	A0A0M4SCN8	unreviewed	Uncharacterized protein	RO03_10575	Fusobacterium nucleatum subsp. nucleatum
A0A0M4SCP6_FUSNU	A0A0M4SCP6	unreviewed	Aminotransferase (EC 2.6.1.-)	RN98_04025	Fusobacterium nucleatum subsp. animalis	GO:0006520; GO:0008483; GO:0009058; GO:0030170	pyridoxal phosphate binding [GO:0030170]; transaminase activity [GO:0008483]		biosynthetic process [GO:0009058]; cellular amino acid metabolic process [GO:0006520]
A0A0M4SCQ3_FUSNC	A0A0M4SCQ3	unreviewed	Uncharacterized protein	RO03_10860	Fusobacterium nucleatum subsp. nucleatum
A0A0M4SCT4_FUSNC	A0A0M4SCT4	unreviewed	Acetate CoA-transferase	RO03_10165	Fusobacterium nucleatum subsp. nucleatum	GO:0008410	CoA-transferase activity [GO:0008410]
A0A0M4SCT5_FUSNC	A0A0M4SCT5	unreviewed	MerR family transcriptional regulator	RO03_10525	Fusobacterium nucleatum subsp. nucleatum	GO:0003677	DNA binding [GO:0003677]
A0A0M4SCU9_FUSNC	A0A0M4SCU9	unreviewed	DNA polymerase III subunit gamma/tau (EC 2.7.7.7)	dnaX RO03_10035	Fusobacterium nucleatum subsp. nucleatum	GO:0003887; GO:0005524; GO:0006260; GO:0009360	ATP binding [GO:0005524]; DNA-directed DNA polymerase activity [GO:0003887]	DNA polymerase III complex [GO:0009360]	DNA replication [GO:0006260]
A0A0M4SCX1_FUSNC	A0A0M4SCX1	unreviewed	Purine nucleoside phosphoramidase	RO03_10270	Fusobacterium nucleatum subsp. nucleatum	GO:0003824	catalytic activity [GO:0003824]
A0A0M4SCY9_FUSNC	A0A0M4SCY9	unreviewed	dTDP-4-dehydrorhamnose 3,5-epimerase	RO03_10120	Fusobacterium nucleatum subsp. nucleatum	GO:0003824	catalytic activity [GO:0003824]
A0A0M4SD47_FUSNC	A0A0M4SD47	unreviewed	Histidine--tRNA ligase (EC 6.1.1.21) (Histidyl-tRNA synthetase) (HisRS)	hisS RO03_00225	Fusobacterium nucleatum subsp. nucleatum	GO:0004821; GO:0005524; GO:0005737; GO:0006427	ATP binding [GO:0005524]; histidine-tRNA ligase activity [GO:0004821]	cytoplasm [GO:0005737]	histidyl-tRNA aminoacylation [GO:0006427]
A0A0M4SD61_FUSNC	A0A0M4SD61	unreviewed	Conserved protein/domain typically associated with flavoprotein oxygenase, DIM6/NTAB family	RO03_00375	Fusobacterium nucleatum subsp. nucleatum	GO:0010181	FMN binding [GO:0010181]
A0A0M4SD96_FUSNC	A0A0M4SD96	unreviewed	Serine/threonine protein kinase	RO03_00145	Fusobacterium nucleatum subsp. nucleatum	GO:0004674; GO:0016020	protein serine/threonine kinase activity [GO:0004674]	membrane [GO:0016020]
A0A0M4SPL9_FUSNU	A0A0M4SPL9	unreviewed	L-serine ammonia-lyase (EC 4.3.1.17)	CI114_01725 RN98_05580	Fusobacterium nucleatum subsp. animalis	GO:0003941; GO:0006094; GO:0051539	4 iron, 4 sulfur cluster binding [GO:0051539]; L-serine ammonia-lyase activity [GO:0003941]		gluconeogenesis [GO:0006094]
A0A0M4SRU0_FUSNC	A0A0M4SRU0	unreviewed	Alanine racemase	RO03_01850	Fusobacterium nucleatum subsp. nucleatum	GO:0006522; GO:0008784	alanine racemase activity [GO:0008784]		alanine metabolic process [GO:0006522]
A0A0M4SRW5_FUSNU	A0A0M4SRW5	unreviewed	Glycerophosphodiester phosphodiesterase	RN98_10630	Fusobacterium nucleatum subsp. animalis	GO:0006629; GO:0008081	phosphoric diester hydrolase activity [GO:0008081]		lipid metabolic process [GO:0006629]
A0A0M4SRX5_FUSNC	A0A0M4SRX5	unreviewed	Conjugal transfer protein TraT	RO03_02170	Fusobacterium nucleatum subsp. nucleatum	GO:0019867; GO:0046999		outer membrane [GO:0019867]	regulation of conjugation [GO:0046999]
A0A0M4SS04_FUSNC	A0A0M4SS04	unreviewed	D-tyrosyl-tRNA(Tyr) deacylase	RO03_02420	Fusobacterium nucleatum subsp. nucleatum
A0A0M4SS24_FUSNC	A0A0M4SS24	unreviewed	Glyceraldehyde-3-phosphate dehydrogenase (EC 1.2.1.-)	RO03_02625	Fusobacterium nucleatum subsp. nucleatum	GO:0006006; GO:0016620; GO:0050661; GO:0051287	NAD binding [GO:0051287]; NADP binding [GO:0050661]; oxidoreductase activity, acting on the aldehyde or oxo group of donors, NAD or NADP as acceptor [GO:0016620]		glucose metabolic process [GO:0006006]
A0A0M4SS87_FUSNC	A0A0M4SS87	unreviewed	Flavodoxin	RO03_03260	Fusobacterium nucleatum subsp. nucleatum	GO:0010181	FMN binding [GO:0010181]
A0A0M4SSB0_FUSNC	A0A0M4SSB0	unreviewed	Hemolysin D	RO03_03555	Fusobacterium nucleatum subsp. nucleatum	GO:0016020; GO:0022857	transmembrane transporter activity [GO:0022857]	membrane [GO:0016020]
A0A0M4SSH6_FUSNC	A0A0M4SSH6	unreviewed	Succinylglutamate desuccinylase	RO03_04105	Fusobacterium nucleatum subsp. nucleatum	GO:0016788; GO:0046872	hydrolase activity, acting on ester bonds [GO:0016788]; metal ion binding [GO:0046872]
A0A0M4ST27_FUSNC	A0A0M4ST27	unreviewed	Aminoacyl-histidine dipeptidase	RO03_06390	Fusobacterium nucleatum subsp. nucleatum	GO:0006508; GO:0016787	hydrolase activity [GO:0016787]		proteolysis [GO:0006508]
A0A0M4STD1_FUSNC	A0A0M4STD1	unreviewed	UPF0735 ACT domain-containing protein RO03_07790	RO03_07790	Fusobacterium nucleatum subsp. nucleatum
A0A0M4STF3_FUSNC	A0A0M4STF3	unreviewed	Adhesion protein FadA	RO03_07975	Fusobacterium nucleatum subsp. nucleatum
A0A0M4STI5_FUSNC	A0A0M4STI5	unreviewed	LexA family transcriptional regulator	RO03_08285	Fusobacterium nucleatum subsp. nucleatum	GO:0003677; GO:0008236; GO:0016021	DNA binding [GO:0003677]; serine-type peptidase activity [GO:0008236]	integral component of membrane [GO:0016021]
A0A0M4STP1_FUSNC	A0A0M4STP1	unreviewed	Uncharacterized protein	RO03_08810	Fusobacterium nucleatum subsp. nucleatum
A0A0M4STR6_FUSNC	A0A0M4STR6	unreviewed	V-type proton ATPase subunit E (V-ATPase subunit E)	atpE RO03_09005	Fusobacterium nucleatum subsp. nucleatum	GO:0005524; GO:0033178; GO:0042777; GO:0046933; GO:0046961	ATP binding [GO:0005524]; proton-transporting ATPase activity, rotational mechanism [GO:0046961]; proton-transporting ATP synthase activity, rotational mechanism [GO:0046933]	proton-transporting two-sector ATPase complex, catalytic domain [GO:0033178]	plasma membrane ATP synthesis coupled proton transport [GO:0042777]
A0A0M4STS5_FUSNC	A0A0M4STS5	unreviewed	Pyruvate kinase (EC 2.7.1.40)	RO03_09130	Fusobacterium nucleatum subsp. nucleatum	GO:0000287; GO:0004743; GO:0016301; GO:0030955	kinase activity [GO:0016301]; magnesium ion binding [GO:0000287]; potassium ion binding [GO:0030955]; pyruvate kinase activity [GO:0004743]
A0A0M4STT4_FUSNC	A0A0M4STT4	unreviewed	Phosphoenolpyruvate-protein phosphotransferase (EC 2.7.3.9) (Phosphotransferase system, enzyme I)	RO03_09230	Fusobacterium nucleatum subsp. nucleatum	GO:0005737; GO:0008965; GO:0009401; GO:0016301; GO:0046872	kinase activity [GO:0016301]; metal ion binding [GO:0046872]; phosphoenolpyruvate-protein phosphotransferase activity [GO:0008965]	cytoplasm [GO:0005737]	phosphoenolpyruvate-dependent sugar phosphotransferase system [GO:0009401]
A0A0M4SU21_FUSNC	A0A0M4SU21	unreviewed	Uncharacterized protein	RO03_11465	Fusobacterium nucleatum subsp. nucleatum
A0A0M4SUI5_FUSNC	A0A0M4SUI5	unreviewed	L-lysine 2,3-aminomutase (EC 5.4.3.2)	RO03_10215	Fusobacterium nucleatum subsp. nucleatum	GO:0003824; GO:0046872; GO:0051539	4 iron, 4 sulfur cluster binding [GO:0051539]; catalytic activity [GO:0003824]; metal ion binding [GO:0046872]
A0A0M4SUJ4_FUSNC	A0A0M4SUJ4	unreviewed	Uncharacterized protein	RO03_10145	Fusobacterium nucleatum subsp. nucleatum
A0A0M4SUK1_FUSNC	A0A0M4SUK1	unreviewed	Glycerol kinase (EC 2.7.1.30) (ATP:glycerol 3-phosphotransferase) (Glycerokinase) (GK)	glpK RO03_10080	Fusobacterium nucleatum subsp. nucleatum	GO:0004370; GO:0005524; GO:0006072; GO:0019563	ATP binding [GO:0005524]; glycerol kinase activity [GO:0004370]		glycerol-3-phosphate metabolic process [GO:0006072]; glycerol catabolic process [GO:0019563]
A0A0M4SUM1_FUSNC	A0A0M4SUM1	unreviewed	DNA integrity scanning protein DisA (Cyclic di-AMP synthase) (c-di-AMP synthase) (Diadenylate cyclase) (EC 2.7.7.85)	disA RO03_09460	Fusobacterium nucleatum subsp. nucleatum	GO:0003677; GO:0005524; GO:0006281; GO:0016779; GO:0019932	ATP binding [GO:0005524]; DNA binding [GO:0003677]; nucleotidyltransferase activity [GO:0016779]		DNA repair [GO:0006281]; second-messenger-mediated signaling [GO:0019932]
A0A0M4SUM7_FUSNC	A0A0M4SUM7	unreviewed	Probable septum site-determining protein MinC	minC RO03_09525	Fusobacterium nucleatum subsp. nucleatum	GO:0000902; GO:0000917; GO:1901891			cell morphogenesis [GO:0000902]; division septum assembly [GO:0000917]; regulation of cell septum assembly [GO:1901891]
A0A0M4SUP0_FUSNC	A0A0M4SUP0	unreviewed	Glutaconate CoA-transferase	RO03_09660	Fusobacterium nucleatum subsp. nucleatum	GO:0008410	CoA-transferase activity [GO:0008410]
A0A0M4SUT0_FUSNC	A0A0M4SUT0	unreviewed	Acetate CoA-transferase	RO03_00110	Fusobacterium nucleatum subsp. nucleatum	GO:0008410	CoA-transferase activity [GO:0008410]
A0A0M4SV14_FUSNC	A0A0M4SV14	unreviewed	Porin	RO03_00805	Fusobacterium nucleatum subsp. nucleatum	GO:0009279; GO:0016021		cell outer membrane [GO:0009279]; integral component of membrane [GO:0016021]
A0A0M4T3K2_FUSNC	A0A0M4T3K2	unreviewed	Flavodoxin	RO03_01955	Fusobacterium nucleatum subsp. nucleatum	GO:0009055; GO:0010181	electron transfer activity [GO:0009055]; FMN binding [GO:0010181]
A0A0M4T3Q1_FUSNC	A0A0M4T3Q1	unreviewed	3-hydroxyacyl-[acyl-carrier-protein] dehydratase FabZ (EC 4.2.1.59) ((3R)-hydroxymyristoyl-[acyl-carrier-protein] dehydratase) ((3R)-hydroxymyristoyl-ACP dehydrase) (Beta-hydroxyacyl-ACP dehydratase)	fabZ RO03_02335	Fusobacterium nucleatum subsp. nucleatum	GO:0004317; GO:0005737; GO:0006633; GO:0008659; GO:0008693; GO:0009245; GO:0047451	(3R)-hydroxymyristoyl-[acyl-carrier-protein] dehydratase activity [GO:0008659]; 3-hydroxydecanoyl-[acyl-carrier-protein] dehydratase activity [GO:0008693]; 3-hydroxyoctanoyl-[acyl-carrier-protein] dehydratase activity [GO:0047451]; 3-hydroxypalmitoyl-[acyl-carrier-protein] dehydratase activity [GO:0004317]	cytoplasm [GO:0005737]	fatty acid biosynthetic process [GO:0006633]; lipid A biosynthetic process [GO:0009245]
A0A0M4T3R0_FUSNC	A0A0M4T3R0	unreviewed	Uncharacterized protein	RO03_01810	Fusobacterium nucleatum subsp. nucleatum
A0A0M4T3U1_FUSNC	A0A0M4T3U1	unreviewed	Cytokinin riboside 5'-monophosphate phosphoribohydrolase (EC 3.2.2.n1)	RO03_02055	Fusobacterium nucleatum subsp. nucleatum	GO:0009691; GO:0016787	hydrolase activity [GO:0016787]		cytokinin biosynthetic process [GO:0009691]
A0A0M4T3Z7_FUSNC	A0A0M4T3Z7	unreviewed	Formimidoyltetrahydrofolate cyclodeaminase	RO03_03105	Fusobacterium nucleatum subsp. nucleatum	GO:0003824; GO:0044237	catalytic activity [GO:0003824]		cellular metabolic process [GO:0044237]
A0A0M4T435_FUSNC	A0A0M4T435	unreviewed	Ribulose-phosphate 3-epimerase (EC 5.1.3.1)	RO03_02780	Fusobacterium nucleatum subsp. nucleatum	GO:0004750; GO:0005975; GO:0006098; GO:0046872	metal ion binding [GO:0046872]; ribulose-phosphate 3-epimerase activity [GO:0004750]		carbohydrate metabolic process [GO:0005975]; pentose-phosphate shunt [GO:0006098]
A0A0M4T4F4_FUSNC	A0A0M4T4F4	unreviewed	Glucose-1-phosphate adenylyltransferase	RO03_03680	Fusobacterium nucleatum subsp. nucleatum	GO:0005978; GO:0016779	nucleotidyltransferase activity [GO:0016779]		glycogen biosynthetic process [GO:0005978]
A0A0M4T4H8_FUSNC	A0A0M4T4H8	unreviewed	Serine kinase	RO03_04470	Fusobacterium nucleatum subsp. nucleatum	GO:0000155; GO:0004674; GO:0005524; GO:0006109; GO:0046872	ATP binding [GO:0005524]; metal ion binding [GO:0046872]; phosphorelay sensor kinase activity [GO:0000155]; protein serine/threonine kinase activity [GO:0004674]		regulation of carbohydrate metabolic process [GO:0006109]
A0A0M4T4N1_FUSNC	A0A0M4T4N1	unreviewed	Nucleotide-binding protein RO03_04865	RO03_04865	Fusobacterium nucleatum subsp. nucleatum	GO:0005524; GO:0005525	ATP binding [GO:0005524]; GTP binding [GO:0005525]
A0A0M4T4R0_FUSNC	A0A0M4T4R0	unreviewed	Enoyl-CoA hydratase	RO03_04510	Fusobacterium nucleatum subsp. nucleatum	GO:0003824	catalytic activity [GO:0003824]
A0A0M4T4V2_FUSNC	A0A0M4T4V2	unreviewed	Uncharacterized protein	RO03_06100	Fusobacterium nucleatum subsp. nucleatum
A0A0M4T4Z6_FUSNC	A0A0M4T4Z6	unreviewed	Uncharacterized protein	RO03_05150	Fusobacterium nucleatum subsp. nucleatum
A0A0M4T528_FUSNC	A0A0M4T528	unreviewed	Uncharacterized protein	RO03_06010	Fusobacterium nucleatum subsp. nucleatum
A0A0M4T535_FUSNC	A0A0M4T535	unreviewed	LytR_C domain-containing protein	RO03_06075	Fusobacterium nucleatum subsp. nucleatum
A0A0M4T542_FUSNC	A0A0M4T542	unreviewed	Uracil-DNA glycosylase (UDG) (EC 3.2.2.27)	ung RO03_06140	Fusobacterium nucleatum subsp. nucleatum	GO:0004844; GO:0005737; GO:0006284	uracil DNA N-glycosylase activity [GO:0004844]	cytoplasm [GO:0005737]	base-excision repair [GO:0006284]
A0A0M4T5B0_FUSNC	A0A0M4T5B0	unreviewed	ABC transporter permease	RO03_06770	Fusobacterium nucleatum subsp. nucleatum	GO:0016020		membrane [GO:0016020]
A0A0M4T5D3_FUSNC	A0A0M4T5D3	unreviewed	Acetyltransferase	RO03_06980	Fusobacterium nucleatum subsp. nucleatum	GO:0016740	transferase activity [GO:0016740]
A0A0M4T5E6_FUSNC	A0A0M4T5E6	unreviewed	Sodium:proton antiporter	RO03_07115	Fusobacterium nucleatum subsp. nucleatum	GO:0016021		integral component of membrane [GO:0016021]
A0A0M4T5G4_FUSNC	A0A0M4T5G4	unreviewed	Pyridoxal 5'-phosphate synthase subunit PdxS (PLP synthase subunit PdxS) (EC 4.3.3.6) (Pdx1)	pdxS RO03_07665	Fusobacterium nucleatum subsp. nucleatum	GO:0036381; GO:0042823	pyridoxal 5'-phosphate synthase (glutamine hydrolysing) activity [GO:0036381]		pyridoxal phosphate biosynthetic process [GO:0042823]
A0A0M4T5Q2_FUSNC	A0A0M4T5Q2	unreviewed	Adenylosuccinate synthetase (AMPSase) (AdSS) (EC 6.3.4.4) (IMP--aspartate ligase)	purA RO03_08365	Fusobacterium nucleatum subsp. nucleatum	GO:0000287; GO:0004019; GO:0005525; GO:0005737; GO:0044208	adenylosuccinate synthase activity [GO:0004019]; GTP binding [GO:0005525]; magnesium ion binding [GO:0000287]	cytoplasm [GO:0005737]	'de novo' AMP biosynthetic process [GO:0044208]
A0A0M4T5S7_FUSNC	A0A0M4T5S7	unreviewed	Copper-binding protein	RO03_09315	Fusobacterium nucleatum subsp. nucleatum	GO:0030001; GO:0046872	metal ion binding [GO:0046872]		metal ion transport [GO:0030001]
A0A0M4T5W7_FUSNC	A0A0M4T5W7	unreviewed	Pyrrolidone-carboxylate peptidase (EC 3.4.19.3) (5-oxoprolyl-peptidase) (Pyroglutamyl-peptidase I) (PGP-I) (Pyrase)	pcp RO03_08955	Fusobacterium nucleatum subsp. nucleatum	GO:0005829; GO:0008234; GO:0016920	cysteine-type peptidase activity [GO:0008234]; pyroglutamyl-peptidase activity [GO:0016920]	cytosol [GO:0005829]
A0A0M4T615_FUSNC	A0A0M4T615	unreviewed	Heat-inducible transcription repressor HrcA	hrcA RO03_12050	Fusobacterium nucleatum subsp. nucleatum	GO:0003677; GO:0045892	DNA binding [GO:0003677]		negative regulation of transcription, DNA-templated [GO:0045892]
A0A0M4T627_FUSNC	A0A0M4T627	unreviewed	Uncharacterized protein	RO03_11720	Fusobacterium nucleatum subsp. nucleatum
A0A0M4T637_FUSNC	A0A0M4T637	unreviewed	Cysteine desulfurase (EC 2.8.1.7) (Nitrogenase metalloclusters biosynthesis protein NifS)	RO03_11785	Fusobacterium nucleatum subsp. nucleatum	GO:0006520; GO:0030170; GO:0031071; GO:0046872; GO:0051536	cysteine desulfurase activity [GO:0031071]; iron-sulfur cluster binding [GO:0051536]; metal ion binding [GO:0046872]; pyridoxal phosphate binding [GO:0030170]		cellular amino acid metabolic process [GO:0006520]
A0A0M4T661_FUSNC	A0A0M4T661	unreviewed	Transcription termination/antitermination protein NusA	nusA RO03_10990	Fusobacterium nucleatum subsp. nucleatum	GO:0003700; GO:0003746; GO:0005737; GO:0006353; GO:0031564	DNA-binding transcription factor activity [GO:0003700]; translation elongation factor activity [GO:0003746]	cytoplasm [GO:0005737]	DNA-templated transcription, termination [GO:0006353]; transcription antitermination [GO:0031564]
A0A0M4T6B3_FUSNC	A0A0M4T6B3	unreviewed	Nitrogen regulatory IIA protein	RO03_10515	Fusobacterium nucleatum subsp. nucleatum
A0A0M4T6B4_FUSNC	A0A0M4T6B4	unreviewed	ArsC family transcriptional regulator	RO03_11760	Fusobacterium nucleatum subsp. nucleatum	GO:0009055; GO:0015035	electron transfer activity [GO:0009055]; protein disulfide oxidoreductase activity [GO:0015035]
A0A0M4T6E3_FUSNC	A0A0M4T6E3	unreviewed	Uncharacterized protein	RO03_10260	Fusobacterium nucleatum subsp. nucleatum
A0A0M4T6F2_FUSNC	A0A0M4T6F2	unreviewed	Branched-chain amino acid dehydrogenase	RO03_10170	Fusobacterium nucleatum subsp. nucleatum	GO:0008410	CoA-transferase activity [GO:0008410]
A0A0M4T6R7_FUSNC	A0A0M4T6R7	unreviewed	Methyltrn_RNA_4 domain-containing protein	RO03_00155	Fusobacterium nucleatum subsp. nucleatum
A0A0M4T6U7_FUSNC	A0A0M4T6U7	unreviewed	Anthranilate synthase	RO03_09740	Fusobacterium nucleatum subsp. nucleatum	GO:0006541; GO:0016787	hydrolase activity [GO:0016787]		glutamine metabolic process [GO:0006541]
A0A0M4T6V5_FUSNC	A0A0M4T6V5	unreviewed	Uncharacterized protein	RO03_09810	Fusobacterium nucleatum subsp. nucleatum
A0A0M4T706_FUSNC	A0A0M4T706	unreviewed	Peptidyl-prolyl cis-trans isomerase (PPIase) (EC 5.2.1.8)	RO03_00840	Fusobacterium nucleatum subsp. nucleatum	GO:0003755; GO:0006457	peptidyl-prolyl cis-trans isomerase activity [GO:0003755]		protein folding [GO:0006457]
A0A0M4T714_FUSNC	A0A0M4T714	unreviewed	ATP synthase epsilon chain (ATP synthase F1 sector epsilon subunit) (F-ATPase epsilon subunit)	atpC RO03_00920	Fusobacterium nucleatum subsp. nucleatum	GO:0005524; GO:0005886; GO:0015986; GO:0045261; GO:0046933	ATP binding [GO:0005524]; proton-transporting ATP synthase activity, rotational mechanism [GO:0046933]	plasma membrane [GO:0005886]; proton-transporting ATP synthase complex, catalytic core F(1) [GO:0045261]	ATP synthesis coupled proton transport [GO:0015986]
A0A0M4T734_FUSNC	A0A0M4T734	unreviewed	Diguanylate phosphodiesterase	RO03_01105	Fusobacterium nucleatum subsp. nucleatum	GO:0043190; GO:0055085		ATP-binding cassette (ABC) transporter complex [GO:0043190]	transmembrane transport [GO:0055085]
A0A0M4T7A6_FUSNC	A0A0M4T7A6	unreviewed	Uncharacterized protein	RO03_01155	Fusobacterium nucleatum subsp. nucleatum
A0A0M5M5X3_FUSNU	A0A0M5M5X3	unreviewed	Acyl-CoA dehydrogenase	RN90_01505 RN98_02065	Fusobacterium nucleatum subsp. animalis	GO:0003995; GO:0050660	acyl-CoA dehydrogenase activity [GO:0003995]; flavin adenine dinucleotide binding [GO:0050660]
A0A0M5M642_FUSNU	A0A0M5M642	unreviewed	RNA polymerase subunit sigma	RN98_04685	Fusobacterium nucleatum subsp. animalis	GO:0003677; GO:0003700; GO:0006352; GO:0016987	DNA binding [GO:0003677]; DNA-binding transcription factor activity [GO:0003700]; sigma factor activity [GO:0016987]		DNA-templated transcription, initiation [GO:0006352]
A0A0M5M9K8_FUSNC	A0A0M5M9K8	unreviewed	Flavodoxin	RO03_01950	Fusobacterium nucleatum subsp. nucleatum	GO:0009055; GO:0010181; GO:0046872	electron transfer activity [GO:0009055]; FMN binding [GO:0010181]; metal ion binding [GO:0046872]
A0A0M5M9N4_FUSNC	A0A0M5M9N4	unreviewed	Serine/threonine protein kinase	RO03_02770	Fusobacterium nucleatum subsp. nucleatum	GO:0004674	protein serine/threonine kinase activity [GO:0004674]
A0A0M5M9P3_FUSNC	A0A0M5M9P3	unreviewed	Uncharacterized protein	RO03_03100	Fusobacterium nucleatum subsp. nucleatum
A0A0M5M9T2_FUSNC	A0A0M5M9T2	unreviewed	Uncharacterized protein	RO03_04460	Fusobacterium nucleatum subsp. nucleatum	GO:0000917; GO:0005737		cytoplasm [GO:0005737]	division septum assembly [GO:0000917]
A0A0M5M9T3_FUSNC	A0A0M5M9T3	unreviewed	Ribonuclease HI	RO03_04390	Fusobacterium nucleatum subsp. nucleatum
A0A0M5M9U2_FUSNC	A0A0M5M9U2	unreviewed	Signal recognition particle receptor FtsY (SRP receptor)	ftsY RO03_04790	Fusobacterium nucleatum subsp. nucleatum	GO:0003924; GO:0005525; GO:0005737; GO:0006614; GO:0031226; GO:0051301	GTPase activity [GO:0003924]; GTP binding [GO:0005525]	cytoplasm [GO:0005737]; intrinsic component of plasma membrane [GO:0031226]	cell division [GO:0051301]; SRP-dependent cotranslational protein targeting to membrane [GO:0006614]
A0A0M5M9U8_FUSNC	A0A0M5M9U8	unreviewed	DNA topoisomerase 1 (EC 5.6.2.1) (DNA topoisomerase I)	topA RO03_04765	Fusobacterium nucleatum subsp. nucleatum	GO:0003677; GO:0003917; GO:0005694; GO:0006265; GO:0046872	DNA binding [GO:0003677]; DNA topoisomerase type I (single strand cut, ATP-independent) activity [GO:0003917]; metal ion binding [GO:0046872]	chromosome [GO:0005694]	DNA topological change [GO:0006265]
A0A0M5M9W3_FUSNC	A0A0M5M9W3	unreviewed	Uncharacterized protein	RO03_05960	Fusobacterium nucleatum subsp. nucleatum
A0A0M5M9X2_FUSNC	A0A0M5M9X2	unreviewed	C4-dicarboxylate ABC transporter	RO03_06295	Fusobacterium nucleatum subsp. nucleatum	GO:0055085			transmembrane transport [GO:0055085]
A0A0M5M9Y0_FUSNC	A0A0M5M9Y0	unreviewed	3-hydroxybutyryl-CoA dehydrogenase (EC 1.1.1.157)	RO03_04505	Fusobacterium nucleatum subsp. nucleatum	GO:0003857; GO:0006631; GO:0008691; GO:0070403	3-hydroxyacyl-CoA dehydrogenase activity [GO:0003857]; 3-hydroxybutyryl-CoA dehydrogenase activity [GO:0008691]; NAD+ binding [GO:0070403]		fatty acid metabolic process [GO:0006631]
A0A0M5M9Y8_FUSNC	A0A0M5M9Y8	unreviewed	Triosephosphate isomerase (TIM) (TPI) (EC 5.3.1.1) (Triose-phosphate isomerase)	tpiA RO03_06850	Fusobacterium nucleatum subsp. nucleatum	GO:0004807; GO:0005737; GO:0006094; GO:0006096	triose-phosphate isomerase activity [GO:0004807]	cytoplasm [GO:0005737]	gluconeogenesis [GO:0006094]; glycolytic process [GO:0006096]
A0A0M5M9Z0_FUSNC	A0A0M5M9Z0	unreviewed	Uncharacterized protein	RO03_04825	Fusobacterium nucleatum subsp. nucleatum
A0A0M5MA04_FUSNC	A0A0M5MA04	unreviewed	Uncharacterized protein	RO03_03360	Fusobacterium nucleatum subsp. nucleatum
A0A0M5MA10_FUSNC	A0A0M5MA10	unreviewed	2-hydroxy-acid oxidase	RO03_08010	Fusobacterium nucleatum subsp. nucleatum	GO:0016491; GO:0071949	FAD binding [GO:0071949]; oxidoreductase activity [GO:0016491]
A0A0M5MA18_FUSNC	A0A0M5MA18	unreviewed	Oxidoreductase	RO03_08050	Fusobacterium nucleatum subsp. nucleatum
A0A0M5MA20_FUSNC	A0A0M5MA20	unreviewed	MBL fold metallo-hydrolase	RO03_06400	Fusobacterium nucleatum subsp. nucleatum	GO:0016787	hydrolase activity [GO:0016787]
A0A0M5MA25_FUSNC	A0A0M5MA25	unreviewed	Uridylate kinase (UK) (EC 2.7.4.22) (Uridine monophosphate kinase) (UMP kinase) (UMPK)	pyrH RO03_08450	Fusobacterium nucleatum subsp. nucleatum	GO:0005524; GO:0005737; GO:0033862; GO:0044210	ATP binding [GO:0005524]; UMP kinase activity [GO:0033862]	cytoplasm [GO:0005737]	'de novo' CTP biosynthetic process [GO:0044210]
A0A0M5MA55_FUSNC	A0A0M5MA55	unreviewed	Acetyltransferase	RO03_11100	Fusobacterium nucleatum subsp. nucleatum	GO:0008080	N-acetyltransferase activity [GO:0008080]
A0A0M5MA59_FUSNC	A0A0M5MA59	unreviewed	Transcription termination/antitermination protein NusG	nusG RO03_11075	Fusobacterium nucleatum subsp. nucleatum	GO:0006353; GO:0006354; GO:0031564; GO:0032784			DNA-templated transcription, elongation [GO:0006354]; DNA-templated transcription, termination [GO:0006353]; regulation of DNA-templated transcription, elongation [GO:0032784]; transcription antitermination [GO:0031564]
A0A0M5MA73_FUSNC	A0A0M5MA73	unreviewed	30S ribosomal protein S8	rpsH RO03_08490	Fusobacterium nucleatum subsp. nucleatum	GO:0003735; GO:0005840; GO:0006412; GO:0019843	rRNA binding [GO:0019843]; structural constituent of ribosome [GO:0003735]	ribosome [GO:0005840]	translation [GO:0006412]
A0A0M5MA95_FUSNC	A0A0M5MA95	unreviewed	Anti-sigma factor antagonist	RO03_10455	Fusobacterium nucleatum subsp. nucleatum	GO:0043856	anti-sigma factor antagonist activity [GO:0043856]
A0A0M5MAA5_FUSNC	A0A0M5MAA5	unreviewed	Uncharacterized protein	RO03_10180	Fusobacterium nucleatum subsp. nucleatum
A0A0M5MAB4_FUSNC	A0A0M5MAB4	unreviewed	Diguanylate phosphodiesterase	RO03_07945	Fusobacterium nucleatum subsp. nucleatum	GO:0043190; GO:0055085		ATP-binding cassette (ABC) transporter complex [GO:0043190]	transmembrane transport [GO:0055085]
A0A0M5MAB8_FUSNC	A0A0M5MAB8	unreviewed	Cell division inhibitor MinD (Septum site-determining protein MinD)	RO03_09530	Fusobacterium nucleatum subsp. nucleatum	GO:0016887	ATPase activity [GO:0016887]
A0A0M5MAC2_FUSNC	A0A0M5MAC2	unreviewed	2-hydroxyglutaryl-CoA dehydratase	RO03_09690	Fusobacterium nucleatum subsp. nucleatum
A0A0M5MAD0_FUSNC	A0A0M5MAD0	unreviewed	Uncharacterized protein	RO03_10815	Fusobacterium nucleatum subsp. nucleatum	GO:0016021		integral component of membrane [GO:0016021]
A0A0M5MAE2_FUSNC	A0A0M5MAE2	unreviewed	Probable cytosol aminopeptidase (EC 3.4.11.1) (Leucine aminopeptidase) (LAP) (EC 3.4.11.10) (Leucyl aminopeptidase)	pepA RO03_10415	Fusobacterium nucleatum subsp. nucleatum	GO:0004177; GO:0005737; GO:0008235; GO:0030145	aminopeptidase activity [GO:0004177]; manganese ion binding [GO:0030145]; metalloexopeptidase activity [GO:0008235]	cytoplasm [GO:0005737]
A0A0M5MAF7_FUSNC	A0A0M5MAF7	unreviewed	Sodium:proton antiporter	RO03_00835	Fusobacterium nucleatum subsp. nucleatum	GO:0016021		integral component of membrane [GO:0016021]
A0A0M5MAG5_FUSNC	A0A0M5MAG5	unreviewed	ATP-dependent 6-phosphofructokinase (ATP-PFK) (Phosphofructokinase) (EC 2.7.1.11) (Phosphohexokinase)	pfkA RO03_01170	Fusobacterium nucleatum subsp. nucleatum	GO:0003872; GO:0005524; GO:0005737; GO:0006002; GO:0046872	6-phosphofructokinase activity [GO:0003872]; ATP binding [GO:0005524]; metal ion binding [GO:0046872]	cytoplasm [GO:0005737]	fructose 6-phosphate metabolic process [GO:0006002]
A0A0M5MAH2_FUSNC	A0A0M5MAH2	unreviewed	Formate C-acetyltransferase (EC 2.3.1.54)	RO03_00055	Fusobacterium nucleatum subsp. nucleatum	GO:0005737; GO:0005975; GO:0008861	formate C-acetyltransferase activity [GO:0008861]	cytoplasm [GO:0005737]	carbohydrate metabolic process [GO:0005975]
A0A0M5MAK2_FUSNC	A0A0M5MAK2	unreviewed	Uncharacterized protein	RO03_10265	Fusobacterium nucleatum subsp. nucleatum
A0A0M5MAQ1_FUSNC	A0A0M5MAQ1	unreviewed	S-adenosylmethionine synthase (AdoMet synthase) (EC 2.5.1.6) (MAT) (Methionine adenosyltransferase)	metK RO03_00910	Fusobacterium nucleatum subsp. nucleatum	GO:0000287; GO:0004478; GO:0005524; GO:0005737; GO:0006556; GO:0006730	ATP binding [GO:0005524]; magnesium ion binding [GO:0000287]; methionine adenosyltransferase activity [GO:0004478]	cytoplasm [GO:0005737]	one-carbon metabolic process [GO:0006730]; S-adenosylmethionine biosynthetic process [GO:0006556]
A0A0M5MAS0_FUSNC	A0A0M5MAS0	unreviewed	Translation initiation factor IF-2	infB RO03_10980	Fusobacterium nucleatum subsp. nucleatum	GO:0003743; GO:0003924; GO:0005525; GO:0005737	GTPase activity [GO:0003924]; GTP binding [GO:0005525]; translation initiation factor activity [GO:0003743]	cytoplasm [GO:0005737]
A0A0M5MAZ2_FUSNU	A0A0M5MAZ2	unreviewed	Probable transcriptional regulatory protein RN90_10885	RN90_10885 RN98_11010	Fusobacterium nucleatum subsp. animalis	GO:0003677; GO:0005737; GO:0006355	DNA binding [GO:0003677]	cytoplasm [GO:0005737]	regulation of transcription, DNA-templated [GO:0006355]
A0A0M5MBX3_FUSNC	A0A0M5MBX3	unreviewed	UDP-N-acetylmuramoyl-tripeptide--D-alanyl-D-alanine ligase (EC 6.3.2.10) (D-alanyl-D-alanine-adding enzyme)	murF RO03_07655	Fusobacterium nucleatum subsp. nucleatum	GO:0005524; GO:0005737; GO:0005975; GO:0007049; GO:0008360; GO:0009252; GO:0016791; GO:0046872; GO:0047480; GO:0051301; GO:0071555	ATP binding [GO:0005524]; metal ion binding [GO:0046872]; phosphatase activity [GO:0016791]; UDP-N-acetylmuramoyl-tripeptide-D-alanyl-D-alanine ligase activity [GO:0047480]	cytoplasm [GO:0005737]	carbohydrate metabolic process [GO:0005975]; cell cycle [GO:0007049]; cell division [GO:0051301]; cell wall organization [GO:0071555]; peptidoglycan biosynthetic process [GO:0009252]; regulation of cell shape [GO:0008360]
A0A0M5MBY1_FUSNC	A0A0M5MBY1	unreviewed	Uncharacterized protein	RO03_07985	Fusobacterium nucleatum subsp. nucleatum	GO:0016021		integral component of membrane [GO:0016021]
A0A0M5MC57_FUSNC	A0A0M5MC57	unreviewed	DUF4261 domain-containing protein	RO03_09170	Fusobacterium nucleatum subsp. nucleatum
A0A0M5ME33_FUSNC	A0A0M5ME33	unreviewed	DNA-binding protein	RO03_04530	Fusobacterium nucleatum subsp. nucleatum	GO:0003677	DNA binding [GO:0003677]
A0A0M5ME61_FUSNC	A0A0M5ME61	unreviewed	Rrf2 family transcriptional regulator	RO03_06090	Fusobacterium nucleatum subsp. nucleatum
A0A0M5ME78_FUSNC	A0A0M5ME78	unreviewed	ABC transporter permease	RO03_06790	Fusobacterium nucleatum subsp. nucleatum	GO:0005886; GO:0016021		integral component of membrane [GO:0016021]; plasma membrane [GO:0005886]
A0A0M5MEC6_FUSNC	A0A0M5MEC6	unreviewed	Nickel transporter	RO03_09305	Fusobacterium nucleatum subsp. nucleatum
A0A0M5MEM4_FUSNC	A0A0M5MEM4	unreviewed	50S ribosomal protein L13	rplM RO03_00775	Fusobacterium nucleatum subsp. nucleatum	GO:0003735; GO:0005840; GO:0006412	structural constituent of ribosome [GO:0003735]	ribosome [GO:0005840]	translation [GO:0006412]
A0A0M5MFG2_FUSNC	A0A0M5MFG2	unreviewed	30S ribosomal protein S6	rpsF RO03_08625	Fusobacterium nucleatum subsp. nucleatum	GO:0003735; GO:0005840; GO:0006412; GO:0019843	rRNA binding [GO:0019843]; structural constituent of ribosome [GO:0003735]	ribosome [GO:0005840]	translation [GO:0006412]
A0A0M5MFN5_FUSNC	A0A0M5MFN5	unreviewed	Phosphate acyltransferase (EC 2.3.1.274) (Acyl-ACP phosphotransacylase) (Acyl-[acyl-carrier-protein]--phosphate acyltransferase) (Phosphate-acyl-ACP acyltransferase)	plsX RO03_09405	Fusobacterium nucleatum subsp. nucleatum	GO:0005737; GO:0006633; GO:0008654; GO:0043811	phosphate:acyl-[acyl carrier protein] acyltransferase activity [GO:0043811]	cytoplasm [GO:0005737]	fatty acid biosynthetic process [GO:0006633]; phospholipid biosynthetic process [GO:0008654]
A0A0M5MG76_FUSNC	A0A0M5MG76	unreviewed	Uncharacterized protein	RO03_11535	Fusobacterium nucleatum subsp. nucleatum	GO:0016021; GO:0032977	membrane insertase activity [GO:0032977]	integral component of membrane [GO:0016021]
A0A0M5MGC5_FUSNC	A0A0M5MGC5	unreviewed	Glutaconyl-CoA decarboxylase subunit alpha	RO03_09670	Fusobacterium nucleatum subsp. nucleatum	GO:0016874	ligase activity [GO:0016874]
A0A0S1YRN4_FUSNP	A0A0S1YRN4	unreviewed	Citrate-sodium symporter	CBG61_05815 RN93_08460	Fusobacterium nucleatum subsp. polymorphum	GO:0005886; GO:0008514; GO:0015293; GO:0016021	organic anion transmembrane transporter activity [GO:0008514]; symporter activity [GO:0015293]	integral component of membrane [GO:0016021]; plasma membrane [GO:0005886]
A0A0S1YU42_FUSNP	A0A0S1YU42	unreviewed	Phosphonate ABC transporter substrate-binding protein	RN93_04350	Fusobacterium nucleatum subsp. polymorphum	GO:0043190; GO:0055085		ATP-binding cassette (ABC) transporter complex [GO:0043190]	transmembrane transport [GO:0055085]
A0A0S1YU97_FUSNP	A0A0S1YU97	unreviewed	Galactose/methyl galactoside import ATP-binding protein MglA (EC 7.5.2.11)	RN93_04170	Fusobacterium nucleatum subsp. polymorphum	GO:0005524; GO:0005886; GO:0016887; GO:0043211	ATPase activity [GO:0016887]; ATPase-coupled carbohydrate transmembrane transporter activity [GO:0043211]; ATP binding [GO:0005524]	plasma membrane [GO:0005886]
A0A0S1YWW4_FUSNP	A0A0S1YWW4	unreviewed	Iron-sulfur cluster carrier protein	RN93_11410	Fusobacterium nucleatum subsp. polymorphum	GO:0005524; GO:0016887; GO:0046872; GO:0051536	ATPase activity [GO:0016887]; ATP binding [GO:0005524]; iron-sulfur cluster binding [GO:0051536]; metal ion binding [GO:0046872]
A0A0S1YX06_FUSNP	A0A0S1YX06	unreviewed	tRNA modification GTPase MnmE (EC 3.6.-.-)	mnmE trmE RN93_11565	Fusobacterium nucleatum subsp. polymorphum	GO:0003924; GO:0005525; GO:0005737; GO:0006400; GO:0046872	GTPase activity [GO:0003924]; GTP binding [GO:0005525]; metal ion binding [GO:0046872]	cytoplasm [GO:0005737]	tRNA modification [GO:0006400]
A0A0S1YXC0_FUSNP	A0A0S1YXC0	unreviewed	Ethanolamine utilization protein EutQ	RN93_01235	Fusobacterium nucleatum subsp. polymorphum
A0A0S1YXV6_FUSNP	A0A0S1YXV6	unreviewed	23S rRNA (Guanosine(2251)-2'-O)-methyltransferase RlmB (23S rRNA methyltransferase)	CBG56_11110 CBG61_06535 RN93_00110	Fusobacterium nucleatum subsp. polymorphum	GO:0003723; GO:0006396; GO:0008173	RNA binding [GO:0003723]; RNA methyltransferase activity [GO:0008173]		RNA processing [GO:0006396]
A0A0S2ZQX5_FUSNP	A0A0S2ZQX5	unreviewed	Ion-translocating oxidoreductase complex subunit D (EC 7.-.-.-) (Rnf electron transport complex subunit D)	rnfD RN93_00420	Fusobacterium nucleatum subsp. polymorphum	GO:0005886; GO:0016021; GO:0022900; GO:0055085		integral component of membrane [GO:0016021]; plasma membrane [GO:0005886]	electron transport chain [GO:0022900]; transmembrane transport [GO:0055085]
A0A0S2ZR76_FUSNP	A0A0S2ZR76	unreviewed	YARHG domain-containing protein	RN93_01000	Fusobacterium nucleatum subsp. polymorphum
A0A0S2ZRI5_FUSNP	A0A0S2ZRI5	unreviewed	Autotransporter domain-containing protein	RN93_00210	Fusobacterium nucleatum subsp. polymorphum	GO:0016021		integral component of membrane [GO:0016021]
A0A0S2ZRR5_FUSNP	A0A0S2ZRR5	unreviewed	Formate C-acetyltransferase (EC 2.3.1.54)	pflB CA836_08590 CBG61_11670 RN93_02250	Fusobacterium nucleatum subsp. polymorphum	GO:0005737; GO:0005975; GO:0008861	formate C-acetyltransferase activity [GO:0008861]	cytoplasm [GO:0005737]	carbohydrate metabolic process [GO:0005975]
A0A0S2ZS87_FUSNP	A0A0S2ZS87	unreviewed	ATP synthase subunit alpha (EC 7.1.2.2) (ATP synthase F1 sector subunit alpha) (F-ATPase subunit alpha)	atpA RN93_03100	Fusobacterium nucleatum subsp. polymorphum	GO:0005524; GO:0005886; GO:0015986; GO:0016787; GO:0045261; GO:0046933	ATP binding [GO:0005524]; hydrolase activity [GO:0016787]; proton-transporting ATP synthase activity, rotational mechanism [GO:0046933]	plasma membrane [GO:0005886]; proton-transporting ATP synthase complex, catalytic core F(1) [GO:0045261]	ATP synthesis coupled proton transport [GO:0015986]
A0A0S2ZSD8_FUSNP	A0A0S2ZSD8	unreviewed	DNA repair protein RecN (Recombination protein N)	RN93_02280	Fusobacterium nucleatum subsp. polymorphum	GO:0005524; GO:0006281; GO:0006310	ATP binding [GO:0005524]		DNA recombination [GO:0006310]; DNA repair [GO:0006281]
A0A0S2ZSG9_FUSNP	A0A0S2ZSG9	unreviewed	Single-stranded DNA-binding protein (SSB)	RN93_03450	Fusobacterium nucleatum subsp. polymorphum	GO:0003697; GO:0006260	single-stranded DNA binding [GO:0003697]		DNA replication [GO:0006260]
A0A0S2ZTR3_FUSNP	A0A0S2ZTR3	unreviewed	Uncharacterized protein	RN93_06005	Fusobacterium nucleatum subsp. polymorphum
A0A0S2ZUH8_FUSNP	A0A0S2ZUH8	unreviewed	4-hydroxybutyrate CoA-transferase	RN93_07140	Fusobacterium nucleatum subsp. polymorphum	GO:0003986; GO:0006083; GO:0008775; GO:0019679	acetate CoA-transferase activity [GO:0008775]; acetyl-CoA hydrolase activity [GO:0003986]		acetate metabolic process [GO:0006083]; propionate metabolic process, methylcitrate cycle [GO:0019679]
A0A0S2ZUX6_FUSNP	A0A0S2ZUX6	unreviewed	Dihydroorotate dehydrogenase B (NAD(+)), electron transfer subunit (Dihydroorotate oxidase B, electron transfer subunit)	pyrK RN93_08175	Fusobacterium nucleatum subsp. polymorphum	GO:0009055; GO:0044205; GO:0046872; GO:0050660; GO:0051537	2 iron, 2 sulfur cluster binding [GO:0051537]; electron transfer activity [GO:0009055]; flavin adenine dinucleotide binding [GO:0050660]; metal ion binding [GO:0046872]		'de novo' UMP biosynthetic process [GO:0044205]
A0A0S2ZV78_FUSNP	A0A0S2ZV78	unreviewed	Glutamate formimidoyltransferase (EC 2.1.2.5) (Glutamate formiminotransferase) (Glutamate formyltransferase)	RN93_08710	Fusobacterium nucleatum subsp. polymorphum	GO:0005542; GO:0016740	folic acid binding [GO:0005542]; transferase activity [GO:0016740]
A0A0S2ZVG8_FUSNP	A0A0S2ZVG8	unreviewed	Signal recognition particle protein (Fifty-four homolog)	ffh RN93_08645	Fusobacterium nucleatum subsp. polymorphum	GO:0003924; GO:0005525; GO:0006614; GO:0008312; GO:0048500	7S RNA binding [GO:0008312]; GTPase activity [GO:0003924]; GTP binding [GO:0005525]	signal recognition particle [GO:0048500]	SRP-dependent cotranslational protein targeting to membrane [GO:0006614]
A0A0S2ZVQ1_FUSNP	A0A0S2ZVQ1	unreviewed	Uncharacterized protein	CA836_07400 CA839_07115 CBG54_07695 CBG56_06420 CBG59_05840 RN93_09645 RN96_13810	Fusobacterium nucleatum subsp. polymorphum
A0A0S2ZW38_FUSNP	A0A0S2ZW38	unreviewed	Autotransporter domain-containing protein	RN93_09785	Fusobacterium nucleatum subsp. polymorphum
A0A0X3Y062_FUSNC	A0A0X3Y062	unreviewed	Ribonuclease R (RNase R) (EC 3.1.13.1)	rnr RO03_02400	Fusobacterium nucleatum subsp. nucleatum	GO:0003723; GO:0005737; GO:0008859	exoribonuclease II activity [GO:0008859]; RNA binding [GO:0003723]	cytoplasm [GO:0005737]
A0A0X3Y069_FUSNC	A0A0X3Y069	unreviewed	Spermidine/putrescine ABC transporter substrate-binding protein	RO03_02450	Fusobacterium nucleatum subsp. nucleatum	GO:0015846; GO:0019808; GO:0042597	polyamine binding [GO:0019808]	periplasmic space [GO:0042597]	polyamine transport [GO:0015846]
A0A0X3Y092_FUSNC	A0A0X3Y092	unreviewed	GTP-binding protein TypA	RO03_02535	Fusobacterium nucleatum subsp. nucleatum	GO:0003924; GO:0005525	GTPase activity [GO:0003924]; GTP binding [GO:0005525]
A0A0X3Y099_FUSNC	A0A0X3Y099	unreviewed	ABC transporter	RO03_02435	Fusobacterium nucleatum subsp. nucleatum	GO:0005524; GO:0016021; GO:0016887; GO:0042626	ATPase activity [GO:0016887]; ATPase-coupled transmembrane transporter activity [GO:0042626]; ATP binding [GO:0005524]	integral component of membrane [GO:0016021]
A0A0X3Y0A7_FUSNC	A0A0X3Y0A7	unreviewed	ABC transporter	RO03_02430	Fusobacterium nucleatum subsp. nucleatum	GO:0005524; GO:0016021; GO:0016887; GO:0042626	ATPase activity [GO:0016887]; ATPase-coupled transmembrane transporter activity [GO:0042626]; ATP binding [GO:0005524]	integral component of membrane [GO:0016021]
A0A0X3Y0C6_FUSNC	A0A0X3Y0C6	unreviewed	Transcriptional regulator	RO03_02610	Fusobacterium nucleatum subsp. nucleatum	GO:0016810	hydrolase activity, acting on carbon-nitrogen (but not peptide) bonds [GO:0016810]
A0A0X3Y0D1_FUSNC	A0A0X3Y0D1	unreviewed	Uncharacterized protein	RO03_02630	Fusobacterium nucleatum subsp. nucleatum
A0A0X3Y0D7_FUSNC	A0A0X3Y0D7	unreviewed	LPS export ABC transporter ATP-binding protein	RO03_02855	Fusobacterium nucleatum subsp. nucleatum	GO:0005524; GO:0016887; GO:0043190; GO:0055085	ATPase activity [GO:0016887]; ATP binding [GO:0005524]	ATP-binding cassette (ABC) transporter complex [GO:0043190]	transmembrane transport [GO:0055085]
A0A0X3Y0E5_FUSNC	A0A0X3Y0E5	unreviewed	S-layer protein	RO03_02850	Fusobacterium nucleatum subsp. nucleatum	GO:0016021		integral component of membrane [GO:0016021]
A0A0X3Y0E9_FUSNC	A0A0X3Y0E9	unreviewed	DNA polymerase III subunit beta	RO03_02445	Fusobacterium nucleatum subsp. nucleatum	GO:0003677; GO:0003887; GO:0005737; GO:0006260; GO:0008408; GO:0009360	3'-5' exonuclease activity [GO:0008408]; DNA binding [GO:0003677]; DNA-directed DNA polymerase activity [GO:0003887]	cytoplasm [GO:0005737]; DNA polymerase III complex [GO:0009360]	DNA replication [GO:0006260]
A0A0X3Y0G7_FUSNC	A0A0X3Y0G7	unreviewed	Pseudouridine synthase (EC 5.4.99.-)	RO03_02960	Fusobacterium nucleatum subsp. nucleatum	GO:0001522; GO:0003723; GO:0009982	pseudouridine synthase activity [GO:0009982]; RNA binding [GO:0003723]		pseudouridine synthesis [GO:0001522]
A0A0X3Y0I9_FUSNC	A0A0X3Y0I9	unreviewed	NADH oxidase	RO03_02945	Fusobacterium nucleatum subsp. nucleatum	GO:0010181; GO:0016491	FMN binding [GO:0010181]; oxidoreductase activity [GO:0016491]
A0A0X3Y0J2_FUSNC	A0A0X3Y0J2	unreviewed	Uncharacterized protein	RO03_03120	Fusobacterium nucleatum subsp. nucleatum
A0A0X3Y0M0_FUSNC	A0A0X3Y0M0	unreviewed	Uncharacterized protein	RO03_02360	Fusobacterium nucleatum subsp. nucleatum
A0A0X3Y0M1_FUSNC	A0A0X3Y0M1	unreviewed	Peptidase T (EC 3.4.11.4) (Aminotripeptidase) (Tripeptidase) (Tripeptide aminopeptidase)	pepT RO03_03075	Fusobacterium nucleatum subsp. nucleatum	GO:0005737; GO:0008237; GO:0008270; GO:0043171; GO:0045148	metallopeptidase activity [GO:0008237]; tripeptide aminopeptidase activity [GO:0045148]; zinc ion binding [GO:0008270]	cytoplasm [GO:0005737]	peptide catabolic process [GO:0043171]
A0A0X3Y0M9_FUSNC	A0A0X3Y0M9	unreviewed	M18 family aminopeptidase (EC 3.4.11.-)	RO03_03275	Fusobacterium nucleatum subsp. nucleatum	GO:0004177; GO:0008237; GO:0008270	aminopeptidase activity [GO:0004177]; metallopeptidase activity [GO:0008237]; zinc ion binding [GO:0008270]
A0A0X3Y0P0_FUSNC	A0A0X3Y0P0	unreviewed	Fructose-1,6-bisphosphatase class 3 (FBPase class 3) (EC 3.1.3.11) (D-fructose-1,6-bisphosphate 1-phosphohydrolase class 3)	fbp RO03_03380	Fusobacterium nucleatum subsp. nucleatum	GO:0006094; GO:0042132	fructose 1,6-bisphosphate 1-phosphatase activity [GO:0042132]		gluconeogenesis [GO:0006094]
A0A0X3Y0P9_FUSNC	A0A0X3Y0P9	unreviewed	Multifunctional fusion protein [Includes: Peptide methionine sulfoxide reductase MsrA (Protein-methionine-S-oxide reductase) (EC 1.8.4.11) (Peptide-methionine (S)-S-oxide reductase) (Peptide Met(O) reductase); Peptide methionine sulfoxide reductase MsrB (EC 1.8.4.12) (Peptide-methionine (R)-S-oxide reductase)]	msrB msrA RO03_03405	Fusobacterium nucleatum subsp. nucleatum	GO:0006464; GO:0006979; GO:0008113; GO:0030091; GO:0033743	peptide-methionine (R)-S-oxide reductase activity [GO:0033743]; peptide-methionine (S)-S-oxide reductase activity [GO:0008113]		cellular protein modification process [GO:0006464]; protein repair [GO:0030091]; response to oxidative stress [GO:0006979]
A0A0X3Y0Q1_FUSNC	A0A0X3Y0Q1	unreviewed	Hemin receptor	RO03_03235	Fusobacterium nucleatum subsp. nucleatum
A0A0X3Y0Q5_FUSNC	A0A0X3Y0Q5	unreviewed	Alpha/beta hydrolase	RO03_02440	Fusobacterium nucleatum subsp. nucleatum	GO:0016787	hydrolase activity [GO:0016787]
A0A0X3Y0Q6_FUSNC	A0A0X3Y0Q6	unreviewed	SUMT (EC 2.1.1.107) (Uroporphyrinogen III methylase) (Uroporphyrinogen-III C-methyltransferase)	RO03_02585	Fusobacterium nucleatum subsp. nucleatum	GO:0004851; GO:0004852; GO:0019354; GO:0032259	uroporphyrin-III C-methyltransferase activity [GO:0004851]; uroporphyrinogen-III synthase activity [GO:0004852]		methylation [GO:0032259]; siroheme biosynthetic process [GO:0019354]
A0A0X3Y0R6_FUSNC	A0A0X3Y0R6	unreviewed	Phosphoglycerate kinase (EC 2.7.2.3)	pgk RO03_02635	Fusobacterium nucleatum subsp. nucleatum	GO:0004618; GO:0005524; GO:0005737; GO:0006096	ATP binding [GO:0005524]; phosphoglycerate kinase activity [GO:0004618]	cytoplasm [GO:0005737]	glycolytic process [GO:0006096]
A0A0X3Y0S0_FUSNC	A0A0X3Y0S0	unreviewed	Uncharacterized protein	RO03_03530	Fusobacterium nucleatum subsp. nucleatum
A0A0X3Y0S6_FUSNC	A0A0X3Y0S6	unreviewed	2-nitropropane dioxygenase	RO03_02685	Fusobacterium nucleatum subsp. nucleatum	GO:0018580; GO:0051213	dioxygenase activity [GO:0051213]; nitronate monooxygenase activity [GO:0018580]
A0A0X3Y0T1_FUSNC	A0A0X3Y0T1	unreviewed	Mercuric reductase	RO03_03525	Fusobacterium nucleatum subsp. nucleatum	GO:0016668; GO:0045454; GO:0050660	flavin adenine dinucleotide binding [GO:0050660]; oxidoreductase activity, acting on a sulfur group of donors, NAD(P) as acceptor [GO:0016668]		cell redox homeostasis [GO:0045454]
A0A0X3Y0T7_FUSNC	A0A0X3Y0T7	unreviewed	Stage II sporulation protein SpoIID	RO03_03460	Fusobacterium nucleatum subsp. nucleatum	GO:0030435			sporulation resulting in formation of a cellular spore [GO:0030435]
A0A0X3Y0W3_FUSNC	A0A0X3Y0W3	unreviewed	DNA polymerase I (EC 2.7.7.7)	polA RO03_02900	Fusobacterium nucleatum subsp. nucleatum	GO:0003677; GO:0003887; GO:0004518; GO:0006261; GO:0006281	DNA binding [GO:0003677]; DNA-directed DNA polymerase activity [GO:0003887]; nuclease activity [GO:0004518]		DNA-dependent DNA replication [GO:0006261]; DNA repair [GO:0006281]
A0A0X3Y0Z0_FUSNC	A0A0X3Y0Z0	unreviewed	Glycerol-3-phosphate dehydrogenase [NAD(P)+] (EC 1.1.1.94) (NAD(P)H-dependent glycerol-3-phosphate dehydrogenase)	gpsA RO03_03935	Fusobacterium nucleatum subsp. nucleatum	GO:0004367; GO:0005975; GO:0006650; GO:0008654; GO:0009331; GO:0046167; GO:0046168; GO:0051287	glycerol-3-phosphate dehydrogenase [NAD+] activity [GO:0004367]; NAD binding [GO:0051287]	glycerol-3-phosphate dehydrogenase complex [GO:0009331]	carbohydrate metabolic process [GO:0005975]; glycerol-3-phosphate biosynthetic process [GO:0046167]; glycerol-3-phosphate catabolic process [GO:0046168]; glycerophospholipid metabolic process [GO:0006650]; phospholipid biosynthetic process [GO:0008654]
A0A0X3Y0Z7_FUSNC	A0A0X3Y0Z7	unreviewed	Uncharacterized protein	RO03_03550	Fusobacterium nucleatum subsp. nucleatum	GO:0015562	efflux transmembrane transporter activity [GO:0015562]
A0A0X3Y101_FUSNC	A0A0X3Y101	unreviewed	Uncharacterized protein	RO03_04010	Fusobacterium nucleatum subsp. nucleatum	GO:0016021		integral component of membrane [GO:0016021]
A0A0X3Y103_FUSNC	A0A0X3Y103	unreviewed	Heat-shock protein HslJ	RO03_03985	Fusobacterium nucleatum subsp. nucleatum
A0A0X3Y117_FUSNC	A0A0X3Y117	unreviewed	Protein translocase subunit SecD	secD RO03_02875	Fusobacterium nucleatum subsp. nucleatum	GO:0005886; GO:0006605; GO:0015450; GO:0016021; GO:0043952; GO:0065002	P-P-bond-hydrolysis-driven protein transmembrane transporter activity [GO:0015450]	integral component of membrane [GO:0016021]; plasma membrane [GO:0005886]	intracellular protein transmembrane transport [GO:0065002]; protein targeting [GO:0006605]; protein transport by the Sec complex [GO:0043952]
A0A0X3Y120_FUSNC	A0A0X3Y120	unreviewed	DNA polymerase	RO03_03910	Fusobacterium nucleatum subsp. nucleatum
A0A0X3Y133_FUSNC	A0A0X3Y133	unreviewed	Uncharacterized protein	RO03_02980	Fusobacterium nucleatum subsp. nucleatum
A0A0X3Y147_FUSNC	A0A0X3Y147	unreviewed	Oligoendopeptidase F	RO03_03835	Fusobacterium nucleatum subsp. nucleatum	GO:0004222; GO:0046872	metal ion binding [GO:0046872]; metalloendopeptidase activity [GO:0004222]
A0A0X3Y152_FUSNC	A0A0X3Y152	unreviewed	Cell surface protein	RO03_03085	Fusobacterium nucleatum subsp. nucleatum	GO:0009405; GO:0019867		outer membrane [GO:0019867]	pathogenesis [GO:0009405]
A0A0X3Y157_FUSNC	A0A0X3Y157	unreviewed	Uncharacterized protein	RO03_03885	Fusobacterium nucleatum subsp. nucleatum
A0A0X3Y158_FUSNC	A0A0X3Y158	unreviewed	Gamma-glutamyltranspeptidase	RO03_04120	Fusobacterium nucleatum subsp. nucleatum	GO:0006751; GO:0036374	glutathione hydrolase activity [GO:0036374]		glutathione catabolic process [GO:0006751]
A0A0X3Y160_FUSNC	A0A0X3Y160	unreviewed	Phosphoribosylamine--glycine ligase (EC 6.3.4.13) (GARS) (Glycinamide ribonucleotide synthetase) (Phosphoribosylglycinamide synthetase)	purD RO03_04310	Fusobacterium nucleatum subsp. nucleatum	GO:0004637; GO:0005524; GO:0006189; GO:0009113; GO:0046872	ATP binding [GO:0005524]; metal ion binding [GO:0046872]; phosphoribosylamine-glycine ligase activity [GO:0004637]		'de novo' IMP biosynthetic process [GO:0006189]; purine nucleobase biosynthetic process [GO:0009113]
A0A0X3Y165_FUSNC	A0A0X3Y165	unreviewed	Uncharacterized protein	RO03_03930	Fusobacterium nucleatum subsp. nucleatum
A0A0X3Y180_FUSNC	A0A0X3Y180	unreviewed	ATP-dependent dethiobiotin synthetase BioD (EC 6.3.3.3) (DTB synthetase) (DTBS) (Dethiobiotin synthase)	bioD RO03_04410	Fusobacterium nucleatum subsp. nucleatum	GO:0000287; GO:0004141; GO:0005524; GO:0005737; GO:0009102	ATP binding [GO:0005524]; dethiobiotin synthase activity [GO:0004141]; magnesium ion binding [GO:0000287]	cytoplasm [GO:0005737]	biotin biosynthetic process [GO:0009102]
A0A0X3Y186_FUSNC	A0A0X3Y186	unreviewed	Uncharacterized protein	RO03_04495	Fusobacterium nucleatum subsp. nucleatum
A0A0X3Y191_FUSNC	A0A0X3Y191	unreviewed	Diguanylate phosphodiesterase	RO03_04395	Fusobacterium nucleatum subsp. nucleatum	GO:0043190; GO:0055085		ATP-binding cassette (ABC) transporter complex [GO:0043190]	transmembrane transport [GO:0055085]
A0A0X3Y194_FUSNC	A0A0X3Y194	unreviewed	Glycogen synthase (EC 2.4.1.21) (Starch [bacterial glycogen] synthase)	glgA RO03_03675	Fusobacterium nucleatum subsp. nucleatum	GO:0004373; GO:0005978; GO:0009011; GO:0033201	alpha-1,4-glucan synthase activity [GO:0033201]; glycogen (starch) synthase activity [GO:0004373]; starch synthase activity [GO:0009011]		glycogen biosynthetic process [GO:0005978]
A0A0X3Y1A1_FUSNC	A0A0X3Y1A1	unreviewed	Uncharacterized protein	RO03_03730	Fusobacterium nucleatum subsp. nucleatum
A0A0X3Y1B0_FUSNC	A0A0X3Y1B0	unreviewed	Precorrin-8X methylmutase (EC 5.4.99.61)	cbiC RO03_04255	Fusobacterium nucleatum subsp. nucleatum	GO:0009236; GO:0016993	precorrin-8X methylmutase activity [GO:0016993]		cobalamin biosynthetic process [GO:0009236]
A0A0X3Y1B6_FUSNC	A0A0X3Y1B6	unreviewed	Flavodoxin	RO03_04595	Fusobacterium nucleatum subsp. nucleatum	GO:0010181	FMN binding [GO:0010181]
A0A0X3Y1B8_FUSNC	A0A0X3Y1B8	unreviewed	GTPase	RO03_03295	Fusobacterium nucleatum subsp. nucleatum
A0A0X3Y1B9_FUSNC	A0A0X3Y1B9	unreviewed	MolR family transcriptional regulator	RO03_04710	Fusobacterium nucleatum subsp. nucleatum
A0A0X3Y1C2_FUSNC	A0A0X3Y1C2	unreviewed	Cysteine synthase	RO03_04685	Fusobacterium nucleatum subsp. nucleatum
A0A0X3Y1C5_FUSNC	A0A0X3Y1C5	unreviewed	Peptidase M16	RO03_04555	Fusobacterium nucleatum subsp. nucleatum	GO:0004222; GO:0046872	metal ion binding [GO:0046872]; metalloendopeptidase activity [GO:0004222]
A0A0X3Y1C8_FUSNC	A0A0X3Y1C8	unreviewed	DNA-binding protein	RO03_04760	Fusobacterium nucleatum subsp. nucleatum	GO:0003677; GO:0009294	DNA binding [GO:0003677]		DNA mediated transformation [GO:0009294]
A0A0X3Y1F2_FUSNC	A0A0X3Y1F2	unreviewed	3-oxoacid CoA-transferase	RO03_03495	Fusobacterium nucleatum subsp. nucleatum	GO:0008410; GO:0046952	CoA-transferase activity [GO:0008410]		ketone body catabolic process [GO:0046952]
A0A0X3Y1G0_FUSNC	A0A0X3Y1G0	unreviewed	Cobyrinate a,c-diamide synthase (EC 6.3.5.11) (Cobyrinic acid a,c-diamide synthetase)	cbiA RO03_04265	Fusobacterium nucleatum subsp. nucleatum	GO:0005524; GO:0006541; GO:0009236; GO:0042242	ATP binding [GO:0005524]; cobyrinic acid a,c-diamide synthase activity [GO:0042242]		cobalamin biosynthetic process [GO:0009236]; glutamine metabolic process [GO:0006541]
A0A0X3Y1G8_FUSNC	A0A0X3Y1G8	unreviewed	Diguanylate phosphodiesterase	RO03_04975	Fusobacterium nucleatum subsp. nucleatum	GO:0043190; GO:0055085		ATP-binding cassette (ABC) transporter complex [GO:0043190]	transmembrane transport [GO:0055085]
A0A0X3Y1G9_FUSNC	A0A0X3Y1G9	unreviewed	Bifunctional purine biosynthesis protein PurH [Includes: Phosphoribosylaminoimidazolecarboxamide formyltransferase (EC 2.1.2.3) (AICAR transformylase); IMP cyclohydrolase (EC 3.5.4.10) (ATIC) (IMP synthase) (Inosinicase)]	purH RO03_04315	Fusobacterium nucleatum subsp. nucleatum	GO:0003937; GO:0004643; GO:0006189	IMP cyclohydrolase activity [GO:0003937]; phosphoribosylaminoimidazolecarboxamide formyltransferase activity [GO:0004643]		'de novo' IMP biosynthetic process [GO:0006189]
A0A0X3Y1H0_FUSNC	A0A0X3Y1H0	unreviewed	DNA starvation/stationary phase protection protein	RO03_04815	Fusobacterium nucleatum subsp. nucleatum	GO:0006879; GO:0008199	ferric iron binding [GO:0008199]		cellular iron ion homeostasis [GO:0006879]
A0A0X3Y1J1_FUSNC	A0A0X3Y1J1	unreviewed	Hydrolase	RO03_04730	Fusobacterium nucleatum subsp. nucleatum	GO:0016787	hydrolase activity [GO:0016787]
A0A0X3Y1K6_FUSNC	A0A0X3Y1K6	unreviewed	Long-chain fatty acid--CoA ligase	RO03_05040	Fusobacterium nucleatum subsp. nucleatum	GO:0016746; GO:0016874	ligase activity [GO:0016874]; transferase activity, transferring acyl groups [GO:0016746]
A0A0X3Y1L1_FUSNC	A0A0X3Y1L1	unreviewed	Uncharacterized protein	RO03_04420	Fusobacterium nucleatum subsp. nucleatum
A0A0X3Y1L5_FUSNC	A0A0X3Y1L5	unreviewed	N-acetylglucosamine-6-phosphate deacetylase	RO03_05095	Fusobacterium nucleatum subsp. nucleatum	GO:0005975; GO:0006044; GO:0008448; GO:0046872	metal ion binding [GO:0046872]; N-acetylglucosamine-6-phosphate deacetylase activity [GO:0008448]		carbohydrate metabolic process [GO:0005975]; N-acetylglucosamine metabolic process [GO:0006044]
A0A0X3Y1M0_FUSNC	A0A0X3Y1M0	unreviewed	Fructose-1,6-bisphosphatase	RO03_05235	Fusobacterium nucleatum subsp. nucleatum	GO:0006071; GO:0006094; GO:0042132; GO:0046872	fructose 1,6-bisphosphate 1-phosphatase activity [GO:0042132]; metal ion binding [GO:0046872]		gluconeogenesis [GO:0006094]; glycerol metabolic process [GO:0006071]
A0A0X3Y1N6_FUSNC	A0A0X3Y1N6	unreviewed	Glucokinase (EC 2.7.1.2) (Glucose kinase)	RO03_05260	Fusobacterium nucleatum subsp. nucleatum	GO:0004340; GO:0005737; GO:0006096	glucokinase activity [GO:0004340]	cytoplasm [GO:0005737]	glycolytic process [GO:0006096]
A0A0X3Y1V7_FUSNC	A0A0X3Y1V7	unreviewed	Glutamate formimidoyltransferase (EC 2.1.2.5) (Glutamate formiminotransferase) (Glutamate formyltransferase)	RO03_03115	Fusobacterium nucleatum subsp. nucleatum	GO:0005542; GO:0016740	folic acid binding [GO:0005542]; transferase activity [GO:0016740]
A0A0X3Y1X4_FUSNC	A0A0X3Y1X4	unreviewed	Uncharacterized protein	RO03_05065	Fusobacterium nucleatum subsp. nucleatum
A0A0X3Y1X8_FUSNC	A0A0X3Y1X8	unreviewed	Peptidase S9	RO03_05070	Fusobacterium nucleatum subsp. nucleatum	GO:0008236	serine-type peptidase activity [GO:0008236]
A0A0X3Y215_FUSNC	A0A0X3Y215	unreviewed	Sodium:dicarboxylate symporter	RO03_05170	Fusobacterium nucleatum subsp. nucleatum	GO:0015293; GO:0016021	symporter activity [GO:0015293]	integral component of membrane [GO:0016021]
A0A0X3Y223_FUSNC	A0A0X3Y223	unreviewed	NH(3)-dependent NAD(+) synthetase (EC 6.3.1.5)	nadE RO03_06020	Fusobacterium nucleatum subsp. nucleatum	GO:0003952; GO:0004359; GO:0005524; GO:0005737; GO:0008795; GO:0009435; GO:0046872	ATP binding [GO:0005524]; glutaminase activity [GO:0004359]; metal ion binding [GO:0046872]; NAD+ synthase (glutamine-hydrolyzing) activity [GO:0003952]; NAD+ synthase activity [GO:0008795]	cytoplasm [GO:0005737]	NAD biosynthetic process [GO:0009435]
A0A0X3Y226_FUSNC	A0A0X3Y226	unreviewed	Phosphoglycerate mutase	RO03_03470	Fusobacterium nucleatum subsp. nucleatum
A0A0X3Y262_FUSNC	A0A0X3Y262	unreviewed	Uncharacterized protein	RO03_05955	Fusobacterium nucleatum subsp. nucleatum
A0A0X3Y263_FUSNC	A0A0X3Y263	unreviewed	Iron permease	RO03_06260	Fusobacterium nucleatum subsp. nucleatum	GO:0005381; GO:0033573	iron ion transmembrane transporter activity [GO:0005381]	high-affinity iron permease complex [GO:0033573]
A0A0X3Y280_FUSNC	A0A0X3Y280	unreviewed	TPR_REGION domain-containing protein	RO03_06340	Fusobacterium nucleatum subsp. nucleatum
A0A0X3Y285_FUSNC	A0A0X3Y285	unreviewed	Thiol:disulfide interchange protein	RO03_05045	Fusobacterium nucleatum subsp. nucleatum	GO:0016209; GO:0016491	antioxidant activity [GO:0016209]; oxidoreductase activity [GO:0016491]
A0A0X3Y287_FUSNC	A0A0X3Y287	unreviewed	Cobalt chelatase	RO03_06320	Fusobacterium nucleatum subsp. nucleatum	GO:0016852; GO:0019251; GO:0046872	metal ion binding [GO:0046872]; sirohydrochlorin cobaltochelatase activity [GO:0016852]		anaerobic cobalamin biosynthetic process [GO:0019251]
A0A0X3Y294_FUSNC	A0A0X3Y294	unreviewed	Uncharacterized protein	RO03_05100	Fusobacterium nucleatum subsp. nucleatum
A0A0X3Y2A0_FUSNC	A0A0X3Y2A0	unreviewed	Uncharacterized protein	RO03_06370	Fusobacterium nucleatum subsp. nucleatum	GO:0015562	efflux transmembrane transporter activity [GO:0015562]
A0A0X3Y2B0_FUSNC	A0A0X3Y2B0	unreviewed	Signal peptide peptidase SppA	RO03_06360	Fusobacterium nucleatum subsp. nucleatum	GO:0006465; GO:0008233; GO:0016021	peptidase activity [GO:0008233]	integral component of membrane [GO:0016021]	signal peptide processing [GO:0006465]
A0A0X3Y2B8_FUSNC	A0A0X3Y2B8	unreviewed	Biopolymer transporter ExbB	RO03_06570	Fusobacterium nucleatum subsp. nucleatum	GO:0015031; GO:0016020		membrane [GO:0016020]	protein transport [GO:0015031]
A0A0X3Y2C1_FUSNC	A0A0X3Y2C1	unreviewed	ATPase P	RO03_05965	Fusobacterium nucleatum subsp. nucleatum	GO:0005524; GO:0005886; GO:0016021; GO:0019829; GO:0046872	ATPase-coupled cation transmembrane transporter activity [GO:0019829]; ATP binding [GO:0005524]; metal ion binding [GO:0046872]	integral component of membrane [GO:0016021]; plasma membrane [GO:0005886]
A0A0X3Y2C2_FUSNC	A0A0X3Y2C2	unreviewed	Hydroxyacylglutathione hydrolase	RO03_05250	Fusobacterium nucleatum subsp. nucleatum	GO:0016787	hydrolase activity [GO:0016787]
A0A0X3Y2D5_FUSNC	A0A0X3Y2D5	unreviewed	Peptide chain release factor 1 (RF-1)	prfA RO03_06670	Fusobacterium nucleatum subsp. nucleatum	GO:0005737; GO:0016149	translation release factor activity, codon specific [GO:0016149]	cytoplasm [GO:0005737]
A0A0X3Y2E4_FUSNC	A0A0X3Y2E4	unreviewed	Methionine aminopeptidase (MAP) (MetAP) (EC 3.4.11.18) (Peptidase M)	map RO03_06500	Fusobacterium nucleatum subsp. nucleatum	GO:0046872; GO:0070006; GO:0070084	metal ion binding [GO:0046872]; metalloaminopeptidase activity [GO:0070006]		protein initiator methionine removal [GO:0070084]
A0A0X3Y2F5_FUSNC	A0A0X3Y2F5	unreviewed	Disulfide isomerase	RO03_04160	Fusobacterium nucleatum subsp. nucleatum	GO:0016853	isomerase activity [GO:0016853]
A0A0X3Y2F8_FUSNC	A0A0X3Y2F8	unreviewed	Choline kinase	RO03_06190	Fusobacterium nucleatum subsp. nucleatum	GO:0009058; GO:0016301; GO:0016779	kinase activity [GO:0016301]; nucleotidyltransferase activity [GO:0016779]		biosynthetic process [GO:0009058]
A0A0X3Y2G3_FUSNC	A0A0X3Y2G3	unreviewed	Peptidylprolyl isomerase	RO03_06605	Fusobacterium nucleatum subsp. nucleatum	GO:0003755	peptidyl-prolyl cis-trans isomerase activity [GO:0003755]
A0A0X3Y2I0_FUSNC	A0A0X3Y2I0	unreviewed	Uncharacterized protein	RO03_06760	Fusobacterium nucleatum subsp. nucleatum
A0A0X3Y2J7_FUSNC	A0A0X3Y2J7	unreviewed	2-dehydro-3-deoxyphosphooctonate aldolase (EC 2.5.1.55) (3-deoxy-D-manno-octulosonic acid 8-phosphate synthase) (KDO-8-phosphate synthase) (KDO 8-P synthase) (KDOPS) (Phospho-2-dehydro-3-deoxyoctonate aldolase)	kdsA RO03_06130	Fusobacterium nucleatum subsp. nucleatum	GO:0005737; GO:0008676; GO:0019294	3-deoxy-8-phosphooctulonate synthase activity [GO:0008676]	cytoplasm [GO:0005737]	keto-3-deoxy-D-manno-octulosonic acid biosynthetic process [GO:0019294]
A0A0X3Y2J8_FUSNC	A0A0X3Y2J8	unreviewed	Uncharacterized protein	RO03_04375	Fusobacterium nucleatum subsp. nucleatum	GO:0016021		integral component of membrane [GO:0016021]
A0A0X3Y2J9_FUSNC	A0A0X3Y2J9	unreviewed	Uncharacterized protein	RO03_06810	Fusobacterium nucleatum subsp. nucleatum
A0A0X3Y2L8_FUSNC	A0A0X3Y2L8	unreviewed	5'-methylthioadenosine/S-adenosylhomocysteine nucleosidase (EC 3.2.2.9)	RO03_04485	Fusobacterium nucleatum subsp. nucleatum	GO:0008782; GO:0008930; GO:0009164; GO:0019509	adenosylhomocysteine nucleosidase activity [GO:0008782]; methylthioadenosine nucleosidase activity [GO:0008930]		L-methionine salvage from methylthioadenosine [GO:0019509]; nucleoside catabolic process [GO:0009164]
A0A0X3Y2L9_FUSNC	A0A0X3Y2L9	unreviewed	Peptide-binding protein	RO03_06575	Fusobacterium nucleatum subsp. nucleatum	GO:0043190; GO:0055085		ATP-binding cassette (ABC) transporter complex [GO:0043190]	transmembrane transport [GO:0055085]
A0A0X3Y2M5_FUSNC	A0A0X3Y2M5	unreviewed	Peptide ABC transporter ATP-binding protein	RO03_06835	Fusobacterium nucleatum subsp. nucleatum	GO:0005524; GO:0016887	ATPase activity [GO:0016887]; ATP binding [GO:0005524]
A0A0X3Y2P3_FUSNC	A0A0X3Y2P3	unreviewed	Ribonuclease J (RNase J) (EC 3.1.-.-)	rnj RO03_06060	Fusobacterium nucleatum subsp. nucleatum	GO:0003723; GO:0004521; GO:0004534; GO:0005737; GO:0006364; GO:0008270	5'-3' exoribonuclease activity [GO:0004534]; endoribonuclease activity [GO:0004521]; RNA binding [GO:0003723]; zinc ion binding [GO:0008270]	cytoplasm [GO:0005737]	rRNA processing [GO:0006364]
A0A0X3Y2P4_FUSNC	A0A0X3Y2P4	unreviewed	Serine protease (EC 3.4.21.-)	RO03_06405	Fusobacterium nucleatum subsp. nucleatum	GO:0003676; GO:0004519; GO:0008236; GO:0046872	endonuclease activity [GO:0004519]; metal ion binding [GO:0046872]; nucleic acid binding [GO:0003676]; serine-type peptidase activity [GO:0008236]
A0A0X3Y2R2_FUSNC	A0A0X3Y2R2	unreviewed	CoA-disulfide reductase	RO03_04860	Fusobacterium nucleatum subsp. nucleatum	GO:0016491; GO:0045454; GO:0050660	flavin adenine dinucleotide binding [GO:0050660]; oxidoreductase activity [GO:0016491]		cell redox homeostasis [GO:0045454]
A0A0X3Y2R6_FUSNC	A0A0X3Y2R6	unreviewed	Ribosome-binding ATPase YchF	ychF RO03_06845	Fusobacterium nucleatum subsp. nucleatum	GO:0005524; GO:0005525; GO:0016887; GO:0043022; GO:0043023	ATPase activity [GO:0016887]; ATP binding [GO:0005524]; GTP binding [GO:0005525]; ribosomal large subunit binding [GO:0043023]; ribosome binding [GO:0043022]
A0A0X3Y2S7_FUSNC	A0A0X3Y2S7	unreviewed	Oxaloacetate decarboxylase (EC 4.1.1.3)	RO03_06900	Fusobacterium nucleatum subsp. nucleatum	GO:0016829	lyase activity [GO:0016829]
A0A0X3Y2U0_FUSNC	A0A0X3Y2U0	unreviewed	Phosphoenolpyruvate carboxykinase (ATP) (PCK) (PEP carboxykinase) (PEPCK) (EC 4.1.1.49)	pckA RO03_05020	Fusobacterium nucleatum subsp. nucleatum	GO:0004612; GO:0005524; GO:0005737; GO:0006094; GO:0016301; GO:0046872	ATP binding [GO:0005524]; kinase activity [GO:0016301]; metal ion binding [GO:0046872]; phosphoenolpyruvate carboxykinase (ATP) activity [GO:0004612]	cytoplasm [GO:0005737]	gluconeogenesis [GO:0006094]
A0A0X3Y2V7_FUSNC	A0A0X3Y2V7	unreviewed	Acriflavin resistance protein	RO03_06380	Fusobacterium nucleatum subsp. nucleatum	GO:0016021; GO:0022857	transmembrane transporter activity [GO:0022857]	integral component of membrane [GO:0016021]
A0A0X3Y2W8_FUSNC	A0A0X3Y2W8	unreviewed	NAD(P)-dependent oxidoreductase	RO03_07180	Fusobacterium nucleatum subsp. nucleatum	GO:0016491	oxidoreductase activity [GO:0016491]
A0A0X3Y2Y3_FUSNC	A0A0X3Y2Y3	unreviewed	Autotransporter domain-containing protein	RO03_07600	Fusobacterium nucleatum subsp. nucleatum	GO:0016021		integral component of membrane [GO:0016021]
A0A0X3Y312_FUSNC	A0A0X3Y312	unreviewed	Sialic acid-binding protein	RO03_07715	Fusobacterium nucleatum subsp. nucleatum	GO:0030288; GO:0055085		outer membrane-bounded periplasmic space [GO:0030288]	transmembrane transport [GO:0055085]
A0A0X3Y325_FUSNC	A0A0X3Y325	unreviewed	GlcNAc transferase	RO03_07185	Fusobacterium nucleatum subsp. nucleatum	GO:0016740	transferase activity [GO:0016740]
A0A0X3Y340_FUSNC	A0A0X3Y340	unreviewed	D-alanine--D-alanine ligase (EC 6.3.2.4) (D-Ala-D-Ala ligase) (D-alanylalanine synthetase)	ddl RO03_07625	Fusobacterium nucleatum subsp. nucleatum	GO:0005524; GO:0005737; GO:0008360; GO:0008716; GO:0009252; GO:0046872; GO:0071555	ATP binding [GO:0005524]; D-alanine-D-alanine ligase activity [GO:0008716]; metal ion binding [GO:0046872]	cytoplasm [GO:0005737]	cell wall organization [GO:0071555]; peptidoglycan biosynthetic process [GO:0009252]; regulation of cell shape [GO:0008360]
A0A0X3Y358_FUSNC	A0A0X3Y358	unreviewed	Putative N-acetylmannosamine-6-phosphate 2-epimerase (EC 5.1.3.9) (ManNAc-6-P epimerase)	nanE RO03_07735	Fusobacterium nucleatum subsp. nucleatum	GO:0005975; GO:0006051; GO:0009385; GO:0019262; GO:0047465	N-acylglucosamine-6-phosphate 2-epimerase activity [GO:0047465]; N-acylmannosamine-6-phosphate 2-epimerase activity [GO:0009385]		carbohydrate metabolic process [GO:0005975]; N-acetylmannosamine metabolic process [GO:0006051]; N-acetylneuraminate catabolic process [GO:0019262]
A0A0X3Y3B6_FUSNC	A0A0X3Y3B6	unreviewed	Peptidase S41	RO03_06035	Fusobacterium nucleatum subsp. nucleatum	GO:0008236	serine-type peptidase activity [GO:0008236]
A0A0X3Y3K3_FUSNC	A0A0X3Y3K3	unreviewed	Single-stranded DNA-binding protein (SSB)	RO03_06530	Fusobacterium nucleatum subsp. nucleatum	GO:0003697; GO:0006260	single-stranded DNA binding [GO:0003697]		DNA replication [GO:0006260]
A0A0X8K062_9ACTO	A0A0X8K062	unreviewed	Integration host factor	AXE84_00635 BKH15_08680 BKH16_11030 BKH17_07755 BKH18_01055 BKH19_12880 BKH20_07735 BKH22_02500 BKH23_01580 BKH27_13585 BKH28_12605 BKH29_10780 BKH30_04885 BKH31_06755 BKH32_02045 CYJ23_02940 FK267_10775	Actinomyces oris	GO:0003677	DNA binding [GO:0003677]			aos:AXE84_00635;
A0A0X8K0L3_9ACTO	A0A0X8K0L3	unreviewed	10 kDa chaperonin (GroES protein) (Protein Cpn10)	groS groES AXE84_01840 BKH15_11515 BKH16_05070 BKH17_01490 BKH19_08380 FK267_03875	Actinomyces oris	GO:0005524; GO:0005737; GO:0006457	ATP binding [GO:0005524]	cytoplasm [GO:0005737]	protein folding [GO:0006457]	aos:AXE84_01840;
A0A0X8K0N7_9ACTO	A0A0X8K0N7	unreviewed	30S ribosomal protein S5	rpsE AXE84_02060 BKH20_06770 BKH22_11115 BKH23_00545 BKH27_11115 BKH28_02565 BKH29_11380 BKH30_00275 BKH31_12545 BKH32_11435	Actinomyces oris	GO:0003735; GO:0006412; GO:0015935; GO:0019843	rRNA binding [GO:0019843]; structural constituent of ribosome [GO:0003735]	small ribosomal subunit [GO:0015935]	translation [GO:0006412]	aos:AXE84_02060;
A0A0X8K0Q8_9ACTO	A0A0X8K0Q8	unreviewed	30S ribosomal protein S3	rpsC AXE84_02115 BKH15_07965 BKH16_04790 BKH17_01210 BKH18_06810 BKH22_11060 BKH23_00490 BKH27_11060 BKH28_02625 BKH29_11325 CYJ23_09745 FK267_04165	Actinomyces oris	GO:0003729; GO:0003735; GO:0005840; GO:0006412; GO:0019843	mRNA binding [GO:0003729]; rRNA binding [GO:0019843]; structural constituent of ribosome [GO:0003735]	ribosome [GO:0005840]	translation [GO:0006412]	aos:AXE84_02115;
A0A0X8K0Z7_9ACTO	A0A0X8K0Z7	unreviewed	WD_REPEATS_REGION domain-containing protein	AXE84_03125	Actinomyces oris					aos:AXE84_03125;
A0A0X8K1I8_9ACTO	A0A0X8K1I8	unreviewed	Uncharacterized protein	AXE84_04925 BKH19_02920 FK267_01430	Actinomyces oris	GO:0016021		integral component of membrane [GO:0016021]		aos:AXE84_04925;
A0A0X8K2R3_9ACTO	A0A0X8K2R3	unreviewed	Malate dehydrogenase (EC 1.1.1.37)	mdh AXE84_08505	Actinomyces oris	GO:0005975; GO:0006099; GO:0006108; GO:0030060	L-malate dehydrogenase activity [GO:0030060]		carbohydrate metabolic process [GO:0005975]; malate metabolic process [GO:0006108]; tricarboxylic acid cycle [GO:0006099]	aos:AXE84_08505;
A0A0X8K344_9ACTO	A0A0X8K344	unreviewed	50S ribosomal protein L7/L12	rplL AXE84_07990 BKH15_06045 BKH16_03125 BKH17_08105 BKH18_00230 BKH19_06180 BKH20_01150 BKH22_12665 BKH27_00845 BKH30_08740 BKH31_08740 BKH32_10500 CYJ23_03975 FK267_06310	Actinomyces oris	GO:0003735; GO:0005840; GO:0006412	structural constituent of ribosome [GO:0003735]	ribosome [GO:0005840]	translation [GO:0006412]	aos:AXE84_07990;
A0A0X8K3F3_9ACTO	A0A0X8K3F3	unreviewed	Formate acetyltransferase	AXE84_10485	Actinomyces oris	GO:0016740	transferase activity [GO:0016740]			aos:AXE84_10485;
A0A0X8K3G4_9ACTO	A0A0X8K3G4	unreviewed	30S ribosomal protein S4	rpsD AXE84_10770 BKH15_00720 BKH16_03675 BKH17_04060 BKH18_03865 BKH19_00060 BKH20_02665 BKH22_10700 BKH23_05080 BKH27_02720 BKH28_00405 BKH29_09630 BKH30_11250 BKH31_01505 BKH32_00865 CYJ23_00640 FK267_08495	Actinomyces oris	GO:0003735; GO:0006412; GO:0015935; GO:0019843	rRNA binding [GO:0019843]; structural constituent of ribosome [GO:0003735]	small ribosomal subunit [GO:0015935]	translation [GO:0006412]	aos:AXE84_10770;
A0A0X8K3N2_9ACTO	A0A0X8K3N2	unreviewed	30S ribosomal protein S1	rpsA AXE84_11390 BKH15_11315 BKH16_04570 BKH17_03425 BKH18_02580 BKH19_10870 BKH28_04025 CYJ23_01290 FK267_09150	Actinomyces oris	GO:0003676; GO:0005840	nucleic acid binding [GO:0003676]	ribosome [GO:0005840]		aos:AXE84_11390;
A0A0X8K3U0_9ACTO	A0A0X8K3U0	unreviewed	Iron-sulfur cluster insertion protein ErpA	AXE84_11850	Actinomyces oris	GO:0005198; GO:0051536; GO:0097428	iron-sulfur cluster binding [GO:0051536]; structural molecule activity [GO:0005198]		protein maturation by iron-sulfur cluster transfer [GO:0097428]	aos:AXE84_11850;
A0A101K4X9_FUSNC	A0A101K4X9	unreviewed	DNA gyrase subunit B (EC 5.6.2.2)	gyrB RO03_11495	Fusobacterium nucleatum subsp. nucleatum	GO:0003677; GO:0003918; GO:0005524; GO:0005694; GO:0005737; GO:0006261; GO:0006265; GO:0046872	ATP binding [GO:0005524]; DNA binding [GO:0003677]; DNA topoisomerase type II (double strand cut, ATP-hydrolyzing) activity [GO:0003918]; metal ion binding [GO:0046872]	chromosome [GO:0005694]; cytoplasm [GO:0005737]	DNA-dependent DNA replication [GO:0006261]; DNA topological change [GO:0006265]
A0A101K4Y0_FUSNC	A0A101K4Y0	unreviewed	Uncharacterized protein	RO03_11455	Fusobacterium nucleatum subsp. nucleatum
A0A101K4Z4_FUSNC	A0A101K4Z4	unreviewed	Uncharacterized protein	RO03_11445	Fusobacterium nucleatum subsp. nucleatum
A0A101K500_FUSNC	A0A101K500	unreviewed	Uncharacterized protein	RO03_11630	Fusobacterium nucleatum subsp. nucleatum
A0A101K510_FUSNC	A0A101K510	unreviewed	Uncharacterized protein	RO03_11660	Fusobacterium nucleatum subsp. nucleatum
A0A101K516_FUSNC	A0A101K516	unreviewed	Galactokinase (EC 2.7.1.6) (Galactose kinase)	galK RO03_11405	Fusobacterium nucleatum subsp. nucleatum	GO:0000287; GO:0004335; GO:0005524; GO:0005534; GO:0005737; GO:0006012	ATP binding [GO:0005524]; galactokinase activity [GO:0004335]; galactose binding [GO:0005534]; magnesium ion binding [GO:0000287]	cytoplasm [GO:0005737]	galactose metabolic process [GO:0006012]
A0A101K534_FUSNC	A0A101K534	unreviewed	RNA-binding transcriptional accessory protein	RO03_11820	Fusobacterium nucleatum subsp. nucleatum	GO:0003676; GO:0006139	nucleic acid binding [GO:0003676]		nucleobase-containing compound metabolic process [GO:0006139]
A0A101K539_FUSNC	A0A101K539	unreviewed	Microcompartment protein EutL	RO03_11900	Fusobacterium nucleatum subsp. nucleatum	GO:0005198; GO:0031469	structural molecule activity [GO:0005198]	polyhedral organelle [GO:0031469]
A0A101K543_FUSNC	A0A101K543	unreviewed	Aldedh domain-containing protein	RO03_11915	Fusobacterium nucleatum subsp. nucleatum	GO:0016620	oxidoreductase activity, acting on the aldehyde or oxo group of donors, NAD or NADP as acceptor [GO:0016620]
A0A101K545_FUSNC	A0A101K545	unreviewed	MFS transporter	RO03_11655	Fusobacterium nucleatum subsp. nucleatum
A0A101K565_FUSNC	A0A101K565	unreviewed	Serine--tRNA ligase (EC 6.1.1.11) (Seryl-tRNA synthetase) (SerRS) (Seryl-tRNA(Ser/Sec) synthetase)	serS RO03_12040	Fusobacterium nucleatum subsp. nucleatum	GO:0004828; GO:0005524; GO:0005737; GO:0006434; GO:0016260; GO:0097056	ATP binding [GO:0005524]; serine-tRNA ligase activity [GO:0004828]	cytoplasm [GO:0005737]	selenocysteine biosynthetic process [GO:0016260]; selenocysteinyl-tRNA(Sec) biosynthetic process [GO:0097056]; seryl-tRNA aminoacylation [GO:0006434]
A0A101K570_FUSNC	A0A101K570	unreviewed	cobW domain-containing protein	RO03_12120	Fusobacterium nucleatum subsp. nucleatum	GO:0016151; GO:0051604	nickel cation binding [GO:0016151]		protein maturation [GO:0051604]
A0A101K586_FUSNC	A0A101K586	unreviewed	Energy transducer TonB	RO03_10045	Fusobacterium nucleatum subsp. nucleatum	GO:0016021; GO:0055085		integral component of membrane [GO:0016021]	transmembrane transport [GO:0055085]
A0A101K592_FUSNC	A0A101K592	unreviewed	Flavodoxin	RO03_12075	Fusobacterium nucleatum subsp. nucleatum	GO:0010181	FMN binding [GO:0010181]
A0A101K594_FUSNC	A0A101K594	unreviewed	Phosphoenolpyruvate--glycerone phosphotransferase (EC 2.7.1.121)	RO03_10095	Fusobacterium nucleatum subsp. nucleatum	GO:0009401; GO:0016021; GO:0019563; GO:0047324	phosphoenolpyruvate-glycerone phosphotransferase activity [GO:0047324]	integral component of membrane [GO:0016021]	glycerol catabolic process [GO:0019563]; phosphoenolpyruvate-dependent sugar phosphotransferase system [GO:0009401]
A0A101K5A8_FUSNC	A0A101K5A8	unreviewed	D-lysine 5,6-aminomutase subunit alpha	RO03_10200	Fusobacterium nucleatum subsp. nucleatum	GO:0003824; GO:0031419	catalytic activity [GO:0003824]; cobalamin binding [GO:0031419]
A0A101K5E5_FUSNC	A0A101K5E5	unreviewed	Serine protease	RO03_10630	Fusobacterium nucleatum subsp. nucleatum	GO:0004252	serine-type endopeptidase activity [GO:0004252]
A0A101K5E7_FUSNC	A0A101K5E7	unreviewed	Uncharacterized protein	RO03_10440	Fusobacterium nucleatum subsp. nucleatum	GO:0019867		outer membrane [GO:0019867]
A0A101K5G0_FUSNC	A0A101K5G0	unreviewed	Uncharacterized protein	RO03_10695	Fusobacterium nucleatum subsp. nucleatum
A0A101K5G1_FUSNC	A0A101K5G1	unreviewed	Tryptophanase	RO03_10595	Fusobacterium nucleatum subsp. nucleatum	GO:0006520; GO:0016829	lyase activity [GO:0016829]		cellular amino acid metabolic process [GO:0006520]
A0A101K5G3_FUSNC	A0A101K5G3	unreviewed	Pyridine nucleotide-disulfide oxidoreductase	RO03_10400	Fusobacterium nucleatum subsp. nucleatum	GO:0016491; GO:0045454; GO:0050660	flavin adenine dinucleotide binding [GO:0050660]; oxidoreductase activity [GO:0016491]		cell redox homeostasis [GO:0045454]
A0A101K5G5_FUSNC	A0A101K5G5	unreviewed	Nucleotide pyrophosphohydrolase	RO03_10620	Fusobacterium nucleatum subsp. nucleatum	GO:0016787	hydrolase activity [GO:0016787]
A0A101K5G8_FUSNC	A0A101K5G8	unreviewed	Endolytic murein transglycosylase (EC 4.2.2.-) (Peptidoglycan polymerization terminase)	mltG RO03_10775	Fusobacterium nucleatum subsp. nucleatum	GO:0005887; GO:0008932; GO:0009252; GO:0016829; GO:0071555	lyase activity [GO:0016829]; lytic endotransglycosylase activity [GO:0008932]	integral component of plasma membrane [GO:0005887]	cell wall organization [GO:0071555]; peptidoglycan biosynthetic process [GO:0009252]
A0A101K5H2_FUSNC	A0A101K5H2	unreviewed	Ribonucleoside-diphosphate reductase (EC 1.17.4.1)	RO03_12000	Fusobacterium nucleatum subsp. nucleatum	GO:0004748; GO:0005524; GO:0006260	ATP binding [GO:0005524]; ribonucleoside-diphosphate reductase activity, thioredoxin disulfide as acceptor [GO:0004748]		DNA replication [GO:0006260]
A0A101K5H4_FUSNC	A0A101K5H4	unreviewed	Ribose-phosphate pyrophosphokinase (RPPK) (EC 2.7.6.1) (5-phospho-D-ribosyl alpha-1-diphosphate) (Phosphoribosyl diphosphate synthase) (Phosphoribosyl pyrophosphate synthase) (P-Rib-PP synthase) (PRPP synthase) (PRPPase)	prs RO03_10850	Fusobacterium nucleatum subsp. nucleatum	GO:0000287; GO:0004749; GO:0005524; GO:0005737; GO:0006015; GO:0009116; GO:0009156; GO:0009165; GO:0016301	ATP binding [GO:0005524]; kinase activity [GO:0016301]; magnesium ion binding [GO:0000287]; ribose phosphate diphosphokinase activity [GO:0004749]	cytoplasm [GO:0005737]	5-phosphoribose 1-diphosphate biosynthetic process [GO:0006015]; nucleoside metabolic process [GO:0009116]; nucleotide biosynthetic process [GO:0009165]; ribonucleoside monophosphate biosynthetic process [GO:0009156]
A0A101K5I2_FUSNC	A0A101K5I2	unreviewed	Thioredoxin reductase	RO03_10810	Fusobacterium nucleatum subsp. nucleatum	GO:0016491	oxidoreductase activity [GO:0016491]
A0A101K5J3_FUSNC	A0A101K5J3	unreviewed	Uncharacterized protein	RO03_11040	Fusobacterium nucleatum subsp. nucleatum
A0A101K5J5_FUSNC	A0A101K5J5	unreviewed	GlcNAc transferase	RO03_10690	Fusobacterium nucleatum subsp. nucleatum	GO:0016740	transferase activity [GO:0016740]
A0A101K5K0_FUSNC	A0A101K5K0	unreviewed	DNA-directed RNA polymerase subunit beta' (RNAP subunit beta') (EC 2.7.7.6) (RNA polymerase subunit beta') (Transcriptase subunit beta')	rpoC RO03_11045	Fusobacterium nucleatum subsp. nucleatum	GO:0000287; GO:0003677; GO:0003899; GO:0006351; GO:0008270	DNA binding [GO:0003677]; DNA-directed 5'-3' RNA polymerase activity [GO:0003899]; magnesium ion binding [GO:0000287]; zinc ion binding [GO:0008270]		transcription, DNA-templated [GO:0006351]
A0A101K5K1_FUSNC	A0A101K5K1	unreviewed	FAD:protein FMN transferase (EC 2.7.1.180) (Flavin transferase)	RO03_11025	Fusobacterium nucleatum subsp. nucleatum	GO:0016740; GO:0017013; GO:0046872	metal ion binding [GO:0046872]; transferase activity [GO:0016740]		protein flavinylation [GO:0017013]
A0A101K5K4_FUSNC	A0A101K5K4	unreviewed	Uncharacterized protein	RO03_11125 RO03_11170	Fusobacterium nucleatum subsp. nucleatum
A0A101K5K5_FUSNC	A0A101K5K5	unreviewed	DNA-directed RNA polymerase subunit beta (RNAP subunit beta) (EC 2.7.7.6) (RNA polymerase subunit beta) (Transcriptase subunit beta)	rpoB RO03_11050	Fusobacterium nucleatum subsp. nucleatum	GO:0003677; GO:0003899; GO:0006351; GO:0032549	DNA binding [GO:0003677]; DNA-directed 5'-3' RNA polymerase activity [GO:0003899]; ribonucleoside binding [GO:0032549]		transcription, DNA-templated [GO:0006351]
A0A101K5L1_FUSNC	A0A101K5L1	unreviewed	Adhesion protein FadA	RO03_11130	Fusobacterium nucleatum subsp. nucleatum
A0A101K5L5_FUSNC	A0A101K5L5	unreviewed	Sodium:proton antiporter	RO03_08105 RO03_11135	Fusobacterium nucleatum subsp. nucleatum	GO:0015293; GO:0016021	symporter activity [GO:0015293]	integral component of membrane [GO:0016021]
A0A101K5L8_FUSNC	A0A101K5L8	unreviewed	Bifunctional protein GlmU [Includes: UDP-N-acetylglucosamine pyrophosphorylase (EC 2.7.7.23) (N-acetylglucosamine-1-phosphate uridyltransferase); Glucosamine-1-phosphate N-acetyltransferase (EC 2.3.1.157)]	glmU RO03_10845	Fusobacterium nucleatum subsp. nucleatum	GO:0000287; GO:0000902; GO:0003977; GO:0005737; GO:0006048; GO:0008360; GO:0009103; GO:0009245; GO:0009252; GO:0019134; GO:0071555	glucosamine-1-phosphate N-acetyltransferase activity [GO:0019134]; magnesium ion binding [GO:0000287]; UDP-N-acetylglucosamine diphosphorylase activity [GO:0003977]	cytoplasm [GO:0005737]	cell morphogenesis [GO:0000902]; cell wall organization [GO:0071555]; lipid A biosynthetic process [GO:0009245]; lipopolysaccharide biosynthetic process [GO:0009103]; peptidoglycan biosynthetic process [GO:0009252]; regulation of cell shape [GO:0008360]; UDP-N-acetylglucosamine biosynthetic process [GO:0006048]
A0A101K5M2_FUSNC	A0A101K5M2	unreviewed	Autotransporter domain-containing protein	RO03_11150	Fusobacterium nucleatum subsp. nucleatum	GO:0016021		integral component of membrane [GO:0016021]
A0A101K5M7_FUSNC	A0A101K5M7	unreviewed	Peptidylprolyl isomerase	RO03_00060	Fusobacterium nucleatum subsp. nucleatum	GO:0003755	peptidyl-prolyl cis-trans isomerase activity [GO:0003755]
A0A101K5N0_FUSNC	A0A101K5N0	unreviewed	NAD kinase (EC 2.7.1.23) (ATP-dependent NAD kinase)	nadK RO03_00080	Fusobacterium nucleatum subsp. nucleatum	GO:0003951; GO:0005524; GO:0005737; GO:0006741; GO:0019674; GO:0046872	ATP binding [GO:0005524]; metal ion binding [GO:0046872]; NAD+ kinase activity [GO:0003951]	cytoplasm [GO:0005737]	NAD metabolic process [GO:0019674]; NADP biosynthetic process [GO:0006741]
A0A101K5N5_FUSNC	A0A101K5N5	unreviewed	Methionine ABC transporter substrate-binding protein	RO03_10205	Fusobacterium nucleatum subsp. nucleatum	GO:0004519; GO:0005524; GO:0006298; GO:0016887; GO:0030983; GO:0045910	ATPase activity [GO:0016887]; ATP binding [GO:0005524]; endonuclease activity [GO:0004519]; mismatched DNA binding [GO:0030983]		mismatch repair [GO:0006298]; negative regulation of DNA recombination [GO:0045910]
A0A101K5Q3_FUSNC	A0A101K5Q3	unreviewed	Hypoxanthine phosphoribosyltransferase (EC 2.4.2.8)	RO03_00185	Fusobacterium nucleatum subsp. nucleatum	GO:0000166; GO:0004422; GO:0005737; GO:0006166; GO:0032264; GO:0046872; GO:0052657	guanine phosphoribosyltransferase activity [GO:0052657]; hypoxanthine phosphoribosyltransferase activity [GO:0004422]; metal ion binding [GO:0046872]; nucleotide binding [GO:0000166]	cytoplasm [GO:0005737]	IMP salvage [GO:0032264]; purine ribonucleoside salvage [GO:0006166]
A0A101K5R0_FUSNC	A0A101K5R0	unreviewed	Protease	RO03_10015	Fusobacterium nucleatum subsp. nucleatum	GO:0008233	peptidase activity [GO:0008233]
A0A101K5R6_FUSNC	A0A101K5R6	unreviewed	Chaperone protein HtpG (Heat shock protein HtpG) (High temperature protein G)	htpG RO03_00380	Fusobacterium nucleatum subsp. nucleatum	GO:0005524; GO:0005737; GO:0006457; GO:0051082	ATP binding [GO:0005524]; unfolded protein binding [GO:0051082]	cytoplasm [GO:0005737]	protein folding [GO:0006457]
A0A101K5S4_FUSNC	A0A101K5S4	unreviewed	DAK2 domain fusion protein YloV	RO03_10520	Fusobacterium nucleatum subsp. nucleatum	GO:0004371; GO:0006071; GO:0008289	glycerone kinase activity [GO:0004371]; lipid binding [GO:0008289]		glycerol metabolic process [GO:0006071]
A0A101K5S9_FUSNC	A0A101K5S9	unreviewed	Uncharacterized protein	RO03_00140	Fusobacterium nucleatum subsp. nucleatum	GO:0016020		membrane [GO:0016020]
A0A101K5W5_FUSNC	A0A101K5W5	unreviewed	SH3b domain-containing protein	RO03_00810	Fusobacterium nucleatum subsp. nucleatum	GO:0016740	transferase activity [GO:0016740]
A0A101K5Y2_FUSNC	A0A101K5Y2	unreviewed	Phosphoglucosamine mutase (EC 5.4.2.10)	glmM RO03_00965	Fusobacterium nucleatum subsp. nucleatum	GO:0000287; GO:0005975; GO:0008966	magnesium ion binding [GO:0000287]; phosphoglucosamine mutase activity [GO:0008966]		carbohydrate metabolic process [GO:0005975]
A0A101K5Z6_FUSNC	A0A101K5Z6	unreviewed	Uncharacterized protein	RO03_01025	Fusobacterium nucleatum subsp. nucleatum	GO:0016021		integral component of membrane [GO:0016021]
A0A101K5Z9_FUSNC	A0A101K5Z9	unreviewed	Uncharacterized protein	RO03_01030	Fusobacterium nucleatum subsp. nucleatum	GO:0003824; GO:0005975	catalytic activity [GO:0003824]		carbohydrate metabolic process [GO:0005975]
A0A101K601_FUSNC	A0A101K601	unreviewed	DUF2262 domain-containing protein	RO03_00785	Fusobacterium nucleatum subsp. nucleatum
A0A101K605_FUSNC	A0A101K605	unreviewed	Signal peptidase I (EC 3.4.21.89)	RO03_00985	Fusobacterium nucleatum subsp. nucleatum	GO:0008236; GO:0016021	serine-type peptidase activity [GO:0008236]	integral component of membrane [GO:0016021]
A0A101K622_FUSNC	A0A101K622	unreviewed	Tryptophan--tRNA ligase (EC 6.1.1.2) (Tryptophanyl-tRNA synthetase) (TrpRS)	trpS RO03_01145	Fusobacterium nucleatum subsp. nucleatum	GO:0004830; GO:0005524; GO:0005737; GO:0006436	ATP binding [GO:0005524]; tryptophan-tRNA ligase activity [GO:0004830]	cytoplasm [GO:0005737]	tryptophanyl-tRNA aminoacylation [GO:0006436]
A0A101K629_FUSNC	A0A101K629	unreviewed	Purine nucleoside phosphorylase DeoD-type (EC 2.4.2.1)	RO03_01340	Fusobacterium nucleatum subsp. nucleatum	GO:0004731; GO:0009116	purine-nucleoside phosphorylase activity [GO:0004731]		nucleoside metabolic process [GO:0009116]
A0A101K646_FUSNC	A0A101K646	unreviewed	Orotate phosphoribosyltransferase (OPRT) (OPRTase) (EC 2.4.2.10)	pyrE RO03_01280 RO03_01315	Fusobacterium nucleatum subsp. nucleatum	GO:0000287; GO:0004588; GO:0009116; GO:0044205	magnesium ion binding [GO:0000287]; orotate phosphoribosyltransferase activity [GO:0004588]		'de novo' UMP biosynthetic process [GO:0044205]; nucleoside metabolic process [GO:0009116]
A0A101K680_FUSNC	A0A101K680	unreviewed	Aldehyde dehydrogenase	RO03_01670	Fusobacterium nucleatum subsp. nucleatum	GO:0016620	oxidoreductase activity, acting on the aldehyde or oxo group of donors, NAD or NADP as acceptor [GO:0016620]
A0A101K681_FUSNC	A0A101K681	unreviewed	Lysine--tRNA ligase (EC 6.1.1.6) (Lysyl-tRNA synthetase) (LysRS)	lysS RO03_01730	Fusobacterium nucleatum subsp. nucleatum	GO:0000287; GO:0003676; GO:0004824; GO:0005524; GO:0005737; GO:0006430	ATP binding [GO:0005524]; lysine-tRNA ligase activity [GO:0004824]; magnesium ion binding [GO:0000287]; nucleic acid binding [GO:0003676]	cytoplasm [GO:0005737]	lysyl-tRNA aminoacylation [GO:0006430]
A0A101K690_FUSNC	A0A101K690	unreviewed	Aminobenzoyl-glutamate transporter	RO03_01750	Fusobacterium nucleatum subsp. nucleatum	GO:0015558; GO:0016021; GO:1902604	secondary active p-aminobenzoyl-glutamate transmembrane transporter activity [GO:0015558]	integral component of membrane [GO:0016021]	p-aminobenzoyl-glutamate transmembrane transport [GO:1902604]
A0A101K697_FUSNC	A0A101K697	unreviewed	Glutamine amidotransferase	RO03_01925	Fusobacterium nucleatum subsp. nucleatum	GO:0006541; GO:0016740; GO:0016787	hydrolase activity [GO:0016787]; transferase activity [GO:0016740]		glutamine metabolic process [GO:0006541]
A0A101K698_FUSNC	A0A101K698	unreviewed	LysR family transcriptional regulator	RO03_01915	Fusobacterium nucleatum subsp. nucleatum	GO:0003677; GO:0003700	DNA binding [GO:0003677]; DNA-binding transcription factor activity [GO:0003700]
A0A101K6A2_FUSNC	A0A101K6A2	unreviewed	Aminotransferase (EC 2.6.1.-)	RO03_00800	Fusobacterium nucleatum subsp. nucleatum	GO:0006520; GO:0008483; GO:0009058; GO:0030170	pyridoxal phosphate binding [GO:0030170]; transaminase activity [GO:0008483]		biosynthetic process [GO:0009058]; cellular amino acid metabolic process [GO:0006520]
A0A101K6A3_FUSNC	A0A101K6A3	unreviewed	Uncharacterized protein	RO03_01805	Fusobacterium nucleatum subsp. nucleatum
A0A101K6C6_FUSNC	A0A101K6C6	unreviewed	Orotidine 5'-phosphate decarboxylase (EC 4.1.1.23) (OMP decarboxylase) (OMPDCase) (OMPdecase)	pyrF RO03_01275 RO03_01310	Fusobacterium nucleatum subsp. nucleatum	GO:0004590; GO:0006207; GO:0044205	orotidine-5'-phosphate decarboxylase activity [GO:0004590]		'de novo' pyrimidine nucleobase biosynthetic process [GO:0006207]; 'de novo' UMP biosynthetic process [GO:0044205]
A0A101K6E6_FUSNC	A0A101K6E6	unreviewed	VWFA domain-containing protein	RO03_02165	Fusobacterium nucleatum subsp. nucleatum
A0A101K6E9_FUSNC	A0A101K6E9	unreviewed	D-serine permease	RO03_02150	Fusobacterium nucleatum subsp. nucleatum	GO:0015128; GO:0016020	gluconate transmembrane transporter activity [GO:0015128]	membrane [GO:0016020]
A0A101K6F2_FUSNC	A0A101K6F2	unreviewed	Amino acid racemase	RO03_02140	Fusobacterium nucleatum subsp. nucleatum
A0A101K6F4_FUSNC	A0A101K6F4	unreviewed	VWFA domain-containing protein	RO03_02250	Fusobacterium nucleatum subsp. nucleatum
A0A101K6G5_FUSNC	A0A101K6G5	unreviewed	Lipid-A-disaccharide synthase (EC 2.4.1.182)	RO03_02350	Fusobacterium nucleatum subsp. nucleatum	GO:0008915; GO:0009245	lipid-A-disaccharide synthase activity [GO:0008915]		lipid A biosynthetic process [GO:0009245]
A0A101K6G9_FUSNC	A0A101K6G9	unreviewed	N-acyl-L-amino acid amidohydrolase	RO03_02315	Fusobacterium nucleatum subsp. nucleatum	GO:0016787	hydrolase activity [GO:0016787]
A0A101K6J5_FUSNC	A0A101K6J5	unreviewed	Autotransporter domain-containing protein	RO03_07960	Fusobacterium nucleatum subsp. nucleatum	GO:0016021		integral component of membrane [GO:0016021]
A0A101K6K7_FUSNC	A0A101K6K7	unreviewed	Uncharacterized protein	RO03_07965	Fusobacterium nucleatum subsp. nucleatum
A0A101K6L9_FUSNC	A0A101K6L9	unreviewed	Probable D-serine dehydratase (EC 4.3.1.18) (D-serine deaminase) (DSD)	dsdA RO03_02145	Fusobacterium nucleatum subsp. nucleatum	GO:0008721; GO:0016836; GO:0030170; GO:0046416	D-serine ammonia-lyase activity [GO:0008721]; hydro-lyase activity [GO:0016836]; pyridoxal phosphate binding [GO:0030170]		D-amino acid metabolic process [GO:0046416]
A0A101K6M3_FUSNC	A0A101K6M3	unreviewed	Uncharacterized protein	RO03_08155	Fusobacterium nucleatum subsp. nucleatum
A0A101K6M7_FUSNC	A0A101K6M7	unreviewed	Rnf electron transport complex subunit B	RO03_08295	Fusobacterium nucleatum subsp. nucleatum	GO:0009055; GO:0046872; GO:0051539	4 iron, 4 sulfur cluster binding [GO:0051539]; electron transfer activity [GO:0009055]; metal ion binding [GO:0046872]
A0A101K6N7_FUSNC	A0A101K6N7	unreviewed	tRNA (guanine-N(7)-)-methyltransferase (EC 2.1.1.33) (tRNA (guanine(46)-N(7))-methyltransferase) (tRNA(m7G46)-methyltransferase)	trmB RO03_08370	Fusobacterium nucleatum subsp. nucleatum	GO:0008176	tRNA (guanine-N7-)-methyltransferase activity [GO:0008176]
A0A101K6Q8_FUSNC	A0A101K6Q8	unreviewed	50S ribosomal protein L18	rplR RO03_08480	Fusobacterium nucleatum subsp. nucleatum	GO:0003735; GO:0005840; GO:0006412; GO:0019843	rRNA binding [GO:0019843]; structural constituent of ribosome [GO:0003735]	ribosome [GO:0005840]	translation [GO:0006412]
A0A101K6R8_FUSNC	A0A101K6R8	unreviewed	50S ribosomal protein L6	rplF RO03_08485	Fusobacterium nucleatum subsp. nucleatum	GO:0003735; GO:0005840; GO:0006412; GO:0019843	rRNA binding [GO:0019843]; structural constituent of ribosome [GO:0003735]	ribosome [GO:0005840]	translation [GO:0006412]
A0A101K6T3_FUSNC	A0A101K6T3	unreviewed	50S ribosomal protein L3	rplC RO03_08560	Fusobacterium nucleatum subsp. nucleatum	GO:0003735; GO:0005840; GO:0006412; GO:0019843	rRNA binding [GO:0019843]; structural constituent of ribosome [GO:0003735]	ribosome [GO:0005840]	translation [GO:0006412]
A0A101K6T4_FUSNC	A0A101K6T4	unreviewed	Oxidoreductase	RO03_08760	Fusobacterium nucleatum subsp. nucleatum	GO:0016491	oxidoreductase activity [GO:0016491]
A0A101K6T5_FUSNC	A0A101K6T5	unreviewed	Acetyltransferase	RO03_08735	Fusobacterium nucleatum subsp. nucleatum	GO:0008080	N-acetyltransferase activity [GO:0008080]
A0A101K6T9_FUSNC	A0A101K6T9	unreviewed	N-acetylneuraminate synthase	RO03_08740	Fusobacterium nucleatum subsp. nucleatum	GO:0003824; GO:0016051	catalytic activity [GO:0003824]		carbohydrate biosynthetic process [GO:0016051]
A0A101K6U4_FUSNC	A0A101K6U4	unreviewed	UDP-N-acetylenolpyruvoylglucosamine reductase	RO03_08795	Fusobacterium nucleatum subsp. nucleatum	GO:0003824	catalytic activity [GO:0003824]
A0A101K6U5_FUSNC	A0A101K6U5	unreviewed	dTDP-4-dehydrorhamnose reductase (EC 1.1.1.133)	RO03_08815	Fusobacterium nucleatum subsp. nucleatum	GO:0008831; GO:0019305	dTDP-4-dehydrorhamnose reductase activity [GO:0008831]		dTDP-rhamnose biosynthetic process [GO:0019305]
A0A101K6U7_FUSNC	A0A101K6U7	unreviewed	Uncharacterized protein	RO03_07820	Fusobacterium nucleatum subsp. nucleatum
A0A101K6U8_FUSNC	A0A101K6U8	unreviewed	UDP-4-dehydro-6-deoxy-2-acetamido-D-glucose 4-reductase	RO03_08805	Fusobacterium nucleatum subsp. nucleatum	GO:0016021		integral component of membrane [GO:0016021]
A0A101K6U9_FUSNC	A0A101K6U9	unreviewed	NeuB domain-containing protein	RO03_08750	Fusobacterium nucleatum subsp. nucleatum	GO:0003824; GO:0016051	catalytic activity [GO:0003824]		carbohydrate biosynthetic process [GO:0016051]
A0A101K6V2_FUSNC	A0A101K6V2	unreviewed	Glyco_trans_2-like domain-containing protein	RO03_08785	Fusobacterium nucleatum subsp. nucleatum
A0A101K6V3_FUSNC	A0A101K6V3	unreviewed	ADP-L-glycero-D-manno-heptose-6-epimerase (EC 5.1.3.20) (ADP-L-glycero-beta-D-manno-heptose-6-epimerase) (ADP-glyceromanno-heptose 6-epimerase) (ADP-hep 6-epimerase) (AGME)	hldD RO03_08840	Fusobacterium nucleatum subsp. nucleatum	GO:0005975; GO:0008712; GO:0050661; GO:0097171	ADP-glyceromanno-heptose 6-epimerase activity [GO:0008712]; NADP binding [GO:0050661]		ADP-L-glycero-beta-D-manno-heptose biosynthetic process [GO:0097171]; carbohydrate metabolic process [GO:0005975]
A0A101K6V4_FUSNC	A0A101K6V4	unreviewed	Uncharacterized protein	RO03_08790	Fusobacterium nucleatum subsp. nucleatum
A0A101K6W7_FUSNC	A0A101K6W7	unreviewed	V-type ATP synthase alpha chain (EC 7.1.2.2) (V-ATPase subunit A)	atpA RO03_08990	Fusobacterium nucleatum subsp. nucleatum	GO:0005524; GO:0042777; GO:0046933	ATP binding [GO:0005524]; proton-transporting ATP synthase activity, rotational mechanism [GO:0046933]		plasma membrane ATP synthesis coupled proton transport [GO:0042777]
A0A101K6Y4_FUSNC	A0A101K6Y4	unreviewed	Uncharacterized protein	RO03_09120	Fusobacterium nucleatum subsp. nucleatum
A0A101K6Y5_FUSNC	A0A101K6Y5	unreviewed	V-type ATP synthase subunit I	RO03_09015	Fusobacterium nucleatum subsp. nucleatum	GO:0015078; GO:0016021; GO:0033179	proton transmembrane transporter activity [GO:0015078]	integral component of membrane [GO:0016021]; proton-transporting V-type ATPase, V0 domain [GO:0033179]
A0A101K6Y7_FUSNC	A0A101K6Y7	unreviewed	4-hydroxy-3-methylbut-2-enyl diphosphate reductase (HMBPP reductase) (EC 1.17.7.4)	ispH RO03_09175	Fusobacterium nucleatum subsp. nucleatum	GO:0003676; GO:0016114; GO:0019288; GO:0046872; GO:0050992; GO:0051539; GO:0051745	4-hydroxy-3-methylbut-2-en-1-yl diphosphate reductase activity [GO:0051745]; 4 iron, 4 sulfur cluster binding [GO:0051539]; metal ion binding [GO:0046872]; nucleic acid binding [GO:0003676]		dimethylallyl diphosphate biosynthetic process [GO:0050992]; isopentenyl diphosphate biosynthetic process, methylerythritol 4-phosphate pathway [GO:0019288]; terpenoid biosynthetic process [GO:0016114]
A0A101K6Z8_FUSNC	A0A101K6Z8	unreviewed	Peptidyl-prolyl cis-trans isomerase (PPIase) (EC 5.2.1.8)	RO03_09270	Fusobacterium nucleatum subsp. nucleatum	GO:0003755	peptidyl-prolyl cis-trans isomerase activity [GO:0003755]
A0A101K723_FUSNC	A0A101K723	unreviewed	NAD(P)-dependent oxidoreductase	RO03_08745	Fusobacterium nucleatum subsp. nucleatum
A0A101K738_FUSNC	A0A101K738	unreviewed	DNA-binding protein	RO03_09610	Fusobacterium nucleatum subsp. nucleatum	GO:0003677; GO:0043190; GO:0055085	DNA binding [GO:0003677]	ATP-binding cassette (ABC) transporter complex [GO:0043190]	transmembrane transport [GO:0055085]
A0A101K742_FUSNC	A0A101K742	unreviewed	Uncharacterized protein	RO03_08645	Fusobacterium nucleatum subsp. nucleatum
A0A101K744_FUSNC	A0A101K744	unreviewed	FAD/NAD(P)-binding oxidoreductase	RO03_09565	Fusobacterium nucleatum subsp. nucleatum	GO:0016491	oxidoreductase activity [GO:0016491]
A0A101K751_FUSNC	A0A101K751	unreviewed	Uncharacterized protein	RO03_09695	Fusobacterium nucleatum subsp. nucleatum
A0A101K755_FUSNC	A0A101K755	unreviewed	LPS biosynthesis protein	RO03_08720	Fusobacterium nucleatum subsp. nucleatum
A0A101K761_FUSNC	A0A101K761	unreviewed	4-hydroxythreonine-4-phosphate dehydrogenase (EC 1.1.1.262)	pdxA RO03_09780	Fusobacterium nucleatum subsp. nucleatum	GO:0046872; GO:0050570; GO:0051287	4-hydroxythreonine-4-phosphate dehydrogenase activity [GO:0050570]; metal ion binding [GO:0046872]; NAD binding [GO:0051287]
A0A101K763_FUSNC	A0A101K763	unreviewed	Trk system potassium uptake protein TrkA	RO03_09845	Fusobacterium nucleatum subsp. nucleatum	GO:0005886; GO:0015079	potassium ion transmembrane transporter activity [GO:0015079]	plasma membrane [GO:0005886]
A0A101K799_FUSNC	A0A101K799	unreviewed	Spermidine/putrescine import ATP-binding protein PotA (EC 7.6.2.11)	potA RO03_09255	Fusobacterium nucleatum subsp. nucleatum	GO:0005524; GO:0015594; GO:0015595; GO:0016887; GO:0043190	ATPase activity [GO:0016887]; ATPase-coupled putrescine transmembrane transporter activity [GO:0015594]; ATPase-coupled spermidine transmembrane transporter activity [GO:0015595]; ATP binding [GO:0005524]	ATP-binding cassette (ABC) transporter complex [GO:0043190]
A0A101K7B2_FUSNC	A0A101K7B2	unreviewed	Glutamate--tRNA ligase (EC 6.1.1.17) (Glutamyl-tRNA synthetase) (GluRS)	gltX RO03_06710	Fusobacterium nucleatum subsp. nucleatum	GO:0000049; GO:0004818; GO:0005524; GO:0005737; GO:0006424; GO:0008270	ATP binding [GO:0005524]; glutamate-tRNA ligase activity [GO:0004818]; tRNA binding [GO:0000049]; zinc ion binding [GO:0008270]	cytoplasm [GO:0005737]	glutamyl-tRNA aminoacylation [GO:0006424]
A0A101K7D1_FUSNC	A0A101K7D1	unreviewed	Uncharacterized protein	RO03_09515	Fusobacterium nucleatum subsp. nucleatum
A0A101K7E1_FUSNC	A0A101K7E1	unreviewed	3-oxoacyl-[acyl-carrier-protein] synthase 3 (EC 2.3.1.180) (3-oxoacyl-[acyl-carrier-protein] synthase III) (Beta-ketoacyl-ACP synthase III) (KAS III)	fabH RO03_09410	Fusobacterium nucleatum subsp. nucleatum	GO:0004315; GO:0005737; GO:0006633; GO:0033818	3-oxoacyl-[acyl-carrier-protein] synthase activity [GO:0004315]; beta-ketoacyl-acyl-carrier-protein synthase III activity [GO:0033818]	cytoplasm [GO:0005737]	fatty acid biosynthetic process [GO:0006633]
A0A101K7N9_FUSNC	A0A101K7N9	unreviewed	Hydroxymethylpyrimidine/phosphomethylpyrimidine kinase	RO03_09100	Fusobacterium nucleatum subsp. nucleatum	GO:0005524; GO:0008972; GO:0009228	ATP binding [GO:0005524]; phosphomethylpyrimidine kinase activity [GO:0008972]		thiamine biosynthetic process [GO:0009228]
A0A109WAF2_9ACTO	A0A109WAF2	unreviewed	Trigger factor (TF) (EC 5.2.1.8) (PPIase)	tig AXE84_08880 BKH19_12525 CYJ23_11095 FK267_07205	Actinomyces oris	GO:0003755; GO:0005737; GO:0006457; GO:0007049; GO:0015031; GO:0051301	peptidyl-prolyl cis-trans isomerase activity [GO:0003755]	cytoplasm [GO:0005737]	cell cycle [GO:0007049]; cell division [GO:0051301]; protein folding [GO:0006457]; protein transport [GO:0015031]	aos:AXE84_08880;
A0A109WAM7_9ACTO	A0A109WAM7	unreviewed	ATPase	AXE84_10655	Actinomyces oris					aos:AXE84_10655;
A0A117MVU1_FUSNC	A0A117MVU1	unreviewed	ABC transporter ATP-binding protein	RO03_11380	Fusobacterium nucleatum subsp. nucleatum	GO:0005524; GO:0016887	ATPase activity [GO:0016887]; ATP binding [GO:0005524]
A0A117MVX1_FUSNC	A0A117MVX1	unreviewed	Flavodoxin	RO03_11650	Fusobacterium nucleatum subsp. nucleatum	GO:0010181	FMN binding [GO:0010181]
A0A117MW16_FUSNC	A0A117MW16	unreviewed	GTPase Obg (EC 3.6.5.-) (GTP-binding protein Obg)	obg RO03_10475	Fusobacterium nucleatum subsp. nucleatum	GO:0000287; GO:0003924; GO:0005525; GO:0005737; GO:0042254	GTPase activity [GO:0003924]; GTP binding [GO:0005525]; magnesium ion binding [GO:0000287]	cytoplasm [GO:0005737]	ribosome biogenesis [GO:0042254]
A0A117MW60_FUSNC	A0A117MW60	unreviewed	Autotransporter domain-containing protein	RO03_00020	Fusobacterium nucleatum subsp. nucleatum	GO:0016021		integral component of membrane [GO:0016021]
A0A117MW63_FUSNC	A0A117MW63	unreviewed	30S ribosomal protein S20	rpsT RO03_10300	Fusobacterium nucleatum subsp. nucleatum	GO:0003735; GO:0005840; GO:0006412; GO:0019843	rRNA binding [GO:0019843]; structural constituent of ribosome [GO:0003735]	ribosome [GO:0005840]	translation [GO:0006412]
A0A117MW64_FUSNC	A0A117MW64	unreviewed	Uncharacterized protein	RO03_01695	Fusobacterium nucleatum subsp. nucleatum
A0A117MW66_FUSNC	A0A117MW66	unreviewed	Fe(3+) ions import ATP-binding protein FbpC (EC 7.2.2.7)	fbpC RO03_01010	Fusobacterium nucleatum subsp. nucleatum	GO:0005524; GO:0015408; GO:0016887; GO:0033212; GO:0043190	ATPase activity [GO:0016887]; ATPase-coupled ferric iron transmembrane transporter activity [GO:0015408]; ATP binding [GO:0005524]	ATP-binding cassette (ABC) transporter complex [GO:0043190]	iron import into cell [GO:0033212]
A0A117MW84_FUSNC	A0A117MW84	unreviewed	Carbamoyl-phosphate synthase large chain (EC 6.3.5.5) (Carbamoyl-phosphate synthetase ammonia chain)	carB RO03_01255	Fusobacterium nucleatum subsp. nucleatum	GO:0004088; GO:0005524; GO:0006526; GO:0044205; GO:0046872	ATP binding [GO:0005524]; carbamoyl-phosphate synthase (glutamine-hydrolyzing) activity [GO:0004088]; metal ion binding [GO:0046872]		'de novo' UMP biosynthetic process [GO:0044205]; arginine biosynthetic process [GO:0006526]
A0A117MW98_FUSNC	A0A117MW98	unreviewed	Penicillin-insensitive transglycosylase (EC 2.4.1.129) (Peptidoglycan TGase)	RO03_02015	Fusobacterium nucleatum subsp. nucleatum	GO:0008658; GO:0016021; GO:0016740	penicillin binding [GO:0008658]; transferase activity [GO:0016740]	integral component of membrane [GO:0016021]
A0A117MWA4_FUSNC	A0A117MWA4	unreviewed	(Fe-S)-binding protein	RO03_08030	Fusobacterium nucleatum subsp. nucleatum	GO:0019516; GO:0051536	iron-sulfur cluster binding [GO:0051536]		lactate oxidation [GO:0019516]
A0A117MWA9_FUSNC	A0A117MWA9	unreviewed	Ion-translocating oxidoreductase complex subunit G (EC 7.-.-.-) (Rnf electron transport complex subunit G)	rnfG RO03_08310	Fusobacterium nucleatum subsp. nucleatum	GO:0005886; GO:0009055; GO:0010181; GO:0016021	electron transfer activity [GO:0009055]; FMN binding [GO:0010181]	integral component of membrane [GO:0016021]; plasma membrane [GO:0005886]
A0A117MWB0_FUSNC	A0A117MWB0	unreviewed	DUF4253 domain-containing protein	RO03_02255	Fusobacterium nucleatum subsp. nucleatum
A0A117MWB2_FUSNC	A0A117MWB2	unreviewed	4-hydroxy-3-methylbut-2-en-1-yl diphosphate synthase (flavodoxin) (EC 1.17.7.3) (1-hydroxy-2-methyl-2-(E)-butenyl 4-diphosphate synthase)	ispG RO03_01795	Fusobacterium nucleatum subsp. nucleatum	GO:0005506; GO:0016114; GO:0019288; GO:0046429; GO:0051539	4-hydroxy-3-methylbut-2-en-1-yl diphosphate synthase activity [GO:0046429]; 4 iron, 4 sulfur cluster binding [GO:0051539]; iron ion binding [GO:0005506]		isopentenyl diphosphate biosynthetic process, methylerythritol 4-phosphate pathway [GO:0019288]; terpenoid biosynthetic process [GO:0016114]
A0A117MWB3_FUSNC	A0A117MWB3	unreviewed	Probable dual-specificity RNA methyltransferase RlmN (EC 2.1.1.192) (23S rRNA (adenine(2503)-C(2))-methyltransferase) (23S rRNA m2A2503 methyltransferase) (Ribosomal RNA large subunit methyltransferase N) (tRNA (adenine(37)-C(2))-methyltransferase) (tRNA m2A37 methyltransferase)	rlmN RO03_02020	Fusobacterium nucleatum subsp. nucleatum	GO:0000049; GO:0002935; GO:0005737; GO:0019843; GO:0046872; GO:0051539; GO:0070040; GO:0070475	4 iron, 4 sulfur cluster binding [GO:0051539]; metal ion binding [GO:0046872]; rRNA (adenine-C2-)-methyltransferase activity [GO:0070040]; rRNA binding [GO:0019843]; tRNA (adenine-C2-)-methyltransferase activity [GO:0002935]; tRNA binding [GO:0000049]	cytoplasm [GO:0005737]	rRNA base methylation [GO:0070475]
A0A117MWB7_FUSNC	A0A117MWB7	unreviewed	ATP synthase subunit delta (ATP synthase F(1) sector subunit delta) (F-type ATPase subunit delta) (F-ATPase subunit delta)	atpH RO03_00940	Fusobacterium nucleatum subsp. nucleatum	GO:0005886; GO:0015986; GO:0045261; GO:0046933	proton-transporting ATP synthase activity, rotational mechanism [GO:0046933]	plasma membrane [GO:0005886]; proton-transporting ATP synthase complex, catalytic core F(1) [GO:0045261]	ATP synthesis coupled proton transport [GO:0015986]
A0A117MWD5_FUSNC	A0A117MWD5	unreviewed	Uncharacterized protein	RO03_00990	Fusobacterium nucleatum subsp. nucleatum
A0A117MWD9_FUSNC	A0A117MWD9	unreviewed	UDP-N-acetylglucosamine 4,6-dehydratase (Inverting)	RO03_08765	Fusobacterium nucleatum subsp. nucleatum
A0A117MWE6_FUSNC	A0A117MWE6	unreviewed	Delta-aminolevulinic acid dehydratase (EC 4.2.1.24)	RO03_01700	Fusobacterium nucleatum subsp. nucleatum	GO:0004655; GO:0006779; GO:0046872	metal ion binding [GO:0046872]; porphobilinogen synthase activity [GO:0004655]		porphyrin-containing compound biosynthetic process [GO:0006779]
A0A117MWF2_FUSNC	A0A117MWF2	unreviewed	Serine protease	RO03_08845	Fusobacterium nucleatum subsp. nucleatum	GO:0008233; GO:0016042; GO:0019867	peptidase activity [GO:0008233]	outer membrane [GO:0019867]	lipid catabolic process [GO:0016042]
A0A117MWG1_FUSNC	A0A117MWG1	unreviewed	Glutamate-1-semialdehyde 2,1-aminomutase (GSA) (EC 5.4.3.8) (Glutamate-1-semialdehyde aminotransferase) (GSA-AT)	hemL RO03_02080	Fusobacterium nucleatum subsp. nucleatum	GO:0005737; GO:0006782; GO:0008483; GO:0030170; GO:0042286	glutamate-1-semialdehyde 2,1-aminomutase activity [GO:0042286]; pyridoxal phosphate binding [GO:0030170]; transaminase activity [GO:0008483]	cytoplasm [GO:0005737]	protoporphyrinogen IX biosynthetic process [GO:0006782]
A0A117MWG6_FUSNC	A0A117MWG6	unreviewed	Cell division topological specificity factor	minE RO03_09535	Fusobacterium nucleatum subsp. nucleatum	GO:0007049; GO:0032955; GO:0051301			cell cycle [GO:0007049]; cell division [GO:0051301]; regulation of division septum assembly [GO:0032955]
A0A117MWH1_FUSNC	A0A117MWH1	unreviewed	Methionyl-tRNA formyltransferase (EC 2.1.2.9)	fmt RO03_07800	Fusobacterium nucleatum subsp. nucleatum	GO:0004479	methionyl-tRNA formyltransferase activity [GO:0004479]
A0A117MWH3_FUSNC	A0A117MWH3	unreviewed	Glucose-6-phosphate isomerase (GPI) (EC 5.3.1.9) (Phosphoglucose isomerase) (PGI) (Phosphohexose isomerase) (PHI)	pgi RO03_08110 RO03_11140	Fusobacterium nucleatum subsp. nucleatum	GO:0004347; GO:0005737; GO:0006094; GO:0006096	glucose-6-phosphate isomerase activity [GO:0004347]	cytoplasm [GO:0005737]	gluconeogenesis [GO:0006094]; glycolytic process [GO:0006096]
A0A117MWH7_FUSNC	A0A117MWH7	unreviewed	Alpha-1,4 glucan phosphorylase (EC 2.4.1.1)	RO03_03695	Fusobacterium nucleatum subsp. nucleatum	GO:0005975; GO:0008184; GO:0030170; GO:0102250; GO:0102499	glycogen phosphorylase activity [GO:0008184]; linear malto-oligosaccharide phosphorylase activity [GO:0102250]; pyridoxal phosphate binding [GO:0030170]; SHG alpha-glucan phosphorylase activity [GO:0102499]		carbohydrate metabolic process [GO:0005975]
A0A117MWJ2_FUSNC	A0A117MWJ2	unreviewed	Acetyl-CoA carboxylase biotin carboxyl carrier protein subunit	RO03_09650	Fusobacterium nucleatum subsp. nucleatum
A0A117MWJ3_FUSNC	A0A117MWJ3	unreviewed	Ribosome-recycling factor (RRF) (Ribosome-releasing factor)	frr RO03_08455	Fusobacterium nucleatum subsp. nucleatum	GO:0005737; GO:0006415		cytoplasm [GO:0005737]	translational termination [GO:0006415]
A0A117MWJ5_FUSNC	A0A117MWJ5	unreviewed	30S ribosomal protein S2	rpsB RO03_08440	Fusobacterium nucleatum subsp. nucleatum	GO:0003735; GO:0006412; GO:0015935	structural constituent of ribosome [GO:0003735]	small ribosomal subunit [GO:0015935]	translation [GO:0006412]
A0A117MWK0_FUSNC	A0A117MWK0	unreviewed	Choline kinase	RO03_08685	Fusobacterium nucleatum subsp. nucleatum	GO:0016301	kinase activity [GO:0016301]
A0A117MWL8_FUSNC	A0A117MWL8	unreviewed	ADP-heptose synthase	RO03_09200	Fusobacterium nucleatum subsp. nucleatum	GO:0005975; GO:0016301; GO:0016773; GO:0016779	kinase activity [GO:0016301]; nucleotidyltransferase activity [GO:0016779]; phosphotransferase activity, alcohol group as acceptor [GO:0016773]		carbohydrate metabolic process [GO:0005975]
A0A117MWM1_FUSNC	A0A117MWM1	unreviewed	Aminoacyl-histidine dipeptidase	RO03_09290	Fusobacterium nucleatum subsp. nucleatum	GO:0006508; GO:0016787	hydrolase activity [GO:0016787]		proteolysis [GO:0006508]
A0A117MWN7_FUSNC	A0A117MWN7	unreviewed	Nitrate ABC transporter substrate-binding protein	RO03_09820	Fusobacterium nucleatum subsp. nucleatum	GO:0009228			thiamine biosynthetic process [GO:0009228]
A0A117MWS5_FUSNC	A0A117MWS5	unreviewed	Uncharacterized protein	RO03_09340	Fusobacterium nucleatum subsp. nucleatum	GO:0016021		integral component of membrane [GO:0016021]
A0A117MWU2_FUSNC	A0A117MWU2	unreviewed	Cytoplasmic protein	RO03_09870	Fusobacterium nucleatum subsp. nucleatum
A0A120KQ35_9ACTO	A0A120KQ35	unreviewed	Fimbrial protein	AXE84_03685	Actinomyces oris	GO:0005576; GO:0005618; GO:0016021		cell wall [GO:0005618]; extracellular region [GO:0005576]; integral component of membrane [GO:0016021]		aos:AXE84_03685;
A0A124GCJ7_FUSNC	A0A124GCJ7	unreviewed	Uncharacterized protein	RO03_11640	Fusobacterium nucleatum subsp. nucleatum
A0A124GCJ8_FUSNC	A0A124GCJ8	unreviewed	Dihydropteroate synthase (DHPS) (EC 2.5.1.15) (Dihydropteroate pyrophosphorylase)	RO03_11860	Fusobacterium nucleatum subsp. nucleatum	GO:0004156; GO:0046654; GO:0046656; GO:0046872	dihydropteroate synthase activity [GO:0004156]; metal ion binding [GO:0046872]		folic acid biosynthetic process [GO:0046656]; tetrahydrofolate biosynthetic process [GO:0046654]
A0A124GCK0_FUSNC	A0A124GCK0	unreviewed	Uncharacterized protein	RO03_11810	Fusobacterium nucleatum subsp. nucleatum
A0A124GCK1_FUSNC	A0A124GCK1	unreviewed	Metal-dependent carboxypeptidase (EC 3.4.17.19)	RO03_11800	Fusobacterium nucleatum subsp. nucleatum	GO:0004181; GO:0046872	metal ion binding [GO:0046872]; metallocarboxypeptidase activity [GO:0004181]
A0A124GCK3_FUSNC	A0A124GCK3	unreviewed	Chaperone protein DnaJ	dnaJ RO03_12070	Fusobacterium nucleatum subsp. nucleatum	GO:0005524; GO:0005737; GO:0006260; GO:0006457; GO:0008270; GO:0009408; GO:0031072; GO:0051082	ATP binding [GO:0005524]; heat shock protein binding [GO:0031072]; unfolded protein binding [GO:0051082]; zinc ion binding [GO:0008270]	cytoplasm [GO:0005737]	DNA replication [GO:0006260]; protein folding [GO:0006457]; response to heat [GO:0009408]
A0A124GCK8_FUSNC	A0A124GCK8	unreviewed	Dihydroxyacetone kinase	RO03_10085	Fusobacterium nucleatum subsp. nucleatum	GO:0004371; GO:0006071	glycerone kinase activity [GO:0004371]		glycerol metabolic process [GO:0006071]
A0A124GCL1_FUSNC	A0A124GCL1	unreviewed	Diguanylate cyclase	RO03_10305	Fusobacterium nucleatum subsp. nucleatum	GO:0016491	oxidoreductase activity [GO:0016491]
A0A124GCN5_FUSNC	A0A124GCN5	unreviewed	DUF2156 domain-containing protein	RO03_00130	Fusobacterium nucleatum subsp. nucleatum
A0A124GCQ4_FUSNC	A0A124GCQ4	unreviewed	ATP synthase gamma chain (ATP synthase F1 sector gamma subunit) (F-ATPase gamma subunit)	atpG RO03_00930	Fusobacterium nucleatum subsp. nucleatum	GO:0005524; GO:0005886; GO:0042777; GO:0045261; GO:0046933	ATP binding [GO:0005524]; proton-transporting ATP synthase activity, rotational mechanism [GO:0046933]	plasma membrane [GO:0005886]; proton-transporting ATP synthase complex, catalytic core F(1) [GO:0045261]	plasma membrane ATP synthesis coupled proton transport [GO:0042777]
A0A124GCQ6_FUSNC	A0A124GCQ6	unreviewed	Uncharacterized protein	RO03_01095	Fusobacterium nucleatum subsp. nucleatum
A0A124GCQ9_FUSNC	A0A124GCQ9	unreviewed	Acetyl-coenzyme A carboxylase carboxyl transferase subunit alpha (ACCase subunit alpha) (Acetyl-CoA carboxylase carboxyltransferase subunit alpha) (EC 2.1.3.15)	accA RO03_01165	Fusobacterium nucleatum subsp. nucleatum	GO:0003989; GO:0005524; GO:0006633; GO:0009317; GO:0016743; GO:2001295	acetyl-CoA carboxylase activity [GO:0003989]; ATP binding [GO:0005524]; carboxyl- or carbamoyltransferase activity [GO:0016743]	acetyl-CoA carboxylase complex [GO:0009317]	fatty acid biosynthetic process [GO:0006633]; malonyl-CoA biosynthetic process [GO:2001295]
A0A124GCR8_FUSNC	A0A124GCR8	unreviewed	Arginine--tRNA ligase (EC 6.1.1.19) (Arginyl-tRNA synthetase) (ArgRS)	argS RO03_01930	Fusobacterium nucleatum subsp. nucleatum	GO:0004814; GO:0005524; GO:0005737; GO:0006420	arginine-tRNA ligase activity [GO:0004814]; ATP binding [GO:0005524]	cytoplasm [GO:0005737]	arginyl-tRNA aminoacylation [GO:0006420]
A0A124GCR9_FUSNC	A0A124GCR9	unreviewed	Uncharacterized protein	RO03_01690	Fusobacterium nucleatum subsp. nucleatum
A0A124GCS3_FUSNC	A0A124GCS3	unreviewed	Hydroxyacid dehydrogenase	RO03_01945	Fusobacterium nucleatum subsp. nucleatum	GO:0016616; GO:0051287	NAD binding [GO:0051287]; oxidoreductase activity, acting on the CH-OH group of donors, NAD or NADP as acceptor [GO:0016616]
A0A124GCT0_FUSNC	A0A124GCT0	unreviewed	TPR_REGION domain-containing protein	RO03_07775	Fusobacterium nucleatum subsp. nucleatum
A0A124GCT1_FUSNC	A0A124GCT1	unreviewed	Acyl-[acyl-carrier-protein]--UDP-N-acetylglucosamine O-acyltransferase (UDP-N-acetylglucosamine acyltransferase) (EC 2.3.1.129)	lpxA RO03_02340	Fusobacterium nucleatum subsp. nucleatum	GO:0005737; GO:0008780; GO:0009245	acyl-[acyl-carrier-protein]-UDP-N-acetylglucosamine O-acyltransferase activity [GO:0008780]	cytoplasm [GO:0005737]	lipid A biosynthetic process [GO:0009245]
A0A124GCV0_FUSNC	A0A124GCV0	unreviewed	Gluconate 5-dehydrogenase	RO03_08755	Fusobacterium nucleatum subsp. nucleatum
A0A124GCV5_FUSNC	A0A124GCV5	unreviewed	Uncharacterized protein	RO03_08770	Fusobacterium nucleatum subsp. nucleatum
A0A124GCV6_FUSNC	A0A124GCV6	unreviewed	tRNA uridine 5-carboxymethylaminomethyl modification enzyme MnmG (Glucose-inhibited division protein A)	mnmG gidA RO03_08930	Fusobacterium nucleatum subsp. nucleatum	GO:0002098; GO:0005737; GO:0050660	flavin adenine dinucleotide binding [GO:0050660]	cytoplasm [GO:0005737]	tRNA wobble uridine modification [GO:0002098]
A0A124GCW1_FUSNC	A0A124GCW1	unreviewed	2-C-methyl-D-erythritol 2,4-cyclodiphosphate synthase (MECDP-synthase) (MECPP-synthase) (MECPS) (EC 4.6.1.12)	ispF RO03_09205	Fusobacterium nucleatum subsp. nucleatum	GO:0008685; GO:0016114; GO:0019288; GO:0046872	2-C-methyl-D-erythritol 2,4-cyclodiphosphate synthase activity [GO:0008685]; metal ion binding [GO:0046872]		isopentenyl diphosphate biosynthetic process, methylerythritol 4-phosphate pathway [GO:0019288]; terpenoid biosynthetic process [GO:0016114]
A0A124GCY0_FUSNC	A0A124GCY0	unreviewed	Elongation factor Ts (EF-Ts)	tsf RO03_08445	Fusobacterium nucleatum subsp. nucleatum	GO:0003746; GO:0005737	translation elongation factor activity [GO:0003746]	cytoplasm [GO:0005737]
A0A125YM74_STROR	A0A125YM74	unreviewed	Fumarate reductase, flavoprotein subunit (NAD(P)H-dependent oxidoreductase) (NADPH azoreductase) (EC 1.7.1.6) (NADPH-dependent FMN reductase family protein)	azr_2 azr_1 azr_3 D8835_00040 D8846_02760 D8857_00985 D8860_07170 D8863_05355 DF217_00895 SK143_0957 SORDD14_00541 SORDD27_00406 SORDD30_00923	Streptococcus oralis	GO:0050446	azobenzene reductase activity [GO:0050446]
A0A125YZ04_STROR	A0A125YZ04	unreviewed	Aquaporin (Aquaporin (Major Intrinsic Protein Family)) (Glycerol facilitator-aquaporin gla)	gla BBP19_00170 D8835_00205 D8846_02595 D8857_00820 D8859_06290 D8864_02645 SK143_0864 SORDD30_00894	Streptococcus oralis	GO:0015267; GO:0016021	channel activity [GO:0015267]	integral component of membrane [GO:0016021]
A0A133NTS3_FUSNU	A0A133NTS3	unreviewed	2-dehydro-3-deoxyphosphooctonate aldolase (EC 2.5.1.55) (3-deoxy-D-manno-octulosonic acid 8-phosphate synthase) (KDO-8-phosphate synthase) (KDO 8-P synthase) (KDOPS) (Phospho-2-dehydro-3-deoxyoctonate aldolase)	kdsA HMPREF3221_01380	Fusobacterium nucleatum	GO:0005737; GO:0008676; GO:0019294	3-deoxy-8-phosphooctulonate synthase activity [GO:0008676]	cytoplasm [GO:0005737]	keto-3-deoxy-D-manno-octulosonic acid biosynthetic process [GO:0019294]
A0A133NVF0_FUSNU	A0A133NVF0	unreviewed	Uncharacterized protein	HMPREF3221_01263	Fusobacterium nucleatum
A0A133P2M9_FUSNU	A0A133P2M9	unreviewed	Tryptophan synthase beta chain (EC 4.2.1.20)	trpB HMPREF3221_00874	Fusobacterium nucleatum	GO:0004834	tryptophan synthase activity [GO:0004834]
A0A133P408_FUSNU	A0A133P408	unreviewed	Elongation factor Tu (EF-Tu)	tuf CJ209_06035 HMPREF3221_00805	Fusobacterium nucleatum	GO:0003746; GO:0003924; GO:0005525; GO:0005737	GTPase activity [GO:0003924]; GTP binding [GO:0005525]; translation elongation factor activity [GO:0003746]	cytoplasm [GO:0005737]
A0A133PFV1_FUSNU	A0A133PFV1	unreviewed	Ribosome biogenesis GTPase A	HMPREF3221_00035	Fusobacterium nucleatum	GO:0005525; GO:0005737	GTP binding [GO:0005525]	cytoplasm [GO:0005737]
A0A133PG01_FUSNU	A0A133PG01	unreviewed	Acetyl-CoA C-acetyltransferase	HMPREF3221_00011	Fusobacterium nucleatum	GO:0016747	transferase activity, transferring acyl groups other than amino-acyl groups [GO:0016747]
A0A134BQX1_9FIRM	A0A134BQX1	unreviewed	ArsC family transcriptional regulator (Spx/MgsR family RNA polymerase-binding regulatory protein) (Transcriptional regulator, Spx/MgsR family)	DHW37_01600 EAI97_03855 HMPREF1867_01976	Veillonella dispar
A0A134BRB5_9FIRM	A0A134BRB5	unreviewed	Putative manganese transport system ATP-binding protein MntA	HMPREF1867_01944	Veillonella dispar	GO:0005524; GO:0016887	ATPase activity [GO:0016887]; ATP binding [GO:0005524]
A0A134BRC7_9FIRM	A0A134BRC7	unreviewed	Anaerobic carbon-monoxide dehydrogenase (EC 1.2.7.4)	HMPREF1867_01952	Veillonella dispar	GO:0006091; GO:0016151; GO:0018492; GO:0051539	4 iron, 4 sulfur cluster binding [GO:0051539]; carbon-monoxide dehydrogenase (acceptor) activity [GO:0018492]; nickel cation binding [GO:0016151]		generation of precursor metabolites and energy [GO:0006091]
A0A134BRG4_9FIRM	A0A134BRG4	unreviewed	Phosphoenolpyruvate carboxykinase (ATP) (EC 4.1.1.49)	HMPREF1867_01949	Veillonella dispar	GO:0004612; GO:0005524; GO:0006094; GO:0016301	ATP binding [GO:0005524]; kinase activity [GO:0016301]; phosphoenolpyruvate carboxykinase (ATP) activity [GO:0004612]		gluconeogenesis [GO:0006094]
A0A134BRM3_9FIRM	A0A134BRM3	unreviewed	ABC transporter, ATP-binding protein	HMPREF1867_01870	Veillonella dispar	GO:0005524; GO:0016887	ATPase activity [GO:0016887]; ATP binding [GO:0005524]
A0A134BRM5_9FIRM	A0A134BRM5	unreviewed	Ribokinase (RK) (EC 2.7.1.15)	rbsK HMPREF1867_01866	Veillonella dispar	GO:0004747; GO:0005524; GO:0005737; GO:0019303; GO:0046872	ATP binding [GO:0005524]; metal ion binding [GO:0046872]; ribokinase activity [GO:0004747]	cytoplasm [GO:0005737]	D-ribose catabolic process [GO:0019303]
A0A134BRN2_9FIRM	A0A134BRN2	unreviewed	Carbon starvation protein A-like protein	HMPREF1867_01876	Veillonella dispar	GO:0009267; GO:0016021		integral component of membrane [GO:0016021]	cellular response to starvation [GO:0009267]
A0A134BRP1_9FIRM	A0A134BRP1	unreviewed	Uncharacterized protein	HMPREF1867_01889	Veillonella dispar
A0A134BRP3_9FIRM	A0A134BRP3	unreviewed	Anthranilate phosphoribosyltransferase (EC 2.4.2.18)	trpD HMPREF1867_01906	Veillonella dispar	GO:0000162; GO:0000287; GO:0004048	anthranilate phosphoribosyltransferase activity [GO:0004048]; magnesium ion binding [GO:0000287]		tryptophan biosynthetic process [GO:0000162]
A0A134BRP6_9FIRM	A0A134BRP6	unreviewed	Cysteine synthase A	HMPREF1867_01884	Veillonella dispar	GO:0004124; GO:0006535	cysteine synthase activity [GO:0004124]		cysteine biosynthetic process from serine [GO:0006535]
A0A134BRQ8_9FIRM	A0A134BRQ8	unreviewed	NADPH-dependent 7-cyano-7-deazaguanine reductase (EC 1.7.1.13) (7-cyano-7-carbaguanine reductase) (NADPH-dependent nitrile oxidoreductase) (PreQ(0) reductase)	queF HMPREF1867_01882	Veillonella dispar	GO:0005737; GO:0008616; GO:0033739; GO:0046857	oxidoreductase activity, acting on other nitrogenous compounds as donors, with NAD or NADP as acceptor [GO:0046857]; preQ1 synthase activity [GO:0033739]	cytoplasm [GO:0005737]	queuosine biosynthetic process [GO:0008616]
A0A134BRR0_9FIRM	A0A134BRR0	unreviewed	Tryptophan synthase alpha chain (EC 4.2.1.20)	trpA HMPREF1867_01909	Veillonella dispar	GO:0004834	tryptophan synthase activity [GO:0004834]
A0A134BS42_9FIRM	A0A134BS42	unreviewed	Uncharacterized protein	HMPREF1867_01846	Veillonella dispar
A0A134BS53_9FIRM	A0A134BS53	unreviewed	3-isopropylmalate dehydratase large subunit (EC 4.2.1.33) (Alpha-IPM isomerase) (IPMI) (Isopropylmalate isomerase)	leuC HMPREF1867_01849	Veillonella dispar	GO:0003861; GO:0009098; GO:0046872; GO:0051539	3-isopropylmalate dehydratase activity [GO:0003861]; 4 iron, 4 sulfur cluster binding [GO:0051539]; metal ion binding [GO:0046872]		leucine biosynthetic process [GO:0009098]
A0A134BS83_9FIRM	A0A134BS83	unreviewed	3-isopropylmalate dehydrogenase (EC 1.1.1.85) (3-IPM-DH) (Beta-IPM dehydrogenase) (IMDH)	leuB HMPREF1867_01851	Veillonella dispar	GO:0000287; GO:0003862; GO:0005737; GO:0009098; GO:0051287	3-isopropylmalate dehydrogenase activity [GO:0003862]; magnesium ion binding [GO:0000287]; NAD binding [GO:0051287]	cytoplasm [GO:0005737]	leucine biosynthetic process [GO:0009098]
A0A134BSA6_9FIRM	A0A134BSA6	unreviewed	2-isopropylmalate synthase (EC 2.3.3.13) (Alpha-IPM synthase) (Alpha-isopropylmalate synthase)	leuA HMPREF1867_01848	Veillonella dispar	GO:0003852; GO:0009098	2-isopropylmalate synthase activity [GO:0003852]		leucine biosynthetic process [GO:0009098]
A0A134BSB7_9FIRM	A0A134BSB7	unreviewed	L-lactate dehydrogenase (EC 1.1.1.27)	HMPREF1867_01819	Veillonella dispar	GO:0004459; GO:0005737; GO:0005975; GO:0019752	L-lactate dehydrogenase activity [GO:0004459]	cytoplasm [GO:0005737]	carbohydrate metabolic process [GO:0005975]; carboxylic acid metabolic process [GO:0019752]
A0A134BSC3_9FIRM	A0A134BSC3	unreviewed	7,8-dihydroneopterin aldolase (EC 4.1.2.25)	HMPREF1867_01823	Veillonella dispar	GO:0004150; GO:0046654; GO:0046656	dihydroneopterin aldolase activity [GO:0004150]		folic acid biosynthetic process [GO:0046656]; tetrahydrofolate biosynthetic process [GO:0046654]
A0A134BSC5_9FIRM	A0A134BSC5	unreviewed	Putative periplasmic oligopeptide-binding protein	HMPREF1867_01829	Veillonella dispar	GO:0043190; GO:0055085		ATP-binding cassette (ABC) transporter complex [GO:0043190]	transmembrane transport [GO:0055085]
A0A134BSD1_9FIRM	A0A134BSD1	unreviewed	ABC transporter, ATP-binding protein	HMPREF1867_01826	Veillonella dispar	GO:0005524; GO:0016887	ATPase activity [GO:0016887]; ATP binding [GO:0005524]
A0A134BSE2_9FIRM	A0A134BSE2	unreviewed	Putative cytochrome d ubiquinol oxidase, subunit I	HMPREF1867_01840	Veillonella dispar	GO:0005886; GO:0009055; GO:0016021; GO:0019646; GO:0046872; GO:0070069	electron transfer activity [GO:0009055]; metal ion binding [GO:0046872]	cytochrome complex [GO:0070069]; integral component of membrane [GO:0016021]; plasma membrane [GO:0005886]	aerobic electron transport chain [GO:0019646]
A0A134BSF6_9FIRM	A0A134BSF6	unreviewed	Transcription elongation factor GreA (Transcript cleavage factor GreA)	greA EAI97_08615 HMPREF1867_01808	Veillonella dispar	GO:0003677; GO:0003746; GO:0032784; GO:0070063	DNA binding [GO:0003677]; RNA polymerase binding [GO:0070063]; translation elongation factor activity [GO:0003746]		regulation of DNA-templated transcription, elongation [GO:0032784]
A0A134BSG0_9FIRM	A0A134BSG0	unreviewed	GTP cyclohydrolase 1 (EC 3.5.4.16) (GTP cyclohydrolase I) (GTP-CH-I)	folE HMPREF1867_01825	Veillonella dispar	GO:0003934; GO:0005525; GO:0006730; GO:0008270; GO:0035998; GO:0046654	GTP binding [GO:0005525]; GTP cyclohydrolase I activity [GO:0003934]; zinc ion binding [GO:0008270]		7,8-dihydroneopterin 3'-triphosphate biosynthetic process [GO:0035998]; one-carbon metabolic process [GO:0006730]; tetrahydrofolate biosynthetic process [GO:0046654]
A0A134BSG1_9FIRM	A0A134BSG1	unreviewed	Probable transaldolase (EC 2.2.1.2)	tal HMPREF1867_01802	Veillonella dispar	GO:0004801; GO:0005737; GO:0005975; GO:0006098; GO:0016832	aldehyde-lyase activity [GO:0016832]; sedoheptulose-7-phosphate:D-glyceraldehyde-3-phosphate glyceronetransferase activity [GO:0004801]	cytoplasm [GO:0005737]	carbohydrate metabolic process [GO:0005975]; pentose-phosphate shunt [GO:0006098]
A0A134BSG4_9FIRM	A0A134BSG4	unreviewed	Fructose-1,6-bisphosphatase	HMPREF1867_01801	Veillonella dispar	GO:0006071; GO:0006094; GO:0042132; GO:0046872	fructose 1,6-bisphosphate 1-phosphatase activity [GO:0042132]; metal ion binding [GO:0046872]		gluconeogenesis [GO:0006094]; glycerol metabolic process [GO:0006071]
A0A134BSH5_9FIRM	A0A134BSH5	unreviewed	Pyridoxal kinase (EC 2.7.1.35)	HMPREF1867_01835	Veillonella dispar	GO:0005524; GO:0008478; GO:0009443	ATP binding [GO:0005524]; pyridoxal kinase activity [GO:0008478]		pyridoxal 5'-phosphate salvage [GO:0009443]
A0A134BSL2_9FIRM	A0A134BSL2	unreviewed	Type III pantothenate kinase (EC 2.7.1.33) (PanK-III) (Pantothenic acid kinase)	coaX HMPREF1867_01810	Veillonella dispar	GO:0004594; GO:0005524; GO:0005737; GO:0015937; GO:0046872	ATP binding [GO:0005524]; metal ion binding [GO:0046872]; pantothenate kinase activity [GO:0004594]	cytoplasm [GO:0005737]	coenzyme A biosynthetic process [GO:0015937]
A0A134BSN4_9FIRM	A0A134BSN4	unreviewed	Lipid A biosynthesis (KDO)2-(Lauroyl)-lipid IVA acyltransferase (Lipid A biosynthesis acyltransferase)	EAI97_08795 HMPREF1867_01771	Veillonella dispar	GO:0016021; GO:0016746	transferase activity, transferring acyl groups [GO:0016746]	integral component of membrane [GO:0016021]
A0A134BSN9_9FIRM	A0A134BSN9	unreviewed	Putative lipid A export permease/ATP-binding protein MsbA	HMPREF1867_01778	Veillonella dispar	GO:0005524; GO:0016021; GO:0016887; GO:0042626	ATPase activity [GO:0016887]; ATPase-coupled transmembrane transporter activity [GO:0042626]; ATP binding [GO:0005524]	integral component of membrane [GO:0016021]
A0A134BSP3_9FIRM	A0A134BSP3	unreviewed	DUF3084 domain-containing protein	DHW37_04840 HMPREF1867_01765	Veillonella dispar	GO:0016021		integral component of membrane [GO:0016021]
A0A134BSP6_9FIRM	A0A134BSP6	unreviewed	3-deoxy-manno-octulosonate cytidylyltransferase (EC 2.7.7.38) (CMP-2-keto-3-deoxyoctulosonic acid synthase) (CKS) (CMP-KDO synthase)	kdsB HMPREF1867_01775	Veillonella dispar	GO:0005737; GO:0008690; GO:0009103; GO:0033468	3-deoxy-manno-octulosonate cytidylyltransferase activity [GO:0008690]	cytoplasm [GO:0005737]	CMP-keto-3-deoxy-D-manno-octulosonic acid biosynthetic process [GO:0033468]; lipopolysaccharide biosynthetic process [GO:0009103]
A0A134BSQ3_9FIRM	A0A134BSQ3	unreviewed	Tetraacyldisaccharide 4'-kinase (EC 2.7.1.130) (Lipid A 4'-kinase)	lpxK DHW37_04790 EAI97_08770 HMPREF1867_01776	Veillonella dispar	GO:0005524; GO:0009029; GO:0009245	ATP binding [GO:0005524]; tetraacyldisaccharide 4'-kinase activity [GO:0009029]		lipid A biosynthetic process [GO:0009245]
A0A134BSS0_9FIRM	A0A134BSS0	unreviewed	3-hydroxyacyl-[acyl-carrier-protein] dehydratase FabZ (EC 4.2.1.59) ((3R)-hydroxymyristoyl-[acyl-carrier-protein] dehydratase) ((3R)-hydroxymyristoyl-ACP dehydrase) (Beta-hydroxyacyl-ACP dehydratase)	fabZ DHW37_04760 EAI97_08740 HMPREF1867_01782	Veillonella dispar	GO:0004317; GO:0005737; GO:0006633; GO:0008659; GO:0008693; GO:0009245; GO:0047451	(3R)-hydroxymyristoyl-[acyl-carrier-protein] dehydratase activity [GO:0008659]; 3-hydroxydecanoyl-[acyl-carrier-protein] dehydratase activity [GO:0008693]; 3-hydroxyoctanoyl-[acyl-carrier-protein] dehydratase activity [GO:0047451]; 3-hydroxypalmitoyl-[acyl-carrier-protein] dehydratase activity [GO:0004317]	cytoplasm [GO:0005737]	fatty acid biosynthetic process [GO:0006633]; lipid A biosynthetic process [GO:0009245]
A0A134BSS9_9FIRM	A0A134BSS9	unreviewed	Uncharacterized protein	DHW37_04735 HMPREF1867_01787	Veillonella dispar
A0A134BST7_9FIRM	A0A134BST7	unreviewed	Lipid-A-disaccharide synthase (EC 2.4.1.182)	DHW37_04775 EAI97_08755 HMPREF1867_01779	Veillonella dispar	GO:0008915; GO:0009245	lipid-A-disaccharide synthase activity [GO:0008915]		lipid A biosynthetic process [GO:0009245]
A0A134BSU0_9FIRM	A0A134BSU0	unreviewed	Arabinose 5-phosphate isomerase (KpsF/GutQ family sugar-phosphate isomerase)	DHW37_04805 HMPREF1867_01773	Veillonella dispar	GO:0005975; GO:0016853; GO:0046872; GO:0097367; GO:1901135	carbohydrate derivative binding [GO:0097367]; isomerase activity [GO:0016853]; metal ion binding [GO:0046872]		carbohydrate derivative metabolic process [GO:1901135]; carbohydrate metabolic process [GO:0005975]
A0A134BTC5_9FIRM	A0A134BTC5	unreviewed	Preprotein translocase subunit YajC (Preprotein translocase, YajC subunit)	yajC DHW37_07130 EAI97_09035 HMPREF1867_01721	Veillonella dispar	GO:0016021		integral component of membrane [GO:0016021]
A0A134BTC6_9FIRM	A0A134BTC6	unreviewed	Protein translocase subunit SecD	secD DHW37_07120 EAI97_09045 HMPREF1867_01719	Veillonella dispar	GO:0005886; GO:0006605; GO:0015450; GO:0016021; GO:0043952; GO:0065002	P-P-bond-hydrolysis-driven protein transmembrane transporter activity [GO:0015450]	integral component of membrane [GO:0016021]; plasma membrane [GO:0005886]	intracellular protein transmembrane transport [GO:0065002]; protein targeting [GO:0006605]; protein transport by the Sec complex [GO:0043952]
A0A134BTD0_9FIRM	A0A134BTD0	unreviewed	Probable transcriptional regulatory protein DHW37_07165	DHW37_07165 EAI97_09000 HMPREF1867_01728	Veillonella dispar	GO:0003677; GO:0005737; GO:0006355	DNA binding [GO:0003677]	cytoplasm [GO:0005737]	regulation of transcription, DNA-templated [GO:0006355]
A0A134BTD6_9FIRM	A0A134BTD6	unreviewed	YigZ family protein	EAI97_08915 HMPREF1867_01745	Veillonella dispar
A0A134BTD9_9FIRM	A0A134BTD9	unreviewed	Queuine tRNA-ribosyltransferase (EC 2.4.2.29) (Guanine insertion enzyme) (tRNA-guanine transglycosylase)	tgt HMPREF1867_01722	Veillonella dispar	GO:0008479; GO:0008616; GO:0046872; GO:0101030	metal ion binding [GO:0046872]; queuine tRNA-ribosyltransferase activity [GO:0008479]		queuosine biosynthetic process [GO:0008616]; tRNA-guanine transglycosylation [GO:0101030]
A0A134BTE5_9FIRM	A0A134BTE5	unreviewed	30S ribosomal protein S16	rpsP EAI97_08945 HMPREF1867_01739	Veillonella dispar	GO:0003735; GO:0005840; GO:0006412	structural constituent of ribosome [GO:0003735]	ribosome [GO:0005840]	translation [GO:0006412]
A0A134BTE6_9FIRM	A0A134BTE6	unreviewed	LysR family transcriptional regulator (Transcriptional regulator, LysR family)	EAI97_08905 HMPREF1867_01747	Veillonella dispar	GO:0003677; GO:0003700	DNA binding [GO:0003677]; DNA-binding transcription factor activity [GO:0003700]
A0A134BTE7_9FIRM	A0A134BTE7	unreviewed	Dihydroorotate dehydrogenase (DHOD) (DHODase) (DHOdehase) (EC 1.3.-.-)	pyrD HMPREF1867_01748	Veillonella dispar	GO:0004152; GO:0005737; GO:0006207; GO:0044205	dihydroorotate dehydrogenase activity [GO:0004152]	cytoplasm [GO:0005737]	'de novo' pyrimidine nucleobase biosynthetic process [GO:0006207]; 'de novo' UMP biosynthetic process [GO:0044205]
A0A134BTE8_9FIRM	A0A134BTE8	unreviewed	Uncharacterized protein	HMPREF1867_01755	Veillonella dispar
A0A134BTF0_9FIRM	A0A134BTF0	unreviewed	Carbamoyl-phosphate synthase large chain (EC 6.3.5.5) (Carbamoyl-phosphate synthetase ammonia chain)	carB EAI97_08890 HMPREF1867_01750	Veillonella dispar	GO:0004088; GO:0005524; GO:0006526; GO:0044205; GO:0046872	ATP binding [GO:0005524]; carbamoyl-phosphate synthase (glutamine-hydrolyzing) activity [GO:0004088]; metal ion binding [GO:0046872]		'de novo' UMP biosynthetic process [GO:0044205]; arginine biosynthetic process [GO:0006526]
A0A134BTF3_9FIRM	A0A134BTF3	unreviewed	Carbamoyl-phosphate synthase small chain (EC 6.3.5.5) (Carbamoyl-phosphate synthetase glutamine chain)	carA DHW37_03490 HMPREF1867_01751	Veillonella dispar	GO:0004088; GO:0005524; GO:0006207; GO:0006526; GO:0006541; GO:0044205	ATP binding [GO:0005524]; carbamoyl-phosphate synthase (glutamine-hydrolyzing) activity [GO:0004088]		'de novo' pyrimidine nucleobase biosynthetic process [GO:0006207]; 'de novo' UMP biosynthetic process [GO:0044205]; arginine biosynthetic process [GO:0006526]; glutamine metabolic process [GO:0006541]
A0A134BTF6_9FIRM	A0A134BTF6	unreviewed	Putative gluconeogenesis factor	HMPREF1867_01757	Veillonella dispar	GO:0005737; GO:0008360; GO:0016021		cytoplasm [GO:0005737]; integral component of membrane [GO:0016021]	regulation of cell shape [GO:0008360]
A0A134BTG2_9FIRM	A0A134BTG2	unreviewed	S-adenosylmethionine:tRNA ribosyltransferase-isomerase (EC 2.4.99.17) (Queuosine biosynthesis protein QueA)	queA HMPREF1867_01723	Veillonella dispar	GO:0005737; GO:0008616; GO:0016740; GO:0016853	isomerase activity [GO:0016853]; transferase activity [GO:0016740]	cytoplasm [GO:0005737]	queuosine biosynthetic process [GO:0008616]
A0A134BV26_9FIRM	A0A134BV26	unreviewed	DUF1637 domain-containing protein	EAI97_07420 HMPREF1867_01642	Veillonella dispar
A0A134BV36_9FIRM	A0A134BV36	unreviewed	Sporulation initiation inhibitor protein Soj	HMPREF1867_01652	Veillonella dispar
A0A134BV37_9FIRM	A0A134BV37	unreviewed	Uncharacterized protein	EAI97_07415 HMPREF1867_01641	Veillonella dispar
A0A134BV39_9FIRM	A0A134BV39	unreviewed	Uncharacterized protein	HMPREF1867_01649	Veillonella dispar	GO:0016021		integral component of membrane [GO:0016021]
A0A134BV43_9FIRM	A0A134BV43	unreviewed	Protein translocase component YidC (Stage III sporulation protein J family protein)	EAI97_07510 HMPREF1867_01660	Veillonella dispar	GO:0016021; GO:0032977	membrane insertase activity [GO:0032977]	integral component of membrane [GO:0016021]
A0A134BV47_9FIRM	A0A134BV47	unreviewed	Putative stage 0 sporulation protein J	HMPREF1867_01651	Veillonella dispar	GO:0003677	DNA binding [GO:0003677]
A0A134BV49_9FIRM	A0A134BV49	unreviewed	R3H domain protein	HMPREF1867_01659	Veillonella dispar	GO:0003676	nucleic acid binding [GO:0003676]
A0A134BV69_9FIRM	A0A134BV69	unreviewed	tRNA uridine 5-carboxymethylaminomethyl modification enzyme MnmG (Glucose-inhibited division protein A)	mnmG gidA HMPREF1867_01657	Veillonella dispar	GO:0002098; GO:0005737; GO:0050660	flavin adenine dinucleotide binding [GO:0050660]	cytoplasm [GO:0005737]	tRNA wobble uridine modification [GO:0002098]
A0A134BV88_9FIRM	A0A134BV88	unreviewed	Sporulation protein (Sporulation protein YtfJ)	DHW37_05315 EAI97_07435 HMPREF1867_01645	Veillonella dispar
A0A134BV93_9FIRM	A0A134BV93	unreviewed	50S ribosomal protein L32	rpmF DHW37_08335 EAI97_00495 HMPREF1867_01529	Veillonella dispar	GO:0003735; GO:0006412; GO:0015934	structural constituent of ribosome [GO:0003735]	large ribosomal subunit [GO:0015934]	translation [GO:0006412]
A0A134BV94_9FIRM	A0A134BV94	unreviewed	Methylenetetrahydrofolate reductase (EC 1.5.1.20)	HMPREF1867_01655	Veillonella dispar	GO:0004489; GO:0006555; GO:0008168; GO:0032259; GO:0035999	methylenetetrahydrofolate reductase (NAD(P)H) activity [GO:0004489]; methyltransferase activity [GO:0008168]		methionine metabolic process [GO:0006555]; methylation [GO:0032259]; tetrahydrofolate interconversion [GO:0035999]
A0A134BVA1_9FIRM	A0A134BVA1	unreviewed	Putative transcription factor FapR (Transcription factor FapR)	fapR DHW37_08340 EAI97_00500 HMPREF1867_01528	Veillonella dispar
A0A134BVA3_9FIRM	A0A134BVA3	unreviewed	Phosphate acyltransferase (EC 2.3.1.274) (Acyl-ACP phosphotransacylase) (Acyl-[acyl-carrier-protein]--phosphate acyltransferase) (Phosphate-acyl-ACP acyltransferase)	plsX EAI97_00505 HMPREF1867_01527	Veillonella dispar	GO:0005737; GO:0006633; GO:0008654; GO:0043811	phosphate:acyl-[acyl carrier protein] acyltransferase activity [GO:0043811]	cytoplasm [GO:0005737]	fatty acid biosynthetic process [GO:0006633]; phospholipid biosynthetic process [GO:0008654]
A0A134BVA9_9FIRM	A0A134BVA9	unreviewed	Anaerobic ribonucleoside-triphosphate reductase	HMPREF1867_01536	Veillonella dispar	GO:0005524; GO:0006260; GO:0008998	ATP binding [GO:0005524]; ribonucleoside-triphosphate reductase activity [GO:0008998]		DNA replication [GO:0006260]
A0A134BVB4_9FIRM	A0A134BVB4	unreviewed	Putative 2-C-methyl-D-erythritol 4-phosphate cytidylyltransferase	HMPREF1867_01547	Veillonella dispar	GO:0019288; GO:0050518	2-C-methyl-D-erythritol 4-phosphate cytidylyltransferase activity [GO:0050518]		isopentenyl diphosphate biosynthetic process, methylerythritol 4-phosphate pathway [GO:0019288]
A0A134BVB5_9FIRM	A0A134BVB5	unreviewed	Bacterial transferase hexapeptide repeat protein	HMPREF1867_01533	Veillonella dispar	GO:0016740	transferase activity [GO:0016740]
A0A134BVD5_9FIRM	A0A134BVD5	unreviewed	DegT/DnrJ/EryC1/StrS aminotransferase family protein	HMPREF1867_01550	Veillonella dispar	GO:0008483	transaminase activity [GO:0008483]
A0A134BVE3_9FIRM	A0A134BVE3	unreviewed	NAD dependent epimerase/dehydratase family protein	HMPREF1867_01566	Veillonella dispar	GO:0003824	catalytic activity [GO:0003824]
A0A134BVF1_9FIRM	A0A134BVF1	unreviewed	Uncharacterized protein	HMPREF1867_01576	Veillonella dispar
A0A134BVF2_9FIRM	A0A134BVF2	unreviewed	Glucose-6-phosphate isomerase (EC 5.3.1.9)	HMPREF1867_01564	Veillonella dispar	GO:0004347; GO:0005737; GO:0006094; GO:0006096	glucose-6-phosphate isomerase activity [GO:0004347]	cytoplasm [GO:0005737]	gluconeogenesis [GO:0006094]; glycolytic process [GO:0006096]
A0A134BVF5_9FIRM	A0A134BVF5	unreviewed	Uncharacterized protein	DHW37_07820 EAI97_00240 HMPREF1867_01577	Veillonella dispar
A0A134BVG0_9FIRM	A0A134BVG0	unreviewed	Glycosyltransferase, group 1 family protein	HMPREF1867_01545	Veillonella dispar	GO:0016740	transferase activity [GO:0016740]
A0A134BVG2_9FIRM	A0A134BVG2	unreviewed	DNA topoisomerase (EC 5.6.2.1)	HMPREF1867_01593	Veillonella dispar	GO:0003677; GO:0003917; GO:0005694; GO:0006265	DNA binding [GO:0003677]; DNA topoisomerase type I (single strand cut, ATP-independent) activity [GO:0003917]	chromosome [GO:0005694]	DNA topological change [GO:0006265]
A0A134BVG4_9FIRM	A0A134BVG4	unreviewed	Ferrous iron transport protein B	HMPREF1867_01590	Veillonella dispar	GO:0005525; GO:0005886; GO:0015093; GO:0016021; GO:0055072	ferrous iron transmembrane transporter activity [GO:0015093]; GTP binding [GO:0005525]	integral component of membrane [GO:0016021]; plasma membrane [GO:0005886]	iron ion homeostasis [GO:0055072]
A0A134BVG5_9FIRM	A0A134BVG5	unreviewed	FeoA domain protein	HMPREF1867_01591	Veillonella dispar	GO:0046914	transition metal ion binding [GO:0046914]
A0A134BVG6_9FIRM	A0A134BVG6	unreviewed	Uncharacterized protein	EAI97_00185 HMPREF1867_01588	Veillonella dispar
A0A134BVG7_9FIRM	A0A134BVG7	unreviewed	DEAD-box ATP-dependent RNA helicase CshA family protein	HMPREF1867_01592	Veillonella dispar	GO:0003676; GO:0004386; GO:0005524	ATP binding [GO:0005524]; helicase activity [GO:0004386]; nucleic acid binding [GO:0003676]
A0A134BVH5_9FIRM	A0A134BVH5	unreviewed	Transcriptional regulator, LysR family	HMPREF1867_01598	Veillonella dispar	GO:0003677; GO:0003700	DNA binding [GO:0003677]; DNA-binding transcription factor activity [GO:0003700]
A0A134BVI1_9FIRM	A0A134BVI1	unreviewed	Peptide chain release factor 3 (RF-3)	prfC EAI97_00155 HMPREF1867_01594	Veillonella dispar	GO:0003924; GO:0005525; GO:0005737; GO:0006449; GO:0016149	GTPase activity [GO:0003924]; GTP binding [GO:0005525]; translation release factor activity, codon specific [GO:0016149]	cytoplasm [GO:0005737]	regulation of translational termination [GO:0006449]
A0A134BVI4_9FIRM	A0A134BVI4	unreviewed	PSP1 protein	HMPREF1867_01609	Veillonella dispar
A0A134BVI5_9FIRM	A0A134BVI5	unreviewed	Pur operon repressor	HMPREF1867_01616	Veillonella dispar	GO:0003677; GO:0009116; GO:0045892; GO:0045982	DNA binding [GO:0003677]		negative regulation of purine nucleobase metabolic process [GO:0045982]; negative regulation of transcription, DNA-templated [GO:0045892]; nucleoside metabolic process [GO:0009116]
A0A134BVJ8_9FIRM	A0A134BVJ8	unreviewed	Ribose-phosphate pyrophosphokinase (RPPK) (EC 2.7.6.1) (5-phospho-D-ribosyl alpha-1-diphosphate) (Phosphoribosyl diphosphate synthase) (Phosphoribosyl pyrophosphate synthase) (P-Rib-PP synthase) (PRPP synthase) (PRPPase)	prs EAI97_00055 HMPREF1867_01614	Veillonella dispar	GO:0000287; GO:0004749; GO:0005524; GO:0005737; GO:0006015; GO:0009116; GO:0009156; GO:0009165; GO:0016301	ATP binding [GO:0005524]; kinase activity [GO:0016301]; magnesium ion binding [GO:0000287]; ribose phosphate diphosphokinase activity [GO:0004749]	cytoplasm [GO:0005737]	5-phosphoribose 1-diphosphate biosynthetic process [GO:0006015]; nucleoside metabolic process [GO:0009116]; nucleotide biosynthetic process [GO:0009165]; ribonucleoside monophosphate biosynthetic process [GO:0009156]
A0A134BVL8_9FIRM	A0A134BVL8	unreviewed	Sodium/glutamate symporter	EAI97_00150 HMPREF1867_01595	Veillonella dispar	GO:0005886; GO:0015501; GO:0016021	glutamate:sodium symporter activity [GO:0015501]	integral component of membrane [GO:0016021]; plasma membrane [GO:0005886]
A0A134BVN0_9FIRM	A0A134BVN0	unreviewed	Hydrolase, TatD family	HMPREF1867_01605	Veillonella dispar	GO:0016888	endodeoxyribonuclease activity, producing 5'-phosphomonoesters [GO:0016888]
A0A134BVP7_9FIRM	A0A134BVP7	unreviewed	Uncharacterized protein	DHW37_08410 EAI97_00565 HMPREF1867_01514	Veillonella dispar
A0A134BVP9_9FIRM	A0A134BVP9	unreviewed	Signal recognition particle receptor FtsY (SRP receptor)	ftsY EAI97_00560 HMPREF1867_01515	Veillonella dispar	GO:0003924; GO:0005525; GO:0005737; GO:0006614; GO:0031226	GTPase activity [GO:0003924]; GTP binding [GO:0005525]	cytoplasm [GO:0005737]; intrinsic component of plasma membrane [GO:0031226]	SRP-dependent cotranslational protein targeting to membrane [GO:0006614]
A0A134BVR3_9FIRM	A0A134BVR3	unreviewed	Nitronate monooxygenase (Oxidoreductase, 2-nitropropane dioxygenase family protein)	DHW37_08375 EAI97_00535 HMPREF1867_01520	Veillonella dispar	GO:0018580; GO:0051213	dioxygenase activity [GO:0051213]; nitronate monooxygenase activity [GO:0018580]
A0A134BVW4_9FIRM	A0A134BVW4	unreviewed	Acyl carrier protein (ACP)	acpP DHW37_08370 EAI97_00530 HMPREF1867_01521	Veillonella dispar	GO:0000036; GO:0005737	acyl carrier activity [GO:0000036]	cytoplasm [GO:0005737]
A0A134BW41_9FIRM	A0A134BW41	unreviewed	Uncharacterized protein	HMPREF1867_01497	Veillonella dispar
A0A134BW48_9FIRM	A0A134BW48	unreviewed	Putative phosphoglycolate phosphatase, bacterial	HMPREF1867_01498	Veillonella dispar	GO:0016787	hydrolase activity [GO:0016787]
A0A134BWB2_9FIRM	A0A134BWB2	unreviewed	Uncharacterized protein	HMPREF1867_01481	Veillonella dispar
A0A134BWG0_9FIRM	A0A134BWG0	unreviewed	ADP-L-glycero-D-manno-heptose-6-epimerase (EC 5.1.3.20) (ADP-L-glycero-beta-D-manno-heptose-6-epimerase) (ADP-glyceromanno-heptose 6-epimerase) (ADP-hep 6-epimerase) (AGME)	hldD HMPREF1867_01459	Veillonella dispar	GO:0005975; GO:0008712; GO:0050661; GO:0097171	ADP-glyceromanno-heptose 6-epimerase activity [GO:0008712]; NADP binding [GO:0050661]		ADP-L-glycero-beta-D-manno-heptose biosynthetic process [GO:0097171]; carbohydrate metabolic process [GO:0005975]
A0A134BWH0_9FIRM	A0A134BWH0	unreviewed	Pyruvate carboxylase (EC 6.4.1.1)	HMPREF1867_01464	Veillonella dispar	GO:0004736; GO:0005524; GO:0006090; GO:0006094; GO:0009374; GO:0046872	ATP binding [GO:0005524]; biotin binding [GO:0009374]; metal ion binding [GO:0046872]; pyruvate carboxylase activity [GO:0004736]		gluconeogenesis [GO:0006094]; pyruvate metabolic process [GO:0006090]
A0A134BWH8_9FIRM	A0A134BWH8	unreviewed	GTPase Der (GTP-binding protein EngA)	der EAI97_01160 HMPREF1867_01378	Veillonella dispar	GO:0005525; GO:0042254	GTP binding [GO:0005525]		ribosome biogenesis [GO:0042254]
A0A134BWI9_9FIRM	A0A134BWI9	unreviewed	RNA-binding protein, YhbY family (Ribosome assembly RNA-binding protein YhbY)	yhbY DHW37_03830 EAI97_01035 HMPREF1867_01403	Veillonella dispar	GO:0003723	RNA binding [GO:0003723]
A0A134BWJ3_9FIRM	A0A134BWJ3	unreviewed	Pseudouridine synthase (EC 5.4.99.-)	EAI97_01135 HMPREF1867_01383	Veillonella dispar	GO:0001522; GO:0003723; GO:0009982	pseudouridine synthase activity [GO:0009982]; RNA binding [GO:0003723]		pseudouridine synthesis [GO:0001522]
A0A134BWJ7_9FIRM	A0A134BWJ7	unreviewed	Cell division protein FtsX	HMPREF1867_01407	Veillonella dispar	GO:0005886; GO:0007049; GO:0016021; GO:0051301		integral component of membrane [GO:0016021]; plasma membrane [GO:0005886]	cell cycle [GO:0007049]; cell division [GO:0051301]
A0A134BWL1_9FIRM	A0A134BWL1	unreviewed	Cell division ATP-binding protein FtsE	ftsE HMPREF1867_01408	Veillonella dispar	GO:0005524; GO:0005886; GO:0007049; GO:0016887; GO:0051301	ATPase activity [GO:0016887]; ATP binding [GO:0005524]	plasma membrane [GO:0005886]	cell cycle [GO:0007049]; cell division [GO:0051301]
A0A134BWL2_9FIRM	A0A134BWL2	unreviewed	Amino acid ABC transporter permease (Putative glutamine ABC transporter permease protein)	EAI97_00955 HMPREF1867_01419	Veillonella dispar	GO:0022857; GO:0043190; GO:0071705	transmembrane transporter activity [GO:0022857]	ATP-binding cassette (ABC) transporter complex [GO:0043190]	nitrogen compound transport [GO:0071705]
A0A134BWL7_9FIRM	A0A134BWL7	unreviewed	Probable nicotinate-nucleotide adenylyltransferase (EC 2.7.7.18) (Deamido-NAD(+) diphosphorylase) (Deamido-NAD(+) pyrophosphorylase) (Nicotinate mononucleotide adenylyltransferase) (NaMN adenylyltransferase)	nadD EAI97_01050 HMPREF1867_01400	Veillonella dispar	GO:0004515; GO:0005524; GO:0009435	ATP binding [GO:0005524]; nicotinate-nucleotide adenylyltransferase activity [GO:0004515]		NAD biosynthetic process [GO:0009435]
A0A134BWL9_9FIRM	A0A134BWL9	unreviewed	Cold shock domain-containing protein (Major cold shock protein CspA)	DHW37_03670 EAI97_00965 HMPREF1867_01417	Veillonella dispar	GO:0003676; GO:0005737	nucleic acid binding [GO:0003676]	cytoplasm [GO:0005737]
A0A134BWM2_9FIRM	A0A134BWM2	unreviewed	Ribosome maturation factor RimP	rimP HMPREF1867_01433	Veillonella dispar	GO:0005737; GO:0042274		cytoplasm [GO:0005737]	ribosomal small subunit biogenesis [GO:0042274]
A0A134BWM3_9FIRM	A0A134BWM3	unreviewed	Uncharacterized protein	HMPREF1867_01412	Veillonella dispar	GO:0016021		integral component of membrane [GO:0016021]
[truncated: 3,143 more rows]
