# Supplementary material for: Bacterial symbionts in oral niche use type VI secretion nanomachinery for fitness increase against pathobionts
Source: iScience. 2024 Mar 29;27(5):109650. doi: 10.1016/j.isci.2024.109650 (PMC11033201; doi:10.1016/j.isci.2024.109650)
Supplement: Table S9. Summary of all GO terms from multi-species biofilms, related to Figures 4B and 4C [file mmc9.xlsx]

## Sheet: Supplementary Table 9
Supplementary Table 9: Summary of all GO terms from multi-species biofilms
(+)HK83 Δhcp VS (+)HK83																					(+)CCUG 11575 Δhcp Vs (+)CCUG 11575
biological process				300	164		molecular function				561	277		cellular component				207	107		biological process				388	307		molecular function				740	504		cellular component				254	162
				Percentage							Percentage							Percentage							Percentage							Percentage							Percentage
GO	term	Up	Down	Up	Down		GO	term	Up	Down	Up	Down		GO	term	Up	Down	Up	Down		GO	term	Up	Down	Up	Down		GO	term	Up	Down	Up	Down		GO	term	Up	Down	Up	Down
GO:0006412	translation	21	4	0.07	0.0243902		GO:0005524	ATP binding	48	33	0.0855615	0.119134		GO:0005737	cytoplasm	73	37	0.352657	0.345794		GO:0006412	translation	33	15	0.0850515	0.0488599		GO:0005524	ATP binding	77	45	0.104054	0.0892857		GO:0005737	cytoplasm	85	64	0.334646	0.395062
GO:0006457	protein folding	8	5	0.0266667	0.0304878		GO:0046872	metal ion binding	41	14	0.0730838	0.0505415		GO:0016021	integral component of membrane	44	22	0.21256	0.205607		GO:0005975	carbohydrate metabolic process	7	11	0.0180412	0.0358306		GO:0046872	metal ion binding	48	35	0.0648649	0.0694444		GO:0016021	integral component of membrane	61	22	0.240157	0.135802
GO:0005975	carbohydrate metabolic process	7	8	0.0233333	0.0487805		GO:0003677	DNA binding	19	14	0.0338681	0.0505415		GO:0005886	plasma membrane	20	11	0.0966184	0.102804		GO:0055085	transmembrane transport	7	8	0.0180412	0.0260586		GO:0003677	DNA binding	29	17	0.0391892	0.0337302		GO:0005886	plasma membrane	26	12	0.102362	0.0740741
GO:0007049	cell cycle	5	3	0.0166667	0.0182927		GO:0003735	Table S9: Summary of all GO terms from multi-species biofilms, related to Figures 4B and 4C.	19	4	0.0338681	0.0144404		GO:0005840	ribosome	15	3	0.0724638	0.0280374		GO:0006355	regulation of transcription, DNA-templated	8	6	0.0206186	0.019544		GO:0003735	structural constituent of ribosome	31	15	0.0418919	0.0297619		GO:0042597	periplasmic space	0	9	0	0.0555556
GO:0051301	cell division	5	3	0.0166667	0.0182927		GO:0008270	zinc ion binding	15	5	0.026738	0.0180505		GO:0009279	cell outer membrane	7	6	0.0338164	0.0560748		GO:0009401	phosphoenolpyruvate-dependent sugar phosphotransferase system	6	5	0.0154639	0.0162866		GO:0000287	magnesium ion binding	22	17	0.0297297	0.0337302		GO:0005840	ribosome	24	8	0.0944882	0.0493827
GO:0032259	methylation	5	1	0.0166667	0.00609756		GO:0000287	magnesium ion binding	14	7	0.0249554	0.0252708		GO:0019867	outer membrane	5	4	0.0241546	0.0373832		GO:0007049	cell cycle	4	6	0.0103093	0.019544		GO:0008270	zinc ion binding	16	11	0.0216216	0.0218254		GO:0005887	integral component of plasma membrane	2	5	0.00787402	0.0308642
GO:0055085	transmembrane transport	5	1	0.0166667	0.00609756		GO:0019843	rRNA binding	12	3	0.0213904	0.0108303		GO:0005887	integral component of plasma membrane	3	2	0.0144928	0.0186916		GO:0051301	cell division	4	6	0.0103093	0.019544		GO:0016887	ATPase activity	13	11	0.0175676	0.0218254		GO:0043190	ATP-binding cassette (ABC) transporter complex	8	4	0.0314961	0.0246914
GO:0006096	glycolytic process	4	3	0.0133333	0.0182927		GO:0005525	GTP binding	10	1	0.0178253	0.00361011		GO:0015934	large ribosomal subunit	3	1	0.0144928	0.00934579		GO:0006457	protein folding	4	5	0.0103093	0.0162866		GO:0019843	rRNA binding	18	6	0.0243243	0.0119048		GO:0015935	small ribosomal subunit	4	4	0.015748	0.0246914
GO:0009405	pathogenesis	4	3	0.0133333	0.0182927		GO:0016787	hydrolase activity	9	3	0.0160428	0.0108303		GO:0015935	small ribosomal subunit	3	0	0.0144928	0		GO:0045454	cell redox homeostasis	5	4	0.0128866	0.0130293		GO:0005525	GTP binding	16	6	0.0216216	0.0119048		GO:0009279	cell outer membrane	10	3	0.0393701	0.0185185
GO:0045454	cell redox homeostasis	4	3	0.0133333	0.0182927		GO:0003824	catalytic activity	9	2	0.0160428	0.00722022		GO:0043190	ATP-binding cassette (ABC) transporter complex	3	0	0.0144928	0		GO:0006260	DNA replication	4	4	0.0103093	0.0130293		GO:0003723	RNA binding	13	6	0.0175676	0.0119048		GO:0015934	large ribosomal subunit	5	3	0.019685	0.0185185
GO:0009252	peptidoglycan biosynthetic process	4	2	0.0133333	0.0121951		GO:0003723	RNA binding	8	5	0.0142602	0.0180505		GO:0042597	periplasmic space	2	5	0.00966184	0.046729		GO:0009097	isoleucine biosynthetic process	4	4	0.0103093	0.0130293		GO:0051539	4 iron, 4 sulfur cluster binding	11	8	0.0148649	0.015873		GO:0019867	outer membrane	4	3	0.015748	0.0185185
GO:0071555	cell wall organization	4	2	0.0133333	0.0121951		GO:0000049	tRNA binding	8	3	0.0142602	0.0108303		GO:0005694	chromosome	2	2	0.00966184	0.0186916		GO:0006096	glycolytic process	3	4	0.00773196	0.0130293		GO:0000049	tRNA binding	8	7	0.0108108	0.0138889		GO:0032153	cell division site	2	3	0.00787402	0.0185185
GO:0015031	protein transport	4	1	0.0133333	0.00609756		GO:0016887	ATPase activity	7	3	0.0124777	0.0108303		GO:0005829	cytosol	2	0	0.00966184	0		GO:0006541	glutamine metabolic process	4	3	0.0103093	0.00977199		GO:0003924	GTPase activity	11	3	0.0148649	0.00595238		GO:0030288	outer membrane-bounded periplasmic space	1	3	0.00393701	0.0185185
GO:0009058	biosynthetic process	4	0	0.0133333	0		GO:0003676	nucleic acid binding	7	1	0.0124777	0.00361011		GO:0009277	fungal-type cell wall	2	0	0.00966184	0		GO:0006633	fatty acid biosynthetic process	5	2	0.0128866	0.00651466		GO:0016787	hydrolase activity	9	5	0.0121622	0.00992063		GO:0009380	excinuclease repair complex	1	2	0.00393701	0.0123457
GO:0006260	DNA replication	3	3	0.01	0.0182927		GO:0003924	GTPase activity	7	1	0.0124777	0.00361011		GO:0009986	cell surface	2	0	0.00966184	0		GO:0008360	regulation of cell shape	5	2	0.0128866	0.00651466		GO:0003676	nucleic acid binding	8	5	0.0108108	0.00992063		GO:0009295	nucleoid	0	2	0	0.0123457
GO:0006355	regulation of transcription, DNA-templated	3	2	0.01	0.0121951		GO:0003700	DNA-binding transcription factor activity	6	5	0.0106952	0.0180505		GO:0030446	hyphal cell wall	2	0	0.00966184	0		GO:0009405	pathogenesis	3	4	0.00773196	0.0130293		GO:0016491	oxidoreductase activity	7	6	0.00945946	0.0119048		GO:0005694	chromosome	2	1	0.00787402	0.00617284
GO:0006526	arginine biosynthetic process	3	1	0.01	0.00609756		GO:0016740	transferase activity	6	4	0.0106952	0.0144404		GO:0031469	polyhedral organelle	2	0	0.00966184	0		GO:0032259	methylation	5	2	0.0128866	0.00651466		GO:0003700	DNA-binding transcription factor activity	5	7	0.00675676	0.0138889		GO:0005829	cytosol	1	1	0.00393701	0.00617284
GO:0008360	regulation of cell shape	3	1	0.01	0.00609756		GO:0051082	unfolded protein binding	6	4	0.0106952	0.0144404		GO:0016020	membrane	1	2	0.00483092	0.0186916		GO:0006189	'de novo' IMP biosynthetic process	1	5	0.00257732	0.0162866		GO:0016740	transferase activity	5	7	0.00675676	0.0138889		GO:0009346	citrate lyase complex	1	1	0.00393701	0.00617284
GO:0009073	aromatic amino acid family biosynthetic process	3	1	0.01	0.00609756		GO:0016491	oxidoreductase activity	6	1	0.0106952	0.00361011		GO:0009360	DNA polymerase III complex	1	1	0.00483092	0.00934579		GO:0006281	DNA repair	4	2	0.0103093	0.00651466		GO:0003824	catalytic activity	9	2	0.0121622	0.00396825		GO:0009360	DNA polymerase III complex	1	1	0.00393701	0.00617284
GO:0009089	lysine biosynthetic process via diaminopimelate	3	1	0.01	0.00609756		GO:0003746	translation elongation factor activity	5	3	0.00891266	0.0108303		GO:0030288	outer membrane-bounded periplasmic space	1	1	0.00483092	0.00934579		GO:0009099	valine biosynthetic process	4	2	0.0103093	0.00651466		GO:0030170	pyridoxal phosphate binding	7	4	0.00945946	0.00793651		GO:0009898	cytoplasmic side of plasma membrane	1	1	0.00393701	0.00617284
GO:0000271	polysaccharide biosynthetic process	3	0	0.01	0		GO:0000166	nucleotide binding	5	2	0.00891266	0.00722022		GO:0000786	nucleosome	1	0	0.00483092	0		GO:0009236	cobalamin biosynthetic process	6	0	0.0154639	0		GO:0050661	NADP binding	6	5	0.00810811	0.00992063		GO:0009986	cell surface	1	1	0.00393701	0.00617284
GO:0006508	proteolysis	3	0	0.01	0		GO:0051287	NAD binding	5	2	0.00891266	0.00722022		GO:0005576	extracellular region	1	0	0.00483092	0		GO:0009252	peptidoglycan biosynthetic process	4	2	0.0103093	0.00651466		GO:0051082	unfolded protein binding	7	4	0.00945946	0.00793651		GO:0016020	membrane	1	1	0.00393701	0.00617284
GO:0006541	glutamine metabolic process	3	0	0.01	0		GO:0030170	pyridoxal phosphate binding	5	1	0.00891266	0.00361011		GO:0005618	cell wall	1	0	0.00483092	0		GO:0009432	SOS response	2	4	0.00515464	0.0130293		GO:0051287	NAD binding	8	3	0.0108108	0.00595238		GO:0033281	TAT protein transport complex	1	1	0.00393701	0.00617284
GO:0006782	protoporphyrinogen IX biosynthetic process	3	0	0.01	0		GO:0010181	FMN binding	5	0	0.00891266	0		GO:0005634	nucleus	1	0	0.00483092	0		GO:0044205	'de novo' UMP biosynthetic process	4	2	0.0103093	0.00651466		GO:0020037	heme binding	5	5	0.00675676	0.00992063		GO:0045261	proton-transporting ATP synthase complex, catalytic core F(1)	1	1	0.00393701	0.00617284
GO:0009231	riboflavin biosynthetic process	3	0	0.01	0		GO:0051539	4 iron, 4 sulfur cluster binding	4	3	0.00713012	0.0108303		GO:0009331	glycerol-3-phosphate dehydrogenase complex	1	0	0.00483092	0		GO:0071555	cell wall organization	4	2	0.0103093	0.00651466		GO:0000166	nucleotide binding	3	6	0.00405405	0.0119048		GO:0009276	Gram-negative-bacterium-type cell wall	0	1	0	0.00617284
GO:0030001	metal ion transport	3	0	0.01	0		GO:0009055	electron transfer activity	4	2	0.00713012	0.00722022		GO:0009349	riboflavin synthase complex	1	0	0.00483092	0		GO:0000917	division septum assembly	2	3	0.00515464	0.00977199		GO:0009055	electron transfer activity	3	6	0.00405405	0.0119048		GO:0009317	acetyl-CoA carboxylase complex	0	1	0	0.00617284
GO:0035999	tetrahydrofolate interconversion	3	0	0.01	0		GO:0050661	NADP binding	4	2	0.00713012	0.00722022		GO:0030445	yeast-form cell wall	1	0	0.00483092	0		GO:0006094	gluconeogenesis	3	2	0.00773196	0.00651466		GO:0010181	FMN binding	6	3	0.00810811	0.00595238		GO:0009341	beta-galactosidase complex	0	1	0	0.00617284
GO:0044205	'de novo' UMP biosynthetic process	3	0	0.01	0		GO:0050660	flavin adenine dinucleotide binding	4	1	0.00713012	0.00361011		GO:0031230	intrinsic component of cell outer membrane	1	0	0.00483092	0		GO:0006099	tricarboxylic acid cycle	2	3	0.00515464	0.00977199		GO:0003746	translation elongation factor activity	8	0	0.0108108	0		GO:0031234	extrinsic component of cytoplasmic side of plasma membrane	0	1	0	0.00617284
GO:0006189	'de novo' IMP biosynthetic process	2	4	0.00666667	0.0243902		GO:0004601	peroxidase activity	4	0	0.00713012	0		GO:0033573	high-affinity iron permease complex	1	0	0.00483092	0		GO:0006351	transcription, DNA-templated	5	0	0.0128866	0		GO:0016301	kinase activity	4	4	0.00540541	0.00793651		GO:0045252	oxoglutarate dehydrogenase complex	0	1	0	0.00617284
GO:0006085	acetyl-CoA biosynthetic process	2	2	0.00666667	0.0121951		GO:0008483	transaminase activity	4	0	0.00713012	0		GO:0045239	tricarboxylic acid cycle enzyme complex	1	0	0.00483092	0		GO:0030001	metal ion transport	4	1	0.0103093	0.00325733		GO:0030145	manganese ion binding	4	4	0.00540541	0.00793651		GO:0045254	pyruvate dehydrogenase complex	0	1	0	0.00617284
GO:0006265	DNA topological change	2	2	0.00666667	0.0121951		GO:0004177	aminopeptidase activity	3	2	0.00534759	0.00722022		GO:0045252	oxoglutarate dehydrogenase complex	1	0	0.00483092	0		GO:0043093	FtsZ-dependent cytokinesis	2	3	0.00515464	0.00977199		GO:0022857	transmembrane transporter activity	7	0	0.00945946	0		GO:0000015	phosphopyruvate hydratase complex	1	0	0.00393701	0
GO:0006094	gluconeogenesis	2	1	0.00666667	0.00609756		GO:0005506	iron ion binding	3	2	0.00534759	0.00722022		GO:0046930	pore complex	1	0	0.00483092	0		GO:0000160	phosphorelay signal transduction system	3	1	0.00773196	0.00325733		GO:0003755	peptidyl-prolyl cis-trans isomerase activity	1	5	0.00135135	0.00992063		GO:0005576	extracellular region	1	0	0.00393701	0
GO:0006098	pentose-phosphate shunt	2	1	0.00666667	0.00609756		GO:0008237	metallopeptidase activity	3	2	0.00534759	0.00722022		GO:0062040	fungal biofilm matrix	1	0	0.00483092	0		GO:0006207	'de novo' pyrimidine nucleobase biosynthetic process	3	1	0.00773196	0.00325733		GO:0004177	aminopeptidase activity	3	3	0.00405405	0.00595238		GO:0005940	septin ring	1	0	0.00393701	0
GO:0006099	tricarboxylic acid cycle	2	1	0.00666667	0.00609756		GO:0016829	lyase activity	3	2	0.00534759	0.00722022		GO:1902560	GMP reductase complex	1	0	0.00483092	0		GO:0006605	protein targeting	4	0	0.0103093	0		GO:0004222	metalloendopeptidase activity	5	1	0.00675676	0.00198413		GO:0009325	nitrate reductase complex	1	0	0.00393701	0
GO:0006166	purine ribonucleoside salvage	2	1	0.00666667	0.00609756		GO:0030145	manganese ion binding	3	2	0.00534759	0.00722022		GO:0045261	proton-transporting ATP synthase complex, catalytic core F(1)	0	3	0	0.0280374		GO:0009073	aromatic amino acid family biosynthetic process	2	2	0.00515464	0.00651466		GO:0005506	iron ion binding	3	3	0.00405405	0.00595238		GO:0009331	glycerol-3-phosphate dehydrogenase complex	1	0	0.00393701	0
GO:0006261	DNA-dependent DNA replication	2	1	0.00666667	0.00609756		GO:0051536	iron-sulfur cluster binding	3	2	0.00534759	0.00722022		GO:0009295	nucleoid	0	2	0	0.0186916		GO:0009089	lysine biosynthetic process via diaminopimelate	2	2	0.00515464	0.00651466		GO:0050660	flavin adenine dinucleotide binding	5	1	0.00675676	0.00198413		GO:0030956	glutamyl-tRNA(Gln) amidotransferase complex	1	0	0.00393701	0
GO:0006351	transcription, DNA-templated	2	1	0.00666667	0.00609756		GO:0003755	peptidyl-prolyl cis-trans isomerase activity	3	1	0.00534759	0.00361011		GO:0009276	Gram-negative-bacterium-type cell wall	0	1	0	0.00934579		GO:0009116	nucleoside metabolic process	2	2	0.00515464	0.00651466		GO:0003899	DNA-directed 5'-3' RNA polymerase activity	5	0	0.00675676	0		GO:0031230	intrinsic component of cell outer membrane	1	0	0.00393701	0
GO:0006432	phenylalanyl-tRNA aminoacylation	2	1	0.00666667	0.00609756		GO:0004222	metalloendopeptidase activity	3	1	0.00534759	0.00361011		GO:0009317	acetyl-CoA carboxylase complex	0	1	0	0.00934579		GO:0009228	thiamine biosynthetic process	2	2	0.00515464	0.00651466		GO:0008237	metallopeptidase activity	1	4	0.00135135	0.00793651		GO:0043590	bacterial nucleoid	1	0	0.00393701	0
GO:0009245	lipid A biosynthetic process	2	1	0.00666667	0.00609756		GO:0008168	methyltransferase activity	3	0	0.00534759	0		GO:0009376	HslUV protease complex	0	1	0	0.00934579		GO:0009245	lipid A biosynthetic process	2	2	0.00515464	0.00651466		GO:0015035	protein disulfide oxidoreductase activity	1	4	0.00135135	0.00793651		GO:0045239	tricarboxylic acid cycle enzyme complex	1	0	0.00393701	0
GO:0009401	phosphoenolpyruvate-dependent sugar phosphotransferase system	2	1	0.00666667	0.00609756		GO:0051920	peroxiredoxin activity	3	0	0.00534759	0		GO:0033281	TAT protein transport complex	0	1	0	0.00934579		GO:0009423	chorismate biosynthetic process	2	2	0.00515464	0.00651466		GO:0030976	thiamine pyrophosphate binding	3	2	0.00405405	0.00396825		GO:0070069	cytochrome complex	1	0	0.00393701	0
GO:0009423	chorismate biosynthetic process	2	1	0.00666667	0.00609756		GO:0020037	heme binding	2	2	0.00356506	0.00722022		GO:0045254	pyruvate dehydrogenase complex	0	1	0	0.00934579		GO:0016114	terpenoid biosynthetic process	2	2	0.00515464	0.00651466		GO:0051537	2 iron, 2 sulfur cluster binding	1	4	0.00135135	0.00793651		GO:1902560	GMP reductase complex	1	0	0.00393701	0
GO:0006281	DNA repair	2	0	0.00666667	0		GO:0003887	DNA-directed DNA polymerase activity	2	1	0.00356506	0.00361011									GO:0019288	isopentenyl diphosphate biosynthetic process, methylerythritol 4-phosphate pathway	3	1	0.00773196	0.00325733		GO:0002161	aminoacyl-tRNA editing activity	3	1	0.00405405	0.00198413
GO:0006400	tRNA modification	2	0	0.00666667	0		GO:0003899	DNA-directed 5'-3' RNA polymerase activity	2	1	0.00356506	0.00361011									GO:0030261	chromosome condensation	1	3	0.00257732	0.00977199		GO:0004252	serine-type endopeptidase activity	1	3	0.00135135	0.00595238
GO:0006879	cellular iron ion homeostasis	2	0	0.00666667	0		GO:0004826	phenylalanine-tRNA ligase activity	2	1	0.00356506	0.00361011									GO:0065002	intracellular protein transmembrane transport	4	0	0.0103093	0		GO:0008168	methyltransferase activity	4	0	0.00540541	0
GO:0007155	cell adhesion	2	0	0.00666667	0		GO:0008233	peptidase activity	2	1	0.00356506	0.00361011									GO:0000105	histidine biosynthetic process	2	1	0.00515464	0.00325733		GO:0008483	transaminase activity	3	1	0.00405405	0.00198413
GO:0008616	queuosine biosynthetic process	2	0	0.00666667	0		GO:0051537	2 iron, 2 sulfur cluster binding	2	1	0.00356506	0.00361011									GO:0006006	glucose metabolic process	2	1	0.00515464	0.00325733		GO:0008817	cob(I)yrinic acid a,c-diamide adenosyltransferase activity	4	0	0.00540541	0
GO:0009102	biotin biosynthetic process	2	0	0.00666667	0		GO:0004022	alcohol dehydrogenase (NAD+) activity	2	0	0.00356506	0									GO:0006261	DNA-dependent DNA replication	3	0	0.00773196	0		GO:0008982	protein-N(PI)-phosphohistidine-sugar phosphotransferase activity	3	1	0.00405405	0.00198413
GO:0009116	nucleoside metabolic process	2	0	0.00666667	0		GO:0004088	carbamoyl-phosphate synthase (glutamine-hydrolyzing) activity	2	0	0.00356506	0									GO:0006289	nucleotide-excision repair	1	2	0.00257732	0.00651466		GO:0046983	protein dimerization activity	2	2	0.0027027	0.00396825
GO:0009236	cobalamin biosynthetic process	2	0	0.00666667	0		GO:0004326	tetrahydrofolylpolyglutamate synthase activity	2	0	0.00356506	0									GO:0006310	DNA recombination	1	2	0.00257732	0.00651466		GO:0003684	damaged DNA binding	1	2	0.00135135	0.00396825
GO:0019251	anaerobic cobalamin biosynthetic process	2	0	0.00666667	0		GO:0004332	fructose-bisphosphate aldolase activity	2	0	0.00356506	0									GO:0006353	DNA-templated transcription, termination	1	2	0.00257732	0.00651466		GO:0003697	single-stranded DNA binding	2	1	0.0027027	0.00198413
GO:0019516	lactate oxidation	2	0	0.00666667	0		GO:0004457	lactate dehydrogenase activity	2	0	0.00356506	0									GO:0006364	rRNA processing	2	1	0.00515464	0.00325733		GO:0003887	DNA-directed DNA polymerase activity	2	1	0.0027027	0.00198413
GO:0044416	induction by symbiont of host defense response	2	0	0.00666667	0		GO:0008199	ferric iron binding	2	0	0.00356506	0									GO:0006401	RNA catabolic process	2	1	0.00515464	0.00325733		GO:0004160	dihydroxy-acid dehydratase activity	2	1	0.0027027	0.00198413
GO:0051701	interaction with host	2	0	0.00666667	0		GO:0008379	thioredoxin peroxidase activity	2	0	0.00356506	0									GO:0006417	regulation of translation	1	2	0.00257732	0.00651466		GO:0004823	leucine-tRNA ligase activity	2	1	0.0027027	0.00198413
GO:0006777	Mo-molybdopterin cofactor biosynthetic process	1	3	0.00333333	0.0182927		GO:0016149	translation release factor activity, codon specific	2	0	0.00356506	0									GO:0006429	leucyl-tRNA aminoacylation	2	1	0.00515464	0.00325733		GO:0008199	ferric iron binding	2	1	0.0027027	0.00198413
GO:0006082	organic acid metabolic process	1	2	0.00333333	0.0121951		GO:0016301	kinase activity	2	0	0.00356506	0									GO:0006526	arginine biosynthetic process	3	0	0.00773196	0		GO:0008861	formate C-acetyltransferase activity	2	1	0.0027027	0.00198413
GO:0006633	fatty acid biosynthetic process	1	2	0.00333333	0.0121951		GO:0016462	pyrophosphatase activity	2	0	0.00356506	0									GO:0006535	cysteine biosynthetic process from serine	2	1	0.00515464	0.00325733		GO:0009381	excinuclease ABC activity	1	2	0.00135135	0.00396825
GO:0009097	isoleucine biosynthetic process	1	2	0.00333333	0.0121951		GO:0016616	oxidoreductase activity, acting on the CH-OH group of donors, NAD or NADP as acceptor	2	0	0.00356506	0									GO:0006662	glycerol ether metabolic process	1	2	0.00257732	0.00651466		GO:0015288	porin activity	1	2	0.00135135	0.00396825
GO:0030261	chromosome condensation	1	2	0.00333333	0.0121951		GO:0016746	transferase activity, transferring acyl groups	2	0	0.00356506	0									GO:0006730	one-carbon metabolic process	1	2	0.00257732	0.00651466		GO:0015562	efflux transmembrane transporter activity	2	1	0.0027027	0.00198413
GO:0043165	Gram-negative-bacterium-type cell outer membrane assembly	1	2	0.00333333	0.0121951		GO:0016852	sirohydrochlorin cobaltochelatase activity	2	0	0.00356506	0									GO:0006777	Mo-molybdopterin cofactor biosynthetic process	1	2	0.00257732	0.00651466		GO:0016620	oxidoreductase activity, acting on the aldehyde or oxo group of donors, NAD or NADP as acceptor	2	1	0.0027027	0.00198413
GO:0000105	histidine biosynthetic process	1	1	0.00333333	0.00609756		GO:0016853	isomerase activity	2	0	0.00356506	0									GO:0006782	protoporphyrinogen IX biosynthetic process	3	0	0.00773196	0		GO:0016853	isomerase activity	1	2	0.00135135	0.00396825
GO:0000162	tryptophan biosynthetic process	1	1	0.00333333	0.00609756		GO:0018580	nitronate monooxygenase activity	2	0	0.00356506	0									GO:0006879	cellular iron ion homeostasis	2	1	0.00515464	0.00325733		GO:0018580	nitronate monooxygenase activity	3	0	0.00405405	0
GO:0006235	dTTP biosynthetic process	1	1	0.00333333	0.00609756		GO:0019829	ATPase-coupled cation transmembrane transporter activity	2	0	0.00356506	0									GO:0009098	leucine biosynthetic process	2	1	0.00515464	0.00325733		GO:0050518	2-C-methyl-D-erythritol 4-phosphate cytidylyltransferase activity	2	1	0.0027027	0.00198413
GO:0006298	mismatch repair	1	1	0.00333333	0.00609756		GO:0022857	transmembrane transporter activity	2	0	0.00356506	0									GO:0009254	peptidoglycan turnover	0	3	0	0.00977199		GO:0051536	iron-sulfur cluster binding	2	1	0.0027027	0.00198413
GO:0006353	DNA-templated transcription, termination	1	1	0.00333333	0.00609756		GO:0031419	cobalamin binding	2	0	0.00356506	0									GO:0015031	protein transport	1	2	0.00257732	0.00651466		GO:0070180	large ribosomal subunit rRNA binding	1	2	0.00135135	0.00396825
GO:0006396	RNA processing	1	1	0.00333333	0.00609756		GO:0008484	sulfuric ester hydrolase activity	1	2	0.00178253	0.00722022									GO:0016226	iron-sulfur cluster assembly	2	1	0.00515464	0.00325733		GO:0071949	FAD binding	2	1	0.0027027	0.00198413
GO:0006422	aspartyl-tRNA aminoacylation	1	1	0.00333333	0.00609756		GO:0008776	acetate kinase activity	1	2	0.00178253	0.00722022									GO:0035999	tetrahydrofolate interconversion	3	0	0.00773196	0		GO:0000175	3'-5'-exoribonuclease activity	0	2	0	0.00396825
GO:0006423	cysteinyl-tRNA aminoacylation	1	1	0.00333333	0.00609756		GO:0015035	protein disulfide oxidoreductase activity	1	2	0.00178253	0.00722022									GO:0042026	protein refolding	1	2	0.00257732	0.00651466		GO:0003724	RNA helicase activity	1	1	0.00135135	0.00198413
GO:0006424	glutamyl-tRNA aminoacylation	1	1	0.00333333	0.00609756		GO:0003678	DNA helicase activity	1	1	0.00178253	0.00361011									GO:0042254	ribosome biogenesis	1	2	0.00257732	0.00651466		GO:0003743	translation initiation factor activity	2	0	0.0027027	0
GO:0006430	lysyl-tRNA aminoacylation	1	1	0.00333333	0.00609756		GO:0003917	DNA topoisomerase type I (single strand cut, ATP-independent) activity	1	1	0.00178253	0.00361011									GO:0044208	'de novo' AMP biosynthetic process	1	2	0.00257732	0.00651466		GO:0003862	3-isopropylmalate dehydrogenase activity	1	1	0.00135135	0.00198413
GO:0006518	peptide metabolic process	1	1	0.00333333	0.00609756		GO:0003918	DNA topoisomerase type II (double strand cut, ATP-hydrolyzing) activity	1	1	0.00178253	0.00361011									GO:0046654	tetrahydrofolate biosynthetic process	2	1	0.00515464	0.00325733		GO:0003883	CTP synthase activity	1	1	0.00135135	0.00198413
GO:0006807	nitrogen compound metabolic process	1	1	0.00333333	0.00609756		GO:0004048	anthranilate phosphoribosyltransferase activity	1	1	0.00178253	0.00361011									GO:0000902	cell morphogenesis	1	1	0.00257732	0.00325733		GO:0003918	DNA topoisomerase type II (double strand cut, ATP-hydrolyzing) activity	2	0	0.0027027	0
GO:0009435	NAD biosynthetic process	1	1	0.00333333	0.00609756		GO:0004055	argininosuccinate synthase activity	1	1	0.00178253	0.00361011									GO:0001522	pseudouridine synthesis	2	0	0.00515464	0		GO:0003938	IMP dehydrogenase activity	1	1	0.00135135	0.00198413
GO:0015888	thiamine transport	1	1	0.00333333	0.00609756		GO:0004252	serine-type endopeptidase activity	1	1	0.00178253	0.00361011									GO:0002098	tRNA wobble uridine modification	1	1	0.00257732	0.00325733		GO:0004019	adenylosuccinate synthase activity	1	1	0.00135135	0.00198413
GO:0019877	diaminopimelate biosynthetic process	1	1	0.00333333	0.00609756		GO:0004347	glucose-6-phosphate isomerase activity	1	1	0.00178253	0.00361011									GO:0006084	acetyl-CoA metabolic process	1	1	0.00257732	0.00325733		GO:0004022	alcohol dehydrogenase (NAD+) activity	1	1	0.00135135	0.00198413
GO:0031564	transcription antitermination	1	1	0.00333333	0.00609756		GO:0004349	glutamate 5-kinase activity	1	1	0.00178253	0.00361011									GO:0006166	purine ribonucleoside salvage	1	1	0.00257732	0.00325733		GO:0004124	cysteine synthase activity	2	0	0.0027027	0
GO:0032264	IMP salvage	1	1	0.00333333	0.00609756		GO:0004422	hypoxanthine phosphoribosyltransferase activity	1	1	0.00178253	0.00361011									GO:0006177	GMP biosynthetic process	1	1	0.00257732	0.00325733		GO:0004129	cytochrome-c oxidase activity	1	1	0.00135135	0.00198413
GO:0043708	cell adhesion involved in biofilm formation	1	1	0.00333333	0.00609756		GO:0004514	nicotinate-nucleotide diphosphorylase (carboxylating) activity	1	1	0.00178253	0.00361011									GO:0006265	DNA topological change	2	0	0.00515464	0		GO:0004134	4-alpha-glucanotransferase activity	0	2	0	0.00396825
GO:0051205	protein insertion into membrane	1	1	0.00333333	0.00609756		GO:0004813	alanine-tRNA ligase activity	1	1	0.00178253	0.00361011									GO:0006396	RNA processing	2	0	0.00515464	0		GO:0004326	tetrahydrofolylpolyglutamate synthase activity	2	0	0.0027027	0
GO:0055129	L-proline biosynthetic process	1	1	0.00333333	0.00609756		GO:0004815	aspartate-tRNA ligase activity	1	1	0.00178253	0.00361011									GO:0006400	tRNA modification	2	0	0.00515464	0		GO:0004332	fructose-bisphosphate aldolase activity	1	1	0.00135135	0.00198413
GO:0001123	transcription initiation from bacterial-type RNA polymerase promoter	1	0	0.00333333	0		GO:0004817	cysteine-tRNA ligase activity	1	1	0.00178253	0.00361011									GO:0006402	mRNA catabolic process	2	0	0.00515464	0		GO:0004372	glycine hydroxymethyltransferase activity	2	0	0.0027027	0
GO:0002098	tRNA wobble uridine modification	1	0	0.00333333	0		GO:0004824	lysine-tRNA ligase activity	1	1	0.00178253	0.00361011									GO:0006421	asparaginyl-tRNA aminoacylation	0	2	0	0.00651466		GO:0004386	helicase activity	1	1	0.00135135	0.00198413
GO:0002949	tRNA threonylcarbamoyladenosine modification	1	0	0.00333333	0		GO:0008235	metalloexopeptidase activity	1	1	0.00178253	0.00361011									GO:0006423	cysteinyl-tRNA aminoacylation	1	1	0.00257732	0.00325733		GO:0004422	hypoxanthine phosphoribosyltransferase activity	1	1	0.00135135	0.00198413
GO:0006006	glucose metabolic process	1	0	0.00333333	0		GO:0008253	5'-nucleotidase activity	1	1	0.00178253	0.00361011									GO:0006424	glutamyl-tRNA aminoacylation	1	1	0.00257732	0.00325733		GO:0004455	ketol-acid reductoisomerase activity	1	1	0.00135135	0.00198413
GO:0006007	glucose catabolic process	1	0	0.00333333	0		GO:0008765	UDP-N-acetylmuramoylalanyl-D-glutamate-2,6-diaminopimelate ligase activity	1	1	0.00178253	0.00361011									GO:0006430	lysyl-tRNA aminoacylation	1	1	0.00257732	0.00325733		GO:0004514	nicotinate-nucleotide diphosphorylase (carboxylating) activity	1	1	0.00135135	0.00198413
GO:0006011	UDP-glucose metabolic process	1	0	0.00333333	0		GO:0008861	formate C-acetyltransferase activity	1	1	0.00178253	0.00361011									GO:0006431	methionyl-tRNA aminoacylation	1	1	0.00257732	0.00325733		GO:0004521	endoribonuclease activity	2	0	0.0027027	0
GO:0006015	5-phosphoribose 1-diphosphate biosynthetic process	1	0	0.00333333	0		GO:0008932	lytic endotransglycosylase activity	1	1	0.00178253	0.00361011									GO:0006432	phenylalanyl-tRNA aminoacylation	1	1	0.00257732	0.00325733		GO:0004588	orotate phosphoribosyltransferase activity	1	1	0.00135135	0.00198413
GO:0006066	alcohol metabolic process	1	0	0.00333333	0		GO:0008982	protein-N(PI)-phosphohistidine-sugar phosphotransferase activity	1	1	0.00178253	0.00361011									GO:0006434	seryl-tRNA aminoacylation	1	1	0.00257732	0.00325733		GO:0004590	orotidine-5'-phosphate decarboxylase activity	1	1	0.00135135	0.00198413
GO:0006069	ethanol oxidation	1	0	0.00333333	0		GO:0015144	carbohydrate transmembrane transporter activity	1	1	0.00178253	0.00361011									GO:0006435	threonyl-tRNA aminoacylation	2	0	0.00515464	0		GO:0004601	peroxidase activity	2	0	0.0027027	0
GO:0006106	fumarate metabolic process	1	0	0.00333333	0		GO:0015288	porin activity	1	1	0.00178253	0.00361011									GO:0006436	tryptophanyl-tRNA aminoacylation	1	1	0.00257732	0.00325733		GO:0004642	phosphoribosylformylglycinamidine synthase activity	1	1	0.00135135	0.00198413
GO:0006139	nucleobase-containing compound metabolic process	1	0	0.00333333	0		GO:0015424	ATPase-coupled amino acid transmembrane transporter activity	1	1	0.00178253	0.00361011									GO:0006508	proteolysis	2	0	0.00515464	0		GO:0004655	porphobilinogen synthase activity	1	1	0.00135135	0.00198413
GO:0006144	purine nucleobase metabolic process	1	0	0.00333333	0		GO:0015562	efflux transmembrane transporter activity	1	1	0.00178253	0.00361011									GO:0006520	cellular amino acid metabolic process	0	2	0	0.00651466		GO:0004672	protein kinase activity	2	0	0.0027027	0
GO:0006163	purine nucleotide metabolic process	1	0	0.00333333	0		GO:0016810	hydrolase activity, acting on carbon-nitrogen (but not peptide) bonds	1	1	0.00178253	0.00361011									GO:0006779	porphyrin-containing compound biosynthetic process	1	1	0.00257732	0.00325733		GO:0004743	pyruvate kinase activity	1	1	0.00135135	0.00198413
GO:0006164	purine nucleotide biosynthetic process	1	0	0.00333333	0		GO:0016987	sigma factor activity	1	1	0.00178253	0.00361011									GO:0006814	sodium ion transport	1	1	0.00257732	0.00325733		GO:0004751	ribose-5-phosphate isomerase activity	1	1	0.00135135	0.00198413
GO:0006171	cAMP biosynthetic process	1	0	0.00333333	0		GO:0030975	thiamine binding	1	1	0.00178253	0.00361011									GO:0006826	iron ion transport	1	1	0.00257732	0.00325733		GO:0004784	superoxide dismutase activity	0	2	0	0.00396825
GO:0006177	GMP biosynthetic process	1	0	0.00333333	0		GO:0030983	mismatched DNA binding	1	1	0.00178253	0.00361011									GO:0007059	chromosome segregation	0	2	0	0.00651466		GO:0004794	L-threonine ammonia-lyase activity	1	1	0.00135135	0.00198413
GO:0006183	GTP biosynthetic process	1	0	0.00333333	0		GO:0042803	protein homodimerization activity	1	1	0.00178253	0.00361011									GO:0007155	cell adhesion	2	0	0.00515464	0		GO:0004795	threonine synthase activity	1	1	0.00135135	0.00198413
GO:0006207	'de novo' pyrimidine nucleobase biosynthetic process	1	0	0.00333333	0		GO:0045148	tripeptide aminopeptidase activity	1	1	0.00178253	0.00361011									GO:0008033	tRNA processing	0	2	0	0.00651466		GO:0004813	alanine-tRNA ligase activity	0	2	0	0.00396825
GO:0006223	uracil salvage	1	0	0.00333333	0		GO:0046983	protein dimerization activity	1	1	0.00178253	0.00361011									GO:0008654	phospholipid biosynthetic process	2	0	0.00515464	0		GO:0004816	asparagine-tRNA ligase activity	0	2	0	0.00396825
GO:0006228	UTP biosynthetic process	1	0	0.00333333	0		GO:0052657	guanine phosphoribosyltransferase activity	1	1	0.00178253	0.00361011									GO:0009052	pentose-phosphate shunt, non-oxidative branch	1	1	0.00257732	0.00325733		GO:0004817	cysteine-tRNA ligase activity	1	1	0.00135135	0.00198413
GO:0006231	dTMP biosynthetic process	1	0	0.00333333	0		GO:0000175	3'-5'-exoribonuclease activity	1	0	0.00178253	0									GO:0009058	biosynthetic process	2	0	0.00515464	0		GO:0004824	lysine-tRNA ligase activity	1	1	0.00135135	0.00198413
GO:0006241	CTP biosynthetic process	1	0	0.00333333	0		GO:0000774	adenyl-nucleotide exchange factor activity	1	0	0.00178253	0									GO:0009060	aerobic respiration	1	1	0.00257732	0.00325733		GO:0004825	methionine-tRNA ligase activity	1	1	0.00135135	0.00198413
GO:0006268	DNA unwinding involved in DNA replication	1	0	0.00333333	0		GO:0000906	6,7-dimethyl-8-ribityllumazine synthase activity	1	0	0.00178253	0									GO:0009088	threonine biosynthetic process	0	2	0	0.00651466		GO:0004826	phenylalanine-tRNA ligase activity	1	1	0.00135135	0.00198413
GO:0006354	DNA-templated transcription, elongation	1	0	0.00333333	0		GO:0003697	single-stranded DNA binding	1	0	0.00178253	0									GO:0009102	biotin biosynthetic process	1	1	0.00257732	0.00325733		GO:0004828	serine-tRNA ligase activity	1	1	0.00135135	0.00198413
GO:0006364	rRNA processing	1	0	0.00333333	0		GO:0003729	mRNA binding	1	0	0.00178253	0									GO:0009103	lipopolysaccharide biosynthetic process	1	1	0.00257732	0.00325733		GO:0004829	threonine-tRNA ligase activity	2	0	0.0027027	0
GO:0006402	mRNA catabolic process	1	0	0.00333333	0		GO:0003856	3-dehydroquinate synthase activity	1	0	0.00178253	0									GO:0009229	thiamine diphosphate biosynthetic process	1	1	0.00257732	0.00325733		GO:0004830	tryptophan-tRNA ligase activity	1	1	0.00135135	0.00198413
GO:0006417	regulation of translation	1	0	0.00333333	0		GO:0003920	GMP reductase activity	1	0	0.00178253	0									GO:0009231	riboflavin biosynthetic process	2	0	0.00515464	0		GO:0005509	calcium ion binding	0	2	0	0.00396825
GO:0006419	alanyl-tRNA aminoacylation	1	0	0.00333333	0		GO:0003922	GMP synthase (glutamine-hydrolyzing) activity	1	0	0.00178253	0									GO:0009264	deoxyribonucleotide catabolic process	1	1	0.00257732	0.00325733		GO:0008080	N-acetyltransferase activity	2	0	0.0027027	0
GO:0006426	glycyl-tRNA aminoacylation	1	0	0.00333333	0		GO:0003935	GTP cyclohydrolase II activity	1	0	0.00178253	0									GO:0009408	response to heat	1	1	0.00257732	0.00325733		GO:0008094	DNA-dependent ATPase activity	1	1	0.00135135	0.00198413
GO:0006431	methionyl-tRNA aminoacylation	1	0	0.00333333	0		GO:0003938	IMP dehydrogenase activity	1	0	0.00178253	0									GO:0009435	NAD biosynthetic process	1	1	0.00257732	0.00325733		GO:0008184	glycogen phosphorylase activity	0	2	0	0.00396825
GO:0006437	tyrosyl-tRNA aminoacylation	1	0	0.00333333	0		GO:0003951	NAD+ kinase activity	1	0	0.00178253	0									GO:0015689	molybdate ion transport	1	1	0.00257732	0.00325733		GO:0008235	metalloexopeptidase activity	1	1	0.00135135	0.00198413
GO:0006515	protein quality control for misfolded or incompletely synthesized proteins	1	0	0.00333333	0		GO:0003979	UDP-glucose 6-dehydrogenase activity	1	0	0.00178253	0									GO:0015846	polyamine transport	0	2	0	0.00651466		GO:0008236	serine-type peptidase activity	1	1	0.00135135	0.00198413
GO:0006520	cellular amino acid metabolic process	1	0	0.00333333	0		GO:0003983	UTP:glucose-1-phosphate uridylyltransferase activity	1	0	0.00178253	0									GO:0015937	coenzyme A biosynthetic process	1	1	0.00257732	0.00325733		GO:0008320	protein transmembrane transporter activity	1	1	0.00135135	0.00198413
GO:0006528	asparagine metabolic process	1	0	0.00333333	0		GO:0004015	adenosylmethionine-8-amino-7-oxononanoate transaminase activity	1	0	0.00178253	0									GO:0016260	selenocysteine biosynthetic process	1	1	0.00257732	0.00325733		GO:0008484	sulfuric ester hydrolase activity	1	1	0.00135135	0.00198413
GO:0006571	tyrosine biosynthetic process	1	0	0.00333333	0		GO:0004016	adenylate cyclase activity	1	0	0.00178253	0									GO:0017004	cytochrome complex assembly	0	2	0	0.00651466		GO:0008712	ADP-glyceromanno-heptose 6-epimerase activity	1	1	0.00135135	0.00198413
GO:0006650	glycerophospholipid metabolic process	1	0	0.00333333	0		GO:0004018	N6-(1,2-dicarboxyethyl)AMP AMP-lyase (fumarate-forming) activity	1	0	0.00178253	0									GO:0017038	protein import	2	0	0.00515464	0		GO:0008765	UDP-N-acetylmuramoylalanyl-D-glutamate-2,6-diaminopimelate ligase activity	1	1	0.00135135	0.00198413
GO:0006741	NADP biosynthetic process	1	0	0.00333333	0		GO:0004056	argininosuccinate lyase activity	1	0	0.00178253	0									GO:0019251	anaerobic cobalamin biosynthetic process	2	0	0.00515464	0		GO:0008767	UDP-galactopyranose mutase activity	1	1	0.00135135	0.00198413
GO:0006796	phosphate-containing compound metabolic process	1	0	0.00333333	0		GO:0004067	asparaginase activity	1	0	0.00178253	0									GO:0019264	glycine biosynthetic process from serine	2	0	0.00515464	0		GO:0008814	citrate CoA-transferase activity	1	1	0.00135135	0.00198413
GO:0006811	ion transport	1	0	0.00333333	0		GO:0004076	biotin synthase activity	1	0	0.00178253	0									GO:0019516	lactate oxidation	1	1	0.00257732	0.00325733		GO:0008815	citrate (pro-3S)-lyase activity	1	1	0.00135135	0.00198413
GO:0006865	amino acid transport	1	0	0.00333333	0		GO:0004089	carbonate dehydratase activity	1	0	0.00178253	0									GO:0031564	transcription antitermination	1	1	0.00257732	0.00325733		GO:0008965	phosphoenolpyruvate-protein phosphotransferase activity	1	1	0.00135135	0.00198413
GO:0006979	response to oxidative stress	1	0	0.00333333	0		GO:0004111	creatine kinase activity	1	0	0.00178253	0									GO:0032264	IMP salvage	1	1	0.00257732	0.00325733		GO:0009982	pseudouridine synthase activity	2	0	0.0027027	0
GO:0008033	tRNA processing	1	0	0.00333333	0		GO:0004130	cytochrome-c peroxidase activity	1	0	0.00178253	0									GO:0032324	molybdopterin cofactor biosynthetic process	1	1	0.00257732	0.00325733		GO:0015424	ATPase-coupled amino acid transmembrane transporter activity	1	1	0.00135135	0.00198413
GO:0008299	isoprenoid biosynthetic process	1	0	0.00333333	0		GO:0004149	dihydrolipoyllysine-residue succinyltransferase activity	1	0	0.00178253	0									GO:0042274	ribosomal small subunit biogenesis	1	1	0.00257732	0.00325733		GO:0015655	alanine:sodium symporter activity	2	0	0.0027027	0
GO:0008654	phospholipid biosynthetic process	1	0	0.00333333	0		GO:0004150	dihydroneopterin aldolase activity	1	0	0.00178253	0									GO:0043952	protein transport by the Sec complex	2	0	0.00515464	0		GO:0016151	nickel cation binding	1	1	0.00135135	0.00198413
GO:0009081	branched-chain amino acid metabolic process	1	0	0.00333333	0		GO:0004157	dihydropyrimidinase activity	1	0	0.00178253	0									GO:0043953	protein transport by the Tat complex	1	1	0.00257732	0.00325733		GO:0016462	pyrophosphatase activity	2	0	0.0027027	0
GO:0009086	methionine biosynthetic process	1	0	0.00333333	0		GO:0004176	ATP-dependent peptidase activity	1	0	0.00178253	0									GO:0044210	'de novo' CTP biosynthetic process	1	1	0.00257732	0.00325733		GO:0016779	nucleotidyltransferase activity	1	1	0.00135135	0.00198413
GO:0009099	valine biosynthetic process	1	0	0.00333333	0		GO:0004329	formate-tetrahydrofolate ligase activity	1	0	0.00178253	0									GO:0046656	folic acid biosynthetic process	2	0	0.00515464	0		GO:0016783	sulfurtransferase activity	0	2	0	0.00396825
GO:0009103	lipopolysaccharide biosynthetic process	1	0	0.00333333	0		GO:0004333	fumarate hydratase activity	1	0	0.00178253	0									GO:0051258	protein polymerization	1	1	0.00257732	0.00325733		GO:0016793	triphosphoric monoester hydrolase activity	1	1	0.00135135	0.00198413
GO:0009117	nucleotide metabolic process	1	0	0.00333333	0		GO:0004345	glucose-6-phosphate dehydrogenase activity	1	0	0.00178253	0									GO:0051604	protein maturation	0	2	0	0.00651466		GO:0016829	lyase activity	1	1	0.00135135	0.00198413
GO:0009146	purine nucleoside triphosphate catabolic process	1	0	0.00333333	0		GO:0004356	glutamate-ammonia ligase activity	1	0	0.00178253	0									GO:0055129	L-proline biosynthetic process	1	1	0.00257732	0.00325733		GO:0016852	sirohydrochlorin cobaltochelatase activity	2	0	0.0027027	0
GO:0009156	ribonucleoside monophosphate biosynthetic process	1	0	0.00333333	0		GO:0004367	glycerol-3-phosphate dehydrogenase [NAD+] activity	1	0	0.00178253	0									GO:0070475	rRNA base methylation	0	2	0	0.00651466		GO:0019808	polyamine binding	0	2	0	0.00396825
GO:0009165	nucleotide biosynthetic process	1	0	0.00333333	0		GO:0004372	glycine hydroxymethyltransferase activity	1	0	0.00178253	0									GO:0071705	nitrogen compound transport	1	1	0.00257732	0.00325733		GO:0030955	potassium ion binding	1	1	0.00135135	0.00198413
GO:0009244	lipopolysaccharide core region biosynthetic process	1	0	0.00333333	0		GO:0004385	guanylate kinase activity	1	0	0.00178253	0									GO:0097056	selenocysteinyl-tRNA(Sec) biosynthetic process	1	1	0.00257732	0.00325733		GO:0031419	cobalamin binding	1	1	0.00135135	0.00198413
GO:0009253	peptidoglycan catabolic process	1	0	0.00333333	0		GO:0004418	hydroxymethylbilane synthase activity	1	0	0.00178253	0									GO:0097171	ADP-L-glycero-beta-D-manno-heptose biosynthetic process	1	1	0.00257732	0.00325733		GO:0033817	beta-ketoacyl-acyl-carrier-protein synthase II activity	2	0	0.0027027	0
GO:0009267	cellular response to starvation	1	0	0.00333333	0		GO:0004427	inorganic diphosphatase activity	1	0	0.00178253	0									GO:0097175	1,6-anhydro-N-acetyl-beta-muramic acid catabolic process	0	2	0	0.00651466		GO:0042626	ATPase-coupled transmembrane transporter activity	2	0	0.0027027	0
GO:0009307	DNA restriction-modification system	1	0	0.00333333	0		GO:0004455	ketol-acid reductoisomerase activity	1	0	0.00178253	0									GO:0000027	ribosomal large subunit assembly	1	0	0.00257732	0		GO:0043022	ribosome binding	1	1	0.00135135	0.00198413
GO:0009408	response to heat	1	0	0.00333333	0		GO:0004459	L-lactate dehydrogenase activity	1	0	0.00178253	0									GO:0000162	tryptophan biosynthetic process	1	0	0.00257732	0		GO:0043546	molybdopterin cofactor binding	1	1	0.00135135	0.00198413
GO:0009443	pyridoxal 5'-phosphate salvage	1	0	0.00333333	0		GO:0004477	methenyltetrahydrofolate cyclohydrolase activity	1	0	0.00178253	0									GO:0000271	polysaccharide biosynthetic process	1	0	0.00257732	0		GO:0046933	proton-transporting ATP synthase activity, rotational mechanism	1	1	0.00135135	0.00198413
GO:0015821	methionine transport	1	0	0.00333333	0		GO:0004488	methylenetetrahydrofolate dehydrogenase (NADP+) activity	1	0	0.00178253	0									GO:0000716	transcription-coupled nucleotide-excision repair, DNA damage recognition	0	1	0	0.00325733		GO:0050567	glutaminyl-tRNA synthase (glutamine-hydrolyzing) activity	2	0	0.0027027	0
GO:0015940	pantothenate biosynthetic process	1	0	0.00333333	0		GO:0004497	monooxygenase activity	1	0	0.00178253	0									GO:0000921	septin ring assembly	1	0	0.00257732	0		GO:0052657	guanine phosphoribosyltransferase activity	1	1	0.00135135	0.00198413
GO:0015976	carbon utilization	1	0	0.00333333	0		GO:0004516	nicotinate phosphoribosyltransferase activity	1	0	0.00178253	0									GO:0002949	tRNA threonylcarbamoyladenosine modification	1	0	0.00257732	0		GO:0061599	molybdopterin molybdotransferase activity	1	1	0.00135135	0.00198413
GO:0016075	rRNA catabolic process	1	0	0.00333333	0		GO:0004518	nuclease activity	1	0	0.00178253	0									GO:0005978	glycogen biosynthetic process	1	0	0.00257732	0		GO:0102250	linear malto-oligosaccharide phosphorylase activity	0	2	0	0.00396825
GO:0016226	iron-sulfur cluster assembly	1	0	0.00333333	0		GO:0004519	endonuclease activity	1	0	0.00178253	0									GO:0005980	glycogen catabolic process	0	1	0	0.00325733		GO:0102499	SHG alpha-glucan phosphorylase activity	0	2	0	0.00396825
GO:0018160	peptidyl-pyrromethane cofactor linkage	1	0	0.00333333	0		GO:0004521	endoribonuclease activity	1	0	0.00178253	0									GO:0005988	lactose metabolic process	1	0	0.00257732	0		GO:0000036	acyl carrier activity	1	0	0.00135135	0
GO:0018339	peptidyl-L-beta-methylthioaspartic acid biosynthetic process from peptidyl-aspartic acid	1	0	0.00333333	0		GO:0004550	nucleoside diphosphate kinase activity	1	0	0.00178253	0									GO:0006015	5-phosphoribose 1-diphosphate biosynthetic process	1	0	0.00257732	0		GO:0000179	rRNA (adenine-N6,N6-)-dimethyltransferase activity	0	1	0	0.00198413
GO:0019264	glycine biosynthetic process from serine	1	0	0.00333333	0		GO:0004592	pantoate-beta-alanine ligase activity	1	0	0.00178253	0									GO:0006040	amino sugar metabolic process	0	1	0	0.00325733		GO:0003678	DNA helicase activity	0	1	0	0.00198413
GO:0019284	L-methionine salvage from S-adenosylmethionine	1	0	0.00333333	0		GO:0004642	phosphoribosylformylglycinamidine synthase activity	1	0	0.00178253	0									GO:0006044	N-acetylglucosamine metabolic process	0	1	0	0.00325733		GO:0003690	double-stranded DNA binding	0	1	0	0.00198413
GO:0019509	L-methionine salvage from methylthioadenosine	1	0	0.00333333	0		GO:0004665	prephenate dehydrogenase (NADP+) activity	1	0	0.00178253	0									GO:0006048	UDP-N-acetylglucosamine biosynthetic process	1	0	0.00257732	0		GO:0003852	2-isopropylmalate synthase activity	1	0	0.00135135	0
GO:0019674	NAD metabolic process	1	0	0.00333333	0		GO:0004672	protein kinase activity	1	0	0.00178253	0									GO:0006066	alcohol metabolic process	0	1	0	0.00325733		GO:0003855	3-dehydroquinate dehydratase activity	1	0	0.00135135	0
GO:0019752	carboxylic acid metabolic process	1	0	0.00333333	0		GO:0004729	oxygen-dependent protoporphyrinogen oxidase activity	1	0	0.00178253	0									GO:0006072	glycerol-3-phosphate metabolic process	0	1	0	0.00325733		GO:0003866	3-phosphoshikimate 1-carboxyvinyltransferase activity	1	0	0.00135135	0
GO:0019932	second-messenger-mediated signaling	1	0	0.00333333	0		GO:0004749	ribose phosphate diphosphokinase activity	1	0	0.00178253	0									GO:0006085	acetyl-CoA biosynthetic process	0	1	0	0.00325733		GO:0003882	CDP-diacylglycerol-serine O-phosphatidyltransferase activity	0	1	0	0.00198413
GO:0030259	lipid glycosylation	1	0	0.00333333	0		GO:0004765	shikimate kinase activity	1	0	0.00178253	0									GO:0006090	pyruvate metabolic process	1	0	0.00257732	0		GO:0003911	DNA ligase (NAD+) activity	1	0	0.00135135	0
GO:0032324	molybdopterin cofactor biosynthetic process	1	0	0.00333333	0		GO:0004799	thymidylate synthase activity	1	0	0.00178253	0									GO:0006098	pentose-phosphate shunt	0	1	0	0.00325733		GO:0003920	GMP reductase activity	1	0	0.00135135	0
GO:0032784	regulation of DNA-templated transcription, elongation	1	0	0.00333333	0		GO:0004801	sedoheptulose-7-phosphate:D-glyceraldehyde-3-phosphate glyceronetransferase activity	1	0	0.00178253	0									GO:0006106	fumarate metabolic process	1	0	0.00257732	0		GO:0003922	GMP synthase (glutamine-hydrolyzing) activity	1	0	0.00135135	0
GO:0033512	L-lysine catabolic process to acetyl-CoA via saccharopine	1	0	0.00333333	0		GO:0004818	glutamate-tRNA ligase activity	1	0	0.00178253	0									GO:0006108	malate metabolic process	0	1	0	0.00325733		GO:0003935	GTP cyclohydrolase II activity	1	0	0.00135135	0
GO:0034219	carbohydrate transmembrane transport	1	0	0.00333333	0		GO:0004820	glycine-tRNA ligase activity	1	0	0.00178253	0									GO:0006139	nucleobase-containing compound metabolic process	1	0	0.00257732	0		GO:0003937	IMP cyclohydrolase activity	0	1	0	0.00198413
GO:0034605	cellular response to heat	1	0	0.00333333	0		GO:0004825	methionine-tRNA ligase activity	1	0	0.00178253	0									GO:0006144	purine nucleobase metabolic process	1	0	0.00257732	0		GO:0003941	L-serine ammonia-lyase activity	0	1	0	0.00198413
GO:0042254	ribosome biogenesis	1	0	0.00333333	0		GO:0004831	tyrosine-tRNA ligase activity	1	0	0.00178253	0									GO:0006163	purine nucleotide metabolic process	1	0	0.00257732	0		GO:0003949	1-(5-phosphoribosyl)-5-[(5-phosphoribosylamino)methylideneamino]imidazole-4-carboxamide isomerase activity	0	1	0	0.00198413
GO:0042274	ribosomal small subunit biogenesis	1	0	0.00333333	0		GO:0004845	uracil phosphoribosyltransferase activity	1	0	0.00178253	0									GO:0006164	purine nucleotide biosynthetic process	1	0	0.00257732	0		GO:0003951	NAD+ kinase activity	1	0	0.00135135	0
GO:0042450	arginine biosynthetic process via ornithine	1	0	0.00333333	0		GO:0004853	uroporphyrinogen decarboxylase activity	1	0	0.00178253	0									GO:0006183	GTP biosynthetic process	1	0	0.00257732	0		GO:0003977	UDP-N-acetylglucosamine diphosphorylase activity	1	0	0.00135135	0
GO:0042558	pteridine-containing compound metabolic process	1	0	0.00333333	0		GO:0005198	structural molecule activity	1	0	0.00178253	0									GO:0006206	pyrimidine nucleobase metabolic process	1	0	0.00257732	0		GO:0003979	UDP-glucose 6-dehydrogenase activity	1	0	0.00135135	0
GO:0042908	xenobiotic transport	1	0	0.00333333	0		GO:0005381	iron ion transmembrane transporter activity	1	0	0.00178253	0									GO:0006213	pyrimidine nucleoside metabolic process	1	0	0.00257732	0		GO:0003984	acetolactate synthase activity	1	0	0.00135135	0
GO:0044011	single-species biofilm formation on inanimate substrate	1	0	0.00333333	0		GO:0008173	RNA methyltransferase activity	1	0	0.00178253	0									GO:0006223	uracil salvage	1	0	0.00257732	0		GO:0003989	acetyl-CoA carboxylase activity	0	1	0	0.00198413
GO:0044206	UMP salvage	1	0	0.00333333	0		GO:0008381	mechanosensitive ion channel activity	1	0	0.00178253	0									GO:0006226	dUMP biosynthetic process	0	1	0	0.00325733		GO:0003991	acetylglutamate kinase activity	1	0	0.00135135	0
GO:0044208	'de novo' AMP biosynthetic process	1	0	0.00333333	0		GO:0008408	3'-5' exonuclease activity	1	0	0.00178253	0									GO:0006228	UTP biosynthetic process	1	0	0.00257732	0		GO:0004013	adenosylhomocysteinase activity	1	0	0.00135135	0
GO:0044238	primary metabolic process	1	0	0.00333333	0		GO:0008410	CoA-transferase activity	1	0	0.00178253	0									GO:0006229	dUTP biosynthetic process	0	1	0	0.00325733		GO:0004018	N6-(1,2-dicarboxyethyl)AMP AMP-lyase (fumarate-forming) activity	0	1	0	0.00198413
GO:0044407	single-species biofilm formation in or on host organism	1	0	0.00333333	0		GO:0008478	pyridoxal kinase activity	1	0	0.00178253	0									GO:0006231	dTMP biosynthetic process	1	0	0.00257732	0		GO:0004044	amidophosphoribosyltransferase activity	0	1	0	0.00198413
GO:0044718	siderophore transmembrane transport	1	0	0.00333333	0		GO:0008649	rRNA methyltransferase activity	1	0	0.00178253	0									GO:0006235	dTTP biosynthetic process	1	0	0.00257732	0		GO:0004048	anthranilate phosphoribosyltransferase activity	1	0	0.00135135	0
GO:0045226	extracellular polysaccharide biosynthetic process	1	0	0.00333333	0		GO:0008686	3,4-dihydroxy-2-butanone-4-phosphate synthase activity	1	0	0.00178253	0									GO:0006241	CTP biosynthetic process	1	0	0.00257732	0		GO:0004055	argininosuccinate synthase activity	1	0	0.00135135	0
GO:0045910	negative regulation of DNA recombination	1	0	0.00333333	0		GO:0008703	5-amino-6-(5-phosphoribosylamino)uracil reductase activity	1	0	0.00178253	0									GO:0006298	mismatch repair	1	0	0.00257732	0		GO:0004067	asparaginase activity	1	0	0.00135135	0
GO:0046167	glycerol-3-phosphate biosynthetic process	1	0	0.00333333	0		GO:0008730	L(+)-tartrate dehydratase activity	1	0	0.00178253	0									GO:0006306	DNA methylation	0	1	0	0.00325733		GO:0004072	aspartate kinase activity	0	1	0	0.00198413
GO:0046168	glycerol-3-phosphate catabolic process	1	0	0.00333333	0		GO:0008745	N-acetylmuramoyl-L-alanine amidase activity	1	0	0.00178253	0									GO:0006354	DNA-templated transcription, elongation	1	0	0.00257732	0		GO:0004073	aspartate-semialdehyde dehydrogenase activity	0	1	0	0.00198413
GO:0046314	phosphocreatine biosynthetic process	1	0	0.00333333	0		GO:0008774	acetaldehyde dehydrogenase (acetylating) activity	1	0	0.00178253	0									GO:0006415	translational termination	1	0	0.00257732	0		GO:0004076	biotin synthase activity	1	0	0.00135135	0
GO:0046654	tetrahydrofolate biosynthetic process	1	0	0.00333333	0		GO:0008780	acyl-[acyl-carrier-protein]-UDP-N-acetylglucosamine O-acyltransferase activity	1	0	0.00178253	0									GO:0006419	alanyl-tRNA aminoacylation	0	1	0	0.00325733		GO:0004077	biotin-[acetyl-CoA-carboxylase] ligase activity	1	0	0.00135135	0
GO:0046656	folic acid biosynthetic process	1	0	0.00333333	0		GO:0008835	diaminohydroxyphosphoribosylaminopyrimidine deaminase activity	1	0	0.00178253	0									GO:0006422	aspartyl-tRNA aminoacylation	1	0	0.00257732	0		GO:0004088	carbamoyl-phosphate synthase (glutamine-hydrolyzing) activity	1	0	0.00135135	0
GO:0051262	protein tetramerization	1	0	0.00333333	0		GO:0008836	diaminopimelate decarboxylase activity	1	0	0.00178253	0									GO:0006425	glutaminyl-tRNA aminoacylation	0	1	0	0.00325733		GO:0004089	carbonate dehydratase activity	1	0	0.00135135	0
GO:0055072	iron ion homeostasis	1	0	0.00333333	0		GO:0008837	diaminopimelate epimerase activity	1	0	0.00178253	0									GO:0006427	histidyl-tRNA aminoacylation	1	0	0.00257732	0		GO:0004107	chorismate synthase activity	0	1	0	0.00198413
GO:0070084	protein initiator methionine removal	1	0	0.00333333	0		GO:0008839	4-hydroxy-tetrahydrodipicolinate reductase	1	0	0.00178253	0									GO:0006433	prolyl-tRNA aminoacylation	1	0	0.00257732	0		GO:0004111	creatine kinase activity	1	0	0.00135135	0
GO:0015986	ATP synthesis coupled proton transport	0	3	0	0.0182927		GO:0008912	lactaldehyde reductase activity	1	0	0.00178253	0									GO:0006437	tyrosyl-tRNA aminoacylation	1	0	0.00257732	0		GO:0004133	glycogen debranching enzyme activity	0	1	0	0.00198413
GO:0044874	lipoprotein localization to outer membrane	0	3	0	0.0182927		GO:0008915	lipid-A-disaccharide synthase activity	1	0	0.00178253	0									GO:0006470	protein dephosphorylation	1	0	0.00257732	0		GO:0004139	deoxyribose-phosphate aldolase activity	0	1	0	0.00198413
GO:0001514	selenocysteine incorporation	0	2	0	0.0121951		GO:0008939	nicotinate-nucleotide-dimethylbenzimidazole phosphoribosyltransferase activity	1	0	0.00178253	0									GO:0006515	protein quality control for misfolded or incompletely synthesized proteins	1	0	0.00257732	0		GO:0004141	dethiobiotin synthase activity	0	1	0	0.00198413
GO:0007059	chromosome segregation	0	2	0	0.0121951		GO:0008959	phosphate acetyltransferase activity	1	0	0.00178253	0									GO:0006518	peptide metabolic process	0	1	0	0.00325733		GO:0004146	dihydrofolate reductase activity	0	1	0	0.00198413
GO:0009234	menaquinone biosynthetic process	0	2	0	0.0121951		GO:0008977	prephenate dehydrogenase (NAD+) activity	1	0	0.00178253	0									GO:0006528	asparagine metabolic process	1	0	0.00257732	0		GO:0004149	dihydrolipoyllysine-residue succinyltransferase activity	0	1	0	0.00198413
GO:0016114	terpenoid biosynthetic process	0	2	0	0.0121951		GO:0009022	tRNA nucleotidyltransferase activity	1	0	0.00178253	0									GO:0006534	cysteine metabolic process	1	0	0.00257732	0		GO:0004150	dihydroneopterin aldolase activity	1	0	0.00135135	0
GO:0019288	isopentenyl diphosphate biosynthetic process, methylerythritol 4-phosphate pathway	0	2	0	0.0121951		GO:0009035	type I site-specific deoxyribonuclease activity	1	0	0.00178253	0									GO:0006542	glutamine biosynthetic process	1	0	0.00257732	0		GO:0004152	dihydroorotate dehydrogenase activity	1	0	0.00135135	0
GO:0042953	lipoprotein transport	0	2	0	0.0121951		GO:0015093	ferrous iron transmembrane transporter activity	1	0	0.00178253	0									GO:0006545	glycine biosynthetic process	0	1	0	0.00325733		GO:0004156	dihydropteroate synthase activity	1	0	0.00135135	0
GO:0055114	oxidation-reduction process	0	2	0	0.0121951		GO:0015159	polysaccharide transmembrane transporter activity	1	0	0.00178253	0									GO:0006556	S-adenosylmethionine biosynthetic process	0	1	0	0.00325733		GO:0004176	ATP-dependent peptidase activity	1	0	0.00135135	0
GO:0097056	selenocysteinyl-tRNA(Sec) biosynthetic process	0	2	0	0.0121951		GO:0015221	lipopolysaccharide transmembrane transporter activity	1	0	0.00178253	0									GO:0006564	L-serine biosynthetic process	0	1	0	0.00325733		GO:0004181	metallocarboxypeptidase activity	1	0	0.00135135	0
GO:0000160	phosphorelay signal transduction system	0	1	0	0.00609756		GO:0015344	siderophore uptake transmembrane transporter activity	1	0	0.00178253	0									GO:0006567	threonine catabolic process	1	0	0.00257732	0		GO:0004309	exopolyphosphatase activity	0	1	0	0.00198413
GO:0000270	peptidoglycan metabolic process	0	1	0	0.00609756		GO:0015501	glutamate:sodium symporter activity	1	0	0.00178253	0									GO:0006571	tyrosine biosynthetic process	1	0	0.00257732	0		GO:0004316	3-oxoacyl-[acyl-carrier-protein] reductase (NADPH) activity	1	0	0.00135135	0
GO:0001522	pseudouridine synthesis	0	1	0	0.00609756		GO:0015556	C4-dicarboxylate transmembrane transporter activity	1	0	0.00178253	0									GO:0006650	glycerophospholipid metabolic process	1	0	0.00257732	0		GO:0004317	3-hydroxypalmitoyl-[acyl-carrier-protein] dehydratase activity	1	0	0.00135135	0
GO:0006032	chitin catabolic process	0	1	0	0.00609756		GO:0015658	branched-chain amino acid transmembrane transporter activity	1	0	0.00178253	0									GO:0006741	NADP biosynthetic process	1	0	0.00257732	0		GO:0004318	enoyl-[acyl-carrier-protein] reductase (NADH) activity	0	1	0	0.00198413
GO:0006044	N-acetylglucosamine metabolic process	0	1	0	0.00609756		GO:0016620	oxidoreductase activity, acting on the aldehyde or oxo group of donors, NAD or NADP as acceptor	1	0	0.00178253	0									GO:0006751	glutathione catabolic process	0	1	0	0.00325733		GO:0004333	fumarate hydratase activity	1	0	0.00135135	0
GO:0006233	dTDP biosynthetic process	0	1	0	0.00609756		GO:0016628	oxidoreductase activity, acting on the CH-CH group of donors, NAD or NADP as acceptor	1	0	0.00178253	0									GO:0006793	phosphorus metabolic process	0	1	0	0.00325733		GO:0004342	glucosamine-6-phosphate deaminase activity	0	1	0	0.00198413
GO:0006306	DNA methylation	0	1	0	0.00609756		GO:0016668	oxidoreductase activity, acting on a sulfur group of donors, NAD(P) as acceptor	1	0	0.00178253	0									GO:0006807	nitrogen compound metabolic process	0	1	0	0.00325733		GO:0004347	glucose-6-phosphate isomerase activity	0	1	0	0.00198413
GO:0006352	DNA-templated transcription, initiation	0	1	0	0.00609756		GO:0016722	oxidoreductase activity, oxidizing metal ions	1	0	0.00178253	0									GO:0006829	zinc ion transport	1	0	0.00257732	0		GO:0004349	glutamate 5-kinase activity	1	0	0.00135135	0
GO:0006425	glutaminyl-tRNA aminoacylation	0	1	0	0.00609756		GO:0016726	oxidoreductase activity, acting on CH or CH2 groups, NAD or NADP as acceptor	1	0	0.00178253	0									GO:0006865	amino acid transport	1	0	0.00257732	0		GO:0004350	glutamate-5-semialdehyde dehydrogenase activity	0	1	0	0.00198413
GO:0006434	seryl-tRNA aminoacylation	0	1	0	0.00609756		GO:0016779	nucleotidyltransferase activity	1	0	0.00178253	0									GO:0006979	response to oxidative stress	1	0	0.00257732	0		GO:0004356	glutamate-ammonia ligase activity	1	0	0.00135135	0
GO:0006435	threonyl-tRNA aminoacylation	0	1	0	0.00609756		GO:0016793	triphosphoric monoester hydrolase activity	1	0	0.00178253	0									GO:0008299	isoprenoid biosynthetic process	1	0	0.00257732	0		GO:0004366	glycerol-3-phosphate O-acyltransferase activity	0	1	0	0.00198413
GO:0006564	L-serine biosynthetic process	0	1	0	0.00609756		GO:0016813	hydrolase activity, acting on carbon-nitrogen (but not peptide) bonds, in linear amidines	1	0	0.00178253	0									GO:0008616	queuosine biosynthetic process	1	0	0.00257732	0		GO:0004367	glycerol-3-phosphate dehydrogenase [NAD+] activity	1	0	0.00135135	0
GO:0006605	protein targeting	0	1	0	0.00609756		GO:0016831	carboxy-lyase activity	1	0	0.00178253	0									GO:0009061	anaerobic respiration	0	1	0	0.00325733		GO:0004370	glycerol kinase activity	0	1	0	0.00198413
GO:0006744	ubiquinone biosynthetic process	0	1	0	0.00609756		GO:0016832	aldehyde-lyase activity	1	0	0.00178253	0									GO:0009086	methionine biosynthetic process	1	0	0.00257732	0		GO:0004399	histidinol dehydrogenase activity	1	0	0.00135135	0
GO:0006749	glutathione metabolic process	0	1	0	0.00609756		GO:0016874	ligase activity	1	0	0.00178253	0									GO:0009113	purine nucleobase biosynthetic process	0	1	0	0.00325733		GO:0004414	homoserine O-acetyltransferase activity	1	0	0.00135135	0
GO:0006814	sodium ion transport	0	1	0	0.00609756		GO:0017061	S-methyl-5-thioadenosine phosphorylase activity	1	0	0.00178253	0									GO:0009166	nucleotide catabolic process	0	1	0	0.00325733		GO:0004417	hydroxyethylthiazole kinase activity	1	0	0.00135135	0
GO:0009060	aerobic respiration	0	1	0	0.00609756		GO:0017111	nucleoside-triphosphatase activity	1	0	0.00178253	0									GO:0009234	menaquinone biosynthetic process	0	1	0	0.00325733		GO:0004457	lactate dehydrogenase activity	1	0	0.00135135	0
GO:0009088	threonine biosynthetic process	0	1	0	0.00609756		GO:0017168	5-oxoprolinase (ATP-hydrolyzing) activity	1	0	0.00178253	0									GO:0009243	O antigen biosynthetic process	0	1	0	0.00325733		GO:0004459	L-lactate dehydrogenase activity	1	0	0.00135135	0
GO:0009113	purine nucleobase biosynthetic process	0	1	0	0.00609756		GO:0019170	methylglyoxal reductase (NADH-dependent) activity	1	0	0.00178253	0									GO:0009244	lipopolysaccharide core region biosynthetic process	1	0	0.00257732	0		GO:0004477	methenyltetrahydrofolate cyclohydrolase activity	1	0	0.00135135	0
GO:0009166	nucleotide catabolic process	0	1	0	0.00609756		GO:0030698	5,10-methylenetetrahydrofolate-dependent tRNA (m5U54) methyltransferase activity	1	0	0.00178253	0									GO:0009249	protein lipoylation	0	1	0	0.00325733		GO:0004478	methionine adenosyltransferase activity	0	1	0	0.00198413
GO:0009254	peptidoglycan turnover	0	1	0	0.00609756		GO:0030789	precorrin-3B C17-methyltransferase activity	1	0	0.00178253	0									GO:0009253	peptidoglycan catabolic process	1	0	0.00257732	0		GO:0004488	methylenetetrahydrofolate dehydrogenase (NADP+) activity	1	0	0.00135135	0
GO:0016260	selenocysteine biosynthetic process	0	1	0	0.00609756		GO:0030976	thiamine pyrophosphate binding	1	0	0.00178253	0									GO:0009267	cellular response to starvation	1	0	0.00257732	0		GO:0004497	monooxygenase activity	1	0	0.00135135	0
GO:0016485	protein processing	0	1	0	0.00609756		GO:0031072	heat shock protein binding	1	0	0.00178253	0									GO:0009305	protein biotinylation	1	0	0.00257732	0		GO:0004516	nicotinate phosphoribosyltransferase activity	1	0	0.00135135	0
GO:0016998	cell wall macromolecule catabolic process	0	1	0	0.00609756		GO:0032549	ribonucleoside binding	1	0	0.00178253	0									GO:0009372	quorum sensing	0	1	0	0.00325733		GO:0004518	nuclease activity	1	0	0.00135135	0
GO:0017004	cytochrome complex assembly	0	1	0	0.00609756		GO:0033817	beta-ketoacyl-acyl-carrier-protein synthase II activity	1	0	0.00178253	0									GO:0009443	pyridoxal 5'-phosphate salvage	1	0	0.00257732	0		GO:0004519	endonuclease activity	1	0	0.00135135	0
GO:0019262	N-acetylneuraminate catabolic process	0	1	0	0.00609756		GO:0033971	hydroxyisourate hydrolase activity	1	0	0.00178253	0									GO:0010468	regulation of gene expression	0	1	0	0.00325733		GO:0004523	RNA-DNA hybrid ribonuclease activity	1	0	0.00135135	0
GO:0019333	denitrification pathway	0	1	0	0.00609756		GO:0035596	methylthiotransferase activity	1	0	0.00178253	0									GO:0010501	RNA secondary structure unwinding	1	0	0.00257732	0		GO:0004534	5'-3' exoribonuclease activity	1	0	0.00135135	0
GO:0043039	tRNA aminoacylation	0	1	0	0.00609756		GO:0035870	dITP diphosphatase activity	1	0	0.00178253	0									GO:0015675	nickel cation transport	1	0	0.00257732	0		GO:0004550	nucleoside diphosphate kinase activity	1	0	0.00135135	0
GO:0043335	protein unfolding	0	1	0	0.00609756		GO:0036222	XTP diphosphatase activity	1	0	0.00178253	0									GO:0015833	peptide transport	1	0	0.00257732	0		GO:0004553	hydrolase activity, hydrolyzing O-glycosyl compounds	0	1	0	0.00198413
GO:0043952	protein transport by the Sec complex	0	1	0	0.00609756		GO:0042586	peptide deformylase activity	1	0	0.00178253	0									GO:0015940	pantothenate biosynthetic process	1	0	0.00257732	0		GO:0004565	beta-galactosidase activity	0	1	0	0.00198413
GO:0043953	protein transport by the Tat complex	0	1	0	0.00609756		GO:0042626	ATPase-coupled transmembrane transporter activity	1	0	0.00178253	0									GO:0015941	pantothenate catabolic process	0	1	0	0.00325733		GO:0004592	pantoate-beta-alanine ligase activity	1	0	0.00135135	0
GO:0045893	positive regulation of transcription, DNA-templated	0	1	0	0.00609756		GO:0043565	sequence-specific DNA binding	1	0	0.00178253	0									GO:0015942	formate metabolic process	0	1	0	0.00325733		GO:0004594	pantothenate kinase activity	1	0	0.00135135	0
GO:0045913	positive regulation of carbohydrate metabolic process	0	1	0	0.00609756		GO:0043842	Kdo transferase activity	1	0	0.00178253	0									GO:0015944	formate oxidation	0	1	0	0.00325733		GO:0004612	phosphoenolpyruvate carboxykinase (ATP) activity	1	0	0.00135135	0
GO:0046295	glycolate biosynthetic process	0	1	0	0.00609756		GO:0046523	S-methyl-5-thioribose-1-phosphate isomerase activity	1	0	0.00178253	0									GO:0015969	guanosine tetraphosphate metabolic process	0	1	0	0.00325733		GO:0004632	phosphopantothenate--cysteine ligase activity	0	1	0	0.00198413
GO:0051224	negative regulation of protein transport	0	1	0	0.00609756		GO:0046537	2,3-bisphosphoglycerate-independent phosphoglycerate mutase activity	1	0	0.00178253	0									GO:0015976	carbon utilization	0	1	0	0.00325733		GO:0004633	phosphopantothenoylcysteine decarboxylase activity	0	1	0	0.00198413
GO:0065002	intracellular protein transmembrane transport	0	1	0	0.00609756		GO:0046982	protein heterodimerization activity	1	0	0.00178253	0									GO:0015986	ATP synthesis coupled proton transport	0	1	0	0.00325733		GO:0004634	phosphopyruvate hydratase activity	1	0	0.00135135	0
GO:0071266	'de novo' L-methionine biosynthetic process	0	1	0	0.00609756		GO:0047151	methylenetetrahydrofolate-tRNA-(uracil-5-)-methyltransferase (FADH2-oxidizing) activity	1	0	0.00178253	0									GO:0016024	CDP-diacylglycerol biosynthetic process	0	1	0	0.00325733		GO:0004643	phosphoribosylaminoimidazolecarboxamide formyltransferase activity	0	1	0	0.00198413
GO:0071897	DNA biosynthetic process	0	1	0	0.00609756		GO:0047360	undecaprenyl-phosphate galactose phosphotransferase activity	1	0	0.00178253	0									GO:0016052	carbohydrate catabolic process	0	1	0	0.00325733		GO:0004645	1,4-alpha-oligoglucan phosphorylase activity	1	0	0.00135135	0
GO:0071915	protein-lysine lysylation	0	1	0	0.00609756		GO:0047480	UDP-N-acetylmuramoyl-tripeptide-D-alanyl-D-alanine ligase activity	1	0	0.00178253	0									GO:0016075	rRNA catabolic process	0	1	0	0.00325733		GO:0004647	phosphoserine phosphatase activity	0	1	0	0.00198413
GO:0097173	N-acetylmuramic acid catabolic process	0	1	0	0.00609756		GO:0050511	undecaprenyldiphospho-muramoylpentapeptide beta-N-acetylglucosaminyltransferase activity	1	0	0.00178253	0									GO:0017003	protein-heme linkage	0	1	0	0.00325733		GO:0004654	polyribonucleotide nucleotidyltransferase activity	1	0	0.00135135	0
GO:0097175	1,6-anhydro-N-acetyl-beta-muramic acid catabolic process	0	1	0	0.00609756		GO:0051087	chaperone binding	1	0	0.00178253	0									GO:0018339	peptidyl-L-beta-methylthioaspartic acid biosynthetic process from peptidyl-aspartic acid	1	0	0.00257732	0		GO:0004665	prephenate dehydrogenase (NADP+) activity	1	0	0.00135135	0
GO:2001061	D-glycero-D-manno-heptose 7-phosphate biosynthetic process	0	1	0	0.00609756		GO:0051903	S-(hydroxymethyl)glutathione dehydrogenase activity	1	0	0.00178253	0									GO:0019262	N-acetylneuraminate catabolic process	0	1	0	0.00325733		GO:0004674	protein serine/threonine kinase activity	1	0	0.00135135	0
GO:2001295	malonyl-CoA biosynthetic process	0	1	0	0.00609756		GO:0051991	UDP-N-acetyl-D-glucosamine:N-acetylmuramoyl-L-alanyl-D-glutamyl-meso-2,6-diaminopimelyl-D-alanyl-D-alanine-diphosphoundecaprenol 4-beta-N-acetylglucosaminlytransferase activity	1	0	0.00178253	0									GO:0019281	L-methionine biosynthetic process from homoserine via O-succinyl-L-homoserine and cystathionine	1	0	0.00257732	0		GO:0004729	oxygen-dependent protoporphyrinogen oxidase activity	1	0	0.00135135	0
							GO:0052654	L-leucine transaminase activity	1	0	0.00178253	0									GO:0019303	D-ribose catabolic process	1	0	0.00257732	0		GO:0004739	pyruvate dehydrogenase (acetyl-transferring) activity	0	1	0	0.00198413
							GO:0052655	L-valine transaminase activity	1	0	0.00178253	0									GO:0019333	denitrification pathway	0	1	0	0.00325733		GO:0004742	dihydrolipoyllysine-residue acetyltransferase activity	0	1	0	0.00198413
							GO:0052656	L-isoleucine transaminase activity	1	0	0.00178253	0									GO:0019538	protein metabolic process	0	1	0	0.00325733		GO:0004764	shikimate 3-dehydrogenase (NADP+) activity	0	1	0	0.00198413
							GO:0061599	molybdopterin molybdotransferase activity	1	0	0.00178253	0									GO:0019563	glycerol catabolic process	0	1	0	0.00325733		GO:0004765	shikimate kinase activity	0	1	0	0.00198413
							GO:0061711	N(6)-L-threonylcarbamoyladenine synthase activity	1	0	0.00178253	0									GO:0019646	aerobic electron transport chain	1	0	0.00257732	0		GO:0004789	thiamine-phosphate diphosphorylase activity	1	0	0.00135135	0
							GO:0070006	metalloaminopeptidase activity	1	0	0.00178253	0									GO:0019674	NAD metabolic process	1	0	0.00257732	0		GO:0004799	thymidylate synthase activity	1	0	0.00135135	0
							GO:0070180	large ribosomal subunit rRNA binding	1	0	0.00178253	0									GO:0019752	carboxylic acid metabolic process	1	0	0.00257732	0		GO:0004802	transketolase activity	0	1	0	0.00198413
							GO:0070181	small ribosomal subunit rRNA binding	1	0	0.00178253	0									GO:0019856	pyrimidine nucleobase biosynthetic process	1	0	0.00257732	0		GO:0004807	triose-phosphate isomerase activity	1	0	0.00135135	0
							GO:0070497	6-carboxy-5,6,7,8-tetrahydropterin synthase activity	1	0	0.00178253	0									GO:0019877	diaminopimelate biosynthetic process	0	1	0	0.00325733		GO:0004810	tRNA adenylyltransferase activity	0	1	0	0.00198413
							GO:0070626	(S)-2-(5-amino-1-(5-phospho-D-ribosyl)imidazole-4-carboxamido)succinate AMP-lyase (fumarate-forming) activity	1	0	0.00178253	0									GO:0022904	respiratory electron transport chain	0	1	0	0.00325733		GO:0004815	aspartate-tRNA ligase activity	1	0	0.00135135	0
							GO:0103039	protein methylthiotransferase activity	1	0	0.00178253	0									GO:0030163	protein catabolic process	1	0	0.00257732	0		GO:0004818	glutamate-tRNA ligase activity	1	0	0.00135135	0
							GO:0046933	proton-transporting ATP synthase activity, rotational mechanism	0	3	0	0.0108303									GO:0030388	fructose 1,6-bisphosphate metabolic process	1	0	0.00257732	0		GO:0004819	glutamine-tRNA ligase activity	0	1	0	0.00198413
							GO:0016151	nickel cation binding	0	2	0	0.00722022									GO:0032049	cardiolipin biosynthetic process	0	1	0	0.00325733		GO:0004821	histidine-tRNA ligase activity	1	0	0.00135135	0
							GO:0097367	carbohydrate derivative binding	0	2	0	0.00722022									GO:0032784	regulation of DNA-templated transcription, elongation	1	0	0.00257732	0		GO:0004827	proline-tRNA ligase activity	1	0	0.00135135	0
							GO:0000179	rRNA (adenine-N6,N6-)-dimethyltransferase activity	0	1	0	0.00361011									GO:0033499	galactose catabolic process via UDP-galactose	0	1	0	0.00325733		GO:0004831	tyrosine-tRNA ligase activity	1	0	0.00135135	0
							GO:0003684	damaged DNA binding	0	1	0	0.00361011									GO:0033512	L-lysine catabolic process to acetyl-CoA via saccharopine	0	1	0	0.00325733		GO:0004845	uracil phosphoribosyltransferase activity	1	0	0.00135135	0
							GO:0003937	IMP cyclohydrolase activity	0	1	0	0.00361011									GO:0034220	ion transmembrane transport	1	0	0.00257732	0		GO:0005351	carbohydrate:proton symporter activity	1	0	0.00135135	0
							GO:0003949	1-(5-phosphoribosyl)-5-[(5-phosphoribosylamino)methylideneamino]imidazole-4-carboxamide isomerase activity	0	1	0	0.00361011									GO:0034227	tRNA thio-modification	0	1	0	0.00325733		GO:0005507	copper ion binding	0	1	0	0.00198413
							GO:0003989	acetyl-CoA carboxylase activity	0	1	0	0.00361011									GO:0034605	cellular response to heat	1	0	0.00257732	0		GO:0008108	UDP-glucose:hexose-1-phosphate uridylyltransferase activity	0	1	0	0.00198413
							GO:0004073	aspartate-semialdehyde dehydrogenase activity	0	1	0	0.00361011									GO:0034775	glutathione transmembrane transport	1	0	0.00257732	0		GO:0008170	N-methyltransferase activity	0	1	0	0.00198413
							GO:0004107	chorismate synthase activity	0	1	0	0.00361011									GO:0036104	Kdo2-lipid A biosynthetic process	0	1	0	0.00325733		GO:0008173	RNA methyltransferase activity	1	0	0.00135135	0
							GO:0004125	L-seryl-tRNASec selenium transferase activity	0	1	0	0.00361011									GO:0042126	nitrate metabolic process	1	0	0.00257732	0		GO:0008176	tRNA (guanine-N7-)-methyltransferase activity	1	0	0.00135135	0
							GO:0004317	3-hydroxypalmitoyl-[acyl-carrier-protein] dehydratase activity	0	1	0	0.00361011									GO:0042128	nitrate assimilation	0	1	0	0.00325733		GO:0008177	succinate dehydrogenase (ubiquinone) activity	0	1	0	0.00198413
							GO:0004340	glucokinase activity	0	1	0	0.00361011									GO:0042558	pteridine-containing compound metabolic process	0	1	0	0.00325733		GO:0008186	RNA-dependent ATPase activity	0	1	0	0.00198413
							GO:0004342	glucosamine-6-phosphate deaminase activity	0	1	0	0.00361011									GO:0042777	plasma membrane ATP synthesis coupled proton transport	1	0	0.00257732	0		GO:0008233	peptidase activity	1	0	0.00135135	0
							GO:0004362	glutathione-disulfide reductase activity	0	1	0	0.00361011									GO:0042823	pyridoxal phosphate biosynthetic process	1	0	0.00257732	0		GO:0008254	3'-nucleotidase activity	0	1	0	0.00198413
							GO:0004540	ribonuclease activity	0	1	0	0.00361011									GO:0042908	xenobiotic transport	1	0	0.00257732	0		GO:0008276	protein methyltransferase activity	1	0	0.00135135	0
							GO:0004553	hydrolase activity, hydrolyzing O-glycosyl compounds	0	1	0	0.00361011									GO:0043039	tRNA aminoacylation	0	1	0	0.00325733		GO:0008379	thioredoxin peroxidase activity	1	0	0.00135135	0
							GO:0004568	chitinase activity	0	1	0	0.00361011									GO:0043094	cellular metabolic compound salvage	1	0	0.00257732	0		GO:0008408	3'-5' exonuclease activity	1	0	0.00135135	0
							GO:0004585	ornithine carbamoyltransferase activity	0	1	0	0.00361011									GO:0043165	Gram-negative-bacterium-type cell outer membrane assembly	1	0	0.00257732	0		GO:0008444	CDP-diacylglycerol-glycerol-3-phosphate 3-phosphatidyltransferase activity	0	1	0	0.00198413
							GO:0004637	phosphoribosylamine-glycine ligase activity	0	1	0	0.00361011									GO:0044206	UMP salvage	1	0	0.00257732	0		GO:0008478	pyridoxal kinase activity	1	0	0.00135135	0
							GO:0004639	phosphoribosylaminoimidazolesuccinocarboxamide synthase activity	0	1	0	0.00361011									GO:0044238	primary metabolic process	0	1	0	0.00325733		GO:0008551	cadmium transmembrane transporter activity, phosphorylative mechanism	1	0	0.00135135	0
							GO:0004643	phosphoribosylaminoimidazolecarboxamide formyltransferase activity	0	1	0	0.00361011									GO:0044718	siderophore transmembrane transport	1	0	0.00257732	0		GO:0008658	penicillin binding	1	0	0.00135135	0
							GO:0004644	phosphoribosylglycinamide formyltransferase activity	0	1	0	0.00361011									GO:0045333	cellular respiration	0	1	0	0.00325733		GO:0008659	(3R)-hydroxymyristoyl-[acyl-carrier-protein] dehydratase activity	1	0	0.00135135	0
							GO:0004647	phosphoserine phosphatase activity	0	1	0	0.00361011									GO:0045727	positive regulation of translation	1	0	0.00257732	0		GO:0008661	1-deoxy-D-xylulose-5-phosphate synthase activity	0	1	0	0.00198413
							GO:0004739	pyruvate dehydrogenase (acetyl-transferring) activity	0	1	0	0.00361011									GO:0045892	negative regulation of transcription, DNA-templated	0	1	0	0.00325733		GO:0008662	1-phosphofructokinase activity	1	0	0.00135135	0
							GO:0004742	dihydrolipoyllysine-residue acetyltransferase activity	0	1	0	0.00361011									GO:0045893	positive regulation of transcription, DNA-templated	0	1	0	0.00325733		GO:0008663	2',3'-cyclic-nucleotide 2'-phosphodiesterase activity	0	1	0	0.00198413
							GO:0004750	ribulose-phosphate 3-epimerase activity	0	1	0	0.00361011									GO:0045900	negative regulation of translational elongation	0	1	0	0.00325733		GO:0008685	2-C-methyl-D-erythritol 2,4-cyclodiphosphate synthase activity	1	0	0.00135135	0
							GO:0004794	L-threonine ammonia-lyase activity	0	1	0	0.00361011									GO:0045910	negative regulation of DNA recombination	1	0	0.00257732	0		GO:0008686	3,4-dihydroxy-2-butanone-4-phosphate synthase activity	1	0	0.00135135	0
							GO:0004797	thymidine kinase activity	0	1	0	0.00361011									GO:0045913	positive regulation of carbohydrate metabolic process	0	1	0	0.00325733		GO:0008693	3-hydroxydecanoyl-[acyl-carrier-protein] dehydratase activity	1	0	0.00135135	0
							GO:0004798	thymidylate kinase activity	0	1	0	0.00361011									GO:0046167	glycerol-3-phosphate biosynthetic process	1	0	0.00257732	0		GO:0008703	5-amino-6-(5-phosphoribosylamino)uracil reductase activity	1	0	0.00135135	0
							GO:0004802	transketolase activity	0	1	0	0.00361011									GO:0046168	glycerol-3-phosphate catabolic process	1	0	0.00257732	0		GO:0008705	methionine synthase activity	0	1	0	0.00198413
							GO:0004819	glutamine-tRNA ligase activity	0	1	0	0.00361011									GO:0046295	glycolate biosynthetic process	0	1	0	0.00325733		GO:0008716	D-alanine-D-alanine ligase activity	1	0	0.00135135	0
							GO:0004828	serine-tRNA ligase activity	0	1	0	0.00361011									GO:0046314	phosphocreatine biosynthetic process	1	0	0.00257732	0		GO:0008730	L(+)-tartrate dehydratase activity	1	0	0.00135135	0
							GO:0004829	threonine-tRNA ligase activity	0	1	0	0.00361011									GO:0046386	deoxyribose phosphate catabolic process	0	1	0	0.00325733		GO:0008745	N-acetylmuramoyl-L-alanine amidase activity	1	0	0.00135135	0
							GO:0004866	endopeptidase inhibitor activity	0	1	0	0.00361011									GO:0046690	response to tellurium ion	0	1	0	0.00325733		GO:0008757	S-adenosylmethionine-dependent methyltransferase activity	0	1	0	0.00198413
							GO:0005048	signal sequence binding	0	1	0	0.00361011									GO:0050992	dimethylallyl diphosphate biosynthetic process	1	0	0.00257732	0		GO:0008761	UDP-N-acetylglucosamine 2-epimerase activity	1	0	0.00135135	0
							GO:0005509	calcium ion binding	0	1	0	0.00361011									GO:0051131	chaperone-mediated protein complex assembly	1	0	0.00257732	0		GO:0008762	UDP-N-acetylmuramate dehydrogenase activity	1	0	0.00135135	0
							GO:0008047	enzyme activator activity	0	1	0	0.00361011									GO:0051205	protein insertion into membrane	1	0	0.00257732	0		GO:0008774	acetaldehyde dehydrogenase (acetylating) activity	0	1	0	0.00198413
							GO:0008137	NADH dehydrogenase (ubiquinone) activity	0	1	0	0.00361011									GO:0051262	protein tetramerization	0	1	0	0.00325733		GO:0008780	acyl-[acyl-carrier-protein]-UDP-N-acetylglucosamine O-acyltransferase activity	0	1	0	0.00198413
							GO:0008170	N-methyltransferase activity	0	1	0	0.00361011									GO:0052837	thiazole biosynthetic process	0	1	0	0.00325733		GO:0008797	aspartate ammonia-lyase activity	1	0	0.00135135	0
							GO:0008177	succinate dehydrogenase (ubiquinone) activity	0	1	0	0.00361011									GO:0052865	1-deoxy-D-xylulose 5-phosphate biosynthetic process	0	1	0	0.00325733		GO:0008803	bis(5'-nucleosyl)-tetraphosphatase (symmetrical) activity	0	1	0	0.00198413
							GO:0008320	protein transmembrane transporter activity	0	1	0	0.00361011									GO:0055072	iron ion homeostasis	1	0	0.00257732	0		GO:0008829	dCTP deaminase activity	0	1	0	0.00198413
							GO:0008659	(3R)-hydroxymyristoyl-[acyl-carrier-protein] dehydratase activity	0	1	0	0.00361011									GO:0055114	oxidation-reduction process	0	1	0	0.00325733		GO:0008835	diaminohydroxyphosphoribosylaminopyrimidine deaminase activity	1	0	0.00135135	0
							GO:0008693	3-hydroxydecanoyl-[acyl-carrier-protein] dehydratase activity	0	1	0	0.00361011									GO:0070084	protein initiator methionine removal	0	1	0	0.00325733		GO:0008836	diaminopimelate decarboxylase activity	1	0	0.00135135	0
							GO:0008767	UDP-galactopyranose mutase activity	0	1	0	0.00361011									GO:0071266	'de novo' L-methionine biosynthetic process	0	1	0	0.00325733		GO:0008839	4-hydroxy-tetrahydrodipicolinate reductase	1	0	0.00135135	0
							GO:0008768	UDP-sugar diphosphatase activity	0	1	0	0.00361011									GO:0090529	cell septum assembly	0	1	0	0.00325733		GO:0008863	formate dehydrogenase (NAD+) activity	0	1	0	0.00198413
							GO:0008803	bis(5'-nucleosyl)-tetraphosphatase (symmetrical) activity	0	1	0	0.00361011									GO:0097173	N-acetylmuramic acid catabolic process	0	1	0	0.00325733		GO:0008883	glutamyl-tRNA reductase activity	1	0	0.00135135	0
							GO:0008901	ferredoxin hydrogenase activity	0	1	0	0.00361011									GO:1901891	regulation of cell septum assembly	0	1	0	0.00325733		GO:0008893	guanosine-3',5'-bis(diphosphate) 3'-diphosphatase activity	0	1	0	0.00198413
							GO:0008933	lytic transglycosylase activity	0	1	0	0.00361011									GO:2001059	D-tagatose 6-phosphate catabolic process	1	0	0.00257732	0		GO:0008899	homoserine O-succinyltransferase activity	1	0	0.00135135	0
							GO:0008967	phosphoglycolate phosphatase activity	0	1	0	0.00361011									GO:2001295	malonyl-CoA biosynthetic process	0	1	0	0.00325733		GO:0008901	ferredoxin hydrogenase activity	1	0	0.00135135	0
							GO:0008968	D-sedoheptulose 7-phosphate isomerase activity	0	1	0	0.00361011																GO:0008913	lauroyltransferase activity	0	1	0	0.00198413
							GO:0009002	serine-type D-Ala-D-Ala carboxypeptidase activity	0	1	0	0.00361011																GO:0008939	nicotinate-nucleotide-dimethylbenzimidazole phosphoribosyltransferase activity	1	0	0.00135135	0
							GO:0009982	pseudouridine synthase activity	0	1	0	0.00361011																GO:0008940	nitrate reductase activity	1	0	0.00135135	0
							GO:0015079	potassium ion transmembrane transporter activity	0	1	0	0.00361011																GO:0008959	phosphate acetyltransferase activity	0	1	0	0.00198413
							GO:0015087	cobalt ion transmembrane transporter activity	0	1	0	0.00361011																GO:0008963	phospho-N-acetylmuramoyl-pentapeptide-transferase activity	0	1	0	0.00198413
							GO:0015095	magnesium ion transmembrane transporter activity	0	1	0	0.00361011																GO:0008967	phosphoglycolate phosphatase activity	0	1	0	0.00198413
							GO:0015293	symporter activity	0	1	0	0.00361011																GO:0008972	phosphomethylpyrimidine kinase activity	1	0	0.00135135	0
							GO:0015439	ATPase-coupled heme transmembrane transporter activity	0	1	0	0.00361011																GO:0008973	phosphopentomutase activity	1	0	0.00135135	0
							GO:0015450	P-P-bond-hydrolysis-driven protein transmembrane transporter activity	0	1	0	0.00361011																GO:0008977	prephenate dehydrogenase (NAD+) activity	1	0	0.00135135	0
							GO:0016597	amino acid binding	0	1	0	0.00361011																GO:0008986	pyruvate, water dikinase activity	1	0	0.00135135	0
							GO:0016655	oxidoreductase activity, acting on NAD(P)H, quinone or similar compound as acceptor	0	1	0	0.00361011																GO:0009001	serine O-acetyltransferase activity	0	1	0	0.00198413
							GO:0016743	carboxyl- or carbamoyltransferase activity	0	1	0	0.00361011																GO:0009002	serine-type D-Ala-D-Ala carboxypeptidase activity	0	1	0	0.00198413
							GO:0016783	sulfurtransferase activity	0	1	0	0.00361011																GO:0009022	tRNA nucleotidyltransferase activity	0	1	0	0.00198413
							GO:0016835	carbon-oxygen lyase activity	0	1	0	0.00361011																GO:0009024	tagatose-6-phosphate kinase activity	1	0	0.00135135	0
							GO:0016880	acid-ammonia (or amide) ligase activity	0	1	0	0.00361011																GO:0015093	ferrous iron transmembrane transporter activity	1	0	0.00135135	0
							GO:0043333	2-octaprenyl-6-methoxy-1,4-benzoquinone methylase activity	0	1	0	0.00361011																GO:0015129	lactate transmembrane transporter activity	1	0	0.00135135	0
							GO:0043748	O-succinylbenzoate synthase activity	0	1	0	0.00361011																GO:0015144	carbohydrate transmembrane transporter activity	0	1	0	0.00198413
							GO:0043770	demethylmenaquinone methyltransferase activity	0	1	0	0.00361011																GO:0015159	polysaccharide transmembrane transporter activity	1	0	0.00135135	0
							GO:0043815	phosphoribosylglycinamide formyltransferase 2 activity	0	1	0	0.00361011																GO:0015169	glycerol-3-phosphate transmembrane transporter activity	1	0	0.00135135	0
							GO:0046429	4-hydroxy-3-methylbut-2-en-1-yl diphosphate synthase activity	0	1	0	0.00361011																GO:0015276	ligand-gated ion channel activity	0	1	0	0.00198413
							GO:0047451	3-hydroxyoctanoyl-[acyl-carrier-protein] dehydratase activity	0	1	0	0.00361011																GO:0015344	siderophore uptake transmembrane transporter activity	1	0	0.00135135	0
							GO:0048038	quinone binding	0	1	0	0.00361011																GO:0015439	ATPase-coupled heme transmembrane transporter activity	0	1	0	0.00198413
							GO:0048474	D-methionine transmembrane transporter activity	0	1	0	0.00361011																GO:0015450	P-P-bond-hydrolysis-driven protein transmembrane transporter activity	1	0	0.00135135	0
							GO:0050136	NADH dehydrogenase (quinone) activity	0	1	0	0.00361011																GO:0015451	decarboxylation-driven active transmembrane transporter activity	1	0	0.00135135	0
							GO:0050518	2-C-methyl-D-erythritol 4-phosphate cytidylyltransferase activity	0	1	0	0.00361011																GO:0015499	formate transmembrane transporter activity	0	1	0	0.00198413
							GO:0051538	3 iron, 4 sulfur cluster binding	0	1	0	0.00361011																GO:0015501	glutamate:sodium symporter activity	1	0	0.00135135	0
							GO:0052908	16S rRNA (adenine(1518)-N(6)/adenine(1519)-N(6))-dimethyltransferase activity	0	1	0	0.00361011																GO:0015658	branched-chain amino acid transmembrane transporter activity	1	0	0.00135135	0
							GO:0061598	molybdopterin adenylyltransferase activity	0	1	0	0.00361011																GO:0016149	translation release factor activity, codon specific	1	0	0.00135135	0
							GO:0061799	cyclic pyranopterin monophosphate synthase activity	0	1	0	0.00361011																GO:0016154	pyrimidine-nucleoside phosphorylase activity	1	0	0.00135135	0
							GO:0070011	peptidase activity, acting on L-amino acid peptides	0	1	0	0.00361011																GO:0016616	oxidoreductase activity, acting on the CH-OH group of donors, NAD or NADP as acceptor	1	0	0.00135135	0
							GO:0097163	sulfur carrier activity	0	1	0	0.00361011																GO:0016631	enoyl-[acyl-carrier-protein] reductase activity	0	1	0	0.00198413
							GO:0102027	S-adenosylmethionine:2-demethylquinol-8 methyltransferase activity	0	1	0	0.00361011																GO:0016639	oxidoreductase activity, acting on the CH-NH2 group of donors, NAD or NADP as acceptor	0	1	0	0.00198413
							GO:0102094	S-adenosylmethionine:2-demethylmenaquinol methyltransferase activity	0	1	0	0.00361011																GO:0016655	oxidoreductase activity, acting on NAD(P)H, quinone or similar compound as acceptor	0	1	0	0.00198413
							GO:0102955	S-adenosylmethionine:2-demethylmenaquinol-7 methyltransferase activity	0	1	0	0.00361011																GO:0016668	oxidoreductase activity, acting on a sulfur group of donors, NAD(P) as acceptor	1	0	0.00135135	0
							GO:1901515	poly-beta-1,6-N-acetyl-D-glucosamine transmembrane transporter activity	0	1	0	0.00361011																GO:0016722	oxidoreductase activity, oxidizing metal ions	1	0	0.00135135	0
																												GO:0016743	carboxyl- or carbamoyltransferase activity	0	1	0	0.00198413
																												GO:0016746	transferase activity, transferring acyl groups	1	0	0.00135135	0
																												GO:0016757	transferase activity, transferring glycosyl groups	0	1	0	0.00198413
																												GO:0016773	phosphotransferase activity, alcohol group as acceptor	0	1	0	0.00198413
																												GO:0016776	phosphotransferase activity, phosphate group as acceptor	1	0	0.00135135	0
																												GO:0016790	thiolester hydrolase activity	0	1	0	0.00198413
																												GO:0016818	hydrolase activity, acting on acid anhydrides, in phosphorus-containing anhydrides	0	1	0	0.00198413
																												GO:0016835	carbon-oxygen lyase activity	0	1	0	0.00198413
																												GO:0016868	intramolecular transferase activity, phosphotransferases	1	0	0.00135135	0
																												GO:0016872	intramolecular lyase activity	1	0	0.00135135	0
																												GO:0016879	ligase activity, forming carbon-nitrogen bonds	1	0	0.00135135	0
																												GO:0016881	acid-amino acid ligase activity	0	1	0	0.00198413
																												GO:0016896	exoribonuclease activity, producing 5'-phosphomonoesters	0	1	0	0.00198413
																												GO:0016901	oxidoreductase activity, acting on the CH-OH group of donors, quinone or similar compound as acceptor	0	1	0	0.00198413
																												GO:0016992	lipoate synthase activity	0	1	0	0.00198413
																												GO:0017057	6-phosphogluconolactonase activity	0	1	0	0.00198413
																												GO:0017168	5-oxoprolinase (ATP-hydrolyzing) activity	1	0	0.00135135	0
																												GO:0018801	glutaconyl-CoA decarboxylase activity	1	0	0.00135135	0
																												GO:0019134	glucosamine-1-phosphate N-acetyltransferase activity	1	0	0.00135135	0
																												GO:0019829	ATPase-coupled cation transmembrane transporter activity	1	0	0.00135135	0
																												GO:0022877	protein-N(PI)-phosphohistidine-fructose phosphotransferase system transporter activity	1	0	0.00135135	0
																												GO:0030060	L-malate dehydrogenase activity	0	1	0	0.00198413
																												GO:0030151	molybdenum ion binding	0	1	0	0.00198413
																												GO:0030246	carbohydrate binding	0	1	0	0.00198413
																												GO:0030698	5,10-methylenetetrahydrofolate-dependent tRNA (m5U54) methyltransferase activity	1	0	0.00135135	0
																												GO:0030983	mismatched DNA binding	1	0	0.00135135	0
																												GO:0031071	cysteine desulfurase activity	1	0	0.00135135	0
																												GO:0031072	heat shock protein binding	1	0	0.00135135	0
																												GO:0032549	ribonucleoside binding	1	0	0.00135135	0
																												GO:0032977	membrane insertase activity	1	0	0.00135135	0
																												GO:0033971	hydroxyisourate hydrolase activity	1	0	0.00135135	0
																												GO:0034023	5-(carboxyamino)imidazole ribonucleotide mutase activity	0	1	0	0.00198413
																												GO:0034040	ATPase-coupled lipid transmembrane transporter activity	0	1	0	0.00198413
																												GO:0035596	methylthiotransferase activity	1	0	0.00135135	0
																												GO:0035598	N6-threonylcarbomyladenosine methylthiotransferase activity	1	0	0.00135135	0
																												GO:0036307	23S rRNA (adenine(2030)-N(6))-methyltransferase activity	0	1	0	0.00198413
																												GO:0036374	glutathione hydrolase activity	0	1	0	0.00198413
																												GO:0036380	UDP-N-acetylglucosamine-undecaprenyl-phosphate N-acetylglucosaminephosphotransferase activity	0	1	0	0.00198413
																												GO:0036381	pyridoxal 5'-phosphate synthase (glutamine hydrolysing) activity	1	0	0.00135135	0
																												GO:0042279	nitrite reductase (cytochrome, ammonia-forming) activity	0	1	0	0.00198413
																												GO:0042286	glutamate-1-semialdehyde 2,1-aminomutase activity	1	0	0.00135135	0
																												GO:0043023	ribosomal large subunit binding	0	1	0	0.00198413
																												GO:0043531	ADP binding	1	0	0.00135135	0
																												GO:0043565	sequence-specific DNA binding	1	0	0.00135135	0
																												GO:0043768	S-ribosylhomocysteine lyase activity	0	1	0	0.00198413
																												GO:0043811	phosphate:acyl-[acyl carrier protein] acyltransferase activity	1	0	0.00135135	0
																												GO:0043842	Kdo transferase activity	1	0	0.00135135	0
																												GO:0045127	N-acetylglucosamine kinase activity	0	1	0	0.00198413
																												GO:0045148	tripeptide aminopeptidase activity	0	1	0	0.00198413
																												GO:0046025	precorrin-6Y C5,15-methyltransferase (decarboxylating) activity	1	0	0.00135135	0
																												GO:0047151	methylenetetrahydrofolate-tRNA-(uracil-5-)-methyltransferase (FADH2-oxidizing) activity	1	0	0.00135135	0
																												GO:0047451	3-hydroxyoctanoyl-[acyl-carrier-protein] dehydratase activity	1	0	0.00135135	0
																												GO:0047631	ADP-ribose diphosphatase activity	0	1	0	0.00198413
																												GO:0048029	monosaccharide binding	1	0	0.00135135	0
																												GO:0048038	quinone binding	0	1	0	0.00198413
																												GO:0050560	aspartate-tRNA(Asn) ligase activity	1	0	0.00135135	0
																												GO:0051213	dioxygenase activity	1	0	0.00135135	0
																												GO:0051538	3 iron, 4 sulfur cluster binding	0	1	0	0.00198413
																												GO:0051745	4-hydroxy-3-methylbut-2-en-1-yl diphosphate reductase activity	1	0	0.00135135	0
																												GO:0051920	peroxiredoxin activity	1	0	0.00135135	0
																												GO:0052908	16S rRNA (adenine(1518)-N(6)/adenine(1519)-N(6))-dimethyltransferase activity	0	1	0	0.00198413
																												GO:0052915	23S rRNA (guanine(2445)-N(2))-methyltransferase activity	0	1	0	0.00198413
																												GO:0061711	N(6)-L-threonylcarbamoyladenine synthase activity	1	0	0.00135135	0
																												GO:0062193	D-ribose pyranase activity	1	0	0.00135135	0
																												GO:0070006	metalloaminopeptidase activity	0	1	0	0.00198413
																												GO:0070043	rRNA (guanine-N7-)-methyltransferase activity	0	1	0	0.00198413
																												GO:0070181	small ribosomal subunit rRNA binding	0	1	0	0.00198413
																												GO:0070204	2-succinyl-5-enolpyruvyl-6-hydroxy-3-cyclohexene-1-carboxylic-acid synthase activity	0	1	0	0.00198413
																												GO:0070626	(S)-2-(5-amino-1-(5-phospho-D-ribosyl)imidazole-4-carboxamido)succinate AMP-lyase (fumarate-forming) activity	0	1	0	0.00198413
																												GO:0071424	rRNA (cytosine-N4-)-methyltransferase activity	0	1	0	0.00198413
																												GO:0080146	L-cysteine desulfhydrase activity	1	0	0.00135135	0
																												GO:0097163	sulfur carrier activity	0	1	0	0.00198413
																												GO:0097367	carbohydrate derivative binding	0	1	0	0.00198413
																												GO:0097573	glutathione oxidoreductase activity	0	1	0	0.00198413
																												GO:0102131	3-oxo-glutaryl-[acp] methyl ester reductase activity	1	0	0.00135135	0
																												GO:0102132	3-oxo-pimeloyl-[acp] methyl ester reductase activity	1	0	0.00135135	0
																												GO:0102420	sn-1-glycerol-3-phosphate C16:0-DCA-CoA acyl transferase activity	0	1	0	0.00198413
																												GO:0102500	beta-maltose 4-alpha-glucanotransferase activity	0	1	0	0.00198413
																												GO:0102552	lipoyl synthase activity (acting on glycine-cleavage complex H protein	0	1	0	0.00198413
																												GO:0102553	lipoyl synthase activity (acting on pyruvate dehydrogenase E2 protein)	0	1	0	0.00198413
																												GO:0102953	hypoglycin A gamma-glutamyl transpeptidase activity	0	1	0	0.00198413
																												GO:0103039	protein methylthiotransferase activity	1	0	0.00135135	0
																												GO:0103068	leukotriene C4 gamma-glutamyl transferase activity	0	1	0	0.00198413
																												GO:0103111	D-glucosamine PTS permease activity	1	0	0.00135135	0
																												GO:1904680	peptide transmembrane transporter activity	1	0	0.00135135	0
