# Supplementary material for: Bacterial symbionts in oral niche use type VI secretion nanomachinery for fitness increase against pathobionts
Source: iScience. 2024 Mar 29;27(5):109650. doi: 10.1016/j.isci.2024.109650 (PMC11033201; doi:10.1016/j.isci.2024.109650)
Supplement: Table S10. Significant correlation between T6SS core proteins with other proteins, related to Figures 4F and 4G [file mmc10.xlsx]

## Sheet: Supplementary table 10
Table S10: Significant correlation between T6SS core proteins with other proteins, related to Figures 4F and 4G.
(+)HK83 Δhcp VS (+)HK83					(+)CCUG 11575 Δhcp Vs (+)CCUG 11575
T6SS core proteins	Other proteins	correlation coefficient	p value		T6SS core proteins	Other proteins	correlation coefficient	p value
TssH* (Sheath recycling (ATPase) )	A0A3M6P840_AGGAP	0.99	3.6e-06		TssC (Contractile sheath)	A0A0K1N1M6_AGGAP	1	0
TssD* (Hcp, Expelled tube)	A0A3M6P4U7_AGGAP	0.99	2e-06		TssD* (Hcp, Expelled tube)	A0A0K1N0I1_AGGAP	1	3.4e-48
TssK (Baseplate)	A0A3M6P5V0_AGGAP	0.99	7.2e-06		TssI (Expelled spike)	A0A3M6NIH8_AGGAP	1	0
TssC* (Contractile sheath)	A0A3M6PFB3_AGGAP	0.99	2.8e-06		TssK (Baseplate)	A0A3M6P5K2_AGGAP	1	1.1e-07
TssI (Expelled spike)	A0A3M6PHH0_AGGAP	0.99	1.3e-06		TssH (Sheath recycling (ATPase) )	A0A3M6NLY2_AGGAP	1	2.7e-47
TssI (Expelled spike)	A0A369ZEW7_AGGAP	0.99	5.3e-06		TssB (Contractile sheath)	A0A3M6NQM7_AGGAP	1	0
TssL* (Membrane complex)	A0A3M6PJB6_AGGAP	0.98	3e-05		TssC (Contractile sheath)	A0A3M6NRB0_AGGAP	0.99	5.1e-07
TssL* (Membrane complex)	A0A3M6NR75_AGGAP	0.98	3.4e-05		TssC (Contractile sheath)	A0A336NFJ2_AGGAP	0.99	1.6e-06
TssH* (Sheath recycling (ATPase) )	A0A0K1N188_AGGAP	0.98	3.6e-05		TssC (Contractile sheath)	A0A3M6PGV0_AGGAP	0.99	3.5e-06
TssB* (Contractile sheath)	A0A0K1N188_AGGAP	0.98	3.8e-05		TssC (Contractile sheath)	A0A3M6P5V0_AGGAP	0.99	2.1e-06
TssB* (Contractile sheath)	A0A3M6P840_AGGAP	0.98	1.7e-05		TssC (Contractile sheath)	A0A3M6PN67_AGGAP	0.99	6.3e-06
TssM* (Membrane complex)	A0A336N8Y4_AGGAP	0.98	1.7e-05		TssC (Contractile sheath)	A0A3M6NLU7_AGGAP	0.99	8.6e-07
TssD* (Hcp, Expelled tube)	A0A3M6PFB5_AGGAP	0.98	1.4e-05		TssC (Contractile sheath)	A0A3M6PR24_AGGAP	0.99	1.7e-06
TssD* (Hcp, Expelled tube)	A0A3M6P2B3_AGGAP	0.98	1.1e-05		TssC (Contractile sheath)	A0A3M6NLX7_AGGAP	0.99	4.2e-07
TssM* (Membrane complex)	A0A336N6R7_AGGAP	0.98	3.6e-05		TssC (Contractile sheath)	A0A3M6PDI3_AGGAP	0.99	2.5e-06
TssK (Baseplate)	A0A369ZA44_AGGAP	0.98	1.4e-05		TssC (Contractile sheath)	A0A3M6NRZ4_AGGAP	0.99	1.9e-06
TssK (Baseplate)	A0A3M6PME6_AGGAP	0.98	2.6e-05		TssC (Contractile sheath)	X2JRY4_AGGAC	0.99	1.7e-06
TssC* (Contractile sheath)	A0A3M6PHH0_AGGAP	0.98	1.8e-05		TssC (Contractile sheath)	A0A0K1N1C4_AGGAP	0.99	1.7e-06
TssI (Expelled spike)	A0A336N114_AGGAP	0.98	1.6e-05		TssC (Contractile sheath)	A0A3M6NIB5_AGGAP	0.99	3.7e-06
TssI (Expelled spike)	A0A3M6NS60_AGGAP	0.98	3e-05		TssD* (Hcp, Expelled tube)	A0A369Z5S0_AGGAP	0.99	1.3e-06
TssI (Expelled spike)	A0A0K1N1B5_AGGAP	0.98	1.6e-05		TssD* (Hcp, Expelled tube)	A0A3M6PFE0_AGGAP	0.99	7.4e-06
TssI (Expelled spike)	A0A3M6NSF1_AGGAP	0.98	2.9e-05		TssD* (Hcp, Expelled tube)	A0A369Z5P6_AGGAP	0.99	2.8e-06
TssI (Expelled spike)	A0A369Z7F9_AGGAP	0.98	3.4e-05		TssK (Baseplate)	A0A3M6P4Q7_AGGAP	0.99	6.1e-06
TssC* (Contractile sheath)	A0A336N379_AGGAP	0.98	1.5e-05		TssK (Baseplate)	A0A3M6PDP2_AGGAP	0.99	1.3e-06
TssI (Expelled spike)	A0A336N379_AGGAP	0.98	9.9e-06		TssK (Baseplate)	A0A3M6PRR1_AGGAP	0.99	6.8e-07
TssI (Expelled spike)	A0A3M6PF54_AGGAP	0.98	3e-05		TssK (Baseplate)	A0A3M6PMD1_AGGAP	0.99	5.1e-06
TssI (Expelled spike)	A0A3M6NM14_AGGAP	0.98	1.6e-05		TssK (Baseplate)	A0A3M6P7I9_AGGAP	0.99	3.5e-06
TssI (Expelled spike)	A0A3M6NLU0_AGGAP	0.98	1.2e-05		TssK (Baseplate)	A0A3M6P6V8_AGGAP	0.99	9.1e-07
TssC* (Contractile sheath)	A0A3M6P822_AGGAP	0.98	1.5e-05		TssK (Baseplate)	A0A0K1N4R5_AGGAP	0.99	2.3e-06
TssI (Expelled spike)	A0A3M6P822_AGGAP	0.98	1.1e-05		TssK (Baseplate)	A0A336N7R2_AGGAP	0.99	4.9e-06
TssI (Expelled spike)	A0A369ZA01_AGGAP	0.98	2.6e-05		TssL (Membrane complex)	A0A0K1N1B7_AGGAP	0.99	1.2e-06
TssH* (Sheath recycling (ATPase) )	A0A3M6P249_AGGAP	0.97	4.6e-05		TssM (Membrane complex)	A0A0K1N1B7_AGGAP	0.99	3.7e-06
TssB* (Contractile sheath)	A0A3M6P249_AGGAP	0.97	7.6e-05		TssH (Sheath recycling (ATPase) )	A0A3M6PDS7_AGGAP	0.99	3e-06
TssL* (Membrane complex)	A0A3M6PFB4_AGGAP	0.97	0.0001		TssL (Membrane complex)	A0A3M6PDS7_AGGAP	0.99	3.9e-06
TssH* (Sheath recycling (ATPase) )	A0A369ZCI8_AGGAP	0.97	6.4e-05		TssL (Membrane complex)	A0A3M6P377_AGGAP	0.99	6.3e-06
TssH* (Sheath recycling (ATPase) )	A0A3M6PJ54_AGGAP	0.97	5.6e-05		TssM (Membrane complex)	A0A3M6P377_AGGAP	0.99	4e-07
TssH* (Sheath recycling (ATPase) )	A0A3M6NLZ3_AGGAP	0.97	6.6e-05		TssL (Membrane complex)	A0A3M6NIH5_AGGAP	0.99	9.4e-07
TssH* (Sheath recycling (ATPase) )	A0A3M6P264_AGGAP	0.97	9e-05		TssH (Sheath recycling (ATPase) )	A0A3M6NR94_AGGAP	0.99	3.9e-06
TssL* (Membrane complex)	A0A336N8Y4_AGGAP	0.97	7.2e-05		TssH (Sheath recycling (ATPase) )	A0A3M6PFK1_AGGAP	0.99	2e-06
TssM* (Membrane complex)	A0A3M6PFJ8_AGGAP	0.97	8.9e-05		TssH (Sheath recycling (ATPase) )	A0A3M6NQR9_AGGAP	0.99	3e-06
TssM* (Membrane complex)	A0A3M6P608_AGGAP	0.97	9.4e-05		TssH (Sheath recycling (ATPase) )	A0A142G2X1_AGGAC	0.99	4.4e-06
TssD* (Hcp, Expelled tube)	A0A336N1M3_AGGAP	0.97	6.5e-05		TssH (Sheath recycling (ATPase) )	A0A3M6NM21_AGGAP	0.99	1.3e-06
TssM* (Membrane complex)	A0A3M6P2H0_AGGAP	0.97	3.8e-05		TssH (Sheath recycling (ATPase) )	A0A3M6P6R4_AGGAP	0.99	8.1e-06
TssM* (Membrane complex)	A0A3M6PMA2_AGGAP	0.97	5.6e-05		TssH (Sheath recycling (ATPase) )	A0A336N7E7_AGGAP	0.99	4.4e-06
TssL* (Membrane complex)	A0A3M6P5T3_AGGAP	0.97	4.7e-05		TssH (Sheath recycling (ATPase) )	A0A3M6NQY9_AGGAP	0.99	5.3e-06
TssM* (Membrane complex)	A0A3M6P5T3_AGGAP	0.97	8.8e-05		TssH (Sheath recycling (ATPase) )	A0A0K1MZV9_AGGAP	0.99	1.9e-06
TssM* (Membrane complex)	A0A336NCM8_AGGAP	0.97	8.3e-05		TssL (Membrane complex)	A0A3M6P5E9_AGGAP	0.99	6.8e-06
TssI (Expelled spike)	A0A3M6P8Y7_AGGAP	0.97	5e-05		TssM (Membrane complex)	A0A3M6P5E9_AGGAP	0.99	8.1e-06
TssI (Expelled spike)	A0A142FZP5_AGGAC	0.97	9.1e-05		TssB (Contractile sheath)	A0A369ZGY0_AGGAP	0.99	5.9e-07
TssI (Expelled spike)	A0A369ZB91_AGGAP	0.97	9.5e-05		TssB (Contractile sheath)	A0A0K1N2V7_AGGAP	0.99	1.3e-06
TssI (Expelled spike)	A0A3M6P290_AGGAP	0.97	5.3e-05		TssB (Contractile sheath)	A0A3M6NR60_AGGAP	0.99	3.8e-07
TssI (Expelled spike)	A0A3M6P5Q6_AGGAP	0.97	7.5e-05		TssC (Contractile sheath)	A0A3M6PJM5_AGGAP	0.98	3.3e-05
TssI (Expelled spike)	A0A3M6NI59_AGGAP	0.97	4.9e-05		TssC (Contractile sheath)	A0A336N379_AGGAP	0.98	3.8e-05
TssC* (Contractile sheath)	A0A0K1N1B5_AGGAP	0.97	4.1e-05		TssC (Contractile sheath)	A0A3M6P4W7_AGGAP	0.98	1.1e-05
TssC* (Contractile sheath)	A0A3M6NSF1_AGGAP	0.97	7.6e-05		TssC (Contractile sheath)	A0A3M6NI59_AGGAP	0.98	2.7e-05
TssC* (Contractile sheath)	A0A369Z7F9_AGGAP	0.97	4.4e-05		TssC (Contractile sheath)	A0A3M6P6W3_AGGAP	0.98	9.8e-06
TssC* (Contractile sheath)	A0A3M6PF54_AGGAP	0.97	7.7e-05		TssC (Contractile sheath)	A0A3M6P636_AGGAP	0.98	2.8e-05
TssI (Expelled spike)	A0A336N6X3_AGGAP	0.97	6.3e-05		TssC (Contractile sheath)	X2JTG4_AGGAC	0.98	2.8e-05
TssI (Expelled spike)	A0A3M6NSY8_AGGAP	0.97	9.7e-05		TssC (Contractile sheath)	A0A336NGS6_AGGAP	0.98	2.2e-05
TssI (Expelled spike)	A0A336NAQ0_AGGAP	0.97	4.7e-05		TssC (Contractile sheath)	A0A3M6NIF3_AGGAP	0.98	2.1e-05
TssK (Baseplate)	A0A369ZA01_AGGAP	0.97	7.9e-05		TssC (Contractile sheath)	A0A3M6P4W2_AGGAP	0.98	3e-05
TssL* (Membrane complex)	A0A336N2B6_AGGAP	0.96	0.00017		TssC (Contractile sheath)	A0A3M6PGS2_AGGAP	0.98	1e-05
TssL* (Membrane complex)	A0A336N635_AGGAP	0.96	0.00012		TssC (Contractile sheath)	A0A3M6PE51_AGGAP	0.98	1.1e-05
TssB* (Contractile sheath)	A0A3M6P803_AGGAP	0.96	0.0002		TssC (Contractile sheath)	A0A3M6NS60_AGGAP	0.98	3.1e-05
TssH* (Sheath recycling (ATPase) )	A0A3M6P4U5_AGGAP	0.96	0.00012		TssC (Contractile sheath)	A0A3M6PH13_AGGAP	0.98	3.8e-05
TssB* (Contractile sheath)	A0A3M6P4U5_AGGAP	0.96	0.00015		TssC (Contractile sheath)	A0A3M6PLB1_AGGAP	0.98	3.3e-05
TssH* (Sheath recycling (ATPase) )	A0A3M6P4M5_AGGAP	0.96	0.00018		TssC (Contractile sheath)	A0A3M6P4U1_AGGAP	0.98	3.5e-05
TssB* (Contractile sheath)	A0A3M6P4M5_AGGAP	0.96	0.00013		TssC (Contractile sheath)	A0A3M6P4V2_AGGAP	0.98	3.2e-05
TssH* (Sheath recycling (ATPase) )	A0A3M6PFB4_AGGAP	0.96	0.00012		TssD* (Hcp, Expelled tube)	A0A0K1N5X6_AGGAP	0.98	1.5e-05
TssB* (Contractile sheath)	A0A369ZCI8_AGGAP	0.96	0.0002		TssD* (Hcp, Expelled tube)	A0A369ZBJ5_AGGAP	0.98	1.9e-05
TssH* (Sheath recycling (ATPase) )	A0A369Z3M3_AGGAP	0.96	0.00018		TssD* (Hcp, Expelled tube)	A0A3M6NR22_AGGAP	0.98	1.3e-05
TssH* (Sheath recycling (ATPase) )	A0A3M6P5M8_AGGAP	0.96	0.00018		TssC (Contractile sheath)	A0A369Z5S0_AGGAP	0.98	1.9e-05
TssB* (Contractile sheath)	A0A3M6P5M8_AGGAP	0.96	0.00019		TssC (Contractile sheath)	A0A3M6NLT9_AGGAP	0.98	2.5e-05
TssH* (Sheath recycling (ATPase) )	A0A3M6P5U9_AGGAP	0.96	0.00021		TssD* (Hcp, Expelled tube)	A0A3M6NLT9_AGGAP	0.98	8.4e-06
TssH* (Sheath recycling (ATPase) )	A0A336N4X0_AGGAP	0.96	0.00012		TssD* (Hcp, Expelled tube)	A0A3M6P4U2_AGGAP	0.98	2.1e-05
TssH* (Sheath recycling (ATPase) )	A0A3M6PGR3_AGGAP	0.96	0.00017		TssK (Baseplate)	A0A3M6PL65_AGGAP	0.98	1.7e-05
TssB* (Contractile sheath)	A0A3M6PGR3_AGGAP	0.96	0.00019		TssK (Baseplate)	A0A5D0KLU2_AGGAC	0.98	2.4e-05
TssM* (Membrane complex)	A0A3M6P5P7_AGGAP	0.96	0.00019		TssK (Baseplate)	A0A3M6NR67_AGGAP	0.98	1.1e-05
TssM* (Membrane complex)	Q8RI48_FUSNN	0.96	0.00016		TssI (Expelled spike)	THIC_FUSNN	0.98	1e-05
TssM* (Membrane complex)	A0A3M6P4T9_AGGAP	0.96	0.00017		TssK (Baseplate)	A0A0K1N1A7_AGGAP	0.98	3.6e-05
TssK (Baseplate)	A0A336N8K6_AGGAP	0.96	0.00015		TssK (Baseplate)	A0A3M6NIA4_AGGAP	0.98	1.9e-05
TssK (Baseplate)	A0A336N2X6_AGGAP	0.96	0.00021		TssK (Baseplate)	A0A3M6P5R2_AGGAP	0.98	2.7e-05
TssK (Baseplate)	A0A3M6NIF0_AGGAP	0.96	0.00017		TssK (Baseplate)	A0A3M6PGQ9_AGGAP	0.98	1.2e-05
TssK (Baseplate)	A0A369Z8R1_AGGAP	0.96	0.00015		TssK (Baseplate)	A0A3M6NLY2_AGGAP	0.98	3e-05
TssK (Baseplate)	A0A3M6PE91_AGGAP	0.96	0.00012		TssH (Sheath recycling (ATPase) )	A0A142FZR1_AGGAC	0.98	3.2e-05
TssC* (Contractile sheath)	A0A369Z5Q7_AGGAP	0.96	0.00018		TssH (Sheath recycling (ATPase) )	A0A336NCM8_AGGAP	0.98	1.1e-05
TssK (Baseplate)	A0A3M6NIL5_AGGAP	0.96	0.00021		TssK (Baseplate)	A0A3M6NI97_AGGAP	0.98	2.4e-05
TssI (Expelled spike)	A0A336NI71_AGGAP	0.96	0.00019		TssL (Membrane complex)	A0A3M6NI97_AGGAP	0.98	9.5e-06
TssI (Expelled spike)	A0A369ZBY6_AGGAP	0.96	0.00018		TssM (Membrane complex)	A0A3M6NI97_AGGAP	0.98	2.5e-05
TssI (Expelled spike)	A0A5D0L7J3_AGGAC	0.96	0.00015		TssK (Baseplate)	A0A142G110_AGGAC	0.98	1.7e-05
TssC* (Contractile sheath)	A0A3M6P290_AGGAP	0.96	0.00018		TssL (Membrane complex)	A0A142G110_AGGAC	0.98	1.4e-05
TssC* (Contractile sheath)	A0A3M6NM14_AGGAP	0.96	0.00019		TssM (Membrane complex)	A0A142G110_AGGAC	0.98	2.3e-05
TssC* (Contractile sheath)	A0A336N6X3_AGGAP	0.96	0.00016		TssK (Baseplate)	A0A3M6PFB5_AGGAP	0.98	1e-05
TssC* (Contractile sheath)	A0A3M6NSY8_AGGAP	0.96	0.00018		TssH (Sheath recycling (ATPase) )	A0A3M6PFB5_AGGAP	0.98	3.8e-05
TssC* (Contractile sheath)	A0A336NAQ0_AGGAP	0.96	0.00014		TssL (Membrane complex)	A0A3M6PFB5_AGGAP	0.98	3.6e-05
TssC* (Contractile sheath)	A0A369ZA01_AGGAP	0.96	0.00011		TssK (Baseplate)	A0A0K1N4F2_AGGAP	0.98	2.7e-05
TssL* (Membrane complex)	A0A3M6P5M0_AGGAP	0.95	0.00034		TssH (Sheath recycling (ATPase) )	A0A0K1N4F2_AGGAP	0.98	1.7e-05
TssL* (Membrane complex)	A0A3M6NLV1_AGGAP	0.95	0.00038		TssL (Membrane complex)	A0A0K1N4F2_AGGAP	0.98	2.4e-05
TssL* (Membrane complex)	A0A5D0E597_AGGAC	0.95	0.00038		TssK (Baseplate)	A0A0K1N1B7_AGGAP	0.98	1.7e-05
TssB* (Contractile sheath)	A0A3M6NII8_AGGAP	0.95	0.00025		TssH (Sheath recycling (ATPase) )	A0A0K1N1B7_AGGAP	0.98	2.2e-05
TssH* (Sheath recycling (ATPase) )	A0A3M6P803_AGGAP	0.95	0.00039		TssK (Baseplate)	A0A3M6PDS7_AGGAP	0.98	2.4e-05
TssH* (Sheath recycling (ATPase) )	A0A336N5A3_AGGAP	0.95	0.00028		TssM (Membrane complex)	A0A3M6PDS7_AGGAP	0.98	1.2e-05
TssB* (Contractile sheath)	A0A336N5A3_AGGAP	0.95	0.00032		TssK (Baseplate)	A0A3M6P6V7_AGGAP	0.98	1.6e-05
TssH* (Sheath recycling (ATPase) )	A0A3M6PII8_AGGAP	0.95	0.00036		TssL (Membrane complex)	A0A3M6P6V7_AGGAP	0.98	3.4e-05
TssB* (Contractile sheath)	A0A3M6PII8_AGGAP	0.95	0.00026		TssM (Membrane complex)	A0A3M6P6V7_AGGAP	0.98	2.8e-05
TssH* (Sheath recycling (ATPase) )	A0A3M6PGC8_AGGAP	0.95	0.00033		TssH (Sheath recycling (ATPase) )	A0A0K1N4S9_AGGAP	0.98	1.7e-05
TssB* (Contractile sheath)	A0A369Z3M3_AGGAP	0.95	0.00029		TssH (Sheath recycling (ATPase) )	A0A3M6PE86_AGGAP	0.98	9.1e-06
TssB* (Contractile sheath)	A0A3M6PJ54_AGGAP	0.95	0.00027		TssM (Membrane complex)	A0A3M6NIH5_AGGAP	0.98	9e-06
TssB* (Contractile sheath)	A0A3M6NLZ3_AGGAP	0.95	0.00027		TssL (Membrane complex)	A0A3M6PFK1_AGGAP	0.98	1.4e-05
TssB* (Contractile sheath)	A0A3M6P264_AGGAP	0.95	0.00023		TssH (Sheath recycling (ATPase) )	A0A336N4Z4_AGGAP	0.98	1.5e-05
TssH* (Sheath recycling (ATPase) )	A0A336N8Y4_AGGAP	0.95	0.00029		TssL (Membrane complex)	A0A336N4Z4_AGGAP	0.98	1.5e-05
TssD* (Hcp, Expelled tube)	A0A3M6P2F0_AGGAP	0.95	0.00029		TssM (Membrane complex)	A0A336N4Z4_AGGAP	0.98	3.5e-05
TssM* (Membrane complex)	A0A336N369_AGGAP	0.95	0.00025		TssH (Sheath recycling (ATPase) )	A0A5D0EL39_AGGAC	0.98	8.6e-06
TssL* (Membrane complex)	A0A336N6R7_AGGAP	0.95	0.00026		TssH (Sheath recycling (ATPase) )	A0A336N3W9_AGGAP	0.98	1.3e-05
TssL* (Membrane complex)	A0A3M6P5P7_AGGAP	0.95	0.00038		TssL (Membrane complex)	A0A3M6PFP3_AGGAP	0.98	2.9e-05
TssM* (Membrane complex)	A0A3M6P5T2_AGGAP	0.95	0.00032		TssM (Membrane complex)	A0A3M6PFP3_AGGAP	0.98	1.5e-05
TssK (Baseplate)	A0A3M6P4Q7_AGGAP	0.95	0.00025		TssK (Baseplate)	A0A3M6PFB3_AGGAP	0.98	2.6e-05
TssC* (Contractile sheath)	A0A3M6P8Y7_AGGAP	0.95	0.00024		TssH (Sheath recycling (ATPase) )	A0A3M6PFB3_AGGAP	0.98	2.2e-05
TssC* (Contractile sheath)	A0A336N114_AGGAP	0.95	0.00033		TssM (Membrane complex)	A0A3M6PFB3_AGGAP	0.98	2.7e-05
TssI (Expelled spike)	A0A369Z8Y9_AGGAP	0.95	0.00027		TssL (Membrane complex)	A0A0K1N3W5_AGGAP	0.98	3.5e-05
TssC* (Contractile sheath)	A0A3M6NI59_AGGAP	0.95	0.00028		TssM (Membrane complex)	A0A0K1N3W5_AGGAP	0.98	1.7e-05
TssC* (Contractile sheath)	A0A3M6NLU0_AGGAP	0.95	0.00024		TssL (Membrane complex)	A0A142G2X1_AGGAC	0.98	3.3e-05
TssC* (Contractile sheath)	A0A369ZEW7_AGGAP	0.95	0.00022		TssM (Membrane complex)	A0A142G2X1_AGGAC	0.98	3.4e-05
TssL* (Membrane complex)	A0A3M6NRT0_AGGAP	0.94	0.00062		TssL (Membrane complex)	A0A336N7E7_AGGAP	0.98	3.3e-05
TssL* (Membrane complex)	A0A0K1N188_AGGAP	0.94	0.00043		TssM (Membrane complex)	A0A336N7E7_AGGAP	0.98	3.4e-05
TssL* (Membrane complex)	A0A3M6P249_AGGAP	0.94	0.00054		TssC (Contractile sheath)	A0A3M6NR82_AGGAP	0.98	9.9e-06
TssB* (Contractile sheath)	A0A0K1N5G5_AGGAP	0.94	0.00046		TssC (Contractile sheath)	A0A5D0KSN9_AGGAC	0.98	3.3e-05
TssH* (Sheath recycling (ATPase) )	A0A3M6NII8_AGGAP	0.94	0.00052		TssH (Sheath recycling (ATPase) )	A0A5D0KSN9_AGGAC	0.98	2.4e-05
TssB* (Contractile sheath)	A0A0K1N1A7_AGGAP	0.94	0.00054		TssC (Contractile sheath)	A0A3M6NLW5_AGGAP	0.98	3.5e-05
TssL* (Membrane complex)	A0A336N5A3_AGGAP	0.94	0.0006		TssH (Sheath recycling (ATPase) )	A0A3M6NLW5_AGGAP	0.98	2.9e-05
TssB* (Contractile sheath)	A0A369ZBA6_AGGAP	0.94	0.00046		TssH (Sheath recycling (ATPase) )	A0A0K1N4I1_AGGAP	0.98	2.9e-05
TssB* (Contractile sheath)	A0A3M6PFB4_AGGAP	0.94	0.00057		TssH (Sheath recycling (ATPase) )	A0A369ZBA6_AGGAP	0.98	1.2e-05
TssL* (Membrane complex)	A0A369ZCI8_AGGAP	0.94	0.00065		TssH (Sheath recycling (ATPase) )	A0A369ZC24_AGGAP	0.98	2.5e-05
TssB* (Contractile sheath)	A0A3M6P5U9_AGGAP	0.94	0.00042		TssH (Sheath recycling (ATPase) )	A0A0K1N1Y6_AGGAP	0.98	3.5e-05
TssH* (Sheath recycling (ATPase) )	A0A336N5D6_AGGAP	0.94	0.00045		TssH (Sheath recycling (ATPase) )	A0A336N5C7_AGGAP	0.98	3.5e-05
TssB* (Contractile sheath)	A0A336N4X0_AGGAP	0.94	0.00042		TssH (Sheath recycling (ATPase) )	A0A0K1MZW1_AGGAP	0.98	3.3e-05
TssH* (Sheath recycling (ATPase) )	A0A0K1N457_AGGAP	0.94	0.00045		TssH (Sheath recycling (ATPase) )	A0A3M6P248_AGGAP	0.98	1.8e-05
TssB* (Contractile sheath)	A0A3M6PGZ5_AGGAP	0.94	0.00049		TssH (Sheath recycling (ATPase) )	A0A369ZHP2_AGGAP	0.98	3.4e-05
TssB* (Contractile sheath)	A0A336N8Y4_AGGAP	0.94	0.0005		TssH (Sheath recycling (ATPase) )	A0A3M6PHN4_AGGAP	0.98	1.3e-05
TssM* (Membrane complex)	A0A3M6PFB5_AGGAP	0.94	0.00065		TssK (Baseplate)	A0A0K1MZV9_AGGAP	0.98	1.8e-05
TssL* (Membrane complex)	A0A3M6P2F0_AGGAP	0.94	0.00059		TssH (Sheath recycling (ATPase) )	A0A3M6PLC9_AGGAP	0.98	3e-05
TssH* (Sheath recycling (ATPase) )	A0A3M6P2F0_AGGAP	0.94	0.0006		TssM (Membrane complex)	A0A336NGG2_AGGAP	0.98	3.2e-05
TssM* (Membrane complex)	A0A336N1M3_AGGAP	0.94	0.00042		TssL (Membrane complex)	A0A369Z417_AGGAP	0.98	2e-05
TssM* (Membrane complex)	A0A3M6P761_AGGAP	0.94	0.00048		TssM (Membrane complex)	A0A369Z417_AGGAP	0.98	1.4e-05
TssM* (Membrane complex)	A0A0K1N255_AGGAP	0.94	0.00054		TssL (Membrane complex)	A0A0K1N227_AGGAP	0.98	2.5e-05
TssM* (Membrane complex)	A0A3M6PGD6_AGGAP	0.94	0.00045		TssM (Membrane complex)	A0A0K1N227_AGGAP	0.98	2.5e-05
TssD* (Hcp, Expelled tube)	A0A3M6NS24_AGGAP	0.94	0.0006		TssL (Membrane complex)	A0A3M6PEB3_AGGAP	0.98	1.4e-05
TssD* (Hcp, Expelled tube)	A0A3M6P5V7_AGGAP	0.94	0.00052		TssM (Membrane complex)	A0A3M6PEB3_AGGAP	0.98	1.2e-05
TssK (Baseplate)	A0A0K1N0S3_AGGAP	0.94	0.00064		TssC (Contractile sheath)	A0A3M6PHH0_AGGAP	0.98	2.1e-05
TssK (Baseplate)	A0A3M6NQT1_AGGAP	0.94	0.00058		TssL (Membrane complex)	A0A3M6NQW0_AGGAP	0.98	3.1e-05
TssK (Baseplate)	A0A336N2Z2_AGGAP	0.94	0.00042		TssL (Membrane complex)	A0A3M6P4S6_AGGAP	0.98	1.1e-05
TssK (Baseplate)	A0A3M6PK97_AGGAP	0.94	0.00049		TssM (Membrane complex)	A0A3M6P4S6_AGGAP	0.98	3.6e-05
TssK (Baseplate)	A0A336N6M4_AGGAP	0.94	0.00041		TssC (Contractile sheath)	A0A5D0EI83_AGGAC	0.98	3.2e-05
TssK (Baseplate)	A0A3M6NSA8_AGGAP	0.94	0.00058		TssC (Contractile sheath)	A0A369ZGT6_AGGAP	0.98	2.9e-05
TssK (Baseplate)	A0A336N798_AGGAP	0.94	0.00049		TssB (Contractile sheath)	A0A336N5L7_AGGAP	0.98	3.4e-05
TssK (Baseplate)	A0A3M6P8Y7_AGGAP	0.94	0.00055		TssB (Contractile sheath)	A0A336N124_AGGAP	0.98	3.5e-05
TssK (Baseplate)	A0A3M6P913_AGGAP	0.94	0.00052		TssL (Membrane complex)	A0A0K1N3U1_AGGAP	0.98	3.4e-05
TssC* (Contractile sheath)	A0A3M6P913_AGGAP	0.94	0.00054		TssM (Membrane complex)	A0A0K1N3U1_AGGAP	0.98	1.9e-05
TssI (Expelled spike)	A0A369Z5Q7_AGGAP	0.94	0.00056		TssB (Contractile sheath)	A0A0K1N3U1_AGGAP	0.98	1.6e-05
TssI (Expelled spike)	A0A3M6NIL5_AGGAP	0.94	0.00065		TssL (Membrane complex)	A0A3M6P8Y3_AGGAP	0.98	1e-05
TssI (Expelled spike)	A0A3M6PIG5_AGGAP	0.94	0.00047		TssM (Membrane complex)	A0A3M6P8Y3_AGGAP	0.98	1.9e-05
TssC* (Contractile sheath)	A0A336NI71_AGGAP	0.94	0.00054		TssB (Contractile sheath)	A0A3M6P8Y3_AGGAP	0.98	1.8e-05
TssC* (Contractile sheath)	A0A369Z8Y9_AGGAP	0.94	0.0006		TssL (Membrane complex)	A0A369ZA45_AGGAP	0.98	8.7e-06
TssC* (Contractile sheath)	A0A3M6NS60_AGGAP	0.94	0.0005		TssM (Membrane complex)	A0A369ZA45_AGGAP	0.98	1.4e-05
TssK (Baseplate)	A0A336NAQ0_AGGAP	0.94	0.00057		TssL (Membrane complex)	A0A0K1N0X7_AGGAP	0.98	3.1e-05
TssI (Expelled spike)	A0A336N7Q5_AGGAP	0.94	0.0005		TssM (Membrane complex)	A0A0K1N0X7_AGGAP	0.98	3e-05
TssL* (Membrane complex)	A0A3M6PJW2_AGGAP	0.93	0.00079		TssB (Contractile sheath)	A0A0K1N3B3_AGGAP	0.98	2.5e-05
TssL* (Membrane complex)	A0A0K1N3W5_AGGAP	0.93	0.0008		TssB (Contractile sheath)	A0A0K1MZZ1_AGGAP	0.98	3.3e-05
TssL* (Membrane complex)	A0A3M6PG61_AGGAP	0.93	0.00094		TssL (Membrane complex)	A0A336NBD8_AGGAP	0.98	2.4e-05
TssL* (Membrane complex)	A0A3M6PP17_AGGAP	0.93	0.00067		TssM (Membrane complex)	A0A336NBD8_AGGAP	0.98	1.9e-05
TssL* (Membrane complex)	A0A3M6NRH6_AGGAP	0.93	0.00093		TssB (Contractile sheath)	A0A336NBD8_AGGAP	0.98	1.8e-05
TssH* (Sheath recycling (ATPase) )	A0A0K1N5G5_AGGAP	0.93	0.00086		TssB (Contractile sheath)	A0A3M6PKN2_AGGAP	0.98	2.5e-05
TssH* (Sheath recycling (ATPase) )	A0A0K1N1A7_AGGAP	0.93	0.0008		TssC (Contractile sheath)	A0A336N2W6_AGGAP	0.97	4.2e-05
TssH* (Sheath recycling (ATPase) )	A0A369ZBA6_AGGAP	0.93	0.00066		TssC (Contractile sheath)	A0A3M6PM13_AGGAP	0.97	7e-05
TssH* (Sheath recycling (ATPase) )	A0A3M6PNW4_AGGAP	0.93	0.00077		TssC (Contractile sheath)	A0A3M6P5T2_AGGAP	0.97	5e-05
TssH* (Sheath recycling (ATPase) )	A0A3M6P5S8_AGGAP	0.93	0.00089		TssC (Contractile sheath)	A0A3M6NQZ1_AGGAP	0.97	4.2e-05
TssB* (Contractile sheath)	A0A3M6P5S8_AGGAP	0.93	0.00094		TssC (Contractile sheath)	A0A3M6PLF5_AGGAP	0.97	6.7e-05
TssH* (Sheath recycling (ATPase) )	A0A3M6NLX7_AGGAP	0.93	0.00072		TssC (Contractile sheath)	A0A369ZDE5_AGGAP	0.97	7.1e-05
TssB* (Contractile sheath)	A0A3M6NLX7_AGGAP	0.93	0.00083		TssC (Contractile sheath)	A0A3M6NIA8_AGGAP	0.97	9.5e-05
TssB* (Contractile sheath)	A0A336N5D6_AGGAP	0.93	0.00069		TssC (Contractile sheath)	A0A336N469_AGGAP	0.97	7.9e-05
TssH* (Sheath recycling (ATPase) )	A0A3M6P5S9_AGGAP	0.93	0.00097		TssC (Contractile sheath)	A0A3S4QAF6_AGGAP	0.97	7.4e-05
TssB* (Contractile sheath)	A0A0K1N457_AGGAP	0.93	0.00095		TssC (Contractile sheath)	A0A336N6J6_AGGAP	0.97	8e-05
TssH* (Sheath recycling (ATPase) )	A0A336N1M3_AGGAP	0.93	0.00081		TssC (Contractile sheath)	A0A336N461_AGGAP	0.97	5e-05
TssH* (Sheath recycling (ATPase) )	A0A3M6P5T3_AGGAP	0.93	0.00083		TssC (Contractile sheath)	A0A369Z7R8_AGGAP	0.97	6e-05
TssB* (Contractile sheath)	A0A3M6P5T3_AGGAP	0.93	0.00084		TssC (Contractile sheath)	A0A142G2J3_AGGAC	0.97	0.0001
TssD* (Hcp, Expelled tube)	A0A3M6P5T2_AGGAP	0.93	0.00088		TssC (Contractile sheath)	A0A336N9D5_AGGAP	0.97	0.0001
TssD* (Hcp, Expelled tube)	A0A336NCM8_AGGAP	0.93	0.00072		TssC (Contractile sheath)	A0A369Z9L8_AGGAP	0.97	5.4e-05
TssM* (Membrane complex)	A0A336N387_AGGAP	0.93	0.00069		TssC (Contractile sheath)	A0A3M6PEI8_AGGAP	0.97	0.0001
TssB* (Contractile sheath)	A0A336N956_AGGAP	0.93	0.00087		TssC (Contractile sheath)	A0A3M6PHD0_AGGAP	0.97	3.9e-05
TssK (Baseplate)	A0A3M6P5K2_AGGAP	0.93	0.00092		TssC (Contractile sheath)	A0A0K1N031_AGGAP	0.97	0.0001
TssK (Baseplate)	A0A0K1N3Z7_AGGAP	0.93	0.00078		TssC (Contractile sheath)	A0A336N956_AGGAP	0.97	5.9e-05
TssI (Expelled spike)	A0A3M6P913_AGGAP	0.93	0.0007		TssC (Contractile sheath)	A0A0K1N1E4_AGGAP	0.97	4.2e-05
TssK (Baseplate)	A0A369Z5Q7_AGGAP	0.93	0.00091		TssC (Contractile sheath)	A0A3M6PEI5_AGGAP	0.97	4.4e-05
TssC* (Contractile sheath)	A0A3M6NIL5_AGGAP	0.93	0.00082		TssC (Contractile sheath)	A0A3M6P2G6_AGGAP	0.97	4.9e-05
TssC* (Contractile sheath)	A0A142FZP5_AGGAC	0.93	0.00085		TssC (Contractile sheath)	A0A3M6NQU4_AGGAP	0.97	8.2e-05
TssI (Expelled spike)	A0A3M6NR98_AGGAP	0.93	0.00096		TssC (Contractile sheath)	A0A5D0EK58_AGGAC	0.97	6.9e-05
TssC* (Contractile sheath)	A0A3M6P5Q6_AGGAP	0.93	0.00072		TssD* (Hcp, Expelled tube)	A0A5D0EK58_AGGAC	0.97	7.3e-05
TssC* (Contractile sheath)	A0A336N7Q5_AGGAP	0.93	0.00074		TssD* (Hcp, Expelled tube)	A0A0K1N130_AGGAP	0.97	4.8e-05
TssK (Baseplate)	A0A3M6P822_AGGAP	0.93	0.00067		TssC (Contractile sheath)	A0A3M6PDR5_AGGAP	0.97	6.9e-05
TssK (Baseplate)	A0A3M6NQR5_AGGAP	0.93	0.00073		TssD* (Hcp, Expelled tube)	A0A3M6PDR5_AGGAP	0.97	7.3e-05
TssI (Expelled spike)	A0A3M6NQR5_AGGAP	0.93	0.0009		TssD* (Hcp, Expelled tube)	A0A0K1N4D5_AGGAP	0.97	7e-05
TssK (Baseplate)	A0A336N5J6_AGGAP	0.93	0.00076		TssC (Contractile sheath)	A0A3M6NR22_AGGAP	0.97	5.5e-05
TssL* (Membrane complex)	A0A117MWH1_FUSNC	0.92	0.0013		TssC (Contractile sheath)	A0A369Z5P6_AGGAP	0.97	8e-05
TssL* (Membrane complex)	A0A3M6NI95_AGGAP	0.92	0.0011		TssC (Contractile sheath)	A0A3M6P4U2_AGGAP	0.97	6.2e-05
TssB* (Contractile sheath)	A0A0K1N063_AGGAP	0.92	0.0014		TssD* (Hcp, Expelled tube)	A0A3M6P7J1_AGGAP	0.97	5.5e-05
TssL* (Membrane complex)	A0A369ZBA6_AGGAP	0.92	0.0012		TssI (Expelled spike)	A0A3M6NGJ0_AGGAP	0.97	5.5e-05
TssB* (Contractile sheath)	A0A0K1N5X1_AGGAP	0.92	0.0013		TssI (Expelled spike)	A0A3M6PFY2_AGGAP	0.97	6.1e-05
TssB* (Contractile sheath)	A0A3M6PNW4_AGGAP	0.92	0.001		TssK (Baseplate)	A0A336N5D6_AGGAP	0.97	9.2e-05
TssH* (Sheath recycling (ATPase) )	A0A3M6P4S1_AGGAP	0.92	0.0011		TssH (Sheath recycling (ATPase) )	A0A3M6PH78_AGGAP	0.97	6.3e-05
TssB* (Contractile sheath)	A0A3M6P4S1_AGGAP	0.92	0.0014		TssH (Sheath recycling (ATPase) )	A0A3M6NQX6_AGGAP	0.97	6.4e-05
TssH* (Sheath recycling (ATPase) )	A0A3M6PHY1_AGGAP	0.92	0.0012		TssH (Sheath recycling (ATPase) )	A0A142G110_AGGAC	0.97	3.8e-05
TssL* (Membrane complex)	A0A3M6P840_AGGAP	0.92	0.001		TssM (Membrane complex)	A0A3M6PFB5_AGGAP	0.97	4.4e-05
TssH* (Sheath recycling (ATPase) )	A0A3M6NQZ1_AGGAP	0.92	0.0014		TssM (Membrane complex)	A0A0K1N4F2_AGGAP	0.97	4.5e-05
TssH* (Sheath recycling (ATPase) )	A0A3M6PGZ5_AGGAP	0.92	0.0013		TssH (Sheath recycling (ATPase) )	A0A3M6P6V7_AGGAP	0.97	9.7e-05
TssH* (Sheath recycling (ATPase) )	A0A3M6PFJ8_AGGAP	0.92	0.0013		TssL (Membrane complex)	A0A336N950_AGGAP	0.97	6.5e-05
TssM* (Membrane complex)	A0A3M6PFF8_AGGAP	0.92	0.001		TssH (Sheath recycling (ATPase) )	A0A336N6M9_AGGAP	0.97	4e-05
TssM* (Membrane complex)	A0A3M6P4U7_AGGAP	0.92	0.0014		TssL (Membrane complex)	A0A336N6M9_AGGAP	0.97	8.8e-05
TssL* (Membrane complex)	A0A336N1M3_AGGAP	0.92	0.0013		TssH (Sheath recycling (ATPase) )	A0A3M6NIH5_AGGAP	0.97	4.8e-05
TssM* (Membrane complex)	A0A336NBD8_AGGAP	0.92	0.0014		TssL (Membrane complex)	A0A3M6NR94_AGGAP	0.97	4.1e-05
TssB* (Contractile sheath)	A0A3M6P2H0_AGGAP	0.92	0.0011		TssK (Baseplate)	A0A3M6PFK1_AGGAP	0.97	9.5e-05
TssB* (Contractile sheath)	A0A3M6PMA2_AGGAP	0.92	0.0011		TssM (Membrane complex)	A0A3M6PFK1_AGGAP	0.97	5e-05
TssD* (Hcp, Expelled tube)	A0A3M6P5T3_AGGAP	0.92	0.0011		TssH (Sheath recycling (ATPase) )	A0A3M6PNL2_AGGAP	0.97	7.5e-05
TssD* (Hcp, Expelled tube)	A0A0K1N255_AGGAP	0.92	0.0013		TssL (Membrane complex)	A0A3M6PNL2_AGGAP	0.97	5.8e-05
TssL* (Membrane complex)	A0A336NCM8_AGGAP	0.92	0.0012		TssM (Membrane complex)	A0A3M6PNL2_AGGAP	0.97	6e-05
TssH* (Sheath recycling (ATPase) )	A0A336N956_AGGAP	0.92	0.001		TssH (Sheath recycling (ATPase) )	A0A3M6P5P0_AGGAP	0.97	5.9e-05
TssK (Baseplate)	A0A3M6PFI1_AGGAP	0.92	0.0014		TssL (Membrane complex)	A0A3M6P5P0_AGGAP	0.97	8.2e-05
TssK (Baseplate)	A0A3M6P1T0_AGGAP	0.92	0.0013		TssM (Membrane complex)	A0A3M6P5P0_AGGAP	0.97	9.9e-05
TssK (Baseplate)	A0A3M6NS07_AGGAP	0.92	0.0011		TssH (Sheath recycling (ATPase) )	A0A0K1N1S7_AGGAP	0.97	4.4e-05
TssK (Baseplate)	A0A3M6NQX6_AGGAP	0.92	0.0013		TssL (Membrane complex)	A0A0K1N1S7_AGGAP	0.97	8.9e-05
TssH* (Sheath recycling (ATPase) )	A0A3M6NID2_AGGAP	0.92	0.0014		TssM (Membrane complex)	A0A0K1N1S7_AGGAP	0.97	7.7e-05
TssK (Baseplate)	A0A3M6P5P1_AGGAP	0.92	0.0014		TssK (Baseplate)	A0A3M6NQR9_AGGAP	0.97	8.2e-05
TssI (Expelled spike)	A0A3M6P4U1_AGGAP	0.92	0.0013		TssL (Membrane complex)	A0A3M6NQR9_AGGAP	0.97	9.3e-05
TssK (Baseplate)	A0A0K1N1B5_AGGAP	0.92	0.0012		TssL (Membrane complex)	A0A5D0EL39_AGGAC	0.97	6e-05
TssK (Baseplate)	A0A3M6NLU0_AGGAP	0.92	0.0012		TssL (Membrane complex)	A0A336N3W9_AGGAP	0.97	8.3e-05
TssK (Baseplate)	A0A336N7Q5_AGGAP	0.92	0.0011		TssM (Membrane complex)	A0A336N3W9_AGGAP	0.97	6.4e-05
TssI (Expelled spike)	A0A3M6NSE9_AGGAP	0.92	0.0012		TssH (Sheath recycling (ATPase) )	A0A3M6P481_AGGAP	0.97	9.7e-05
TssL* (Membrane complex)	A0A3M6PH18_AGGAP	0.91	0.0016		TssK (Baseplate)	A0A3M6PFP3_AGGAP	0.97	5.8e-05
TssL* (Membrane complex)	A0A336N3C6_AGGAP	0.91	0.0015		TssH (Sheath recycling (ATPase) )	A0A3M6PFP3_AGGAP	0.97	5.4e-05
TssL* (Membrane complex)	A0A3M6PE66_AGGAP	0.91	0.0017		TssL (Membrane complex)	A0A3M6PFB3_AGGAP	0.97	4.4e-05
TssL* (Membrane complex)	A0A3M6PDG1_AGGAP	0.91	0.0016		TssH (Sheath recycling (ATPase) )	A0A0K1N3W5_AGGAP	0.97	7.1e-05
TssL* (Membrane complex)	A0A3M6PLC1_AGGAP	0.91	0.0016		TssK (Baseplate)	A0A142G2X1_AGGAC	0.97	7.3e-05
TssL* (Membrane complex)	A0A0K1N303_AGGAP	0.91	0.0019		TssK (Baseplate)	A0A3M6NM21_AGGAP	0.97	7.6e-05
TssB* (Contractile sheath)	A0A3M6P6V8_AGGAP	0.91	0.002		TssK (Baseplate)	A0A336N7E7_AGGAP	0.97	7.3e-05
TssH* (Sheath recycling (ATPase) )	A0A0K1N5X1_AGGAP	0.91	0.002		TssL (Membrane complex)	A0A0K1N4I1_AGGAP	0.97	7.6e-05
TssB* (Contractile sheath)	A0A3M6PGC8_AGGAP	0.91	0.0018		TssM (Membrane complex)	A0A0K1N4I1_AGGAP	0.97	6e-05
TssB* (Contractile sheath)	A0A3M6NR32_AGGAP	0.91	0.0018		TssL (Membrane complex)	A0A369ZBA6_AGGAP	0.97	9.3e-05
TssH* (Sheath recycling (ATPase) )	A0A336N6J6_AGGAP	0.91	0.0015		TssM (Membrane complex)	A0A369ZBA6_AGGAP	0.97	9.6e-05
TssB* (Contractile sheath)	A0A336N6J6_AGGAP	0.91	0.0015		TssM (Membrane complex)	A0A0K1N3A8_AGGAP	0.97	9.1e-05
TssH* (Sheath recycling (ATPase) )	A0A142FYK1_AGGAC	0.91	0.002		TssL (Membrane complex)	A0A369ZC24_AGGAP	0.97	0.0001
TssB* (Contractile sheath)	A0A142FYK1_AGGAC	0.91	0.0017		TssM (Membrane complex)	A0A369ZC24_AGGAP	0.97	9.5e-05
TssB* (Contractile sheath)	A0A3M6NII6_AGGAP	0.91	0.0018		TssL (Membrane complex)	A0A0K1N1Y6_AGGAP	0.97	7.4e-05
TssB* (Contractile sheath)	A0A0K1N244_AGGAP	0.91	0.0017		TssM (Membrane complex)	A0A0K1N1Y6_AGGAP	0.97	7e-05
TssB* (Contractile sheath)	A0A336N3X6_AGGAP	0.91	0.0018		TssK (Baseplate)	A0A336N5C7_AGGAP	0.97	8.6e-05
TssB* (Contractile sheath)	A0A369Z6B5_AGGAP	0.91	0.0018		TssL (Membrane complex)	A0A336N5C7_AGGAP	0.97	7.5e-05
TssH* (Sheath recycling (ATPase) )	A0A3M6PJS8_AGGAP	0.91	0.0016		TssM (Membrane complex)	A0A336N5C7_AGGAP	0.97	5.5e-05
TssB* (Contractile sheath)	A0A3M6PJS8_AGGAP	0.91	0.0017		TssK (Baseplate)	A0A0K1MZW1_AGGAP	0.97	7.1e-05
TssH* (Sheath recycling (ATPase) )	A0A336N3W9_AGGAP	0.91	0.0016		TssH (Sheath recycling (ATPase) )	A0A0K1N168_AGGAP	0.97	4.4e-05
TssB* (Contractile sheath)	A0A336N3W9_AGGAP	0.91	0.0019		TssH (Sheath recycling (ATPase) )	A0A336N7F5_AGGAP	0.97	7.5e-05
TssH* (Sheath recycling (ATPase) )	A0A0K1N4F2_AGGAP	0.91	0.0019		TssK (Baseplate)	A0A369ZIV9_AGGAP	0.97	8.5e-05
TssB* (Contractile sheath)	A0A3M6P5S9_AGGAP	0.91	0.0015		TssH (Sheath recycling (ATPase) )	A0A369ZIV9_AGGAP	0.97	4.8e-05
TssB* (Contractile sheath)	A0A3M6PHY1_AGGAP	0.91	0.0017		TssH (Sheath recycling (ATPase) )	A0A3M6PHP8_AGGAP	0.97	9.9e-05
TssH* (Sheath recycling (ATPase) )	A0A3M6PDR1_AGGAP	0.91	0.0016		TssH (Sheath recycling (ATPase) )	A0A369Z8N8_AGGAP	0.97	8.5e-05
TssB* (Contractile sheath)	A0A3M6PDR1_AGGAP	0.91	0.0018		TssK (Baseplate)	A0A3M6P248_AGGAP	0.97	9.3e-05
TssB* (Contractile sheath)	A0A3M6NQZ1_AGGAP	0.91	0.0019		TssK (Baseplate)	A0A369ZHP2_AGGAP	0.97	6.5e-05
TssH* (Sheath recycling (ATPase) )	A0A3M6PFC8_AGGAP	0.91	0.0019		TssK (Baseplate)	A0A3M6NQY9_AGGAP	0.97	6.3e-05
TssB* (Contractile sheath)	A0A3M6PHN4_AGGAP	0.91	0.0015		TssK (Baseplate)	A0A3M6PHN4_AGGAP	0.97	9e-05
TssB* (Contractile sheath)	A0A3M6PFJ8_AGGAP	0.91	0.0017		TssL (Membrane complex)	A0A0K1MZV9_AGGAP	0.97	8.4e-05
TssM* (Membrane complex)	A0A3M6P2B3_AGGAP	0.91	0.0016		TssK (Baseplate)	A0A3M6PLC9_AGGAP	0.97	4.2e-05
TssB* (Contractile sheath)	A0A3M6P2F0_AGGAP	0.91	0.0016		TssL (Membrane complex)	A0A3M6PLC9_AGGAP	0.97	0.0001
TssB* (Contractile sheath)	A0A336N1M3_AGGAP	0.91	0.0017		TssM (Membrane complex)	A0A3M6PLC9_AGGAP	0.97	9.8e-05
TssL* (Membrane complex)	A0A336N369_AGGAP	0.91	0.0018		TssL (Membrane complex)	A0A336NGG2_AGGAP	0.97	6.6e-05
TssM* (Membrane complex)	A0A3M6PEL3_AGGAP	0.91	0.0018		TssK (Baseplate)	A0A336N8V0_AGGAP	0.97	4.6e-05
TssB* (Contractile sheath)	A0A3M6P761_AGGAP	0.91	0.0015		TssH (Sheath recycling (ATPase) )	A0A336N8V0_AGGAP	0.97	7.8e-05
TssD* (Hcp, Expelled tube)	A0A3M6P761_AGGAP	0.91	0.0014		TssL (Membrane complex)	A0A336N8V0_AGGAP	0.97	0.0001
TssH* (Sheath recycling (ATPase) )	A0A3M6P2H0_AGGAP	0.91	0.0017		TssL (Membrane complex)	A0A0K1N2E3_AGGAP	0.97	7e-05
TssH* (Sheath recycling (ATPase) )	A0A3M6PMA2_AGGAP	0.91	0.0016		TssM (Membrane complex)	A0A0K1N2E3_AGGAP	0.97	5.2e-05
TssH* (Sheath recycling (ATPase) )	A0A336N6R7_AGGAP	0.91	0.0017		TssC (Contractile sheath)	A0A369ZBK0_AGGAP	0.97	7.7e-05
TssB* (Contractile sheath)	A0A336N6R7_AGGAP	0.91	0.0016		TssC (Contractile sheath)	A0A3M6PDM2_AGGAP	0.97	8.1e-05
TssL* (Membrane complex)	A0A3M6P5T2_AGGAP	0.91	0.0019		TssM (Membrane complex)	A0A0K1N1P0_AGGAP	0.97	8.5e-05
TssD* (Hcp, Expelled tube)	Q8RI48_FUSNN	0.91	0.0016		TssM (Membrane complex)	A0A3M6P2K0_AGGAP	0.97	6e-05
TssH* (Sheath recycling (ATPase) )	A0A3M6P5V7_AGGAP	0.91	0.0017		TssM (Membrane complex)	A0A3M6PDL7_AGGAP	0.97	9.2e-05
TssB* (Contractile sheath)	A0A3M6P5V7_AGGAP	0.91	0.0019		TssL (Membrane complex)	A0A3M6PL50_AGGAP	0.97	9.2e-05
TssB* (Contractile sheath)	A0A3M6P246_AGGAP	0.91	0.0019		TssM (Membrane complex)	A0A3M6PL50_AGGAP	0.97	7.7e-05
TssK (Baseplate)	A0A3M6NLT9_AGGAP	0.91	0.0019		TssH (Sheath recycling (ATPase) )	A0A369Z417_AGGAP	0.97	8.5e-05
TssK (Baseplate)	A0A0K1N0Y0_AGGAP	0.91	0.0019		TssH (Sheath recycling (ATPase) )	A0A3M6P9C4_AGGAP	0.97	6.3e-05
TssB* (Contractile sheath)	A0A3M6NID2_AGGAP	0.91	0.0015		TssL (Membrane complex)	A0A3M6P9C4_AGGAP	0.97	4.8e-05
TssK (Baseplate)	A0A142FZB3_AGGAC	0.91	0.0019		TssM (Membrane complex)	A0A3M6P9C4_AGGAP	0.97	6e-05
TssC* (Contractile sheath)	A0A3M6PIG5_AGGAP	0.91	0.0017		TssH (Sheath recycling (ATPase) )	A0A0K1N227_AGGAP	0.97	7.6e-05
TssC* (Contractile sheath)	A0A369ZBY6_AGGAP	0.91	0.0015		TssH (Sheath recycling (ATPase) )	A0A3M6PEB3_AGGAP	0.97	4.9e-05
TssC* (Contractile sheath)	A0A5D0L7J3_AGGAC	0.91	0.0019		TssM (Membrane complex)	A0A3M6P639_AGGAP	0.97	6.9e-05
TssI (Expelled spike)	A0A3M6PDY2_AGGAP	0.91	0.0019		TssL (Membrane complex)	A0A3M6PPB4_AGGAP	0.97	8.8e-05
TssL* (Membrane complex)	A0A3M6PM13_AGGAP	0.9	0.0026		TssM (Membrane complex)	A0A3M6PPB4_AGGAP	0.97	5.7e-05
TssL* (Membrane complex)	A0A369Z7R8_AGGAP	0.9	0.0022		TssM (Membrane complex)	A0A3M6NQW0_AGGAP	0.97	8.7e-05
TssL* (Membrane complex)	A0A336N7U5_AGGAP	0.9	0.0025		TssC (Contractile sheath)	A0A3M6PGS9_AGGAP	0.97	4.1e-05
TssL* (Membrane complex)	A0A336NAX8_AGGAP	0.9	0.0021		TssC (Contractile sheath)	A0A3M6NQW8_AGGAP	0.97	7.2e-05
TssL* (Membrane complex)	A0A3M6PII8_AGGAP	0.9	0.0026		TssH (Sheath recycling (ATPase) )	A0A3M6NQW8_AGGAP	0.97	0.0001
TssH* (Sheath recycling (ATPase) )	A0A0K1N063_AGGAP	0.9	0.0023		TssH (Sheath recycling (ATPase) )	A0A0K1N002_AGGAP	0.97	0.0001
TssL* (Membrane complex)	A0A3M6PGC8_AGGAP	0.9	0.002		TssL (Membrane complex)	A0A0K1N002_AGGAP	0.97	6.9e-05
TssH* (Sheath recycling (ATPase) )	A0A3M6NIH5_AGGAP	0.9	0.0021		TssC (Contractile sheath)	A0A3M6PBQ1_AGGAP	0.97	8.4e-05
TssB* (Contractile sheath)	A0A3M6NIH5_AGGAP	0.9	0.0026		TssH (Sheath recycling (ATPase) )	A0A3M6PBQ1_AGGAP	0.97	9e-05
TssH* (Sheath recycling (ATPase) )	A0A3M6NII0_AGGAP	0.9	0.0024		TssL (Membrane complex)	A0A3M6P908_AGGAP	0.97	4.3e-05
TssH* (Sheath recycling (ATPase) )	A0A3M6NR32_AGGAP	0.9	0.0023		TssL (Membrane complex)	A0A336N124_AGGAP	0.97	7.3e-05
TssB* (Contractile sheath)	A0A3M6PDQ0_AGGAP	0.9	0.0024		TssB (Contractile sheath)	A0A3M6P5E9_AGGAP	0.97	5.1e-05
TssH* (Sheath recycling (ATPase) )	A0A369Z6B5_AGGAP	0.9	0.0021		TssB (Contractile sheath)	A0A369ZA45_AGGAP	0.97	6.6e-05
TssH* (Sheath recycling (ATPase) )	A0A3M6P6W3_AGGAP	0.9	0.0025		TssL (Membrane complex)	A0A369ZEH8_AGGAP	0.97	9e-05
TssB* (Contractile sheath)	A0A0K1N4F2_AGGAP	0.9	0.0023		TssM (Membrane complex)	A0A369ZEH8_AGGAP	0.97	5.4e-05
TssB* (Contractile sheath)	A0A3M6PG91_AGGAP	0.9	0.0023		TssB (Contractile sheath)	A0A369ZEH8_AGGAP	0.97	5.6e-05
TssL* (Membrane complex)	A0A3M6PJ54_AGGAP	0.9	0.0022		TssL (Membrane complex)	A0A0K1N209_AGGAP	0.97	5.6e-05
TssH* (Sheath recycling (ATPase) )	A0A3M6PGQ0_AGGAP	0.9	0.0025		TssM (Membrane complex)	A0A0K1N209_AGGAP	0.97	4.3e-05
TssB* (Contractile sheath)	A0A3M6P481_AGGAP	0.9	0.0025		TssB (Contractile sheath)	A0A336N2K8_AGGAP	0.97	7.8e-05
TssB* (Contractile sheath)	A0A0K1N0X7_AGGAP	0.9	0.0024		TssC (Contractile sheath)	A0A3M6NGR4_AGGAP	0.96	0.00011
TssH* (Sheath recycling (ATPase) )	A0A3M6P608_AGGAP	0.9	0.002		TssC (Contractile sheath)	A0A3M6P4W8_AGGAP	0.96	0.00019
TssH* (Sheath recycling (ATPase) )	A0A3M6P4U7_AGGAP	0.9	0.0024		TssC (Contractile sheath)	A0A336N6R7_AGGAP	0.96	0.00014
TssL* (Membrane complex)	A0A3M6PFB5_AGGAP	0.9	0.0024		TssC (Contractile sheath)	A0A3M6P4Y3_AGGAP	0.96	0.00012
TssL* (Membrane complex)	A0A3M6P2B3_AGGAP	0.9	0.0026		TssC (Contractile sheath)	A0A336N7Z2_AGGAP	0.96	0.00015
TssL* (Membrane complex)	A0A336NBD8_AGGAP	0.9	0.0026		TssC (Contractile sheath)	A0A5D0KUV8_AGGAC	0.96	0.00018
TssB* (Contractile sheath)	A0A3M6PEL3_AGGAP	0.9	0.0026		TssC (Contractile sheath)	A0A3M6PJI5_AGGAP	0.96	0.00014
TssH* (Sheath recycling (ATPase) )	A0A3M6P761_AGGAP	0.9	0.0026		TssC (Contractile sheath)	A0A3M6NR29_AGGAP	0.96	0.00018
TssD* (Hcp, Expelled tube)	A0A3M6PMA2_AGGAP	0.9	0.0022		TssC (Contractile sheath)	A0A3M6P5P7_AGGAP	0.96	0.00016
TssD* (Hcp, Expelled tube)	A0A336N6R7_AGGAP	0.9	0.0022		TssC (Contractile sheath)	A0A3M6NR72_AGGAP	0.96	0.00019
TssB* (Contractile sheath)	A0A3M6P5P7_AGGAP	0.9	0.0025		TssC (Contractile sheath)	A0A3M6PEL3_AGGAP	0.96	0.00013
TssD* (Hcp, Expelled tube)	A0A3M6P5P7_AGGAP	0.9	0.0025		TssC (Contractile sheath)	A0A3M6NRH8_AGGAP	0.96	0.0002
TssD* (Hcp, Expelled tube)	A0A3M6P4T9_AGGAP	0.9	0.0027		TssC (Contractile sheath)	A0A369Z7M2_AGGAP	0.96	0.00019
TssM* (Membrane complex)	A0A3M6P5V7_AGGAP	0.9	0.0026		TssC (Contractile sheath)	A0A369Z7P4_AGGAP	0.96	0.00016
TssD* (Hcp, Expelled tube)	A0A3M6PRD7_AGGAP	0.9	0.0023		TssC (Contractile sheath)	A0A3M6PNT1_AGGAP	0.96	0.00018
TssM* (Membrane complex)	A0A336NCL7_AGGAP	0.9	0.0025		TssC (Contractile sheath)	A0A3M6NQY2_AGGAP	0.96	0.00012
TssB* (Contractile sheath)	A0A0K1N4I1_AGGAP	0.9	0.0025		TssC (Contractile sheath)	A0A3M6PRD7_AGGAP	0.96	0.00019
TssK (Baseplate)	A0A0K1N227_AGGAP	0.9	0.0021		TssC (Contractile sheath)	A0A3M6PE66_AGGAP	0.96	0.00016
TssK (Baseplate)	A0A142FZR1_AGGAC	0.9	0.0021		TssC (Contractile sheath)	A0A3M6PME6_AGGAP	0.96	0.00014
TssK (Baseplate)	A0A369Z8Y9_AGGAP	0.9	0.0026		TssC (Contractile sheath)	A0A369Z4D6_AGGAP	0.96	0.00011
TssC* (Contractile sheath)	A0A369ZB91_AGGAP	0.9	0.0022		TssC (Contractile sheath)	A0A3M6P840_AGGAP	0.96	0.00013
TssK (Baseplate)	A0A5D0L7J3_AGGAC	0.9	0.0023		TssC (Contractile sheath)	A0A3M6NRD2_AGGAP	0.96	0.00018
TssH* (Sheath recycling (ATPase) )	A0A369Z7F9_AGGAP	0.9	0.0023		TssC (Contractile sheath)	A0A3M6NQS4_AGGAP	0.96	0.00014
TssH* (Sheath recycling (ATPase) )	A0A3M6NSY8_AGGAP	0.9	0.0026		TssC (Contractile sheath)	A0A0K1N0I1_AGGAP	0.96	0.00015
TssK (Baseplate)	A0A369ZEW7_AGGAP	0.9	0.0022		TssC (Contractile sheath)	A0A0K1N130_AGGAP	0.96	0.00018
TssK (Baseplate)	A0A0K1N448_AGGAP	0.9	0.0026		TssC (Contractile sheath)	A0A369ZBJ5_AGGAP	0.96	0.00012
TssC* (Contractile sheath)	A0A3M6NQR5_AGGAP	0.9	0.0023		TssC (Contractile sheath)	A0A336N9V9_AGGAP	0.96	0.00018
TssK (Baseplate)	A0A0K1MZV5_AGGAP	0.9	0.0022		TssC (Contractile sheath)	A0A3M6PP17_AGGAP	0.96	0.00011
TssL* (Membrane complex)	A0A3S4PY18_AGGAP	0.89	0.0033		TssD* (Hcp, Expelled tube)	A0A3M6PP17_AGGAP	0.96	0.00014
TssL* (Membrane complex)	A0A3M6NGQ6_AGGAP	0.89	0.0029		TssD* (Hcp, Expelled tube)	A0A3M6P9K4_AGGAP	0.96	0.00021
TssL* (Membrane complex)	A0A3M6P4S6_AGGAP	0.89	0.0031		TssD* (Hcp, Expelled tube)	A0A336N4U9_AGGAP	0.96	0.00018
TssL* (Membrane complex)	A0A3M6P4U5_AGGAP	0.89	0.0035		TssC (Contractile sheath)	A0A3M6PJ54_AGGAP	0.96	0.00019
TssH* (Sheath recycling (ATPase) )	A0A3M6P6V8_AGGAP	0.89	0.0034		TssK (Baseplate)	A0A5D0EP28_AGGAC	0.96	0.00012
TssH* (Sheath recycling (ATPase) )	A0A336N8J7_AGGAP	0.89	0.0032		TssI (Expelled spike)	A0A336NHQ8_AGGAP	0.96	0.00014
TssB* (Contractile sheath)	A0A3M6NII0_AGGAP	0.89	0.0028		TssI (Expelled spike)	A0A336N3J1_AGGAP	0.96	0.00019
TssH* (Sheath recycling (ATPase) )	A0A3M6PDQ0_AGGAP	0.89	0.0028		TssC (Contractile sheath)	A0A3M6NLY2_AGGAP	0.96	0.00022
TssH* (Sheath recycling (ATPase) )	A0A3M6NII6_AGGAP	0.89	0.0029		TssK (Baseplate)	A0A3M6NQR5_AGGAP	0.96	0.00012
TssH* (Sheath recycling (ATPase) )	A0A0K1N244_AGGAP	0.89	0.0029		TssH (Sheath recycling (ATPase) )	A0A3M6NQR5_AGGAP	0.96	0.00015
TssH* (Sheath recycling (ATPase) )	A0A336N3X6_AGGAP	0.89	0.0031		TssK (Baseplate)	A0A142FZR1_AGGAC	0.96	0.00012
TssH* (Sheath recycling (ATPase) )	A0A3M6P5S6_AGGAP	0.89	0.0031		TssK (Baseplate)	A0A336NCM8_AGGAP	0.96	0.00012
TssB* (Contractile sheath)	A0A3M6P5S6_AGGAP	0.89	0.0032		TssH (Sheath recycling (ATPase) )	A0A3M6NR51_AGGAP	0.96	0.00015
TssH* (Sheath recycling (ATPase) )	A0A3M6NRS9_AGGAP	0.89	0.0029		TssH (Sheath recycling (ATPase) )	A0A3M6NI97_AGGAP	0.96	0.00015
TssB* (Contractile sheath)	A0A3M6NRS9_AGGAP	0.89	0.003		TssK (Baseplate)	A0A3M6P377_AGGAP	0.96	0.00017
TssH* (Sheath recycling (ATPase) )	A0A3M6PG91_AGGAP	0.89	0.0034		TssM (Membrane complex)	A0A336N950_AGGAP	0.96	0.00012
TssL* (Membrane complex)	A0A3M6NLZ3_AGGAP	0.89	0.0031		TssL (Membrane complex)	A0A3M6PE86_AGGAP	0.96	0.00011
TssL* (Membrane complex)	A0A336N4X0_AGGAP	0.89	0.0028		TssM (Membrane complex)	A0A3M6PE86_AGGAP	0.96	0.00021
TssB* (Contractile sheath)	A0A3M6PFC8_AGGAP	0.89	0.003		TssM (Membrane complex)	A0A336N6M9_AGGAP	0.96	0.00022
TssB* (Contractile sheath)	A0A3M6PGQ0_AGGAP	0.89	0.0035		TssM (Membrane complex)	A0A3M6NR94_AGGAP	0.96	0.00014
TssH* (Sheath recycling (ATPase) )	A0A369ZDK5_AGGAP	0.89	0.0035		TssK (Baseplate)	A0A3M6PNL2_AGGAP	0.96	0.0002
TssB* (Contractile sheath)	A0A3M6PMG9_AGGAP	0.89	0.0033		TssM (Membrane complex)	A0A3M6NQR9_AGGAP	0.96	0.00017
TssH* (Sheath recycling (ATPase) )	A0A3M6P481_AGGAP	0.89	0.0027		TssH (Sheath recycling (ATPase) )	A0A336N7M0_AGGAP	0.96	0.00011
TssH* (Sheath recycling (ATPase) )	A0A0K1N0X7_AGGAP	0.89	0.0033		TssK (Baseplate)	A0A5D0EL39_AGGAC	0.96	0.00016
TssL* (Membrane complex)	A0A3M6P608_AGGAP	0.89	0.0027		TssM (Membrane complex)	A0A5D0EL39_AGGAC	0.96	0.00011
TssB* (Contractile sheath)	A0A3M6P4U7_AGGAP	0.89	0.0028		TssK (Baseplate)	A0A336N3W9_AGGAP	0.96	0.00011
TssH* (Sheath recycling (ATPase) )	A0A3M6PFB5_AGGAP	0.89	0.0034		TssK (Baseplate)	A0A3M6P481_AGGAP	0.96	0.00016
TssB* (Contractile sheath)	A0A3M6PFB5_AGGAP	0.89	0.0034		TssM (Membrane complex)	A0A3M6P481_AGGAP	0.96	0.0002
TssH* (Sheath recycling (ATPase) )	A0A3M6P2B3_AGGAP	0.89	0.0027		TssK (Baseplate)	A0A0K1N3W5_AGGAP	0.96	0.00013
TssM* (Membrane complex)	A0A3M6P2F0_AGGAP	0.89	0.003		TssL (Membrane complex)	A0A3M6NM21_AGGAP	0.96	0.00018
TssH* (Sheath recycling (ATPase) )	A0A3M6P5P7_AGGAP	0.89	0.0032		TssM (Membrane complex)	A0A3M6NM21_AGGAP	0.96	0.0002
TssB* (Contractile sheath)	A0A3M6P5T2_AGGAP	0.89	0.0035		TssK (Baseplate)	A0A3M6P6R4_AGGAP	0.96	0.00011
TssL* (Membrane complex)	Q8RI48_FUSNN	0.89	0.0033		TssM (Membrane complex)	A0A3M6P6R4_AGGAP	0.96	0.00019
TssB* (Contractile sheath)	A0A3M6PRD7_AGGAP	0.89	0.0034		TssH (Sheath recycling (ATPase) )	A0A3M6NR82_AGGAP	0.96	0.00011
TssB* (Contractile sheath)	A0A3M6P520_AGGAP	0.89	0.0027		TssL (Membrane complex)	A0A3M6NLW5_AGGAP	0.96	0.00021
TssH* (Sheath recycling (ATPase) )	A0A3M6P246_AGGAP	0.89	0.0033		TssM (Membrane complex)	A0A3M6NLW5_AGGAP	0.96	0.00021
TssM* (Membrane complex)	A0A3M6P246_AGGAP	0.89	0.0027		TssK (Baseplate)	A0A0K1N4I1_AGGAP	0.96	0.0002
TssB* (Contractile sheath)	A0A0K1N2D4_AGGAP	0.89	0.0028		TssC (Contractile sheath)	A0A0K1N3A8_AGGAP	0.96	0.00018
TssM* (Membrane complex)	A0A0K1N2D4_AGGAP	0.89	0.0031		TssH (Sheath recycling (ATPase) )	A0A0K1N3A8_AGGAP	0.96	0.00013
TssH* (Sheath recycling (ATPase) )	A0A0K1N4I1_AGGAP	0.89	0.0029		TssL (Membrane complex)	A0A0K1N3A8_AGGAP	0.96	0.00016
TssB* (Contractile sheath)	A0A3M6PDN1_AGGAP	0.89	0.0031		TssC (Contractile sheath)	A0A369ZC24_AGGAP	0.96	0.00013
TssK (Baseplate)	A0A3M6PDN1_AGGAP	0.89	0.0027		TssK (Baseplate)	A0A369ZC24_AGGAP	0.96	0.0002
TssK (Baseplate)	A0A3M6NID2_AGGAP	0.89	0.0028		TssC (Contractile sheath)	A0A0K1N1Y6_AGGAP	0.96	0.00016
TssK (Baseplate)	A0A3M6NS22_AGGAP	0.89	0.0031		TssM (Membrane complex)	A0A3M6P4X8_AGGAP	0.96	0.00018
TssK (Baseplate)	A0A3M6PEI8_AGGAP	0.89	0.0033		TssH (Sheath recycling (ATPase) )	A0A3M6NID2_AGGAP	0.96	0.00016
TssK (Baseplate)	A0A369Z5M5_AGGAP	0.89	0.0031		TssK (Baseplate)	A0A3M6PR98_AGGAP	0.96	0.00014
TssK (Baseplate)	A0A3M6NSQ1_AGGAP	0.89	0.0033		TssH (Sheath recycling (ATPase) )	A0A3M6PR98_AGGAP	0.96	0.00011
TssK (Baseplate)	A0A369ZBC0_AGGAP	0.89	0.0033		TssK (Baseplate)	A0A0K1N168_AGGAP	0.96	0.00021
TssK (Baseplate)	A0A3S4PS61_AGGAP	0.89	0.003		TssH (Sheath recycling (ATPase) )	A0A336N8Y4_AGGAP	0.96	0.00017
TssK (Baseplate)	A0A3M6PHH0_AGGAP	0.89	0.0034		TssK (Baseplate)	A0A3M6PHP8_AGGAP	0.96	0.00019
TssK (Baseplate)	A0A336N114_AGGAP	0.89	0.0029		TssK (Baseplate)	A0A369Z8N8_AGGAP	0.96	0.00018
TssB* (Contractile sheath)	A0A369Z7F9_AGGAP	0.89	0.0028		TssL (Membrane complex)	A0A3M6NQY9_AGGAP	0.96	0.0001
TssK (Baseplate)	A0A336N379_AGGAP	0.89	0.003		TssM (Membrane complex)	A0A3M6NQY9_AGGAP	0.96	0.00021
TssH* (Sheath recycling (ATPase) )	A0A3M6PF54_AGGAP	0.89	0.003		TssC (Contractile sheath)	A0A3M6PHN4_AGGAP	0.96	0.00017
TssK (Baseplate)	A0A3M6PF54_AGGAP	0.89	0.0029		TssM (Membrane complex)	A0A0K1MZV9_AGGAP	0.96	0.00011
TssH* (Sheath recycling (ATPase) )	A0A3M6NM14_AGGAP	0.89	0.003		TssK (Baseplate)	A0A336NGG2_AGGAP	0.96	0.00013
TssB* (Contractile sheath)	A0A3M6NSY8_AGGAP	0.89	0.0031		TssM (Membrane complex)	A0A336N8V0_AGGAP	0.96	0.00012
TssK (Baseplate)	A0A3M6NSE9_AGGAP	0.89	0.0027		TssL (Membrane complex)	A0A0K1N3A3_AGGAP	0.96	0.00022
TssI (Expelled spike)	A0A336N3J4_AGGAP	0.89	0.0034		TssM (Membrane complex)	A0A0K1N3A3_AGGAP	0.96	0.00014
TssC* (Contractile sheath)	A0A3M6PDY2_AGGAP	0.89	0.0033		TssM (Membrane complex)	A0A369ZAI8_AGGAP	0.96	0.00022
TssK (Baseplate)	A0A0E2F0Z2_STRMG	0.89	0.003		TssH (Sheath recycling (ATPase) )	A0A369ZBK0_AGGAP	0.96	0.00011
TssI (Expelled spike)	A0A3M6PGZ1_AGGAP	0.89	0.0027		TssH (Sheath recycling (ATPase) )	A0A3M6PDM2_AGGAP	0.96	0.0002
TssI (Expelled spike)	A0A0K1MZV5_AGGAP	0.89	0.0029		TssH (Sheath recycling (ATPase) )	A0A369ZC42_AGGAP	0.96	0.00021
TssC* (Contractile sheath)	A0A336N5G1_AGGAP	0.89	0.0031		TssC (Contractile sheath)	A0A3M6PDJ8_AGGAP	0.96	0.00018
TssL* (Membrane complex)	A0A336N830_AGGAP	0.88	0.0038		TssC (Contractile sheath)	A0A3M6PMI1_AGGAP	0.96	0.00012
TssL* (Membrane complex)	A0A3M6NLY0_AGGAP	0.88	0.0042		TssM (Membrane complex)	A0A369ZA44_AGGAP	0.96	0.00019
TssL* (Membrane complex)	A0A0K1N348_AGGAP	0.88	0.0038		TssL (Membrane complex)	A0A0K1N1P0_AGGAP	0.96	0.00018
TssL* (Membrane complex)	A0A3M6PGQ6_AGGAP	0.88	0.0044		TssH (Sheath recycling (ATPase) )	A0A3M6NRC1_AGGAP	0.96	0.00016
TssL* (Membrane complex)	A0A0K1N5G5_AGGAP	0.88	0.004		TssL (Membrane complex)	A0A3M6NRC1_AGGAP	0.96	0.00013
TssL* (Membrane complex)	A0A369Z3M3_AGGAP	0.88	0.0037		TssM (Membrane complex)	A0A3M6NRC1_AGGAP	0.96	0.00014
TssH* (Sheath recycling (ATPase) )	A0A5D0KMR8_AGGAC	0.88	0.0038		TssL (Membrane complex)	A0A3M6P2K0_AGGAP	0.96	0.00017
TssB* (Contractile sheath)	A0A5D0KMR8_AGGAC	0.88	0.0042		TssL (Membrane complex)	A0A3M6PDL7_AGGAP	0.96	0.00011
TssH* (Sheath recycling (ATPase) )	A0A3M6PDC1_AGGAP	0.88	0.0036		TssC (Contractile sheath)	A0A3M6P9C4_AGGAP	0.96	0.00012
TssL* (Membrane complex)	A0A336N8J7_AGGAP	0.88	0.0044		TssM (Membrane complex)	A0A3M6PEJ2_AGGAP	0.96	0.00017
TssH* (Sheath recycling (ATPase) )	A0A3M6PFE0_AGGAP	0.88	0.0044		TssL (Membrane complex)	A0A369ZBA1_AGGAP	0.96	0.00017
TssB* (Contractile sheath)	A0A3M6P6W3_AGGAP	0.88	0.0037		TssM (Membrane complex)	A0A369ZBA1_AGGAP	0.96	0.00014
TssH* (Sheath recycling (ATPase) )	A0A3M6NR94_AGGAP	0.88	0.004		TssL (Membrane complex)	A0A3M6P639_AGGAP	0.96	0.00011
TssH* (Sheath recycling (ATPase) )	A0A3M6NSG9_AGGAP	0.88	0.0035		TssM (Membrane complex)	A0A3M6PEZ0_AGGAP	0.96	0.00017
TssB* (Contractile sheath)	A0A3M6P1Z1_AGGAP	0.88	0.0038		TssC (Contractile sheath)	A0A336N1M3_AGGAP	0.96	0.00022
TssH* (Sheath recycling (ATPase) )	A0A3M6PHN4_AGGAP	0.88	0.0035		TssC (Contractile sheath)	A0A3M6NIA1_AGGAP	0.96	0.0002
TssH* (Sheath recycling (ATPase) )	A0A369ZCS3_AGGAP	0.88	0.0041		TssL (Membrane complex)	A0A3M6P4U5_AGGAP	0.96	0.00013
TssH* (Sheath recycling (ATPase) )	A0A369Z7J4_AGGAP	0.88	0.004		TssH (Sheath recycling (ATPase) )	A0A3M6P4S6_AGGAP	0.96	0.00016
TssB* (Contractile sheath)	A0A369Z7J4_AGGAP	0.88	0.0042		TssH (Sheath recycling (ATPase) )	A0A5D0EJJ3_AGGAC	0.96	0.00022
TssB* (Contractile sheath)	A0A3M6P608_AGGAP	0.88	0.0035		TssL (Membrane complex)	A0A5D0EJJ3_AGGAC	0.96	0.0002
TssM* (Membrane complex)	A0A3M6P217_AGGAP	0.88	0.0038		TssC (Contractile sheath)	A0A3M6P5M8_AGGAP	0.96	0.00014
TssL* (Membrane complex)	A0A3M6P4U7_AGGAP	0.88	0.0035		TssH (Sheath recycling (ATPase) )	A0A3M6P908_AGGAP	0.96	0.00015
TssB* (Contractile sheath)	A0A3M6P2B3_AGGAP	0.88	0.0038		TssM (Membrane complex)	A0A3M6P908_AGGAP	0.96	0.00011
TssL* (Membrane complex)	A0A3M6P2H0_AGGAP	0.88	0.0044		TssL (Membrane complex)	A0A3M6NSQ3_AGGAP	0.96	0.00021
TssD* (Hcp, Expelled tube)	A0A3M6P2H0_AGGAP	0.88	0.0036		TssM (Membrane complex)	A0A3M6NSQ3_AGGAP	0.96	0.00014
TssD* (Hcp, Expelled tube)	A0A3M6PGD6_AGGAP	0.88	0.0038		TssL (Membrane complex)	A0A336N5L7_AGGAP	0.96	0.00017
TssH* (Sheath recycling (ATPase) )	A0A336NCM8_AGGAP	0.88	0.0043		TssH (Sheath recycling (ATPase) )	A0A336N124_AGGAP	0.96	0.0002
TssB* (Contractile sheath)	A0A336NCM8_AGGAP	0.88	0.0042		TssM (Membrane complex)	A0A336N124_AGGAP	0.96	0.00017
TssD* (Hcp, Expelled tube)	A0A336N387_AGGAP	0.88	0.0039		TssH (Sheath recycling (ATPase) )	A0A3M6P8Y3_AGGAP	0.96	0.00015
TssD* (Hcp, Expelled tube)	A0A336NCL7_AGGAP	0.88	0.0041		TssB (Contractile sheath)	A0A0K1N0X7_AGGAP	0.96	0.00017
TssH* (Sheath recycling (ATPase) )	A0A0K1N2D4_AGGAP	0.88	0.0038		TssL (Membrane complex)	A0A0K1MZZ1_AGGAP	0.96	0.00011
TssB* (Contractile sheath)	A0A3M6NLT9_AGGAP	0.88	0.0042		TssM (Membrane complex)	A0A0K1MZZ1_AGGAP	0.96	0.0002
TssH* (Sheath recycling (ATPase) )	A0A3M6PDN1_AGGAP	0.88	0.004		TssB (Contractile sheath)	A0A0K1N0Q8_AGGAP	0.96	0.00017
TssK (Baseplate)	A0A142FZP5_AGGAC	0.88	0.0041		TssB (Contractile sheath)	A0A3M6PJQ8_AGGAP	0.96	0.00017
TssC* (Contractile sheath)	A0A3M6NR98_AGGAP	0.88	0.0041		TssC (Contractile sheath)	A0A336N7P3_AGGAP	0.95	0.00028
TssK (Baseplate)	A0A3M6NSF1_AGGAP	0.88	0.0044		TssC (Contractile sheath)	A0A369ZEW7_AGGAP	0.95	0.00024
TssB* (Contractile sheath)	A0A3M6PF54_AGGAP	0.88	0.0037		TssC (Contractile sheath)	A0A369ZCS3_AGGAP	0.95	0.00034
TssB* (Contractile sheath)	A0A3M6NM14_AGGAP	0.88	0.0036		TssC (Contractile sheath)	A0A336N2Z2_AGGAP	0.95	0.00031
TssK (Baseplate)	A0A3M6NM14_AGGAP	0.88	0.0042		TssC (Contractile sheath)	A0A3M6PML8_AGGAP	0.95	0.00034
TssH* (Sheath recycling (ATPase) )	A0A336N6X3_AGGAP	0.88	0.0035		TssC (Contractile sheath)	A0A0K1N5L2_AGGAP	0.95	0.00039
TssB* (Contractile sheath)	A0A336N6X3_AGGAP	0.88	0.004		TssC (Contractile sheath)	A0A0K1N3J4_AGGAP	0.95	0.00025
TssK (Baseplate)	A0A0K1N544_AGGAP	0.88	0.0038		TssC (Contractile sheath)	A0A3M6PGR5_AGGAP	0.95	0.00032
TssK (Baseplate)	A0A3M6P1Y1_AGGAP	0.88	0.0042		TssC (Contractile sheath)	A0A3M6P293_AGGAP	0.95	0.00031
TssK (Baseplate)	A0A3M6NRZ4_AGGAP	0.88	0.0035		TssC (Contractile sheath)	A0A336N6X3_AGGAP	0.95	0.00034
TssL* (Membrane complex)	A0A336N6D9_AGGAP	0.87	0.0046		TssC (Contractile sheath)	A0A3M6PII8_AGGAP	0.95	0.00036
TssL* (Membrane complex)	A0A336NHC7_AGGAP	0.87	0.0048		TssC (Contractile sheath)	A0A336NAS0_AGGAP	0.95	0.00038
TssL* (Membrane complex)	A0A336N735_AGGAP	0.87	0.005		TssC (Contractile sheath)	A0A3M6P608_AGGAP	0.95	0.0004
TssL* (Membrane complex)	A0A3M6P4W5_AGGAP	0.87	0.0047		TssC (Contractile sheath)	A0A3M6NIF0_AGGAP	0.95	0.00037
TssL* (Membrane complex)	A0A3S4Q4N2_AGGAP	0.87	0.0049		TssC (Contractile sheath)	A0A336N114_AGGAP	0.95	0.00037
TssL* (Membrane complex)	KAD_FUSNN	0.87	0.0046		TssC (Contractile sheath)	A0A3M6PFF8_AGGAP	0.95	0.00028
TssL* (Membrane complex)	A0A3M6P4M5_AGGAP	0.87	0.0055		TssC (Contractile sheath)	A0A0K1N5X6_AGGAP	0.95	0.0003
TssL* (Membrane complex)	A0A0K1N5X1_AGGAP	0.87	0.0055		TssC (Contractile sheath)	A0A3M6PFE0_AGGAP	0.95	0.00034
TssB* (Contractile sheath)	A0A3M6PDC1_AGGAP	0.87	0.0053		TssC (Contractile sheath)	A0A3M6P7J1_AGGAP	0.95	0.00026
TssH* (Sheath recycling (ATPase) )	A0A3M6PFF1_AGGAP	0.87	0.0048		TssD* (Hcp, Expelled tube)	A0A336N9V9_AGGAP	0.95	0.00035
TssB* (Contractile sheath)	A0A3M6PFF1_AGGAP	0.87	0.0052		TssC (Contractile sheath)	A0A3M6P785_AGGAP	0.95	0.00032
TssB* (Contractile sheath)	A0A3M6PFE0_AGGAP	0.87	0.0046		TssD* (Hcp, Expelled tube)	A0A3M6P785_AGGAP	0.95	0.00033
TssL* (Membrane complex)	A0A3M6P5M8_AGGAP	0.87	0.0055		TssD* (Hcp, Expelled tube)	A0A336N5N7_AGGAP	0.95	0.00025
TssL* (Membrane complex)	A0A3M6P5U9_AGGAP	0.87	0.0053		TssD* (Hcp, Expelled tube)	A0A0K1N0Y0_AGGAP	0.95	0.00034
TssB* (Contractile sheath)	A0A3M6NR94_AGGAP	0.87	0.005		TssK (Baseplate)	A0A336NCN7_AGGAP	0.95	0.00037
TssL* (Membrane complex)	A0A3M6P264_AGGAP	0.87	0.0047		TssI (Expelled spike)	A0A336N7U0_AGGAP	0.95	0.00035
TssB* (Contractile sheath)	A0A369ZDK5_AGGAP	0.87	0.0053		TssI (Expelled spike)	A0A3M6NLW8_AGGAP	0.95	0.00027
TssH* (Sheath recycling (ATPase) )	A0A3M6PMG9_AGGAP	0.87	0.0046		TssK (Baseplate)	A0A336N3J1_AGGAP	0.95	0.0004
TssH* (Sheath recycling (ATPase) )	A0A3M6P258_AGGAP	0.87	0.005		TssC (Contractile sheath)	A0A3M6P5R2_AGGAP	0.95	0.0003
TssB* (Contractile sheath)	A0A369ZCS3_AGGAP	0.87	0.0047		TssK (Baseplate)	A0A3M6PH78_AGGAP	0.95	0.00023
TssB* (Contractile sheath)	A0A3M6P9D7_AGGAP	0.87	0.0053		TssK (Baseplate)	A0A3M6NQX6_AGGAP	0.95	0.0003
TssH* (Sheath recycling (ATPase) )	A0A0K1N1A1_AGGAP	0.87	0.0055		TssK (Baseplate)	A0A3M6NR51_AGGAP	0.95	0.0003
TssL* (Membrane complex)	A0A3M6PFJ8_AGGAP	0.87	0.0051		TssK (Baseplate)	A0A3M6PHF0_AGGAP	0.95	0.00037
TssL* (Membrane complex)	A0A3M6PMA2_AGGAP	0.87	0.0048		TssH (Sheath recycling (ATPase) )	A0A3M6PHF0_AGGAP	0.95	0.0003
TssH* (Sheath recycling (ATPase) )	A0A3M6P5T2_AGGAP	0.87	0.0053		TssH (Sheath recycling (ATPase) )	A0A3M6P377_AGGAP	0.95	0.00026
TssL* (Membrane complex)	A0A3M6PGD6_AGGAP	0.87	0.0054		TssK (Baseplate)	A0A0K1N4S9_AGGAP	0.95	0.00023
TssL* (Membrane complex)	A0A3M6P4T9_AGGAP	0.87	0.0053		TssL (Membrane complex)	A0A0K1N4S9_AGGAP	0.95	0.00029
TssD* (Hcp, Expelled tube)	A0A142FZB5_AGGAC	0.87	0.0047		TssK (Baseplate)	A0A3M6PE86_AGGAP	0.95	0.00029
TssM* (Membrane complex)	A0A3M6NS24_AGGAP	0.87	0.0047		TssK (Baseplate)	A0A3M6NIH5_AGGAP	0.95	0.00027
TssH* (Sheath recycling (ATPase) )	A0A3M6PRD7_AGGAP	0.87	0.0049		TssC (Contractile sheath)	A0A3M6NR94_AGGAP	0.95	0.00034
TssM* (Membrane complex)	A0A3M6PRD7_AGGAP	0.87	0.0051		TssK (Baseplate)	A0A3M6NR94_AGGAP	0.95	0.00032
TssB* (Contractile sheath)	A0A336NCL7_AGGAP	0.87	0.005		TssC (Contractile sheath)	A0A3M6PFK1_AGGAP	0.95	0.00029
TssB* (Contractile sheath)	A0A2J9QCL6_STRMG	0.87	0.0051		TssK (Baseplate)	A0A0K1N1S7_AGGAP	0.95	0.00037
TssM* (Membrane complex)	O05382_AGGAC	0.87	0.0051		TssK (Baseplate)	A0A336N7M0_AGGAP	0.95	0.00036
TssB* (Contractile sheath)	A0A369Z5P6_AGGAP	0.87	0.0044		TssL (Membrane complex)	A0A336N7M0_AGGAP	0.95	0.00027
TssK (Baseplate)	A0A369Z5P6_AGGAP	0.87	0.0047		TssM (Membrane complex)	A0A336N7M0_AGGAP	0.95	0.00028
TssM* (Membrane complex)	A0A0K1N4I1_AGGAP	0.87	0.0045		TssK (Baseplate)	A0A336N4Z4_AGGAP	0.95	0.00025
TssK (Baseplate)	A0A0K1N4I1_AGGAP	0.87	0.0049		TssL (Membrane complex)	A0A3M6P481_AGGAP	0.95	0.00035
TssB* (Contractile sheath)	A0A3M6P4W2_AGGAP	0.87	0.0055		TssC (Contractile sheath)	A0A142G2X1_AGGAC	0.95	0.00036
TssK (Baseplate)	A0A3M6P4W2_AGGAP	0.87	0.0047		TssC (Contractile sheath)	A0A3M6NM21_AGGAP	0.95	0.0003
TssB* (Contractile sheath)	A0A0K1N0Y0_AGGAP	0.87	0.0047		TssC (Contractile sheath)	A0A3M6P6R4_AGGAP	0.95	0.00022
TssK (Baseplate)	A0A3M6PDM3_AGGAP	0.87	0.0046		TssL (Membrane complex)	A0A3M6P6R4_AGGAP	0.95	0.00023
TssM* (Membrane complex)	A0A3M6PDN1_AGGAP	0.87	0.0044		TssC (Contractile sheath)	A0A336N7E7_AGGAP	0.95	0.00036
TssH* (Sheath recycling (ATPase) )	A0A3M6NI59_AGGAP	0.87	0.0045		TssL (Membrane complex)	A0A5D0KSN9_AGGAC	0.95	0.00023
TssB* (Contractile sheath)	A0A3M6NI59_AGGAP	0.87	0.0055		TssM (Membrane complex)	A0A5D0KSN9_AGGAC	0.95	0.00031
TssB* (Contractile sheath)	A0A0K1N1B5_AGGAP	0.87	0.0049		TssC (Contractile sheath)	A0A369ZBA6_AGGAP	0.95	0.00022
TssH* (Sheath recycling (ATPase) )	A0A3M6NSF1_AGGAP	0.87	0.0045		TssK (Baseplate)	A0A369ZBA6_AGGAP	0.95	0.00026
TssK (Baseplate)	A0A369Z7F9_AGGAP	0.87	0.0049		TssK (Baseplate)	A0A0K1N1Y6_AGGAP	0.95	0.0003
TssH* (Sheath recycling (ATPase) )	A0A336N379_AGGAP	0.87	0.0052		TssC (Contractile sheath)	A0A336N5C7_AGGAP	0.95	0.00031
TssK (Baseplate)	A0A336N573_AGGAP	0.87	0.0054		TssL (Membrane complex)	A0A0K1MZW1_AGGAP	0.95	0.00037
TssC* (Contractile sheath)	A0A3M6NSE9_AGGAP	0.87	0.0051		TssM (Membrane complex)	A0A0K1MZW1_AGGAP	0.95	0.00025
TssK (Baseplate)	A0A3M6PDY2_AGGAP	0.87	0.0045		TssH (Sheath recycling (ATPase) )	A0A3M6P4X8_AGGAP	0.95	0.00025
TssK (Baseplate)	A0A336N7K5_AGGAP	0.87	0.0052		TssL (Membrane complex)	A0A3M6P4X8_AGGAP	0.95	0.00035
TssK (Baseplate)	A0A369ZGV6_AGGAP	0.87	0.0054		TssM (Membrane complex)	A0A3M6NID2_AGGAP	0.95	0.00027
TssI (Expelled spike)	A0A369ZGV6_AGGAP	0.87	0.0053		TssK (Baseplate)	A0A336N7F5_AGGAP	0.95	0.00035
TssL* (Membrane complex)	A0A3M6NSL9_AGGAP	0.86	0.0062		TssL (Membrane complex)	A0A336N7F5_AGGAP	0.95	0.0003
TssL* (Membrane complex)	A0A369ZIN6_AGGAP	0.86	0.0059		TssM (Membrane complex)	A0A336N7F5_AGGAP	0.95	0.00027
TssL* (Membrane complex)	A0A3M6NII8_AGGAP	0.86	0.0057		TssL (Membrane complex)	A0A336N8Y4_AGGAP	0.95	0.00033
TssL* (Membrane complex)	A0A0K1N063_AGGAP	0.86	0.0068		TssM (Membrane complex)	A0A336N8Y4_AGGAP	0.95	0.00024
TssB* (Contractile sheath)	A0A336N8J7_AGGAP	0.86	0.0056		TssM (Membrane complex)	A0A3M6PHP8_AGGAP	0.95	0.0003
TssH* (Sheath recycling (ATPase) )	A0A3S5ECU8_AGGAP	0.86	0.0061		TssL (Membrane complex)	A0A369ZHP2_AGGAP	0.95	0.00033
TssH* (Sheath recycling (ATPase) )	A0A336N7H8_AGGAP	0.86	0.0057		TssM (Membrane complex)	A0A369ZHP2_AGGAP	0.95	0.00024
TssB* (Contractile sheath)	A0A336N7H8_AGGAP	0.86	0.0067		TssC (Contractile sheath)	A0A3M6NQY9_AGGAP	0.95	0.00036
TssH* (Sheath recycling (ATPase) )	A0A369ZEE3_AGGAP	0.86	0.0067		TssL (Membrane complex)	A0A3M6PHN4_AGGAP	0.95	0.00023
TssB* (Contractile sheath)	A0A369ZEE3_AGGAP	0.86	0.0063		TssM (Membrane complex)	A0A3M6PHN4_AGGAP	0.95	0.00026
TssH* (Sheath recycling (ATPase) )	A0A3M6P1Z1_AGGAP	0.86	0.0065		TssC (Contractile sheath)	A0A0K1MZV9_AGGAP	0.95	0.00032
TssB* (Contractile sheath)	A0A3M6NLZ0_AGGAP	0.86	0.0062		TssH (Sheath recycling (ATPase) )	A0A336NGG2_AGGAP	0.95	0.00024
TssB* (Contractile sheath)	A0A0K1N117_AGGAP	0.86	0.0067		TssK (Baseplate)	A0A0K1N2E3_AGGAP	0.95	0.00026
TssB* (Contractile sheath)	A0A0K1N002_AGGAP	0.86	0.0067		TssH (Sheath recycling (ATPase) )	A0A0K1N2E3_AGGAP	0.95	0.00024
TssB* (Contractile sheath)	A0A369ZBK0_AGGAP	0.86	0.0065		TssH (Sheath recycling (ATPase) )	A0A336N1C6_AGGAP	0.95	0.00039
TssL* (Membrane complex)	A0A3M6PGZ5_AGGAP	0.86	0.0062		TssM (Membrane complex)	A0A369Z3T9_AGGAP	0.95	0.00028
TssH* (Sheath recycling (ATPase) )	A0A3M6NIB4_AGGAP	0.86	0.0065		TssH (Sheath recycling (ATPase) )	A0A369ZAI8_AGGAP	0.95	0.00028
TssH* (Sheath recycling (ATPase) )	A0A3M6P1V1_AGGAP	0.86	0.0068		TssL (Membrane complex)	A0A369ZAI8_AGGAP	0.95	0.00029
TssB* (Contractile sheath)	A0A3M6P258_AGGAP	0.86	0.0061		TssC (Contractile sheath)	A0A336N6K7_AGGAP	0.95	0.00038
TssB* (Contractile sheath)	A0A3M6PGY0_AGGAP	0.86	0.006		TssH (Sheath recycling (ATPase) )	A0A336N6K7_AGGAP	0.95	0.00028
TssB* (Contractile sheath)	A0A3M6NSH4_AGGAP	0.86	0.0068		TssC (Contractile sheath)	A0A369ZC42_AGGAP	0.95	0.00027
TssL* (Membrane complex)	A0A3M6PFF8_AGGAP	0.86	0.0066		TssH (Sheath recycling (ATPase) )	A0A369ZA44_AGGAP	0.95	0.00029
TssB* (Contractile sheath)	A0A336N369_AGGAP	0.86	0.0058		TssL (Membrane complex)	A0A369ZA44_AGGAP	0.95	0.00025
TssB* (Contractile sheath)	Q8RI48_FUSNN	0.86	0.0067		TssL (Membrane complex)	A0A5D0KTM0_AGGAC	0.95	0.00025
TssB* (Contractile sheath)	A0A3M6P4T9_AGGAP	0.86	0.0056		TssM (Membrane complex)	A0A5D0KTM0_AGGAC	0.95	0.00023
TssH* (Sheath recycling (ATPase) )	A0A3M6P520_AGGAP	0.86	0.0067		TssC (Contractile sheath)	A0A3M6PL50_AGGAP	0.95	0.00038
TssH* (Sheath recycling (ATPase) )	A0A3M6P4W2_AGGAP	0.86	0.0065		TssH (Sheath recycling (ATPase) )	A0A3M6PL50_AGGAP	0.95	0.00037
TssH* (Sheath recycling (ATPase) )	A0A3M6NLT9_AGGAP	0.86	0.0058		TssK (Baseplate)	A0A369Z417_AGGAP	0.95	0.00031
TssH* (Sheath recycling (ATPase) )	A0A0K1N0Y0_AGGAP	0.86	0.0061		TssK (Baseplate)	A0A3M6PEB3_AGGAP	0.95	0.00034
TssM* (Membrane complex)	A0A3M6PDM3_AGGAP	0.86	0.0062		TssL (Membrane complex)	A0A3M6PEJ2_AGGAP	0.95	0.00023
TssB* (Contractile sheath)	A0A0K1N227_AGGAP	0.86	0.0066		TssC (Contractile sheath)	A0A0K1N4P8_AGGAP	0.95	0.00025
TssB* (Contractile sheath)	A0A3M6NQT1_AGGAP	0.86	0.0057		TssH (Sheath recycling (ATPase) )	A0A369ZBA1_AGGAP	0.95	0.00024
TssM* (Membrane complex)	A0A3M6NID2_AGGAP	0.86	0.0057		TssH (Sheath recycling (ATPase) )	A0A3M6P639_AGGAP	0.95	0.00033
TssB* (Contractile sheath)	A0A3M6NSA8_AGGAP	0.86	0.0065		TssL (Membrane complex)	A0A3M6PEZ0_AGGAP	0.95	0.00022
TssK (Baseplate)	A0A3M6PJM5_AGGAP	0.86	0.0064		TssL (Membrane complex)	A0A3M6P5Q6_AGGAP	0.95	0.00036
TssC* (Contractile sheath)	A0A3M6P4U1_AGGAP	0.86	0.0056		TssL (Membrane complex)	A0A336N1M3_AGGAP	0.95	0.00038
TssK (Baseplate)	A0A3M6NI59_AGGAP	0.86	0.0065		TssM (Membrane complex)	A0A336N1M3_AGGAP	0.95	0.00031
TssH* (Sheath recycling (ATPase) )	A0A0K1N1B5_AGGAP	0.86	0.0057		TssH (Sheath recycling (ATPase) )	A0A3M6P4U5_AGGAP	0.95	0.00038
TssB* (Contractile sheath)	A0A336N379_AGGAP	0.86	0.0057		TssM (Membrane complex)	A0A3M6P4U5_AGGAP	0.95	0.00036
TssK (Baseplate)	A0A336N6X3_AGGAP	0.86	0.0062		TssH (Sheath recycling (ATPase) )	A0A0K1N176_AGGAP	0.95	0.00037
TssK (Baseplate)	A0A369Z7A8_AGGAP	0.86	0.0058		TssL (Membrane complex)	A0A0K1N176_AGGAP	0.95	0.00032
TssK (Baseplate)	A0A3M6PK14_AGGAP	0.86	0.0065		TssH (Sheath recycling (ATPase) )	A0A3M6NQW0_AGGAP	0.95	0.00029
TssK (Baseplate)	A0A336N3J4_AGGAP	0.86	0.0065		TssH (Sheath recycling (ATPase) )	A0A3M6PGS9_AGGAP	0.95	0.00033
TssC* (Contractile sheath)	A0A336N3J4_AGGAP	0.86	0.006		TssH (Sheath recycling (ATPase) )	A0A369ZGT6_AGGAP	0.95	0.00027
TssC* (Contractile sheath)	A0A0E2F0Z2_STRMG	0.86	0.0067		TssL (Membrane complex)	A0A3M6NQW8_AGGAP	0.95	0.00031
TssK (Baseplate)	A0A3M6PGZ1_AGGAP	0.86	0.0063		TssC (Contractile sheath)	A0A3M6NQP9_AGGAP	0.95	0.00023
TssL* (Membrane complex)	A0A3M6NR36_AGGAP	0.85	0.0071		TssH (Sheath recycling (ATPase) )	A0A3M6NQP9_AGGAP	0.95	0.00026
TssL* (Membrane complex)	A0A3M6P2K0_AGGAP	0.85	0.008		TssL (Membrane complex)	A0A3M6NQP9_AGGAP	0.95	0.0003
TssL* (Membrane complex)	A0A0M1VSQ1_FUSNV	0.85	0.0071		TssC (Contractile sheath)	A0A0K1N002_AGGAP	0.95	0.00037
TssL* (Membrane complex)	A0A3M6PLX8_AGGAP	0.85	0.0073		TssM (Membrane complex)	A0A0K1N002_AGGAP	0.95	0.00025
TssL* (Membrane complex)	A0A336N7L2_AGGAP	0.85	0.0081		TssL (Membrane complex)	A0A3M6P756_AGGAP	0.95	0.00039
TssL* (Membrane complex)	A0A336NEW0_AGGAP	0.85	0.0071		TssL (Membrane complex)	A0A3M6PBQ1_AGGAP	0.95	0.0003
TssL* (Membrane complex)	A0A336N9C7_AGGAP	0.85	0.008		TssC (Contractile sheath)	A0A3M6P6N2_AGGAP	0.95	0.00024
TssL* (Membrane complex)	A0A3M6P803_AGGAP	0.85	0.0075		TssC (Contractile sheath)	A0A336N5A3_AGGAP	0.95	0.00025
TssL* (Membrane complex)	A0A3M6PDC1_AGGAP	0.85	0.0075		TssL (Membrane complex)	A0A336N5A3_AGGAP	0.95	0.0003
TssH* (Sheath recycling (ATPase) )	A0A3M6P852_AGGAP	0.85	0.0077		TssH (Sheath recycling (ATPase) )	A0A3M6P5M8_AGGAP	0.95	0.00036
TssH* (Sheath recycling (ATPase) )	A0A0K1N379_AGGAP	0.85	0.0073		TssL (Membrane complex)	A0A3M6P5M8_AGGAP	0.95	0.0003
TssB* (Contractile sheath)	A0A0K1N379_AGGAP	0.85	0.0075		TssC (Contractile sheath)	A0A3M6P908_AGGAP	0.95	0.00022
TssB* (Contractile sheath)	A0A3S5ECU8_AGGAP	0.85	0.0074		TssM (Membrane complex)	A0A336N5L7_AGGAP	0.95	0.00024
TssH* (Sheath recycling (ATPase) )	A0A0K1N1E4_AGGAP	0.85	0.0069		TssH (Sheath recycling (ATPase) )	A0A3M6P5E9_AGGAP	0.95	0.00025
TssB* (Contractile sheath)	A0A3M6NSG9_AGGAP	0.85	0.0069		TssH (Sheath recycling (ATPase) )	A0A369ZA45_AGGAP	0.95	0.00032
TssH* (Sheath recycling (ATPase) )	A0A336N788_AGGAP	0.85	0.0073		TssB (Contractile sheath)	A0A0K1N209_AGGAP	0.95	0.00027
TssB* (Contractile sheath)	A0A3M6P5U0_AGGAP	0.85	0.0071		TssL (Membrane complex)	A0A336N2K8_AGGAP	0.95	0.00023
TssH* (Sheath recycling (ATPase) )	A0A369ZBK0_AGGAP	0.85	0.0071		TssM (Membrane complex)	A0A336N2K8_AGGAP	0.95	0.00039
TssB* (Contractile sheath)	A0A3M6PDJ5_AGGAP	0.85	0.007		TssL (Membrane complex)	A0A3M6NR60_AGGAP	0.95	0.00023
TssB* (Contractile sheath)	A0A3M6NIB4_AGGAP	0.85	0.0077		TssM (Membrane complex)	A0A3M6NR60_AGGAP	0.95	0.00029
TssH* (Sheath recycling (ATPase) )	A0A369ZC44_AGGAP	0.85	0.0075		TssH (Sheath recycling (ATPase) )	A0A336NBD8_AGGAP	0.95	0.00036
TssH* (Sheath recycling (ATPase) )	A0A3M6P605_AGGAP	0.85	0.007		TssB (Contractile sheath)	A0A3M6P2X6_AGGAP	0.95	0.00031
TssB* (Contractile sheath)	A0A3M6P605_AGGAP	0.85	0.0082		TssC (Contractile sheath)	A0A369Z6B5_AGGAP	0.94	0.00051
TssH* (Sheath recycling (ATPase) )	A0A3M6PGY0_AGGAP	0.85	0.0072		TssC (Contractile sheath)	A0A369Z8T8_AGGAP	0.94	0.00062
TssH* (Sheath recycling (ATPase) )	A0A336N7R2_AGGAP	0.85	0.008		TssC (Contractile sheath)	A0A3M6NM06_AGGAP	0.94	0.0004
TssB* (Contractile sheath)	A0A336N7R2_AGGAP	0.85	0.0078		TssC (Contractile sheath)	A0A3M6NLT3_AGGAP	0.94	0.00053
TssH* (Sheath recycling (ATPase) )	A0A3M6P9D7_AGGAP	0.85	0.0074		TssC (Contractile sheath)	A0A3M6PDR1_AGGAP	0.94	0.00045
TssH* (Sheath recycling (ATPase) )	A0A3M6PFF8_AGGAP	0.85	0.0078		TssC (Contractile sheath)	A0A3M6PIG5_AGGAP	0.94	0.00043
TssH* (Sheath recycling (ATPase) )	A0A3M6P217_AGGAP	0.85	0.0071		TssC (Contractile sheath)	A0A3M6NLV1_AGGAP	0.94	0.00061
TssB* (Contractile sheath)	A0A3M6P217_AGGAP	0.85	0.0072		TssC (Contractile sheath)	A0A5D0E597_AGGAC	0.94	0.00061
TssH* (Sheath recycling (ATPase) )	A0A336N369_AGGAP	0.85	0.0081		TssC (Contractile sheath)	A0A3M6P4T5_AGGAP	0.94	0.00059
TssB* (Contractile sheath)	A0A336NBD8_AGGAP	0.85	0.0079		TssC (Contractile sheath)	A0A3M6PFI1_AGGAP	0.94	0.00048
TssH* (Sheath recycling (ATPase) )	A0A3M6PEL3_AGGAP	0.85	0.0071		TssC (Contractile sheath)	A0A3M6NM02_AGGAP	0.94	0.00056
TssH* (Sheath recycling (ATPase) )	Q8RI48_FUSNN	0.85	0.0083		TssC (Contractile sheath)	A0A0K1N1P3_AGGAP	0.94	0.00052
TssL* (Membrane complex)	A0A0K1N255_AGGAP	0.85	0.0069		TssD* (Hcp, Expelled tube)	A0A336N9N4_AGGAP	0.94	0.00059
TssH* (Sheath recycling (ATPase) )	A0A3M6P4T9_AGGAP	0.85	0.0075		TssD* (Hcp, Expelled tube)	A0A3M6NID1_AGGAP	0.94	0.00052
TssH* (Sheath recycling (ATPase) )	A0A336NCL7_AGGAP	0.85	0.008		TssD* (Hcp, Expelled tube)	A0A142FZX2_AGGAC	0.94	0.00057
TssM* (Membrane complex)	A0A336N956_AGGAP	0.85	0.0082		TssD* (Hcp, Expelled tube)	A0A3M6NQU6_AGGAP	0.94	0.00057
TssB* (Contractile sheath)	A0A3M6NQX6_AGGAP	0.85	0.0075		TssC (Contractile sheath)	A0A3M6P6L6_AGGAP	0.94	0.00049
TssB* (Contractile sheath)	A0A3M6PDM3_AGGAP	0.85	0.0076		TssD* (Hcp, Expelled tube)	A0A3M6P6L6_AGGAP	0.94	0.00061
TssH* (Sheath recycling (ATPase) )	A0A0K1N227_AGGAP	0.85	0.0074		TssD* (Hcp, Expelled tube)	A0A3M6NGQ2_AGGAP	0.94	0.00056
TssM* (Membrane complex)	A0A0K1N227_AGGAP	0.85	0.0081		TssD* (Hcp, Expelled tube)	A0A336N6M4_AGGAP	0.94	0.00048
TssH* (Sheath recycling (ATPase) )	A0A3M6NQT1_AGGAP	0.85	0.0075		TssC (Contractile sheath)	A0A3M6P9K4_AGGAP	0.94	0.00048
TssB* (Contractile sheath)	A0A3M6P5K2_AGGAP	0.85	0.0072		TssC (Contractile sheath)	A0A336N4U9_AGGAP	0.94	0.00065
TssH* (Sheath recycling (ATPase) )	A0A336N6M4_AGGAP	0.85	0.0078		TssD* (Hcp, Expelled tube)	A0A336NAF9_AGGAP	0.94	0.00054
TssB* (Contractile sheath)	A0A336N6M4_AGGAP	0.85	0.0078		TssD* (Hcp, Expelled tube)	A0A3M6PJ54_AGGAP	0.94	0.00063
TssH* (Sheath recycling (ATPase) )	A0A3M6NSA8_AGGAP	0.85	0.0077		TssC (Contractile sheath)	A0A3S4PS61_AGGAP	0.94	0.00059
TssK (Baseplate)	A0A3M6PFB3_AGGAP	0.85	0.0078		TssC (Contractile sheath)	A0A3M6PJ53_AGGAP	0.94	0.00062
TssH* (Sheath recycling (ATPase) )	A0A369ZB91_AGGAP	0.85	0.0082		TssC (Contractile sheath)	A0A3M6PMD1_AGGAP	0.94	0.00063
TssK (Baseplate)	A0A369ZBY6_AGGAP	0.85	0.007		TssD* (Hcp, Expelled tube)	A0A3M6NM14_AGGAP	0.94	0.00063
TssK (Baseplate)	A0A3M6P290_AGGAP	0.85	0.0068		TssD* (Hcp, Expelled tube)	A0A0K1N3H1_AGGAP	0.94	0.00057
TssB* (Contractile sheath)	A0A3M6NSF1_AGGAP	0.85	0.0069		TssD* (Hcp, Expelled tube)	A0A336NCN7_AGGAP	0.94	0.00043
TssK (Baseplate)	A0A3M6NSY8_AGGAP	0.85	0.0081		TssI (Expelled spike)	A0A3M6P5S9_AGGAP	0.94	0.00057
TssB* (Contractile sheath)	A0A336N7Q5_AGGAP	0.85	0.0078		TssI (Expelled spike)	A0A3M6P3R0_AGGAP	0.94	0.00052
TssK (Baseplate)	A0A3M6P9K4_AGGAP	0.85	0.007		TssI (Expelled spike)	A0A3M6P5U2_AGGAP	0.94	0.00064
TssK (Baseplate)	A0A3M6PGX0_AGGAP	0.85	0.0076		TssC (Contractile sheath)	A0A336NBZ3_AGGAP	0.94	0.00059
TssK (Baseplate)	A0A3M6PH31_AGGAP	0.85	0.0078		TssC (Contractile sheath)	A0A336N7R2_AGGAP	0.94	0.00047
TssC* (Contractile sheath)	A0A0K1MZV5_AGGAP	0.85	0.0075		TssC (Contractile sheath)	A0A336N5D6_AGGAP	0.94	0.00059
TssK (Baseplate)	A0A0K1N176_AGGAP	0.85	0.0072		TssC (Contractile sheath)	A0A3M6PGQ9_AGGAP	0.94	0.0005
TssI (Expelled spike)	A0A336N5G1_AGGAP	0.85	0.0073		TssC (Contractile sheath)	A0A336NCM8_AGGAP	0.94	0.00042
TssL* (Membrane complex)	A0A3M6PP05_AGGAP	0.84	0.0087		TssI (Expelled spike)	A0A3M6P6V7_AGGAP	0.94	0.00062
TssL* (Membrane complex)	A0A081QN11_STROR	0.84	0.0087		TssH (Sheath recycling (ATPase) )	A0A336N950_AGGAP	0.94	0.00046
TssL* (Membrane complex)	A0A336ND52_AGGAP	0.84	0.009		TssC (Contractile sheath)	A0A336N6M9_AGGAP	0.94	0.00058
TssL* (Membrane complex)	A0A3M6P504_AGGAP	0.84	0.0092		TssK (Baseplate)	A0A336N6M9_AGGAP	0.94	0.00056
TssL* (Membrane complex)	A0A3M6P636_AGGAP	0.84	0.0087		TssC (Contractile sheath)	A0A336N4Z4_AGGAP	0.94	0.00061
TssL* (Membrane complex)	X2JTG4_AGGAC	0.84	0.0087		TssC (Contractile sheath)	A0A5D0EL39_AGGAC	0.94	0.00058
TssL* (Membrane complex)	A0A336N8N6_AGGAP	0.84	0.0084		TssK (Baseplate)	A0A3M6NLW5_AGGAP	0.94	0.00048
TssL* (Membrane complex)	A0A336N6F5_AGGAP	0.84	0.0092		TssC (Contractile sheath)	A0A0K1N4I1_AGGAP	0.94	0.00053
TssL* (Membrane complex)	A0A369ZC54_AGGAP	0.84	0.0096		TssC (Contractile sheath)	A0A0K1MZW1_AGGAP	0.94	0.00045
TssL* (Membrane complex)	A0A0K1N1A7_AGGAP	0.84	0.0092		TssC (Contractile sheath)	A0A3M6P4X8_AGGAP	0.94	0.00047
TssL* (Membrane complex)	A0A5D0KMR8_AGGAC	0.84	0.0089		TssK (Baseplate)	A0A3M6P4X8_AGGAP	0.94	0.00063
TssB* (Contractile sheath)	A0A3M6P852_AGGAP	0.84	0.0091		TssC (Contractile sheath)	A0A3M6NID2_AGGAP	0.94	0.00041
TssL* (Membrane complex)	A0A336N5D6_AGGAP	0.84	0.0096		TssK (Baseplate)	A0A3M6NID2_AGGAP	0.94	0.00063
TssH* (Sheath recycling (ATPase) )	A0A369Z4I9_AGGAP	0.84	0.0094		TssL (Membrane complex)	A0A3M6NID2_AGGAP	0.94	0.00046
TssL* (Membrane complex)	A0A3M6PGR3_AGGAP	0.84	0.0085		TssI (Expelled spike)	A0A3M6PR98_AGGAP	0.94	0.0006
TssB* (Contractile sheath)	A0A0K1N1E4_AGGAP	0.84	0.0087		TssL (Membrane complex)	A0A3M6PR98_AGGAP	0.94	0.0004
TssB* (Contractile sheath)	A0A336N788_AGGAP	0.84	0.0094		TssM (Membrane complex)	A0A3M6PR98_AGGAP	0.94	0.0004
TssH* (Sheath recycling (ATPase) )	A0A3M6P5U0_AGGAP	0.84	0.0094		TssC (Contractile sheath)	A0A0K1N168_AGGAP	0.94	0.0006
TssH* (Sheath recycling (ATPase) )	A0A0K1N117_AGGAP	0.84	0.0086		TssK (Baseplate)	A0A336N8Y4_AGGAP	0.94	0.0005
TssB* (Contractile sheath)	A0A369ZC44_AGGAP	0.84	0.0089		TssC (Contractile sheath)	A0A369ZIV9_AGGAP	0.94	0.00057
TssB* (Contractile sheath)	A0A3M6P1V1_AGGAP	0.84	0.0086		TssL (Membrane complex)	A0A369ZIV9_AGGAP	0.94	0.00054
TssB* (Contractile sheath)	A0A369ZH85_AGGAP	0.84	0.0087		TssM (Membrane complex)	A0A369ZIV9_AGGAP	0.94	0.00045
TssH* (Sheath recycling (ATPase) )	A0A3M6NSH4_AGGAP	0.84	0.0083		TssC (Contractile sheath)	A0A3M6PHP8_AGGAP	0.94	0.00059
TssB* (Contractile sheath)	A0A0K1N1A1_AGGAP	0.84	0.0093		TssL (Membrane complex)	A0A3M6PHP8_AGGAP	0.94	0.00041
TssB* (Contractile sheath)	A0A3M6PFF8_AGGAP	0.84	0.0085		TssM (Membrane complex)	A0A369Z8N8_AGGAP	0.94	0.00061
TssL* (Membrane complex)	A0A3M6PEL3_AGGAP	0.84	0.0094		TssL (Membrane complex)	A0A3M6P248_AGGAP	0.94	0.00048
TssL* (Membrane complex)	A0A3M6P761_AGGAP	0.84	0.009		TssM (Membrane complex)	A0A3M6P248_AGGAP	0.94	0.00046
TssB* (Contractile sheath)	A0A3M6P5R2_AGGAP	0.84	0.0095		TssH (Sheath recycling (ATPase) )	A0A0K1N3A3_AGGAP	0.94	0.00052
TssH* (Sheath recycling (ATPase) )	O05382_AGGAC	0.84	0.0083		TssK (Baseplate)	A0A369ZB54_AGGAP	0.94	0.0005
TssB* (Contractile sheath)	O05382_AGGAC	0.84	0.0083		TssH (Sheath recycling (ATPase) )	A0A369ZB54_AGGAP	0.94	0.00048
TssB* (Contractile sheath)	A0A3M6PC06_AGGAP	0.84	0.0094		TssM (Membrane complex)	A0A369ZB54_AGGAP	0.94	0.00055
TssH* (Sheath recycling (ATPase) )	A0A369Z5P6_AGGAP	0.84	0.0093		TssL (Membrane complex)	A0A336N1C6_AGGAP	0.94	0.00059
TssM* (Membrane complex)	A0A369Z5P6_AGGAP	0.84	0.0086		TssM (Membrane complex)	A0A336N1C6_AGGAP	0.94	0.00044
TssM* (Membrane complex)	A0A3M6NLT9_AGGAP	0.84	0.0091		TssH (Sheath recycling (ATPase) )	A0A369Z3T9_AGGAP	0.94	0.00045
TssH* (Sheath recycling (ATPase) )	A0A3M6NQX6_AGGAP	0.84	0.0098		TssL (Membrane complex)	A0A369Z3T9_AGGAP	0.94	0.00051
TssH* (Sheath recycling (ATPase) )	A0A3M6P5K2_AGGAP	0.84	0.0098		TssK (Baseplate)	A0A369ZAI8_AGGAP	0.94	0.00055
TssB* (Contractile sheath)	A0A3M6PK97_AGGAP	0.84	0.0085		TssM (Membrane complex)	A0A369ZBK0_AGGAP	0.94	0.0006
TssK (Baseplate)	A0A3M6PHP8_AGGAP	0.84	0.0097		TssC (Contractile sheath)	A0A448FB18_AGGAP	0.94	0.00046
TssK (Baseplate)	A0A0K1N130_AGGAP	0.84	0.0092		TssH (Sheath recycling (ATPase) )	A0A448FB18_AGGAP	0.94	0.00041
TssK (Baseplate)	A0A3M6NS60_AGGAP	0.84	0.0094		TssH (Sheath recycling (ATPase) )	A0A3M6PDJ8_AGGAP	0.94	0.00051
TssK (Baseplate)	A0A3M6P5Q6_AGGAP	0.84	0.0097		TssH (Sheath recycling (ATPase) )	A0A3M6PMI1_AGGAP	0.94	0.00063
TssH* (Sheath recycling (ATPase) )	A0A3M6NLU0_AGGAP	0.84	0.0094		TssC (Contractile sheath)	A0A369ZA44_AGGAP	0.94	0.00054
TssI (Expelled spike)	A0A3M6PK14_AGGAP	0.84	0.0092		TssH (Sheath recycling (ATPase) )	A0A3S4PX35_AGGAP	0.94	0.00049
TssK (Baseplate)	A0A336N8V0_AGGAP	0.84	0.0091		TssL (Membrane complex)	A0A3S4PX35_AGGAP	0.94	0.00065
TssK (Baseplate)	A0A3M6PM99_AGGAP	0.84	0.0096		TssM (Membrane complex)	A0A3S4PX35_AGGAP	0.94	0.00049
TssK (Baseplate)	A0A3M6P794_AGGAP	0.84	0.009		TssH (Sheath recycling (ATPase) )	A0A0K1N1P0_AGGAP	0.94	0.00045
TssL* (Membrane complex)	A0A3M6NIJ1_AGGAP	0.83	0.01		TssK (Baseplate)	A0A3M6NRC1_AGGAP	0.94	0.00044
TssL* (Membrane complex)	A0A0K1N463_AGGAP	0.83	0.011		TssH (Sheath recycling (ATPase) )	A0A3M6PDL7_AGGAP	0.94	0.00058
TssL* (Membrane complex)	A0A0K1N402_AGGAP	0.83	0.012		TssC (Contractile sheath)	A0A369Z417_AGGAP	0.94	0.00055
TssL* (Membrane complex)	A0A3M6P230_AGGAP	0.83	0.01		TssK (Baseplate)	A0A3M6P9C4_AGGAP	0.94	0.00047
TssL* (Membrane complex)	A0A3M6PEL9_AGGAP	0.83	0.012		TssC (Contractile sheath)	A0A0K1N227_AGGAP	0.94	0.00052
TssL* (Membrane complex)	A0A3M6PFC6_AGGAP	0.83	0.011		TssC (Contractile sheath)	A0A3M6PEB3_AGGAP	0.94	0.00046
TssH* (Sheath recycling (ATPase) )	A0A336NCN3_AGGAP	0.83	0.011		TssM (Membrane complex)	A0A369Z8N9_AGGAP	0.94	0.00046
TssB* (Contractile sheath)	A0A336NCN3_AGGAP	0.83	0.012		TssC (Contractile sheath)	A0A369ZBA1_AGGAP	0.94	0.00045
TssB* (Contractile sheath)	A0A369Z690_AGGAP	0.83	0.011		TssC (Contractile sheath)	A0A3M6PPB4_AGGAP	0.94	0.00059
TssL* (Membrane complex)	A0A3M6PNW4_AGGAP	0.83	0.012		TssH (Sheath recycling (ATPase) )	A0A3M6PPB4_AGGAP	0.94	0.0006
TssL* (Membrane complex)	A0A3M6P5S8_AGGAP	0.83	0.011		TssM (Membrane complex)	A0A3M6P5Q6_AGGAP	0.94	0.00051
TssH* (Sheath recycling (ATPase) )	H0KEP6_AGGAC	0.83	0.01		TssC (Contractile sheath)	A0A3M6P9E0_AGGAP	0.94	0.00046
TssB* (Contractile sheath)	H0KEP6_AGGAC	0.83	0.011		TssH (Sheath recycling (ATPase) )	A0A3M6PHH0_AGGAP	0.94	0.00042
TssB* (Contractile sheath)	A0A369ZDM1_AGGAP	0.83	0.01		TssL (Membrane complex)	A0A3M6PHH0_AGGAP	0.94	0.00063
TssH* (Sheath recycling (ATPase) )	A0A0K1N002_AGGAP	0.83	0.0099		TssL (Membrane complex)	A0A3M6NQV9_AGGAP	0.94	0.00049
TssB* (Contractile sheath)	A0A336NCI8_AGGAP	0.83	0.011		TssC (Contractile sheath)	A0A3M6P4U5_AGGAP	0.94	0.00053
TssH* (Sheath recycling (ATPase) )	A0A3M6P5U8_AGGAP	0.83	0.01		TssC (Contractile sheath)	A0A0K1N176_AGGAP	0.94	0.00041
TssB* (Contractile sheath)	A0A3M6P5U8_AGGAP	0.83	0.012		TssC (Contractile sheath)	A0A3M6NQW0_AGGAP	0.94	0.00054
TssB* (Contractile sheath)	A0A3M6PFC4_AGGAP	0.83	0.01		TssL (Membrane complex)	A0A3M6PGS9_AGGAP	0.94	0.00041
TssH* (Sheath recycling (ATPase) )	A0A369ZH85_AGGAP	0.83	0.011		TssM (Membrane complex)	A0A3M6PGS9_AGGAP	0.94	0.00055
TssB* (Contractile sheath)	A0A369ZFF4_AGGAP	0.83	0.011		TssL (Membrane complex)	A0A369ZGT6_AGGAP	0.94	0.00046
TssB* (Contractile sheath)	A0A3M6PGS8_AGGAP	0.83	0.011		TssM (Membrane complex)	A0A3M6NQP9_AGGAP	0.94	0.00046
TssL* (Membrane complex)	A0A3M6P217_AGGAP	0.83	0.011		TssC (Contractile sheath)	A0A5D0EJJ3_AGGAC	0.94	0.00058
TssL* (Membrane complex)	A0A3M6P5V7_AGGAP	0.83	0.011		TssM (Membrane complex)	A0A5D0EJJ3_AGGAC	0.94	0.00046
TssB* (Contractile sheath)	A0A336N387_AGGAP	0.83	0.01		TssM (Membrane complex)	A0A3M6PBQ1_AGGAP	0.94	0.00061
TssH* (Sheath recycling (ATPase) )	A0A2J9QCL6_STRMG	0.83	0.01		TssH (Sheath recycling (ATPase) )	A0A3M6P6N2_AGGAP	0.94	0.00047
TssM* (Membrane complex)	A0A2J9QCL6_STRMG	0.83	0.011		TssL (Membrane complex)	A0A3M6P6N2_AGGAP	0.94	0.00064
TssM* (Membrane complex)	A0A3M6P5R2_AGGAP	0.83	0.01		TssH (Sheath recycling (ATPase) )	A0A336N5A3_AGGAP	0.94	0.00047
TssM* (Membrane complex)	A0A3M6P4W2_AGGAP	0.83	0.012		TssM (Membrane complex)	A0A3M6P5M8_AGGAP	0.94	0.00056
TssD* (Hcp, Expelled tube)	A0A3M6P4W2_AGGAP	0.83	0.01		TssL (Membrane complex)	A0A3M6NQM7_AGGAP	0.94	0.00045
TssH* (Sheath recycling (ATPase) )	A0A3M6PFI1_AGGAP	0.83	0.01		TssM (Membrane complex)	A0A3M6NQM7_AGGAP	0.94	0.00042
TssM* (Membrane complex)	A0A3M6PFI1_AGGAP	0.83	0.01		TssH (Sheath recycling (ATPase) )	A0A336N5L7_AGGAP	0.94	0.00058
TssB* (Contractile sheath)	A0A3M6P1T0_AGGAP	0.83	0.011		TssH (Sheath recycling (ATPase) )	A0A0K1N3U1_AGGAP	0.94	0.00065
TssH* (Sheath recycling (ATPase) )	A0A3M6PDM3_AGGAP	0.83	0.01		TssH (Sheath recycling (ATPase) )	A0A0K1N209_AGGAP	0.94	0.00046
TssB* (Contractile sheath)	A0A336N2Z2_AGGAP	0.83	0.011		TssM (Membrane complex)	A0A0K1N2V7_AGGAP	0.94	0.00054
TssH* (Sheath recycling (ATPase) )	A0A3M6PK97_AGGAP	0.83	0.01		TssH (Sheath recycling (ATPase) )	A0A3M6NR60_AGGAP	0.94	0.0006
TssK (Baseplate)	A0A3M6NRA3_AGGAP	0.83	0.011		TssB (Contractile sheath)	A0A3M6PHH3_AGGAP	0.94	0.00042
TssK (Baseplate)	A0A3M6NR98_AGGAP	0.83	0.011		TssC (Contractile sheath)	A0A3M6NRG8_AGGAP	0.93	0.00076
TssB* (Contractile sheath)	A0A3M6NLU0_AGGAP	0.83	0.01		TssC (Contractile sheath)	A0A3M6P6V6_AGGAP	0.93	0.00071
TssH* (Sheath recycling (ATPase) )	A0A336N7Q5_AGGAP	0.83	0.011		TssC (Contractile sheath)	A0A3M6P2Q3_AGGAP	0.93	0.00067
TssH* (Sheath recycling (ATPase) )	A0A3M6P822_AGGAP	0.83	0.011		TssC (Contractile sheath)	A0A3M6PG91_AGGAP	0.93	0.00091
TssK (Baseplate)	A0A0M4RNS6_FUSNU	0.83	0.011		TssC (Contractile sheath)	A0A0K1N544_AGGAP	0.93	0.00078
TssC* (Contractile sheath)	A0A3M6PGZ1_AGGAP	0.83	0.011		TssC (Contractile sheath)	A0A3M6PGQ5_AGGAP	0.93	0.00091
TssC* (Contractile sheath)	A0A369ZGV6_AGGAP	0.83	0.0099		TssC (Contractile sheath)	A0A336NA76_AGGAP	0.93	0.00071
TssI (Expelled spike)	A0A0K1N3N1_AGGAP	0.83	0.01		TssC (Contractile sheath)	A0A3M6PFC5_AGGAP	0.93	0.00069
TssC* (Contractile sheath)	A0A0X3Y2M5_FUSNC	0.83	0.01		TssC (Contractile sheath)	A0A3M6PP41_AGGAP	0.93	0.00093
TssL* (Membrane complex)	A0A336NFJ2_AGGAP	0.82	0.014		TssC (Contractile sheath)	A0A369Z8R1_AGGAP	0.93	0.00085
TssL* (Membrane complex)	A0A3M6P908_AGGAP	0.82	0.012		TssC (Contractile sheath)	A0A0K1N4D5_AGGAP	0.93	0.00083
TssL* (Membrane complex)	C4FP12_9FIRM	0.82	0.012		TssC (Contractile sheath)	A0A3M6P4Q6_AGGAP	0.93	0.0009
TssL* (Membrane complex)	A0A336N319_AGGAP	0.82	0.012		TssD* (Hcp, Expelled tube)	A0A3M6P4Q6_AGGAP	0.93	0.00087
TssL* (Membrane complex)	A0A369ZF90_AGGAP	0.82	0.013		TssC (Contractile sheath)	A0A3M6NID1_AGGAP	0.93	0.00077
TssL* (Membrane complex)	A0A3M6P785_AGGAP	0.82	0.013		TssC (Contractile sheath)	A0A142FZX2_AGGAC	0.93	0.00089
TssL* (Membrane complex)	A0A3M6P8Y1_AGGAP	0.82	0.013		TssC (Contractile sheath)	A0A3M6NQU6_AGGAP	0.93	0.00089
TssL* (Membrane complex)	THIC_FUSNN	0.82	0.013		TssD* (Hcp, Expelled tube)	A0A3M6PJS8_AGGAP	0.93	0.00075
TssL* (Membrane complex)	A0A3M6P6V8_AGGAP	0.82	0.014		TssC (Contractile sheath)	A0A336N6M4_AGGAP	0.93	0.00083
TssH* (Sheath recycling (ATPase) )	A0A369Z690_AGGAP	0.82	0.013		TssD* (Hcp, Expelled tube)	A0A3M6PGS8_AGGAP	0.93	0.00076
TssB* (Contractile sheath)	A0A369Z4I9_AGGAP	0.82	0.012		TssC (Contractile sheath)	A0A3M6NSE9_AGGAP	0.93	0.00072
TssL* (Membrane complex)	A0A0K1N457_AGGAP	0.82	0.013		TssC (Contractile sheath)	A0A3M6NRS9_AGGAP	0.93	0.00094
TssB* (Contractile sheath)	A0A336N7P3_AGGAP	0.82	0.013		TssD* (Hcp, Expelled tube)	A0A3M6NGS0_AGGAP	0.93	0.0007
TssH* (Sheath recycling (ATPase) )	A0A3M6NLZ0_AGGAP	0.82	0.012		TssC (Contractile sheath)	A0A3M6PRR1_AGGAP	0.93	0.00087
TssB* (Contractile sheath)	Q8RDY4_FUSNN	0.82	0.013		TssD* (Hcp, Expelled tube)	A0A3M6PMD1_AGGAP	0.93	0.00083
TssH* (Sheath recycling (ATPase) )	A0A3M6NRK8_AGGAP	0.82	0.013		TssK (Baseplate)	A0A0K1N1A1_AGGAP	0.93	0.00081
TssB* (Contractile sheath)	A0A3M6NRK8_AGGAP	0.82	0.013		TssI (Expelled spike)	A0A3M6PK97_AGGAP	0.93	0.00095
TssH* (Sheath recycling (ATPase) )	A0A3M6PFC4_AGGAP	0.82	0.012		TssK (Baseplate)	A0A3M6PK97_AGGAP	0.93	0.00084
TssB* (Contractile sheath)	A0A3M6NR96_AGGAP	0.82	0.013		TssK (Baseplate)	A0A3M6P3R0_AGGAP	0.93	0.00083
TssH* (Sheath recycling (ATPase) )	A0A369ZFF4_AGGAP	0.82	0.013		TssK (Baseplate)	A0A3M6NLW8_AGGAP	0.93	0.00084
TssB* (Contractile sheath)	A0A3M6P7E6_AGGAP	0.82	0.013		TssI (Expelled spike)	A0A3M6NLV0_AGGAP	0.93	0.00081
TssH* (Sheath recycling (ATPase) )	A0A3M6PGS8_AGGAP	0.82	0.013		TssI (Expelled spike)	A0A3M6NIJ1_AGGAP	0.93	0.00091
TssH* (Sheath recycling (ATPase) )	A0A3M6PDN6_AGGAP	0.82	0.012		TssI (Expelled spike)	A0A5D0KMR8_AGGAC	0.93	0.00088
TssB* (Contractile sheath)	A0A3M6PDN6_AGGAP	0.82	0.012		TssC (Contractile sheath)	A0A0K1N0F2_AGGAP	0.93	0.0007
TssH* (Sheath recycling (ATPase) )	A0A336NA76_AGGAP	0.82	0.013		TssC (Contractile sheath)	A0A3M6PDS7_AGGAP	0.93	0.00081
TssH* (Sheath recycling (ATPase) )	A0A336NBD8_AGGAP	0.82	0.013		TssH (Sheath recycling (ATPase) )	A0A369ZFF4_AGGAP	0.93	0.00094
TssD* (Hcp, Expelled tube)	A0A336NBD8_AGGAP	0.82	0.014		TssL (Membrane complex)	A0A369ZFF4_AGGAP	0.93	0.00096
TssD* (Hcp, Expelled tube)	A0A3M6PEL3_AGGAP	0.82	0.012		TssM (Membrane complex)	A0A369ZFF4_AGGAP	0.93	0.00098
TssB* (Contractile sheath)	A0A3M6PGD6_AGGAP	0.82	0.013		TssK (Baseplate)	A0A336N950_AGGAP	0.93	0.00094
TssH* (Sheath recycling (ATPase) )	A0A336N387_AGGAP	0.82	0.012		TssM (Membrane complex)	A0A0K1N4S9_AGGAP	0.93	0.00077
TssL* (Membrane complex)	A0A2J9QCL6_STRMG	0.82	0.014		TssC (Contractile sheath)	A0A3M6PE86_AGGAP	0.93	0.0007
TssL* (Membrane complex)	A0A336N956_AGGAP	0.82	0.013		TssC (Contractile sheath)	A0A3M6P5P0_AGGAP	0.93	0.00082
TssD* (Hcp, Expelled tube)	A0A336N956_AGGAP	0.82	0.013		TssK (Baseplate)	A0A3M6P5P0_AGGAP	0.93	0.00081
TssL* (Membrane complex)	A0A0K1N2D4_AGGAP	0.82	0.012		TssC (Contractile sheath)	A0A3M6NQR9_AGGAP	0.93	0.00078
TssH* (Sheath recycling (ATPase) )	A0A3M6PC06_AGGAP	0.82	0.013		TssC (Contractile sheath)	A0A336N3W9_AGGAP	0.93	0.0007
TssD* (Hcp, Expelled tube)	A0A0K1N4I1_AGGAP	0.82	0.012		TssL (Membrane complex)	A0A3M6NR82_AGGAP	0.93	0.0009
TssB* (Contractile sheath)	A0A3M6PFI1_AGGAP	0.82	0.012		TssM (Membrane complex)	A0A3M6NR82_AGGAP	0.93	0.00086
TssM* (Membrane complex)	A0A0K1N0Y0_AGGAP	0.82	0.012		TssK (Baseplate)	A0A5D0KSN9_AGGAC	0.93	0.00069
TssB* (Contractile sheath)	A0A3M6P4Q7_AGGAP	0.82	0.012		TssK (Baseplate)	A0A0K1N3A8_AGGAP	0.93	0.0008
TssK (Baseplate)	A0A336N5Q1_AGGAP	0.82	0.012		TssL (Membrane complex)	A0A0K1N168_AGGAP	0.93	0.00077
TssK (Baseplate)	A0A369ZB91_AGGAP	0.82	0.012		TssM (Membrane complex)	A0A0K1N168_AGGAP	0.93	0.00077
TssH* (Sheath recycling (ATPase) )	A0A3M6NR98_AGGAP	0.82	0.012		TssC (Contractile sheath)	A0A336N7F5_AGGAP	0.93	0.00098
TssB* (Contractile sheath)	A0A3M6NR98_AGGAP	0.82	0.013		TssC (Contractile sheath)	A0A369Z8N8_AGGAP	0.93	0.00069
TssB* (Contractile sheath)	A0A3M6P822_AGGAP	0.82	0.012		TssL (Membrane complex)	A0A369Z8N8_AGGAP	0.93	0.0008
TssI (Expelled spike)	A0A0E2F0Z2_STRMG	0.82	0.013		TssC (Contractile sheath)	A0A3M6P248_AGGAP	0.93	0.00086
TssC* (Contractile sheath)	A0A336N7K5_AGGAP	0.82	0.013		TssC (Contractile sheath)	A0A3M6PLC9_AGGAP	0.93	0.00085
TssI (Expelled spike)	A0A3M6PM99_AGGAP	0.82	0.012		TssK (Baseplate)	A0A0K1N3A3_AGGAP	0.93	0.00067
TssI (Expelled spike)	A0A0K1N0G7_AGGAP	0.82	0.013		TssL (Membrane complex)	A0A369ZB54_AGGAP	0.93	0.00074
TssK (Baseplate)	Q8RH37_FUSNN	0.82	0.012		TssK (Baseplate)	A0A336N1C6_AGGAP	0.93	0.00069
TssK (Baseplate)	A0A3M6PJQ8_AGGAP	0.82	0.012		TssK (Baseplate)	A0A369Z3T9_AGGAP	0.93	0.00077
TssC* (Contractile sheath)	A0A0E2EQY0_STRMG	0.82	0.014		TssC (Contractile sheath)	A0A369ZAI8_AGGAP	0.93	0.00075
TssB* (Contractile sheath)	A0A3M6P5V2_AGGAP	0.82	0.012		TssK (Baseplate)	A0A369ZBK0_AGGAP	0.93	0.00076
TssL* (Membrane complex)	A0A3M6P6X3_AGGAP	0.81	0.014		TssL (Membrane complex)	A0A369ZBK0_AGGAP	0.93	0.00066
TssL* (Membrane complex)	A0A336N356_AGGAP	0.81	0.015		TssL (Membrane complex)	A0A3M6PDM2_AGGAP	0.93	0.00095
TssL* (Membrane complex)	A0A3M6NGK6_AGGAP	0.81	0.016		TssL (Membrane complex)	A0A336N6K7_AGGAP	0.93	0.00087
TssL* (Membrane complex)	A0A3M6NRI8_AGGAP	0.81	0.014		TssM (Membrane complex)	A0A336N6K7_AGGAP	0.93	0.00086
TssL* (Membrane complex)	A0A3M6NQT6_AGGAP	0.81	0.014		TssK (Baseplate)	A0A369ZC42_AGGAP	0.93	0.00097
TssL* (Membrane complex)	A0A3M6PL46_AGGAP	0.81	0.014		TssL (Membrane complex)	A0A369ZC42_AGGAP	0.93	0.00089
TssL* (Membrane complex)	A0A336NBZ3_AGGAP	0.81	0.014		TssM (Membrane complex)	A0A369ZC42_AGGAP	0.93	0.0007
TssL* (Membrane complex)	A0A3M6PFF1_AGGAP	0.81	0.014		TssL (Membrane complex)	A0A3M6PMI1_AGGAP	0.93	0.00087
TssL* (Membrane complex)	A0A3M6NLX7_AGGAP	0.81	0.014		TssM (Membrane complex)	A0A3M6PMI1_AGGAP	0.93	0.0008
TssL* (Membrane complex)	A0A3M6NQZ1_AGGAP	0.81	0.016		TssC (Contractile sheath)	A0A0K1N1P0_AGGAP	0.93	0.00087
TssB* (Contractile sheath)	A0A336N5T6_AGGAP	0.81	0.016		TssH (Sheath recycling (ATPase) )	A0A5D0KTM0_AGGAC	0.93	0.00071
TssH* (Sheath recycling (ATPase) )	A0A369ZDM1_AGGAP	0.81	0.014		TssH (Sheath recycling (ATPase) )	A0A3M6P2K0_AGGAP	0.93	0.00095
TssH* (Sheath recycling (ATPase) )	Q8RDY4_FUSNN	0.81	0.016		TssC (Contractile sheath)	A0A3M6PDL7_AGGAP	0.93	0.00084
TssH* (Sheath recycling (ATPase) )	A0A336N9H3_AGGAP	0.81	0.015		TssK (Baseplate)	A0A0K1N227_AGGAP	0.93	0.00078
TssB* (Contractile sheath)	A0A336N9H3_AGGAP	0.81	0.014		TssH (Sheath recycling (ATPase) )	A0A0K1N4P8_AGGAP	0.93	0.00074
TssH* (Sheath recycling (ATPase) )	A0A3M6NR96_AGGAP	0.81	0.015		TssL (Membrane complex)	A0A0K1N4P8_AGGAP	0.93	0.00068
TssH* (Sheath recycling (ATPase) )	A0A336N7F5_AGGAP	0.81	0.016		TssM (Membrane complex)	A0A0K1N4P8_AGGAP	0.93	0.00069
TssB* (Contractile sheath)	A0A336N7F5_AGGAP	0.81	0.014		TssC (Contractile sheath)	A0A369Z8N9_AGGAP	0.93	0.00066
TssH* (Sheath recycling (ATPase) )	A0A3M6NR82_AGGAP	0.81	0.014		TssL (Membrane complex)	A0A369Z8N9_AGGAP	0.93	0.00085
TssB* (Contractile sheath)	A0A3M6NR82_AGGAP	0.81	0.016		TssC (Contractile sheath)	A0A3M6P639_AGGAP	0.93	0.00072
TssH* (Sheath recycling (ATPase) )	A0A3M6PDM2_AGGAP	0.81	0.015		TssC (Contractile sheath)	A0A3M6P5Q6_AGGAP	0.93	0.00071
TssH* (Sheath recycling (ATPase) )	A0A369ZIV9_AGGAP	0.81	0.014		TssH (Sheath recycling (ATPase) )	A0A336N1M3_AGGAP	0.93	0.00067
TssB* (Contractile sheath)	A0A369ZIV9_AGGAP	0.81	0.014		TssL (Membrane complex)	A0A3M6NIA1_AGGAP	0.93	0.00089
TssD* (Hcp, Expelled tube)	A0A336N369_AGGAP	0.81	0.015		TssM (Membrane complex)	A0A3M6NIA1_AGGAP	0.93	0.00091
TssH* (Sheath recycling (ATPase) )	A0A0K1N255_AGGAP	0.81	0.014		TssM (Membrane complex)	A0A3M6PHH0_AGGAP	0.93	0.00072
TssH* (Sheath recycling (ATPase) )	A0A3M6PGD6_AGGAP	0.81	0.016		TssC (Contractile sheath)	A0A3M6NQV9_AGGAP	0.93	0.00073
TssM* (Membrane complex)	A0A142FZB5_AGGAC	0.81	0.015		TssM (Membrane complex)	A0A0K1N176_AGGAP	0.93	0.00071
TssH* (Sheath recycling (ATPase) )	A0A3M6NS24_AGGAP	0.81	0.014		TssC (Contractile sheath)	A0A3M6P4S6_AGGAP	0.93	0.00067
TssB* (Contractile sheath)	A0A3M6NS24_AGGAP	0.81	0.015		TssH (Sheath recycling (ATPase) )	A0A5D0EI83_AGGAC	0.93	0.00075
TssH* (Sheath recycling (ATPase) )	A0A3M6P5R2_AGGAP	0.81	0.016		TssM (Membrane complex)	A0A369ZGT6_AGGAP	0.93	0.0009
TssB* (Contractile sheath)	A0A3M6PGQ5_AGGAP	0.81	0.015		TssM (Membrane complex)	A0A3M6NQW8_AGGAP	0.93	0.00075
TssL* (Membrane complex)	A0A3M6P246_AGGAP	0.81	0.014		TssC (Contractile sheath)	A0A3M6P756_AGGAP	0.93	0.00084
TssH* (Sheath recycling (ATPase) )	A0A3M6P1T0_AGGAP	0.81	0.014		TssH (Sheath recycling (ATPase) )	A0A3M6P756_AGGAP	0.93	0.0007
TssB* (Contractile sheath)	A0A3M6NS07_AGGAP	0.81	0.015		TssM (Membrane complex)	A0A3M6P756_AGGAP	0.93	0.00093
TssH* (Sheath recycling (ATPase) )	A0A336N2Z2_AGGAP	0.81	0.015		TssM (Membrane complex)	A0A336N5A3_AGGAP	0.93	0.00071
TssH* (Sheath recycling (ATPase) )	A0A3M6P4Q7_AGGAP	0.81	0.014		TssC (Contractile sheath)	A0A3M6NQM7_AGGAP	0.93	0.00077
TssH* (Sheath recycling (ATPase) )	A0A3M6PFB3_AGGAP	0.81	0.014		TssC (Contractile sheath)	A0A3M6P8Y3_AGGAP	0.93	0.00077
TssK (Baseplate)	A0A336NI71_AGGAP	0.81	0.014		TssK (Baseplate)	A0A3M6P8Y3_AGGAP	0.93	0.00089
TssB* (Contractile sheath)	A0A369ZB91_AGGAP	0.81	0.014		TssK (Baseplate)	A0A3M6P5E9_AGGAP	0.93	0.00076
TssD* (Hcp, Expelled tube)	A0A3M6NR98_AGGAP	0.81	0.015		TssH (Sheath recycling (ATPase) )	A0A0K1N0X7_AGGAP	0.93	0.00073
TssH* (Sheath recycling (ATPase) )	A0A3M6P290_AGGAP	0.81	0.014		TssI (Expelled spike)	A0A0K1N209_AGGAP	0.93	0.00091
TssH* (Sheath recycling (ATPase) )	A0A369ZEW7_AGGAP	0.81	0.015		TssK (Baseplate)	A0A0K1N209_AGGAP	0.93	0.00099
TssI (Expelled spike)	A0A336N7K5_AGGAP	0.81	0.015		TssL (Membrane complex)	A0A369ZGY0_AGGAP	0.93	0.0009
TssI (Expelled spike)	A0A336NDE1_AGGAP	0.81	0.014		TssM (Membrane complex)	A0A369ZGY0_AGGAP	0.93	0.00083
TssH* (Sheath recycling (ATPase) )	A0A3M6P5V2_AGGAP	0.81	0.015		TssL (Membrane complex)	A0A0K1N2V7_AGGAP	0.93	0.00068
TssK (Baseplate)	A0A1Z3CFR3_FUSNP	0.81	0.015		TssC (Contractile sheath)	A0A3M6NR60_AGGAP	0.93	0.00096
TssL* (Membrane complex)	A0A0M4T5Q2_FUSNC	0.8	0.017		TssH (Sheath recycling (ATPase) )	A0A0K1MZZ1_AGGAP	0.93	0.00068
TssL* (Membrane complex)	A0A3M6P4U2_AGGAP	0.8	0.016		TssC (Contractile sheath)	A0A3M6PKT5_AGGAP	0.92	0.0014
TssL* (Membrane complex)	A0A3M6NRE5_AGGAP	0.8	0.017		TssC (Contractile sheath)	A0A3M6P4W5_AGGAP	0.92	0.001
TssL* (Membrane complex)	A0A0K1N011_AGGAP	0.8	0.017		TssC (Contractile sheath)	A0A369ZDK5_AGGAP	0.92	0.0011
TssL* (Membrane complex)	A0A5D0KUV8_AGGAC	0.8	0.018		TssC (Contractile sheath)	A0A0K1N3G5_AGGAP	0.92	0.0013
TssL* (Membrane complex)	A0A3M6NR29_AGGAP	0.8	0.018		TssC (Contractile sheath)	A0A3M6PDN6_AGGAP	0.92	0.0012
TssL* (Membrane complex)	A0A0M4S383_FUSNC	0.8	0.018		TssC (Contractile sheath)	A0A3M6NRZ3_AGGAP	0.92	0.0013
TssL* (Membrane complex)	A0A3M6P4S1_AGGAP	0.8	0.017		TssC (Contractile sheath)	A0A3M6NR98_AGGAP	0.92	0.0011
TssL* (Membrane complex)	A0A3M6P5S9_AGGAP	0.8	0.017		TssC (Contractile sheath)	A0A5D0KPI4_AGGAC	0.92	0.0014
TssL* (Membrane complex)	A0A3M6PDR1_AGGAP	0.8	0.017		TssC (Contractile sheath)	A0A369ZIR5_AGGAP	0.92	0.0014
TssL* (Membrane complex)	A0A3M6PFC8_AGGAP	0.8	0.017		TssC (Contractile sheath)	A0A336N9H3_AGGAP	0.92	0.0012
TssH* (Sheath recycling (ATPase) )	A0A336N5T6_AGGAP	0.8	0.016		TssC (Contractile sheath)	A0A5D0JY99_AGGAC	0.92	0.001
TssH* (Sheath recycling (ATPase) )	A0A3M6NQW8_AGGAP	0.8	0.017		TssC (Contractile sheath)	A0A3M6PJS8_AGGAP	0.92	0.0013
TssH* (Sheath recycling (ATPase) )	A0A336N7P3_AGGAP	0.8	0.018		TssC (Contractile sheath)	A0A3M6NGQ2_AGGAP	0.92	0.0012
TssB* (Contractile sheath)	A0A336N2M5_AGGAP	0.8	0.018		TssC (Contractile sheath)	A0A0K1N0Y0_AGGAP	0.92	0.0012
TssB* (Contractile sheath)	A0A3M6PGQ9_AGGAP	0.8	0.016		TssC (Contractile sheath)	A0A336NAF9_AGGAP	0.92	0.0013
TssL* (Membrane complex)	A0A369ZBK0_AGGAP	0.8	0.018		TssD* (Hcp, Expelled tube)	A0A3M6P5P1_AGGAP	0.92	0.0012
TssH* (Sheath recycling (ATPase) )	A0A3M6PDJ5_AGGAP	0.8	0.017		TssD* (Hcp, Expelled tube)	A0A3M6NSE9_AGGAP	0.92	0.0014
TssH* (Sheath recycling (ATPase) )	A0A336N414_AGGAP	0.8	0.018		TssC (Contractile sheath)	A0A369ZEE3_AGGAP	0.92	0.001
TssH* (Sheath recycling (ATPase) )	A0A3M6P7E6_AGGAP	0.8	0.017		TssC (Contractile sheath)	A0A3M6PGR3_AGGAP	0.92	0.0012
TssH* (Sheath recycling (ATPase) )	A0A3M6P2J5_AGGAP	0.8	0.017		TssC (Contractile sheath)	A0A3M6P803_AGGAP	0.92	0.0013
TssB* (Contractile sheath)	A0A3M6P2J5_AGGAP	0.8	0.016		TssC (Contractile sheath)	A0A336N6P2_AGGAP	0.92	0.0012
TssB* (Contractile sheath)	A0A3M6P248_AGGAP	0.8	0.018		TssC (Contractile sheath)	A0A3M6NGS0_AGGAP	0.92	0.0011
TssH* (Sheath recycling (ATPase) )	A0A3M6NQZ7_AGGAP	0.8	0.017		TssI (Expelled spike)	A0A3M6P1U3_AGGAP	0.92	0.0014
TssB* (Contractile sheath)	A0A3M6NQZ7_AGGAP	0.8	0.018		TssI (Expelled spike)	A0A3M6NLX4_AGGAP	0.92	0.0012
TssB* (Contractile sheath)	A0A3M6PDM2_AGGAP	0.8	0.016		TssI (Expelled spike)	A0A3M6P5K2_AGGAP	0.92	0.0013
TssB* (Contractile sheath)	A0A336NA76_AGGAP	0.8	0.017		TssD* (Hcp, Expelled tube)	A0A3M6PRR1_AGGAP	0.92	0.0013
TssH* (Sheath recycling (ATPase) )	A0A336N5C7_AGGAP	0.8	0.018		TssC (Contractile sheath)	A0A3M6P7I9_AGGAP	0.92	0.001
TssB* (Contractile sheath)	A0A0K1N255_AGGAP	0.8	0.016		TssC (Contractile sheath)	A0A3M6NR67_AGGAP	0.92	0.0013
TssH* (Sheath recycling (ATPase) )	A0A142FZB5_AGGAC	0.8	0.016		TssC (Contractile sheath)	A0A0K1N4R5_AGGAP	0.92	0.0014
TssB* (Contractile sheath)	A0A142FZB5_AGGAC	0.8	0.017		TssD* (Hcp, Expelled tube)	A0A336NCL7_AGGAP	0.92	0.0014
TssD* (Hcp, Expelled tube)	A0A2J9QCL6_STRMG	0.8	0.018		TssK (Baseplate)	THIC_FUSNN	0.92	0.0014
TssM* (Membrane complex)	A0A3M6P520_AGGAP	0.8	0.017		TssK (Baseplate)	A0A336N7U0_AGGAP	0.92	0.0011
TssL* (Membrane complex)	O05382_AGGAC	0.8	0.018		TssI (Expelled spike)	A0A336N6D9_AGGAP	0.92	0.0013
TssM* (Membrane complex)	A0A3M6P1T0_AGGAP	0.8	0.016		TssK (Baseplate)	A0A336N6D9_AGGAP	0.92	0.0013
TssM* (Membrane complex)	A0A3M6NQX6_AGGAP	0.8	0.016		TssK (Baseplate)	A0A3M6NII0_AGGAP	0.92	0.0012
TssM* (Membrane complex)	A0A3M6NQT1_AGGAP	0.8	0.018		TssK (Baseplate)	A0A5D0KSG8_AGGAC	0.92	0.0014
TssM* (Membrane complex)	A0A3M6P5K2_AGGAP	0.8	0.016		TssI (Expelled spike)	A0A0K1N4E9_AGGAP	0.92	0.001
TssM* (Membrane complex)	A0A3M6NSA8_AGGAP	0.8	0.017		TssK (Baseplate)	A0A3M6PFY2_AGGAP	0.92	0.001
TssB* (Contractile sheath)	A0A3M6PFB3_AGGAP	0.8	0.016		TssI (Expelled spike)	A0A142G0A7_AGGAC	0.92	0.0012
TssH* (Sheath recycling (ATPase) )	A0A3M6PHH0_AGGAP	0.8	0.016		TssC (Contractile sheath)	A0A3M6NIB8_AGGAP	0.92	0.0011
TssK (Baseplate)	A0A3M6PIG5_AGGAP	0.8	0.017		TssD* (Hcp, Expelled tube)	A0A3M6P5R2_AGGAP	0.92	0.0013
TssK (Baseplate)	A0A3M6P4U1_AGGAP	0.8	0.017		TssD* (Hcp, Expelled tube)	A0A3M6NLY2_AGGAP	0.92	0.0011
TssH* (Sheath recycling (ATPase) )	A0A5D0L7J3_AGGAC	0.8	0.018		TssC (Contractile sheath)	A0A3M6PH78_AGGAP	0.92	0.0013
TssB* (Contractile sheath)	A0A3M6P290_AGGAP	0.8	0.018		TssC (Contractile sheath)	A0A3M6NIH5_AGGAP	0.92	0.0012
TssH* (Sheath recycling (ATPase) )	A0A3M6P5Q6_AGGAP	0.8	0.017		TssC (Contractile sheath)	A0A0K1N1S7_AGGAP	0.92	0.0011
TssB* (Contractile sheath)	A0A369ZEW7_AGGAP	0.8	0.017		TssI (Expelled spike)	A0A3M6P481_AGGAP	0.92	0.001
TssI (Expelled spike)	A0A336N5J6_AGGAP	0.8	0.016		TssI (Expelled spike)	A0A3M6PFP3_AGGAP	0.92	0.0011
TssC* (Contractile sheath)	A0A3M6PGX0_AGGAP	0.8	0.018		TssC (Contractile sheath)	A0A3M6PFB3_AGGAP	0.92	0.001
TssK (Baseplate)	A0A3M6PL45_AGGAP	0.8	0.018		TssI (Expelled spike)	A0A0K1N3W5_AGGAP	0.92	0.0012
TssI (Expelled spike)	A0A0E2EMC2_STRMG	0.8	0.018		TssD* (Hcp, Expelled tube)	A0A3M6NR82_AGGAP	0.92	0.0012
TssC* (Contractile sheath)	PGK_STRMU	0.8	0.017		TssD* (Hcp, Expelled tube)	A0A5D0KSN9_AGGAC	0.92	0.0011
TssC* (Contractile sheath)	A0A0K1N0G2_AGGAP	0.8	0.016		TssC (Contractile sheath)	A0A336N8Y4_AGGAP	0.92	0.0014
TssK (Baseplate)	A0A336N614_AGGAP	0.8	0.018		TssC (Contractile sheath)	A0A369ZHP2_AGGAP	0.92	0.0013
TssL* (Membrane complex)	A0A336N9P7_AGGAP	0.79	0.021		TssI (Expelled spike)	A0A369ZHP2_AGGAP	0.92	0.001
TssL* (Membrane complex)	A0A0K1N2D0_AGGAP	0.79	0.02		TssD* (Hcp, Expelled tube)	A0A3M6PHN4_AGGAP	0.92	0.0012
TssL* (Membrane complex)	A0A3M6P5K0_AGGAP	0.79	0.019		TssI (Expelled spike)	A0A336N8V0_AGGAP	0.92	0.001
TssL* (Membrane complex)	A0A336N9V9_AGGAP	0.79	0.019		TssD* (Hcp, Expelled tube)	A0A3M6PDM2_AGGAP	0.92	0.0014
TssL* (Membrane complex)	A0A3M6P5Q2_AGGAP	0.79	0.021		TssM (Membrane complex)	A0A3M6PDM2_AGGAP	0.92	0.001
TssL* (Membrane complex)	A0A3M6P6L6_AGGAP	0.79	0.021		TssL (Membrane complex)	A0A448FB18_AGGAP	0.92	0.0012
TssL* (Membrane complex)	A0A336N5L7_AGGAP	0.79	0.019		TssM (Membrane complex)	A0A448FB18_AGGAP	0.92	0.001
TssL* (Membrane complex)	A0A369Z690_AGGAP	0.79	0.019		TssK (Baseplate)	A0A336N6K7_AGGAP	0.92	0.0013
TssL* (Membrane complex)	A0A3M6NIH5_AGGAP	0.79	0.02		TssC (Contractile sheath)	A0A3S4PX35_AGGAP	0.92	0.0014
TssL* (Membrane complex)	A0A336N6J6_AGGAP	0.79	0.02		TssC (Contractile sheath)	A0A3M6NRC1_AGGAP	0.92	0.0013
TssL* (Membrane complex)	A0A3M6PHY1_AGGAP	0.79	0.018		TssH (Sheath recycling (ATPase) )	A0A369Z8N9_AGGAP	0.92	0.0012
TssL* (Membrane complex)	A0A3M6PGQ0_AGGAP	0.79	0.021		TssC (Contractile sheath)	A0A3M6PEZ0_AGGAP	0.92	0.0012
TssH* (Sheath recycling (ATPase) )	A0A3M6PH13_AGGAP	0.79	0.02		TssH (Sheath recycling (ATPase) )	A0A3M6P5Q6_AGGAP	0.92	0.0012
TssB* (Contractile sheath)	A0A3M6PH13_AGGAP	0.79	0.021		TssH (Sheath recycling (ATPase) )	A0A3M6NIA1_AGGAP	0.92	0.001
TssH* (Sheath recycling (ATPase) )	A0A3M6NQT4_AGGAP	0.79	0.019		TssL (Membrane complex)	A0A3M6P9E0_AGGAP	0.92	0.001
TssB* (Contractile sheath)	A0A3M6NQT4_AGGAP	0.79	0.021		TssM (Membrane complex)	A0A3M6P9E0_AGGAP	0.92	0.001
TssB* (Contractile sheath)	A0A3M6NQW8_AGGAP	0.79	0.019		TssH (Sheath recycling (ATPase) )	A0A3M6NQV9_AGGAP	0.92	0.001
TssB* (Contractile sheath)	A0A369ZA80_AGGAP	0.79	0.02		TssM (Membrane complex)	A0A3M6NQV9_AGGAP	0.92	0.0011
TssB* (Contractile sheath)	A0A336N3I4_AGGAP	0.79	0.019		TssK (Baseplate)	A0A3M6P4S6_AGGAP	0.92	0.0011
TssL* (Membrane complex)	A0A3M6P481_AGGAP	0.79	0.018		TssK (Baseplate)	A0A0K1N002_AGGAP	0.92	0.0013
TssH* (Sheath recycling (ATPase) )	A0A3M6NIB8_AGGAP	0.79	0.02		TssK (Baseplate)	A0A3M6P908_AGGAP	0.92	0.0011
TssB* (Contractile sheath)	A0A336N414_AGGAP	0.79	0.02		TssM (Membrane complex)	A0A3M6PBZ1_AGGAP	0.92	0.0012
TssH* (Sheath recycling (ATPase) )	A0A0K1N3H1_AGGAP	0.79	0.019		TssL (Membrane complex)	A0A369Z690_AGGAP	0.92	0.0011
TssB* (Contractile sheath)	A0A0K1N3H1_AGGAP	0.79	0.019		TssM (Membrane complex)	A0A369Z690_AGGAP	0.92	0.0012
TssH* (Sheath recycling (ATPase) )	A0A336NCI8_AGGAP	0.79	0.019		TssH (Sheath recycling (ATPase) )	A0A3M6NQM7_AGGAP	0.92	0.0012
TssB* (Contractile sheath)	A0A369ZB54_AGGAP	0.79	0.019		TssC (Contractile sheath)	A0A336N124_AGGAP	0.92	0.0013
TssH* (Sheath recycling (ATPase) )	A0A369Z8T8_AGGAP	0.79	0.019		TssK (Baseplate)	A0A369ZA45_AGGAP	0.92	0.0012
TssB* (Contractile sheath)	A0A369Z8T8_AGGAP	0.79	0.02		TssH (Sheath recycling (ATPase) )	A0A369ZEH8_AGGAP	0.92	0.0013
TssH* (Sheath recycling (ATPase) )	A0A3M6P248_AGGAP	0.79	0.02		TssC (Contractile sheath)	A0A369ZGY0_AGGAP	0.92	0.0014
TssB* (Contractile sheath)	A0A336N5C7_AGGAP	0.79	0.021		TssK (Baseplate)	A0A336NBD8_AGGAP	0.92	0.0012
TssB* (Contractile sheath)	A0A3M6PJI5_AGGAP	0.79	0.019		TssC (Contractile sheath)	A0A3M6PKG5_AGGAP	0.91	0.0019
TssM* (Membrane complex)	A0A3M6PJI5_AGGAP	0.79	0.02		TssC (Contractile sheath)	A0A3M6P2J5_AGGAP	0.91	0.0019
TssM* (Membrane complex)	A0A3M6PGQ5_AGGAP	0.79	0.019		TssC (Contractile sheath)	A0A3S4PZG8_AGGAP	0.91	0.0018
TssH* (Sheath recycling (ATPase) )	A0A3M6NRC1_AGGAP	0.79	0.021		TssC (Contractile sheath)	X2JT52_AGGAC	0.91	0.0019
TssD* (Hcp, Expelled tube)	A0A3M6NLT9_AGGAP	0.79	0.019		TssC (Contractile sheath)	A0A3M6P541_AGGAP	0.91	0.0015
TssH* (Sheath recycling (ATPase) )	A0A3M6NS07_AGGAP	0.79	0.02		TssC (Contractile sheath)	A0A3M6P822_AGGAP	0.91	0.0016
TssM* (Membrane complex)	A0A3M6NS07_AGGAP	0.79	0.02		TssC (Contractile sheath)	A0A336N3A2_AGGAP	0.91	0.002
TssD* (Hcp, Expelled tube)	A0A3M6PDN1_AGGAP	0.79	0.02		TssC (Contractile sheath)	A0A3M6P504_AGGAP	0.91	0.0016
TssD* (Hcp, Expelled tube)	A0A3M6NID2_AGGAP	0.79	0.019		TssC (Contractile sheath)	A0A3M6P277_AGGAP	0.91	0.0019
TssM* (Membrane complex)	A0A336N6M4_AGGAP	0.79	0.02		TssC (Contractile sheath)	A0A336N9N4_AGGAP	0.91	0.0019
TssH* (Sheath recycling (ATPase) )	A0A3S4PS61_AGGAP	0.79	0.019		TssD* (Hcp, Expelled tube)	A0A5D0JY99_AGGAC	0.91	0.0016
TssD* (Hcp, Expelled tube)	A0A369ZB91_AGGAP	0.79	0.02		TssC (Contractile sheath)	A0A0K1N1A4_AGGAP	0.91	0.0018
TssB* (Contractile sheath)	A0A5D0L7J3_AGGAC	0.79	0.021		TssC (Contractile sheath)	A0A3M6NIC0_AGGAP	0.91	0.0016
TssH* (Sheath recycling (ATPase) )	A0A3M6NS60_AGGAP	0.79	0.019		TssD* (Hcp, Expelled tube)	A0A3M6P6L4_AGGAP	0.91	0.0018
TssC* (Contractile sheath)	A0A3M6PK14_AGGAP	0.79	0.019		TssC (Contractile sheath)	A0A3M6PGS8_AGGAP	0.91	0.002
TssK (Baseplate)	A0A336NBU6_AGGAP	0.79	0.019		TssC (Contractile sheath)	A0A336N5N7_AGGAP	0.91	0.0015
TssK (Baseplate)	A0A369Z7M2_AGGAP	0.79	0.019		TssC (Contractile sheath)	A0A3M6P5P1_AGGAP	0.91	0.0019
TssI (Expelled spike)	A0A3M6PL45_AGGAP	0.79	0.018		TssC (Contractile sheath)	A0A0K1N1J9_AGGAP	0.91	0.0014
TssK (Baseplate)	A0A0K1N4P8_AGGAP	0.79	0.02		TssD* (Hcp, Expelled tube)	A0A369ZEE3_AGGAP	0.91	0.0015
TssC* (Contractile sheath)	A0A0K1N3N1_AGGAP	0.79	0.019		TssC (Contractile sheath)	A0A0K1N561_AGGAP	0.91	0.0019
TssK (Baseplate)	A0A336NDE1_AGGAP	0.79	0.02		TssC (Contractile sheath)	A0A369ZBM5_AGGAP	0.91	0.0015
TssC* (Contractile sheath)	A0A336NDE1_AGGAP	0.79	0.02		TssC (Contractile sheath)	A0A3M6P4M5_AGGAP	0.91	0.0017
TssK (Baseplate)	A0A5D0KVG1_AGGAC	0.79	0.019		TssD* (Hcp, Expelled tube)	A0A369ZCJ3_AGGAP	0.91	0.0015
TssC* (Contractile sheath)	A0A0X3Y191_FUSNC	0.79	0.02		TssD* (Hcp, Expelled tube)	A0A3M6P803_AGGAP	0.91	0.0015
TssC* (Contractile sheath)	A0A117MWJ3_FUSNC	0.79	0.02		TssD* (Hcp, Expelled tube)	A0A336N6P2_AGGAP	0.91	0.0015
TssL* (Membrane complex)	A0A3M6NLW3_AGGAP	0.78	0.023		TssD* (Hcp, Expelled tube)	A0A336N7T3_AGGAP	0.91	0.0019
TssL* (Membrane complex)	A0A3M6NLT3_AGGAP	0.78	0.022		TssD* (Hcp, Expelled tube)	A0A3M6PL65_AGGAP	0.91	0.0017
TssL* (Membrane complex)	A0A3M6PDP7_AGGAP	0.78	0.022		TssD* (Hcp, Expelled tube)	A0A5D0KLU2_AGGAC	0.91	0.0019
TssL* (Membrane complex)	A0A3M6NLU7_AGGAP	0.78	0.024		TssI (Expelled spike)	A0A3M6NR67_AGGAP	0.91	0.0015
TssL* (Membrane complex)	A0A3M6NLW5_AGGAP	0.78	0.022		TssC (Contractile sheath)	A0A3M6P6V8_AGGAP	0.91	0.0016
TssL* (Membrane complex)	A0A3M6NGR4_AGGAP	0.78	0.022		TssD* (Hcp, Expelled tube)	A0A0K1N4R5_AGGAP	0.91	0.0017
TssL* (Membrane complex)	A0A3M6PD97_AGGAP	0.78	0.022		TssK (Baseplate)	A0A336NCL7_AGGAP	0.91	0.0018
TssL* (Membrane complex)	A0A3M6NRH9_AGGAP	0.78	0.024		TssI (Expelled spike)	A0A142G0D2_AGGAC	0.91	0.0019
TssL* (Membrane complex)	A0A369ZCW5_AGGAP	0.78	0.021		TssI (Expelled spike)	A0A142FXG5_AGGAC	0.91	0.0015
TssL* (Membrane complex)	A0A369Z8N9_AGGAP	0.78	0.022		TssK (Baseplate)	A0A142FXG5_AGGAC	0.91	0.0018
TssL* (Membrane complex)	A0A3M6PNT1_AGGAP	0.78	0.022		TssK (Baseplate)	A0A3M6P5S9_AGGAP	0.91	0.0018
TssL* (Membrane complex)	A0A3M6NII0_AGGAP	0.78	0.022		TssI (Expelled spike)	A0A0K1N4X4_AGGAP	0.91	0.0015
TssL* (Membrane complex)	A0A3M6NR32_AGGAP	0.78	0.021		TssK (Baseplate)	A0A0K1N4X4_AGGAP	0.91	0.0018
TssL* (Membrane complex)	A0A3M6PDQ0_AGGAP	0.78	0.023		TssI (Expelled spike)	A0A3M6NLT7_AGGAP	0.91	0.0018
TssL* (Membrane complex)	A0A336N3W9_AGGAP	0.78	0.023		TssI (Expelled spike)	A0A0K1MZY6_AGGAP	0.91	0.0016
TssB* (Contractile sheath)	A0A336N7E7_AGGAP	0.78	0.024		TssK (Baseplate)	A0A3M6NRH6_AGGAP	0.91	0.0014
TssB* (Contractile sheath)	A0A142G2X1_AGGAC	0.78	0.024		TssI (Expelled spike)	A0A336N6V2_AGGAP	0.91	0.0017
TssB* (Contractile sheath)	A0A3M6P6R4_AGGAP	0.78	0.023		TssC (Contractile sheath)	A0A3M6PLG4_AGGAP	0.91	0.0019
TssH* (Sheath recycling (ATPase) )	A0A336N2M5_AGGAP	0.78	0.023		TssC (Contractile sheath)	A0A3M6NQU3_AGGAP	0.91	0.0016
TssH* (Sheath recycling (ATPase) )	A0A3M6PGQ9_AGGAP	0.78	0.021		TssC (Contractile sheath)	A0A0K1N1A7_AGGAP	0.91	0.0015
TssH* (Sheath recycling (ATPase) )	A0A3M6NM23_AGGAP	0.78	0.024		TssC (Contractile sheath)	A0A3M6NIA4_AGGAP	0.91	0.0015
TssB* (Contractile sheath)	A0A3M6NM23_AGGAP	0.78	0.023		TssI (Expelled spike)	A0A3M6NIA4_AGGAP	0.91	0.0015
TssH* (Sheath recycling (ATPase) )	A0A3M6P855_AGGAP	0.78	0.021		TssC (Contractile sheath)	A0A3M6NQX6_AGGAP	0.91	0.0019
TssL* (Membrane complex)	A0A3M6PRD7_AGGAP	0.78	0.024		TssI (Expelled spike)	A0A3M6PFB5_AGGAP	0.91	0.0019
TssL* (Membrane complex)	A0A336N387_AGGAP	0.78	0.022		TssC (Contractile sheath)	A0A0K1N4F2_AGGAP	0.91	0.0016
TssL* (Membrane complex)	A0A336NCL7_AGGAP	0.78	0.023		TssC (Contractile sheath)	A0A0K1N1B7_AGGAP	0.91	0.0017
TssM* (Membrane complex)	HEM3_FUSNN	0.78	0.023		TssI (Expelled spike)	A0A369ZFF4_AGGAP	0.91	0.0014
TssH* (Sheath recycling (ATPase) )	A0A3M6PGQ5_AGGAP	0.78	0.022		TssI (Expelled spike)	A0A336N950_AGGAP	0.91	0.0015
TssB* (Contractile sheath)	A0A101K4Z4_FUSNC	0.78	0.022		TssC (Contractile sheath)	A0A336N7M0_AGGAP	0.91	0.0019
TssB* (Contractile sheath)	A0A3M6NRC1_AGGAP	0.78	0.023		TssC (Contractile sheath)	A0A3M6P481_AGGAP	0.91	0.0017
TssL* (Membrane complex)	A0A0K1N4I1_AGGAP	0.78	0.023		TssC (Contractile sheath)	A0A3M6PFP3_AGGAP	0.91	0.0018
TssB* (Contractile sheath)	A0A3M6NIF0_AGGAP	0.78	0.023		TssI (Expelled spike)	A0A3M6PFB3_AGGAP	0.91	0.0017
TssL* (Membrane complex)	A0A3M6NID2_AGGAP	0.78	0.022		TssC (Contractile sheath)	A0A0K1N3W5_AGGAP	0.91	0.0017
TssB* (Contractile sheath)	A0A3S4PS61_AGGAP	0.78	0.021		TssD* (Hcp, Expelled tube)	A0A3M6P6R4_AGGAP	0.91	0.0019
TssB* (Contractile sheath)	A0A3M6PHH0_AGGAP	0.78	0.022		TssK (Baseplate)	A0A3M6NR82_AGGAP	0.91	0.0018
TssH* (Sheath recycling (ATPase) )	A0A336N114_AGGAP	0.78	0.023		TssD* (Hcp, Expelled tube)	A0A3M6NLW5_AGGAP	0.91	0.0017
TssB* (Contractile sheath)	A0A3M6P5Q6_AGGAP	0.78	0.021		TssD* (Hcp, Expelled tube)	A0A0K1N168_AGGAP	0.91	0.0018
TssM* (Membrane complex)	A0A3M6NI59_AGGAP	0.78	0.022		TssI (Expelled spike)	A0A336N7F5_AGGAP	0.91	0.0018
TssI (Expelled spike)	A0A3M6PGX0_AGGAP	0.78	0.022		TssI (Expelled spike)	A0A336N8Y4_AGGAP	0.91	0.0017
TssK (Baseplate)	A0A0K1N381_AGGAP	0.78	0.022		TssD* (Hcp, Expelled tube)	A0A369ZIV9_AGGAP	0.91	0.0019
TssI (Expelled spike)	A0A0K1N176_AGGAP	0.78	0.021		TssI (Expelled spike)	A0A3M6P248_AGGAP	0.91	0.0016
TssD* (Hcp, Expelled tube)	A0A369Z498_AGGAP	0.78	0.023		TssD* (Hcp, Expelled tube)	A0A3M6NQY9_AGGAP	0.91	0.0018
TssI (Expelled spike)	A0A0K1N4P8_AGGAP	0.78	0.021		TssD* (Hcp, Expelled tube)	A0A0K1MZV9_AGGAP	0.91	0.0019
TssI (Expelled spike)	A0A336N5K4_AGGAP	0.78	0.022		TssC (Contractile sheath)	A0A336NGG2_AGGAP	0.91	0.0018
TssK (Baseplate)	A0A0E2EMC2_STRMG	0.78	0.022		TssI (Expelled spike)	A0A0K1N2E3_AGGAP	0.91	0.0015
TssC* (Contractile sheath)	A0A0E2EMC2_STRMG	0.78	0.022		TssC (Contractile sheath)	A0A369ZB54_AGGAP	0.91	0.0017
TssC* (Contractile sheath)	A0A0E2F2C9_STRMG	0.78	0.023		TssI (Expelled spike)	A0A336N1C6_AGGAP	0.91	0.0019
TssI (Expelled spike)	A0A0X3Y2M5_FUSNC	0.78	0.022		TssC (Contractile sheath)	A0A369Z3T9_AGGAP	0.91	0.0016
TssC* (Contractile sheath)	A0A3M6P5V2_AGGAP	0.78	0.022		TssD* (Hcp, Expelled tube)	A0A369ZBK0_AGGAP	0.91	0.0016
TssK (Baseplate)	A0A0K1N209_AGGAP	0.78	0.023		TssK (Baseplate)	A0A3M6PDM2_AGGAP	0.91	0.0015
TssL* (Membrane complex)	A0A3M6NIJ4_AGGAP	0.77	0.025		TssK (Baseplate)	A0A448FB18_AGGAP	0.91	0.0017
TssL* (Membrane complex)	A0A3M6P245_AGGAP	0.77	0.025		TssD* (Hcp, Expelled tube)	A0A3M6PDJ8_AGGAP	0.91	0.0019
TssL* (Membrane complex)	A0A336N3S7_AGGAP	0.77	0.025		TssK (Baseplate)	A0A3M6PDJ8_AGGAP	0.91	0.0019
TssL* (Membrane complex)	A0A369ZAQ1_AGGAP	0.77	0.025		TssL (Membrane complex)	A0A3M6PDJ8_AGGAP	0.91	0.0019
TssL* (Membrane complex)	A0A3M6NGS0_AGGAP	0.77	0.027		TssM (Membrane complex)	A0A3M6PDJ8_AGGAP	0.91	0.0018
TssL* (Membrane complex)	A0A369Z955_AGGAP	0.77	0.026		TssK (Baseplate)	A0A369ZA44_AGGAP	0.91	0.0016
TssL* (Membrane complex)	A0A3M6PLG4_AGGAP	0.77	0.024		TssK (Baseplate)	A0A0K1N1P0_AGGAP	0.91	0.0018
TssL* (Membrane complex)	A0A336N4U9_AGGAP	0.77	0.024		TssK (Baseplate)	A0A5D0KTM0_AGGAC	0.91	0.0018
TssL* (Membrane complex)	A0A5D0ELE8_AGGAC	0.77	0.025		TssC (Contractile sheath)	A0A3M6P2K0_AGGAP	0.91	0.0016
TssL* (Membrane complex)	A0A3M6P4V0_AGGAP	0.77	0.025		TssK (Baseplate)	A0A3M6P2K0_AGGAP	0.91	0.0015
TssL* (Membrane complex)	A0A0K1N168_AGGAP	0.77	0.026		TssK (Baseplate)	A0A3M6PL50_AGGAP	0.91	0.0017
TssL* (Membrane complex)	A0A3M6NSZ1_AGGAP	0.77	0.027		TssH (Sheath recycling (ATPase) )	A0A3M6PEJ2_AGGAP	0.91	0.0019
TssL* (Membrane complex)	A0A3M6P6R0_AGGAP	0.77	0.027		TssL (Membrane complex)	A0A5D0EI83_AGGAC	0.91	0.0015
TssL* (Membrane complex)	A0A336NCN7_AGGAP	0.77	0.026		TssD* (Hcp, Expelled tube)	A0A369ZGT6_AGGAP	0.91	0.002
TssL* (Membrane complex)	A0A336N8K7_AGGAP	0.77	0.026		TssD* (Hcp, Expelled tube)	A0A3M6NQW8_AGGAP	0.91	0.0017
TssL* (Membrane complex)	A0A3M6PEB8_AGGAP	0.77	0.025		TssK (Baseplate)	A0A3M6NQW8_AGGAP	0.91	0.0019
TssL* (Membrane complex)	A0A0K1N2G9_AGGAP	0.77	0.025		TssD* (Hcp, Expelled tube)	A0A3M6PBQ1_AGGAP	0.91	0.0016
TssL* (Membrane complex)	A0A448F8B7_AGGAP	0.77	0.025		TssK (Baseplate)	A0A3M6PBQ1_AGGAP	0.91	0.0015
TssL* (Membrane complex)	A0A3M6P852_AGGAP	0.77	0.026		TssM (Membrane complex)	A0A3M6P6N2_AGGAP	0.91	0.0015
TssL* (Membrane complex)	A0A142FYK1_AGGAC	0.77	0.026		TssL (Membrane complex)	A0A3M6P5T3_AGGAP	0.91	0.0016
TssL* (Membrane complex)	A0A3M6PJS8_AGGAP	0.77	0.025		TssM (Membrane complex)	A0A3M6P5T3_AGGAP	0.91	0.0016
TssL* (Membrane complex)	A0A0K1N4F2_AGGAP	0.77	0.025		TssL (Membrane complex)	A0A3M6PBZ1_AGGAP	0.91	0.0016
TssH* (Sheath recycling (ATPase) )	A0A336N7E7_AGGAP	0.77	0.024		TssK (Baseplate)	A0A336N124_AGGAP	0.91	0.0017
TssH* (Sheath recycling (ATPase) )	A0A142G2X1_AGGAC	0.77	0.024		TssC (Contractile sheath)	A0A0K1N3U1_AGGAP	0.91	0.0019
TssH* (Sheath recycling (ATPase) )	A0A369ZA80_AGGAP	0.77	0.024		TssH (Sheath recycling (ATPase) )	A0A369ZGY0_AGGAP	0.91	0.0017
TssH* (Sheath recycling (ATPase) )	A0A3M6P6R4_AGGAP	0.77	0.025		TssH (Sheath recycling (ATPase) )	A0A0K1N2V7_AGGAP	0.91	0.0017
TssL* (Membrane complex)	A0A3M6PHN4_AGGAP	0.77	0.025		TssC (Contractile sheath)	A0A0K1MZZ1_AGGAP	0.91	0.0019
TssB* (Contractile sheath)	A0A3M6NIB8_AGGAP	0.77	0.024		TssC (Contractile sheath)	A0A336NBD8_AGGAP	0.91	0.0018
TssB* (Contractile sheath)	A0A3M6PLK0_AGGAP	0.77	0.026		TssC (Contractile sheath)	A0A3M6PL45_AGGAP	0.9	0.0025
TssH* (Sheath recycling (ATPase) )	A0A369ZB54_AGGAP	0.77	0.026		TssC (Contractile sheath)	A0A0K1N1B5_AGGAP	0.9	0.0022
TssB* (Contractile sheath)	A0A3M6P855_AGGAP	0.77	0.026		TssC (Contractile sheath)	A0A3M6P221_AGGAP	0.9	0.0026
TssH* (Sheath recycling (ATPase) )	A0A3M6NLU8_AGGAP	0.77	0.026		TssC (Contractile sheath)	A0A0K1N0R4_AGGAP	0.9	0.0021
TssB* (Contractile sheath)	A0A3M6NQY9_AGGAP	0.77	0.026		TssC (Contractile sheath)	A0A336N9M9_AGGAP	0.9	0.0026
TssH* (Sheath recycling (ATPase) )	A0A3M6NIF0_AGGAP	0.77	0.027		TssC (Contractile sheath)	A0A336N471_AGGAP	0.9	0.0023
TssM* (Membrane complex)	A0A3M6PK97_AGGAP	0.77	0.024		TssC (Contractile sheath)	A0A336N891_AGGAP	0.9	0.0025
TssB* (Contractile sheath)	A0A3M6NS60_AGGAP	0.77	0.026		TssC (Contractile sheath)	A0A3M6P4T9_AGGAP	0.9	0.0021
TssD* (Hcp, Expelled tube)	A0A3M6NI59_AGGAP	0.77	0.026		TssC (Contractile sheath)	A0A3M6NQY4_AGGAP	0.9	0.0023
TssM* (Membrane complex)	A0A3M6NM14_AGGAP	0.77	0.026		TssC (Contractile sheath)	A0A3M6NRE5_AGGAP	0.9	0.0023
TssD* (Hcp, Expelled tube)	A0A3M6NM14_AGGAP	0.77	0.024		TssC (Contractile sheath)	A0A3M6NGK6_AGGAP	0.9	0.0023
TssB* (Contractile sheath)	A0A336NAQ0_AGGAP	0.77	0.025		TssC (Contractile sheath)	A0A3M6PJ14_AGGAP	0.9	0.0021
TssC* (Contractile sheath)	A0A336N5J6_AGGAP	0.77	0.024		TssC (Contractile sheath)	A0A369Z660_AGGAP	0.9	0.0023
TssK (Baseplate)	EFTS_STRMU	0.77	0.026		TssD* (Hcp, Expelled tube)	A0A0K1N303_AGGAP	0.9	0.0025
TssI (Expelled spike)	A0A3M6PH31_AGGAP	0.77	0.025		TssC (Contractile sheath)	A0A3M6PE32_AGGAP	0.9	0.0024
TssC* (Contractile sheath)	A0A3M6PM99_AGGAP	0.77	0.026		TssD* (Hcp, Expelled tube)	A0A3M6PE32_AGGAP	0.9	0.0022
TssK (Baseplate)	A0A336NGH2_AGGAP	0.77	0.024		TssC (Contractile sheath)	A0A3M6NLU0_AGGAP	0.9	0.0023
TssK (Baseplate)	A0A0M4SAL1_FUSNC	0.77	0.026		TssC (Contractile sheath)	A0A3M6P6L4_AGGAP	0.9	0.0026
TssK (Baseplate)	A0A3M6PJL1_AGGAP	0.77	0.027		TssD* (Hcp, Expelled tube)	A0A3M6NRS9_AGGAP	0.9	0.0024
TssC* (Contractile sheath)	A0A0K1N4P8_AGGAP	0.77	0.026		TssD* (Hcp, Expelled tube)	A0A0K1N561_AGGAP	0.9	0.0025
TssC* (Contractile sheath)	A0A336N5K4_AGGAP	0.77	0.026		TssC (Contractile sheath)	A0A0K1N6I3_AGGAP	0.9	0.0025
TssK (Baseplate)	A0A0M4SCM5_FUSNC	0.77	0.025		TssD* (Hcp, Expelled tube)	A0A0K1N6I3_AGGAP	0.9	0.0025
TssC* (Contractile sheath)	A0A3M6P1P1_AGGAP	0.77	0.024		TssD* (Hcp, Expelled tube)	A0A3M6NIG2_AGGAP	0.9	0.0021
TssC* (Contractile sheath)	C4FPW0_9FIRM	0.77	0.026		TssI (Expelled spike)	A0A448F6W3_AGGAP	0.9	0.0023
TssH* (Sheath recycling (ATPase) )	A0A0K1N0G2_AGGAP	0.77	0.027		TssI (Expelled spike)	A0A3M6P4Q7_AGGAP	0.9	0.0021
TssB* (Contractile sheath)	A0A0K1N0G2_AGGAP	0.77	0.025		TssI (Expelled spike)	A0A5D0EP28_AGGAC	0.9	0.0025
TssK (Baseplate)	A0A369Z417_AGGAP	0.77	0.024		TssC (Contractile sheath)	A0A3M6PL65_AGGAP	0.9	0.0023
TssL* (Membrane complex)	A0A2D3JJ67_FUSNV	0.76	0.027		TssC (Contractile sheath)	A0A5D0KLU2_AGGAC	0.9	0.002
TssL* (Membrane complex)	A0A3M6P6L4_AGGAP	0.76	0.029		TssD* (Hcp, Expelled tube)	A0A3M6NR67_AGGAP	0.9	0.0022
TssL* (Membrane complex)	A0A0K1N0F2_AGGAP	0.76	0.028		TssD* (Hcp, Expelled tube)	A0A3M6P6V8_AGGAP	0.9	0.0022
TssL* (Membrane complex)	A0A3M6PPB4_AGGAP	0.76	0.03		TssI (Expelled spike)	A0A3M6P6V8_AGGAP	0.9	0.0021
TssL* (Membrane complex)	A0A3M6PIN5_AGGAP	0.76	0.027		TssI (Expelled spike)	A0A0K1N4R5_AGGAP	0.9	0.002
TssL* (Membrane complex)	A0A336N174_AGGAP	0.76	0.029		TssC (Contractile sheath)	A0A3M6NM14_AGGAP	0.9	0.0027
TssL* (Membrane complex)	A0A3M6P4T4_AGGAP	0.76	0.029		TssK (Baseplate)	A0A3M6NM14_AGGAP	0.9	0.0025
TssL* (Membrane complex)	A0A0K1N4B3_AGGAP	0.76	0.028		TssK (Baseplate)	A0A0K1N3H1_AGGAP	0.9	0.0021
TssL* (Membrane complex)	A0A3M6PFM0_AGGAP	0.76	0.03		TssI (Expelled spike)	A0A5D0LBP8_AGGAC	0.9	0.0021
TssL* (Membrane complex)	A0A3M6PKT5_AGGAP	0.76	0.03		TssI (Expelled spike)	A0A0K1N1A1_AGGAP	0.9	0.0025
TssL* (Membrane complex)	A0A0K1MZR4_AGGAP	0.76	0.027		TssK (Baseplate)	A0A142G0D2_AGGAC	0.9	0.0024
TssL* (Membrane complex)	A0A3M6NIG2_AGGAP	0.76	0.028		TssK (Baseplate)	A0A0K1N4E9_AGGAP	0.9	0.002
TssL* (Membrane complex)	A0A0K1N244_AGGAP	0.76	0.029		TssC (Contractile sheath)	A0A369ZA09_AGGAP	0.9	0.0026
TssL* (Membrane complex)	A0A369Z6B5_AGGAP	0.76	0.029		TssD* (Hcp, Expelled tube)	A0A336N7R2_AGGAP	0.9	0.0022
TssL* (Membrane complex)	A0A3M6P6W3_AGGAP	0.76	0.03		TssD* (Hcp, Expelled tube)	A0A3M6PGQ9_AGGAP	0.9	0.0024
TssL* (Membrane complex)	A0A3M6PG91_AGGAP	0.76	0.029		TssC (Contractile sheath)	A0A3M6NQR5_AGGAP	0.9	0.0021
TssL* (Membrane complex)	A0A3M6NSG9_AGGAP	0.76	0.03		TssC (Contractile sheath)	A0A3M6NR51_AGGAP	0.9	0.0023
TssH* (Sheath recycling (ATPase) )	A0A336N3I4_AGGAP	0.76	0.027		TssC (Contractile sheath)	A0A142G110_AGGAC	0.9	0.0022
TssL* (Membrane complex)	A0A3M6PMG9_AGGAP	0.76	0.028		TssI (Expelled spike)	A0A3M6P377_AGGAP	0.9	0.0021
TssL* (Membrane complex)	A0A0K1N0X7_AGGAP	0.76	0.028		TssK (Baseplate)	A0A369ZFF4_AGGAP	0.9	0.0021
TssH* (Sheath recycling (ATPase) )	A0A369Z8P9_AGGAP	0.76	0.03		TssC (Contractile sheath)	A0A0K1N4S9_AGGAP	0.9	0.0023
TssB* (Contractile sheath)	A0A369Z8P9_AGGAP	0.76	0.027		TssI (Expelled spike)	A0A3M6PNL2_AGGAP	0.9	0.0024
TssH* (Sheath recycling (ATPase) )	A0A3M6P2Q3_AGGAP	0.76	0.029		TssI (Expelled spike)	A0A336N3W9_AGGAP	0.9	0.0024
TssH* (Sheath recycling (ATPase) )	A0A369ZE41_AGGAP	0.76	0.028		TssD* (Hcp, Expelled tube)	A0A3M6NM21_AGGAP	0.9	0.0021
TssB* (Contractile sheath)	A0A3M6NLU8_AGGAP	0.76	0.028		TssD* (Hcp, Expelled tube)	A0A369ZC24_AGGAP	0.9	0.0021
TssH* (Sheath recycling (ATPase) )	A0A3M6NIB5_AGGAP	0.76	0.03		TssD* (Hcp, Expelled tube)	A0A369Z8N8_AGGAP	0.9	0.0025
TssD* (Hcp, Expelled tube)	A0A3M6P520_AGGAP	0.76	0.03		TssI (Expelled spike)	A0A3M6PLC9_AGGAP	0.9	0.0023
TssB* (Contractile sheath)	HEM3_FUSNN	0.76	0.028		TssC (Contractile sheath)	A0A336N8V0_AGGAP	0.9	0.0026
TssH* (Sheath recycling (ATPase) )	A0A101K4Z4_FUSNC	0.76	0.028		TssC (Contractile sheath)	A0A0K1N3A3_AGGAP	0.9	0.0026
TssH* (Sheath recycling (ATPase) )	A0A3M6NRZ3_AGGAP	0.76	0.028		TssC (Contractile sheath)	A0A336N1C6_AGGAP	0.9	0.0022
TssB* (Contractile sheath)	A0A3M6NRZ3_AGGAP	0.76	0.028		TssD* (Hcp, Expelled tube)	A0A369ZC42_AGGAP	0.9	0.0026
TssD* (Hcp, Expelled tube)	A0A369Z5P6_AGGAP	0.76	0.03		TssK (Baseplate)	A0A3M6PMI1_AGGAP	0.9	0.0023
TssM* (Membrane complex)	A0A3M6NIF0_AGGAP	0.76	0.029		TssK (Baseplate)	A0A3S4PX35_AGGAP	0.9	0.0022
TssM* (Membrane complex)	A0A336N2Z2_AGGAP	0.76	0.028		TssC (Contractile sheath)	A0A5D0KTM0_AGGAC	0.9	0.0026
TssM* (Membrane complex)	A0A3M6P4Q7_AGGAP	0.76	0.03		TssK (Baseplate)	A0A3M6PDL7_AGGAP	0.9	0.0023
TssD* (Hcp, Expelled tube)	A0A5D0L7J3_AGGAC	0.76	0.03		TssC (Contractile sheath)	X2JUL8_AGGAC	0.9	0.0024
TssM* (Membrane complex)	A0A369Z7F9_AGGAP	0.76	0.028		TssK (Baseplate)	A0A369ZBA1_AGGAP	0.9	0.0024
TssM* (Membrane complex)	A0A3M6PF54_AGGAP	0.76	0.028		TssK (Baseplate)	A0A3M6P639_AGGAP	0.9	0.0022
TssD* (Hcp, Expelled tube)	A0A336N6X3_AGGAP	0.76	0.029		TssH (Sheath recycling (ATPase) )	A0A3M6PEZ0_AGGAP	0.9	0.002
TssH* (Sheath recycling (ATPase) )	A0A336NAQ0_AGGAP	0.76	0.029		TssK (Baseplate)	A0A3M6PPB4_AGGAP	0.9	0.0021
TssH* (Sheath recycling (ATPase) )	A0A369ZA01_AGGAP	0.76	0.028		TssH (Sheath recycling (ATPase) )	A0A3M6P9E0_AGGAP	0.9	0.0024
TssB* (Contractile sheath)	A0A369ZA01_AGGAP	0.76	0.028		TssD* (Hcp, Expelled tube)	A0A3M6PHH0_AGGAP	0.9	0.0022
TssC* (Contractile sheath)	A0A336N8V0_AGGAP	0.76	0.029		TssK (Baseplate)	A0A3M6NQW0_AGGAP	0.9	0.0022
TssC* (Contractile sheath)	EFTS_STRMU	0.76	0.029		TssD* (Hcp, Expelled tube)	A0A5D0EI83_AGGAC	0.9	0.0024
TssI (Expelled spike)	A0A0E2F2C9_STRMG	0.76	0.029		TssM (Membrane complex)	A0A5D0EI83_AGGAC	0.9	0.0024
TssC* (Contractile sheath)	A0A0E2EQA7_STRMG	0.76	0.029		TssK (Baseplate)	A0A3M6P5M8_AGGAP	0.9	0.0025
TssK (Baseplate)	Q8RH61_FUSNN	0.76	0.029		TssM (Membrane complex)	A0A3M6P2K8_AGGAP	0.9	0.0025
TssC* (Contractile sheath)	A0A3M6NRZ4_AGGAP	0.76	0.029		TssC (Contractile sheath)	A0A336N5L7_AGGAP	0.9	0.0023
TssC* (Contractile sheath)	A0A0X3Y2F5_FUSNC	0.76	0.029		TssK (Baseplate)	A0A336N5L7_AGGAP	0.9	0.0026
TssL* (Membrane complex)	A0A0K1N3J4_AGGAP	0.75	0.033		TssK (Baseplate)	A0A0K1N3U1_AGGAP	0.9	0.0025
TssL* (Membrane complex)	A0A3M6P1Z4_AGGAP	0.75	0.032		TssC (Contractile sheath)	A0A3M6P5E9_AGGAP	0.9	0.0021
TssL* (Membrane complex)	A0A3M6NSQ3_AGGAP	0.75	0.03		TssK (Baseplate)	A0A0K1N0X7_AGGAP	0.9	0.0021
TssL* (Membrane complex)	A0A369ZEH8_AGGAP	0.75	0.031		TssL (Membrane complex)	A0A0K1N3B3_AGGAP	0.9	0.0022
TssL* (Membrane complex)	A0A3M6PFC3_AGGAP	0.75	0.034		TssM (Membrane complex)	A0A0K1N3B3_AGGAP	0.9	0.0021
TssL* (Membrane complex)	A0A3M6PRE2_AGGAP	0.75	0.033		TssC (Contractile sheath)	A0A0K1N2V7_AGGAP	0.9	0.0021
TssL* (Membrane complex)	A0A336N4A7_AGGAP	0.75	0.031		TssH (Sheath recycling (ATPase) )	A0A336N2K8_AGGAP	0.9	0.0026
TssL* (Membrane complex)	A0A336NCZ0_AGGAP	0.75	0.031		TssK (Baseplate)	A0A0K1MZZ1_AGGAP	0.9	0.0025
TssL* (Membrane complex)	A0A336NHD6_AGGAP	0.75	0.031		TssB (Contractile sheath)	A0A5D0EJT8_AGGAC	0.9	0.0021
TssL* (Membrane complex)	A0A369Z565_AGGAP	0.75	0.031		TssM (Membrane complex)	A0A3M6PKN2_AGGAP	0.9	0.0022
TssL* (Membrane complex)	A0A0E2ERF4_STRMG	0.75	0.033		TssC (Contractile sheath)	A0A3M6P206_AGGAP	0.89	0.0032
TssL* (Membrane complex)	A0A3M6PFE0_AGGAP	0.75	0.033		TssC (Contractile sheath)	A0A3M6PFD8_AGGAP	0.89	0.0035
TssL* (Membrane complex)	A0A3M6NII6_AGGAP	0.75	0.032		TssC (Contractile sheath)	A0A3M6P5R4_AGGAP	0.89	0.003
TssH* (Sheath recycling (ATPase) )	A0A369ZA09_AGGAP	0.75	0.032		TssC (Contractile sheath)	A0A336NEW0_AGGAP	0.89	0.003
TssB* (Contractile sheath)	A0A369ZA09_AGGAP	0.75	0.034		TssC (Contractile sheath)	A0A3M6P794_AGGAP	0.89	0.0035
TssB* (Contractile sheath)	A0A336N692_AGGAP	0.75	0.032		TssC (Contractile sheath)	A0A3M6P7E6_AGGAP	0.89	0.0034
TssB* (Contractile sheath)	A0A3M6PNR0_AGGAP	0.75	0.031		TssC (Contractile sheath)	A0A336N8N6_AGGAP	0.89	0.0027
TssB* (Contractile sheath)	A0A3M6P2Q3_AGGAP	0.75	0.033		TssC (Contractile sheath)	A0A3M6PM99_AGGAP	0.89	0.0031
TssB* (Contractile sheath)	A0A369ZE41_AGGAP	0.75	0.03		TssC (Contractile sheath)	A0A3M6PFC4_AGGAP	0.89	0.0028
TssL* (Membrane complex)	A0A3M6NS24_AGGAP	0.75	0.031		TssC (Contractile sheath)	A0A336N3S7_AGGAP	0.89	0.0034
TssL* (Membrane complex)	A0A3M6P520_AGGAP	0.75	0.032		TssC (Contractile sheath)	A0A3M6P6X3_AGGAP	0.89	0.0033
TssM* (Membrane complex)	A0A0K1N5I8_AGGAP	0.75	0.033		TssC (Contractile sheath)	A0A3M6NRH9_AGGAP	0.89	0.0034
TssB* (Contractile sheath)	A0A3M6NRD2_AGGAP	0.75	0.033		TssC (Contractile sheath)	A0A0K1N4B3_AGGAP	0.89	0.0031
TssH* (Sheath recycling (ATPase) )	A0A3M6NQY9_AGGAP	0.75	0.031		TssC (Contractile sheath)	A0A142FYU0_AGGAC	0.89	0.0034
TssH* (Sheath recycling (ATPase) )	A0A3M6P082_AGGAP	0.75	0.031		TssC (Contractile sheath)	A0A3M6NI47_AGGAP	0.89	0.0034
TssD* (Hcp, Expelled tube)	A0A3M6PFI1_AGGAP	0.75	0.034		TssC (Contractile sheath)	A0A336N414_AGGAP	0.89	0.0034
TssL* (Membrane complex)	A0A3M6PDN1_AGGAP	0.75	0.033		TssC (Contractile sheath)	H0KEP6_AGGAC	0.89	0.0033
TssL* (Membrane complex)	A0A369Z7F9_AGGAP	0.75	0.032		TssD* (Hcp, Expelled tube)	A0A369Z934_AGGAP	0.89	0.0031
TssM* (Membrane complex)	A0A336N6X3_AGGAP	0.75	0.031		TssD* (Hcp, Expelled tube)	A0A369Z660_AGGAP	0.89	0.0029
TssL* (Membrane complex)	A0A3M6NSY8_AGGAP	0.75	0.034		TssD* (Hcp, Expelled tube)	A0A0K1N1A4_AGGAP	0.89	0.0027
TssM* (Membrane complex)	A0A3M6NSY8_AGGAP	0.75	0.033		TssD* (Hcp, Expelled tube)	A0A3M6P2M0_AGGAP	0.89	0.0033
TssD* (Hcp, Expelled tube)	A0A3M6NSY8_AGGAP	0.75	0.031		TssD* (Hcp, Expelled tube)	A0A3M6NLU0_AGGAP	0.89	0.003
TssK (Baseplate)	A0A3M6NIA1_AGGAP	0.75	0.033		TssC (Contractile sheath)	A0A0K1N1B4_AGGAP	0.89	0.0029
TssK (Baseplate)	A0A369ZDE5_AGGAP	0.75	0.032		TssC (Contractile sheath)	A0A3M6NIC1_AGGAP	0.89	0.0034
TssK (Baseplate)	A0A0K1N0G7_AGGAP	0.75	0.032		TssC (Contractile sheath)	A0A3M6PFC6_AGGAP	0.89	0.0032
TssC* (Contractile sheath)	GTFC_STRMU	0.75	0.032		TssC (Contractile sheath)	A0A3M6NR62_AGGAP	0.89	0.0029
TssK (Baseplate)	A0A336N880_AGGAP	0.75	0.031		TssC (Contractile sheath)	A0A3M6P219_AGGAP	0.89	0.0033
TssK (Baseplate)	A0A0M4SCI9_FUSNC	0.75	0.031		TssC (Contractile sheath)	A0A369ZCJ3_AGGAP	0.89	0.0034
TssK (Baseplate)	A0A142G110_AGGAC	0.75	0.03		TssI (Expelled spike)	A0A0K1N6I3_AGGAP	0.89	0.003
TssK (Baseplate)	A0A336N801_AGGAP	0.75	0.032		TssC (Contractile sheath)	A0A3M6NIG2_AGGAP	0.89	0.0032
TssL* (Membrane complex)	A0A3M6PKG5_AGGAP	0.74	0.037		TssI (Expelled spike)	A0A3M6NIG2_AGGAP	0.89	0.0034
TssL* (Membrane complex)	A0A336NDB9_AGGAP	0.74	0.038		TssC (Contractile sheath)	A0A3M6P1U3_AGGAP	0.89	0.003
TssL* (Membrane complex)	A0A0K1N3A8_AGGAP	0.74	0.037		TssC (Contractile sheath)	A0A448F6W3_AGGAP	0.89	0.0027
TssL* (Membrane complex)	A0A3M6PJ53_AGGAP	0.74	0.037		TssC (Contractile sheath)	A0A3M6PDP2_AGGAP	0.89	0.0034
TssL* (Membrane complex)	A0A3M6P2K8_AGGAP	0.74	0.037		TssI (Expelled spike)	A0A5D0KLU2_AGGAC	0.89	0.0034
TssL* (Membrane complex)	A0A3M6PDI3_AGGAP	0.74	0.035		TssD* (Hcp, Expelled tube)	A0A3M6P7I9_AGGAP	0.89	0.0028
TssL* (Membrane complex)	A0A3M6P843_AGGAP	0.74	0.036		TssK (Baseplate)	A0A3M6NSQ1_AGGAP	0.89	0.0028
TssL* (Membrane complex)	A0A336N1R2_AGGAP	0.74	0.036		TssC (Contractile sheath)	A0A336NCN7_AGGAP	0.89	0.0035
TssL* (Membrane complex)	A0A336N600_AGGAP	0.74	0.035		TssK (Baseplate)	A0A3M6NGJ0_AGGAP	0.89	0.0029
TssL* (Membrane complex)	A0A3M6PEJ2_AGGAP	0.74	0.036		TssI (Expelled spike)	A0A3M6NII0_AGGAP	0.89	0.0027
TssL* (Membrane complex)	A0A3M6PFA4_AGGAP	0.74	0.037		TssK (Baseplate)	A0A0K1MZY6_AGGAP	0.89	0.0033
TssL* (Membrane complex)	A0A369ZCJ3_AGGAP	0.74	0.037		TssK (Baseplate)	A0A3M6P5U2_AGGAP	0.89	0.0035
TssL* (Membrane complex)	A0A0K1N031_AGGAP	0.74	0.037		TssK (Baseplate)	A0A142G0A7_AGGAC	0.89	0.0027
TssL* (Membrane complex)	A0A336N3X6_AGGAP	0.74	0.034		TssI (Expelled spike)	A0A0M3UWI3_FUSNC	0.89	0.0031
TssL* (Membrane complex)	A0A3M6P5S6_AGGAP	0.74	0.038		TssC (Contractile sheath)	A0A3M6P691_AGGAP	0.89	0.0029
TssL* (Membrane complex)	A0A3M6NRS9_AGGAP	0.74	0.036		TssC (Contractile sheath)	A0A142FZR1_AGGAC	0.89	0.0028
TssL* (Membrane complex)	A0A3M6NR94_AGGAP	0.74	0.037		TssI (Expelled spike)	A0A142FZR1_AGGAC	0.89	0.0032
TssL* (Membrane complex)	A0A0K1N1E4_AGGAP	0.74	0.036		TssI (Expelled spike)	A0A3M6NQX6_AGGAP	0.89	0.0027
TssL* (Membrane complex)	A0A369ZDK5_AGGAP	0.74	0.037		TssC (Contractile sheath)	A0A3M6PHF0_AGGAP	0.89	0.003
TssH* (Sheath recycling (ATPase) )	A0A3M6NI47_AGGAP	0.74	0.036		TssI (Expelled spike)	A0A142G110_AGGAC	0.89	0.0031
TssB* (Contractile sheath)	A0A3M6NI47_AGGAP	0.74	0.037		TssC (Contractile sheath)	A0A3M6PFB5_AGGAP	0.89	0.0032
TssH* (Sheath recycling (ATPase) )	A0A336N692_AGGAP	0.74	0.034		TssI (Expelled spike)	A0A0K1N4F2_AGGAP	0.89	0.003
TssH* (Sheath recycling (ATPase) )	A0A3M6PNR0_AGGAP	0.74	0.036		TssI (Expelled spike)	A0A0K1N4S9_AGGAP	0.89	0.0033
TssL* (Membrane complex)	A0A3M6P1Z1_AGGAP	0.74	0.034		TssI (Expelled spike)	A0A3M6PE86_AGGAP	0.89	0.0029
TssL* (Membrane complex)	Q8RDY4_FUSNN	0.74	0.037		TssD* (Hcp, Expelled tube)	A0A3M6PFK1_AGGAP	0.89	0.0031
TssH* (Sheath recycling (ATPase) )	A0A3M6PBQ1_AGGAP	0.74	0.036		TssC (Contractile sheath)	A0A3M6PNL2_AGGAP	0.89	0.0027
TssB* (Contractile sheath)	A0A3M6PBQ1_AGGAP	0.74	0.037		TssI (Expelled spike)	A0A0K1N1S7_AGGAP	0.89	0.0032
TssB* (Contractile sheath)	A0A3M6P7R8_AGGAP	0.74	0.037		TssD* (Hcp, Expelled tube)	A0A3M6NQR9_AGGAP	0.89	0.003
TssH* (Sheath recycling (ATPase) )	A0A3M6P4W7_AGGAP	0.74	0.036		TssI (Expelled spike)	A0A336N7M0_AGGAP	0.89	0.0029
TssH* (Sheath recycling (ATPase) )	A0A3M6PLC9_AGGAP	0.74	0.035		TssD* (Hcp, Expelled tube)	A0A5D0EL39_AGGAC	0.89	0.0031
TssB* (Contractile sheath)	A0A3M6PLC9_AGGAP	0.74	0.037		TssD* (Hcp, Expelled tube)	A0A142G2X1_AGGAC	0.89	0.0035
TssH* (Sheath recycling (ATPase) )	A0A3M6PLK0_AGGAP	0.74	0.037		TssI (Expelled spike)	A0A142G2X1_AGGAC	0.89	0.0034
TssB* (Contractile sheath)	A0A3M6NIB5_AGGAP	0.74	0.036		TssD* (Hcp, Expelled tube)	A0A336N7E7_AGGAP	0.89	0.0035
TssH* (Sheath recycling (ATPase) )	A0A3M6NR22_AGGAP	0.74	0.037		TssI (Expelled spike)	A0A336N7E7_AGGAP	0.89	0.0034
TssH* (Sheath recycling (ATPase) )	A0A3M6PJI5_AGGAP	0.74	0.035		TssI (Expelled spike)	A0A0K1N4I1_AGGAP	0.89	0.0029
TssH* (Sheath recycling (ATPase) )	A0A3M6NRD2_AGGAP	0.74	0.037		TssD* (Hcp, Expelled tube)	A0A369ZBA6_AGGAP	0.89	0.0031
TssB* (Contractile sheath)	A0A336N8K6_AGGAP	0.74	0.037		TssD* (Hcp, Expelled tube)	A0A0K1N1Y6_AGGAP	0.89	0.0027
TssH* (Sheath recycling (ATPase) )	A0A336NI71_AGGAP	0.74	0.037		TssD* (Hcp, Expelled tube)	A0A336N5C7_AGGAP	0.89	0.003
TssB* (Contractile sheath)	A0A336N114_AGGAP	0.74	0.034		TssD* (Hcp, Expelled tube)	A0A0K1MZW1_AGGAP	0.89	0.0028
TssM* (Membrane complex)	A0A369ZB91_AGGAP	0.74	0.037		TssC (Contractile sheath)	A0A3M6PR98_AGGAP	0.89	0.0027
TssD* (Hcp, Expelled tube)	A0A3M6P5Q6_AGGAP	0.74	0.036		TssI (Expelled spike)	A0A0K1N168_AGGAP	0.89	0.0029
TssL* (Membrane complex)	A0A3M6NI59_AGGAP	0.74	0.034		TssI (Expelled spike)	A0A369ZIV9_AGGAP	0.89	0.0031
TssM* (Membrane complex)	A0A0K1N1B5_AGGAP	0.74	0.035		TssD* (Hcp, Expelled tube)	A0A3M6PHP8_AGGAP	0.89	0.003
TssL* (Membrane complex)	A0A3M6NM14_AGGAP	0.74	0.037		TssI (Expelled spike)	A0A369Z8N8_AGGAP	0.89	0.0027
TssL* (Membrane complex)	A0A336N6X3_AGGAP	0.74	0.037		TssD* (Hcp, Expelled tube)	A0A3M6P248_AGGAP	0.89	0.0027
TssC* (Contractile sheath)	A0A0K1N0G7_AGGAP	0.74	0.036		TssI (Expelled spike)	A0A0K1N3A3_AGGAP	0.89	0.0029
TssD* (Hcp, Expelled tube)	A0A3M6PL45_AGGAP	0.74	0.034		TssC (Contractile sheath)	A0A0K1N2E3_AGGAP	0.89	0.0027
TssC* (Contractile sheath)	A0A2J9QD76_STRMG	0.74	0.035		TssI (Expelled spike)	A0A369ZB54_AGGAP	0.89	0.003
TssK (Baseplate)	A0A3M6PFX4_AGGAP	0.74	0.034		TssI (Expelled spike)	A0A369Z3T9_AGGAP	0.89	0.0029
TssC* (Contractile sheath)	A0A3M6PJQ8_AGGAP	0.74	0.036		TssD* (Hcp, Expelled tube)	A0A336N6K7_AGGAP	0.89	0.0032
TssK (Baseplate)	A0A2C6BF78_FUSNP	0.74	0.035		TssD* (Hcp, Expelled tube)	A0A3M6PMI1_AGGAP	0.89	0.0032
TssC* (Contractile sheath)	Q8RDW5_FUSNN	0.74	0.036		TssI (Expelled spike)	A0A3M6NRC1_AGGAP	0.89	0.0029
TssC* (Contractile sheath)	CH60_FUSNN	0.74	0.035		TssD* (Hcp, Expelled tube)	A0A3M6P9C4_AGGAP	0.89	0.0031
TssL* (Membrane complex)	A0A3S4QAF6_AGGAP	0.73	0.038		TssK (Baseplate)	A0A336N1M3_AGGAP	0.89	0.0028
TssL* (Membrane complex)	A0A0M4SBD6_FUSNC	0.73	0.04		TssK (Baseplate)	A0A3M6PHH0_AGGAP	0.89	0.0031
TssL* (Membrane complex)	A0A3M6P9C4_AGGAP	0.73	0.039		TssK (Baseplate)	A0A0K1N176_AGGAP	0.89	0.0029
TssL* (Membrane complex)	A0A3M6NR21_AGGAP	0.73	0.04		TssD* (Hcp, Expelled tube)	A0A3M6PGS9_AGGAP	0.89	0.0028
TssL* (Membrane complex)	Q8RF81_FUSNN	0.73	0.038		TssK (Baseplate)	A0A369ZGT6_AGGAP	0.89	0.0034
TssL* (Membrane complex)	A0A369Z461_AGGAP	0.73	0.039		TssK (Baseplate)	A0A3M6NQP9_AGGAP	0.89	0.0029
TssL* (Membrane complex)	A0A3M6P5P0_AGGAP	0.73	0.041		TssK (Baseplate)	A0A5D0EJJ3_AGGAC	0.89	0.0029
TssL* (Membrane complex)	A0A3M6P518_AGGAP	0.73	0.042		TssD* (Hcp, Expelled tube)	A0A3M6P6N2_AGGAP	0.89	0.003
TssL* (Membrane complex)	A0A3M6P746_AGGAP	0.73	0.039		TssD* (Hcp, Expelled tube)	A0A3M6P5M8_AGGAP	0.89	0.0028
TssL* (Membrane complex)	A0A3S4QAY1_AGGAP	0.73	0.04		TssM (Membrane complex)	A0A336N6C7_AGGAP	0.89	0.0028
TssL* (Membrane complex)	A0A369Z934_AGGAP	0.73	0.042		TssC (Contractile sheath)	A0A3M6NSQ3_AGGAP	0.89	0.0032
TssL* (Membrane complex)	A0A101K6Z8_FUSNC	0.73	0.041		TssH (Sheath recycling (ATPase) )	A0A3M6NSQ3_AGGAP	0.89	0.003
TssL* (Membrane complex)	A0A3M6NSK1_AGGAP	0.73	0.038		TssC (Contractile sheath)	A0A369ZA45_AGGAP	0.89	0.0028
TssL* (Membrane complex)	A0A3M6NM21_AGGAP	0.73	0.039		TssI (Expelled spike)	A0A0K1N0X7_AGGAP	0.89	0.0035
TssL* (Membrane complex)	A0A336N3A2_AGGAP	0.73	0.039		TssI (Expelled spike)	A0A369ZEH8_AGGAP	0.89	0.0028
TssL* (Membrane complex)	A0A3M6PN67_AGGAP	0.73	0.039		TssK (Baseplate)	A0A369ZEH8_AGGAP	0.89	0.0028
TssL* (Membrane complex)	A0A0K1N2D9_AGGAP	0.73	0.04		TssC (Contractile sheath)	A0A0K1N0Q8_AGGAP	0.89	0.0033
TssL* (Membrane complex)	A0A3M6P277_AGGAP	0.73	0.04		TssC (Contractile sheath)	A0A3M6PKN2_AGGAP	0.89	0.0031
TssL* (Membrane complex)	A0A336NCN3_AGGAP	0.73	0.038		TssL (Membrane complex)	A0A3M6PKN2_AGGAP	0.89	0.0033
TssL* (Membrane complex)	A0A336N7H8_AGGAP	0.73	0.038		TssC (Contractile sheath)	A0A142FY09_AGGAC	0.88	0.0042
TssH* (Sheath recycling (ATPase) )	A0A3M6NRA1_AGGAP	0.73	0.041		TssC (Contractile sheath)	A0A336N3C6_AGGAP	0.88	0.0041
TssB* (Contractile sheath)	A0A3M6NRA1_AGGAP	0.73	0.042		TssC (Contractile sheath)	A0A3M6P3W3_AGGAP	0.88	0.0035
TssL* (Membrane complex)	A0A369ZEE3_AGGAP	0.73	0.039		TssC (Contractile sheath)	A0A3M6PDL8_AGGAP	0.88	0.0038
TssL* (Membrane complex)	A0A3M6PDJ5_AGGAP	0.73	0.04		TssC (Contractile sheath)	A0A336N2B6_AGGAP	0.88	0.004
TssH* (Sheath recycling (ATPase) )	A0A5D0EL39_AGGAC	0.73	0.039		TssD* (Hcp, Expelled tube)	A0A3M6NGK6_AGGAP	0.88	0.0036
TssB* (Contractile sheath)	A0A5D0EL39_AGGAC	0.73	0.038		TssC (Contractile sheath)	A0A0K1N0S3_AGGAP	0.88	0.0035
TssH* (Sheath recycling (ATPase) )	A0A3M6P7R8_AGGAP	0.73	0.041		TssC (Contractile sheath)	A0A369ZDM1_AGGAP	0.88	0.0035
TssB* (Contractile sheath)	A0A3M6P4W7_AGGAP	0.73	0.041		TssC (Contractile sheath)	A0A336N7H3_AGGAP	0.88	0.0043
TssH* (Sheath recycling (ATPase) )	A0A3M6P6X5_AGGAP	0.73	0.042		TssC (Contractile sheath)	A0A369ZI99_AGGAP	0.88	0.004
TssB* (Contractile sheath)	A0A336N124_AGGAP	0.73	0.042		TssC (Contractile sheath)	A0A3M6NLU8_AGGAP	0.88	0.0043
TssL* (Membrane complex)	A0A3M6P258_AGGAP	0.73	0.041		TssD* (Hcp, Expelled tube)	A0A3M6P1Y1_AGGAP	0.88	0.0037
TssL* (Membrane complex)	A0A369ZCS3_AGGAP	0.73	0.04		TssD* (Hcp, Expelled tube)	A0A0K1N1J9_AGGAP	0.88	0.0037
TssL* (Membrane complex)	A0A0K1N1A1_AGGAP	0.73	0.039		TssC (Contractile sheath)	A0A336N5T6_AGGAP	0.88	0.0036
TssB* (Contractile sheath)	A0A3M6NR22_AGGAP	0.73	0.041		TssC (Contractile sheath)	A0A3M6NRK7_AGGAP	0.88	0.0037
TssH* (Sheath recycling (ATPase) )	A0A0K1MZV9_AGGAP	0.73	0.04		TssC (Contractile sheath)	A0A3M6PRB3_AGGAP	0.88	0.0036
TssH* (Sheath recycling (ATPase) )	HEM3_FUSNN	0.73	0.041		TssC (Contractile sheath)	A0A336N562_AGGAP	0.88	0.004
TssM* (Membrane complex)	A0A101K4Z4_FUSNC	0.73	0.039		TssC (Contractile sheath)	A0A336N369_AGGAP	0.88	0.0042
TssB* (Contractile sheath)	A0A369Z6L5_AGGAP	0.73	0.04		TssC (Contractile sheath)	A0A3M6NRA3_AGGAP	0.88	0.0042
TssH* (Sheath recycling (ATPase) )	A0A336N9U8_AGGAP	0.73	0.039		TssD* (Hcp, Expelled tube)	A0A3M6P1V1_AGGAP	0.88	0.0037
TssL* (Membrane complex)	A0A3M6PDM3_AGGAP	0.73	0.042		TssI (Expelled spike)	A0A3M6P1V1_AGGAP	0.88	0.0039
TssB* (Contractile sheath)	A0A142FZB3_AGGAC	0.73	0.041		TssD* (Hcp, Expelled tube)	A0A369ZA80_AGGAP	0.88	0.0041
TssH* (Sheath recycling (ATPase) )	A0A3M6NRA3_AGGAP	0.73	0.041		TssC (Contractile sheath)	A0A336N7T3_AGGAP	0.88	0.0039
TssM* (Membrane complex)	A0A3M6NSF1_AGGAP	0.73	0.038		TssD* (Hcp, Expelled tube)	A0A448F6W3_AGGAP	0.88	0.0042
TssD* (Hcp, Expelled tube)	A0A369Z7F9_AGGAP	0.73	0.04		TssC (Contractile sheath)	A0A3M6P5K2_AGGAP	0.88	0.0035
TssM* (Membrane complex)	A0A336N379_AGGAP	0.73	0.04		TssD* (Hcp, Expelled tube)	A0A3M6PDP2_AGGAP	0.88	0.0043
TssL* (Membrane complex)	A0A3M6PF54_AGGAP	0.73	0.039		TssI (Expelled spike)	A0A3M6PL65_AGGAP	0.88	0.0044
TssD* (Hcp, Expelled tube)	A0A3M6PF54_AGGAP	0.73	0.041		TssI (Expelled spike)	A0A3M6PRR1_AGGAP	0.88	0.0038
TssM* (Membrane complex)	A0A3M6NLU0_AGGAP	0.73	0.04		TssI (Expelled spike)	A0A3M6P7I9_AGGAP	0.88	0.0035
TssD* (Hcp, Expelled tube)	A0A3M6NLU0_AGGAP	0.73	0.038		TssI (Expelled spike)	A0A336NAZ9_AGGAP	0.88	0.0041
TssM* (Membrane complex)	A0A336N7Q5_AGGAP	0.73	0.039		TssK (Baseplate)	A0A336NHQ8_AGGAP	0.88	0.0042
TssC* (Contractile sheath)	A0A0K1N544_AGGAP	0.73	0.042		TssC (Contractile sheath)	A0A5D0KSG8_AGGAC	0.88	0.0036
TssI (Expelled spike)	A0A336N8V0_AGGAP	0.73	0.04		TssI (Expelled spike)	A0A0K1N5X1_AGGAP	0.88	0.0035
TssI (Expelled spike)	EFTS_STRMU	0.73	0.041		TssK (Baseplate)	A0A0K1N5X1_AGGAP	0.88	0.0036
TssK (Baseplate)	A0A0E2F2C9_STRMG	0.73	0.038		TssC (Contractile sheath)	A0A3M6NRH6_AGGAP	0.88	0.0038
TssC* (Contractile sheath)	A0A0M1VU55_FUSNV	0.73	0.04		TssK (Baseplate)	A0A0K1N229_AGGAP	0.88	0.0035
TssK (Baseplate)	A0A0M4STI5_FUSNC	0.73	0.04		TssK (Baseplate)	A0A336N6V2_AGGAP	0.88	0.004
TssK (Baseplate)	A0A3M6P1P1_AGGAP	0.73	0.04		TssK (Baseplate)	A0A3M6NIJ1_AGGAP	0.88	0.0044
TssC* (Contractile sheath)	A0A0S2ZVQ1_FUSNP	0.73	0.039		TssC (Contractile sheath)	A0A336N8L7_AGGAP	0.88	0.0043
TssI (Expelled spike)	A0A0E2EQY0_STRMG	0.73	0.038		TssC (Contractile sheath)	A0A336NDE1_AGGAP	0.88	0.0037
TssI (Expelled spike)	A0A0K1N0G2_AGGAP	0.73	0.039		TssD* (Hcp, Expelled tube)	A0A0K1N1A7_AGGAP	0.88	0.004
TssL* (Membrane complex)	A0A336NAF2_AGGAP	0.72	0.043		TssI (Expelled spike)	A0A0K1N1A7_AGGAP	0.88	0.0041
TssL* (Membrane complex)	A0A3M6NQZ3_AGGAP	0.72	0.043		TssD* (Hcp, Expelled tube)	A0A336N5D6_AGGAP	0.88	0.0037
TssL* (Membrane complex)	A0A336N461_AGGAP	0.72	0.046		TssC (Contractile sheath)	A0A3M6NI97_AGGAP	0.88	0.0041
TssL* (Membrane complex)	A0A3M6NQZ2_AGGAP	0.72	0.044		TssI (Expelled spike)	A0A3M6NI97_AGGAP	0.88	0.0041
TssL* (Membrane complex)	A0A0K1N2I7_AGGAP	0.72	0.046		TssI (Expelled spike)	A0A0K1N1B7_AGGAP	0.88	0.0035
TssL* (Membrane complex)	A0A3M6PFN7_AGGAP	0.72	0.044		TssI (Expelled spike)	A0A3M6PDS7_AGGAP	0.88	0.0037
TssL* (Membrane complex)	A0A3M6P5U2_AGGAP	0.72	0.044		TssC (Contractile sheath)	A0A3M6P377_AGGAP	0.88	0.0036
TssL* (Membrane complex)	A0A3M6P2B8_AGGAP	0.72	0.044		TssD* (Hcp, Expelled tube)	A0A3M6NR94_AGGAP	0.88	0.0038
TssL* (Membrane complex)	A0A369ZFB1_AGGAP	0.72	0.042		TssI (Expelled spike)	A0A3M6NQR9_AGGAP	0.88	0.0043
TssL* (Membrane complex)	A0A3M6NSQ7_AGGAP	0.72	0.046		TssI (Expelled spike)	A0A3M6NM21_AGGAP	0.88	0.0035
TssL* (Membrane complex)	A0A369Z8Z2_AGGAP	0.72	0.046		TssI (Expelled spike)	A0A0K1MZW1_AGGAP	0.88	0.0041
TssL* (Membrane complex)	A0A3M6PJ14_AGGAP	0.72	0.044		TssI (Expelled spike)	A0A3M6PHP8_AGGAP	0.88	0.0035
TssL* (Membrane complex)	A0A336N1C6_AGGAP	0.72	0.045		TssI (Expelled spike)	A0A0K1MZV9_AGGAP	0.88	0.0038
TssL* (Membrane complex)	A0A3M6NM02_AGGAP	0.72	0.046		TssD* (Hcp, Expelled tube)	A0A3M6PLC9_AGGAP	0.88	0.0038
TssL* (Membrane complex)	A0A3M6P5Z8_AGGAP	0.72	0.045		TssI (Expelled spike)	A0A336NGG2_AGGAP	0.88	0.004
TssL* (Membrane complex)	A0A0K1MZW1_AGGAP	0.72	0.042		TssD* (Hcp, Expelled tube)	A0A448FB18_AGGAP	0.88	0.0038
TssL* (Membrane complex)	A0A3M6P1U3_AGGAP	0.72	0.044		TssI (Expelled spike)	A0A3S4PX35_AGGAP	0.88	0.0037
TssB* (Contractile sheath)	A0A3M6P7B9_AGGAP	0.72	0.043		TssI (Expelled spike)	A0A5D0KTM0_AGGAC	0.88	0.0041
TssH* (Sheath recycling (ATPase) )	A0A336N124_AGGAP	0.72	0.044		TssK (Baseplate)	A0A3M6PEJ2_AGGAP	0.88	0.0038
TssL* (Membrane complex)	A0A369Z7J4_AGGAP	0.72	0.043		TssM (Membrane complex)	X2JUL8_AGGAC	0.88	0.004
TssD* (Hcp, Expelled tube)	A0A0K1N5I8_AGGAP	0.72	0.044		TssK (Baseplate)	A0A3M6PEZ0_AGGAP	0.88	0.0039
TssL* (Membrane complex)	A0A3M6PJI5_AGGAP	0.72	0.046		TssK (Baseplate)	A0A3M6P4U5_AGGAP	0.88	0.004
TssL* (Membrane complex)	A0A3M6P5R2_AGGAP	0.72	0.042		TssK (Baseplate)	A0A3M6PGS9_AGGAP	0.88	0.0035
TssL* (Membrane complex)	A0A3M6PGQ5_AGGAP	0.72	0.042		TssK (Baseplate)	A0A3M6P756_AGGAP	0.88	0.0038
TssD* (Hcp, Expelled tube)	A0A3M6P246_AGGAP	0.72	0.044		TssK (Baseplate)	A0A3M6P6N2_AGGAP	0.88	0.0042
TssB* (Contractile sheath)	A0A0M4T3U1_FUSNC	0.72	0.045		TssK (Baseplate)	A0A336N5A3_AGGAP	0.88	0.004
TssH* (Sheath recycling (ATPase) )	A0A3M6PFK1_AGGAP	0.72	0.044		TssD* (Hcp, Expelled tube)	A0A3M6P908_AGGAP	0.88	0.004
TssB* (Contractile sheath)	A0A3M6PFK1_AGGAP	0.72	0.045		TssL (Membrane complex)	A0A336N6C7_AGGAP	0.88	0.0037
TssM* (Membrane complex)	A0A0K1N0S3_AGGAP	0.72	0.042		TssL (Membrane complex)	A0A3M6P2K8_AGGAP	0.88	0.0037
TssL* (Membrane complex)	A0A369Z5P6_AGGAP	0.72	0.045		TssC (Contractile sheath)	A0A369Z690_AGGAP	0.88	0.004
TssL* (Membrane complex)	A0A3M6P4W2_AGGAP	0.72	0.045		TssI (Expelled spike)	A0A3M6P5E9_AGGAP	0.88	0.0036
TssL* (Membrane complex)	A0A3M6NLT9_AGGAP	0.72	0.045		TssH (Sheath recycling (ATPase) )	A0A0K1N3B3_AGGAP	0.88	0.004
TssL* (Membrane complex)	A0A0K1N227_AGGAP	0.72	0.044		TssK (Baseplate)	A0A3M6NR60_AGGAP	0.88	0.004
TssH* (Sheath recycling (ATPase) )	A0A142FZB3_AGGAC	0.72	0.044		TssI (Expelled spike)	A0A336NBD8_AGGAP	0.88	0.0041
TssH* (Sheath recycling (ATPase) )	A0A336N5Q1_AGGAP	0.72	0.044		TssM (Membrane complex)	A0A0K1N0Q8_AGGAP	0.88	0.0041
TssH* (Sheath recycling (ATPase) )	A0A0K1N130_AGGAP	0.72	0.046		TssC (Contractile sheath)	A0A3M6PJQ8_AGGAP	0.88	0.0035
TssH* (Sheath recycling (ATPase) )	A0A369ZBC0_AGGAP	0.72	0.044		TssM (Membrane complex)	A0A3M6PJQ8_AGGAP	0.88	0.0039
TssM* (Membrane complex)	A0A3M6NR98_AGGAP	0.72	0.042		TssC (Contractile sheath)	A0A5D0L244_AGGAC	0.87	0.0053
TssD* (Hcp, Expelled tube)	A0A369ZEW7_AGGAP	0.72	0.045		TssC (Contractile sheath)	A0A369Z7G2_AGGAP	0.87	0.0051
TssI (Expelled spike)	A0A0K1N544_AGGAP	0.72	0.045		TssC (Contractile sheath)	A0A336NI71_AGGAP	0.87	0.0052
TssC* (Contractile sheath)	A0A0K1N448_AGGAP	0.72	0.046		TssC (Contractile sheath)	A0A0K1N199_AGGAP	0.87	0.0054
TssI (Expelled spike)	A0A0K1N448_AGGAP	0.72	0.043		TssC (Contractile sheath)	A0A336N387_AGGAP	0.87	0.0055
TssI (Expelled spike)	A0A336NBU6_AGGAP	0.72	0.046		TssC (Contractile sheath)	A0A3M6NSG9_AGGAP	0.87	0.0049
TssC* (Contractile sheath)	A0A3M6PH31_AGGAP	0.72	0.046		TssD* (Hcp, Expelled tube)	A0A369ZIR5_AGGAP	0.87	0.0045
TssK (Baseplate)	A0A0K1N1A4_AGGAP	0.72	0.042		TssD* (Hcp, Expelled tube)	A0A336N3S7_AGGAP	0.87	0.0054
TssC* (Contractile sheath)	A0A0K1N176_AGGAP	0.72	0.046		TssC (Contractile sheath)	A0A336N5G1_AGGAP	0.87	0.0047
TssI (Expelled spike)	PGK_STRMU	0.72	0.042		TssC (Contractile sheath)	A0A369Z955_AGGAP	0.87	0.0045
TssC* (Contractile sheath)	A0A0E2EN51_STRMG	0.72	0.044		TssC (Contractile sheath)	A0A3M6NQS0_AGGAP	0.87	0.0047
TssK (Baseplate)	A0A081QWE8_STROR	0.72	0.046		TssC (Contractile sheath)	A0A3M6P7V1_AGGAP	0.87	0.0054
TssK (Baseplate)	A0A2C6BH54_FUSNP	0.72	0.043		TssD* (Hcp, Expelled tube)	H0KEP6_AGGAC	0.87	0.0051
TssC* (Contractile sheath)	A0A142G110_AGGAC	0.72	0.045		TssD* (Hcp, Expelled tube)	A0A336N552_AGGAP	0.87	0.0054
TssC* (Contractile sheath)	A0A0M4S417_FUSNC	0.72	0.042		TssC (Contractile sheath)	A0A0K1N303_AGGAP	0.87	0.0047
TssK (Baseplate)	A0A0E2EQY0_STRMG	0.72	0.045		TssC (Contractile sheath)	A0A0K1N5Z4_AGGAP	0.87	0.0052
TssB* (Contractile sheath)	A0A0K1N2F5_AGGAP	0.72	0.042		TssC (Contractile sheath)	A0A3M6P2M0_AGGAP	0.87	0.0053
TssL* (Membrane complex)	A0A3M6P5V2_AGGAP	0.72	0.043		TssC (Contractile sheath)	A0A3M6P1T5_AGGAP	0.87	0.0047
TssC* (Contractile sheath)	A0A1Z3CFR3_FUSNP	0.72	0.043		TssC (Contractile sheath)	A0A0K1N448_AGGAP	0.87	0.0049
TssC* (Contractile sheath)	A0A0K1N209_AGGAP	0.72	0.042		TssC (Contractile sheath)	A0A3M6P258_AGGAP	0.87	0.0046
TssI (Expelled spike)	A0A0K1N209_AGGAP	0.72	0.042		TssC (Contractile sheath)	A0A3M6PGV8_AGGAP	0.87	0.0049
TssC* (Contractile sheath)	A0A369Z417_AGGAP	0.72	0.044		TssD* (Hcp, Expelled tube)	A0A0K1N2D9_AGGAP	0.87	0.0045
TssL* (Membrane complex)	Q8DSS8_STRMU	0.71	0.048		TssI (Expelled spike)	A0A3M6P803_AGGAP	0.87	0.0046
TssL* (Membrane complex)	A0A0M3UWF8_FUSNC	0.71	0.049		TssI (Expelled spike)	A0A336N7T3_AGGAP	0.87	0.005
TssL* (Membrane complex)	A0A369ZCK4_AGGAP	0.71	0.048		TssI (Expelled spike)	A0A3M6PDP2_AGGAP	0.87	0.0051
TssL* (Membrane complex)	A0A3M6P4T5_AGGAP	0.71	0.05		TssD* (Hcp, Expelled tube)	A0A5D0EP28_AGGAC	0.87	0.0048
TssL* (Membrane complex)	A0A0K1N3U0_AGGAP	0.71	0.047		TssC (Contractile sheath)	A0A0K1N3H1_AGGAP	0.87	0.0051
TssL* (Membrane complex)	A0A3M6PDM9_AGGAP	0.71	0.046		TssK (Baseplate)	A0A3M6NLT7_AGGAP	0.87	0.005
TssL* (Membrane complex)	A0A3M6NR39_AGGAP	0.71	0.049		TssI (Expelled spike)	A0A3M6PDK9_AGGAP	0.87	0.0049
TssL* (Membrane complex)	A0A3M6NR87_AGGAP	0.71	0.046		TssI (Expelled spike)	A0A5D0KSG8_AGGAC	0.87	0.0052
TssL* (Membrane complex)	A0A3M6PH99_AGGAP	0.71	0.049		TssI (Expelled spike)	A0A3M6NRH6_AGGAP	0.87	0.0051
TssL* (Membrane complex)	A0A0K1N379_AGGAP	0.71	0.049		TssI (Expelled spike)	A0A3M6P4T2_AGGAP	0.87	0.0053
TssB* (Contractile sheath)	A0A3M6PHW7_AGGAP	0.71	0.05		TssI (Expelled spike)	Q8RI04_FUSNN	0.87	0.0049
TssL* (Membrane complex)	A0A3M6NLZ0_AGGAP	0.71	0.049		TssI (Expelled spike)	A0A3M6PGC8_AGGAP	0.87	0.0054
TssH* (Sheath recycling (ATPase) )	A0A336N1Y5_AGGAP	0.71	0.05		TssK (Baseplate)	A0A3M6PGC8_AGGAP	0.87	0.0048
TssB* (Contractile sheath)	A0A3M6P6X5_AGGAP	0.71	0.047		TssC (Contractile sheath)	A0A0K1N229_AGGAP	0.87	0.0049
TssB* (Contractile sheath)	A0A3M6NR72_AGGAP	0.71	0.049		TssI (Expelled spike)	A0A0K1N229_AGGAP	0.87	0.0048
TssB* (Contractile sheath)	A0A0K1MZV9_AGGAP	0.71	0.049		TssK (Baseplate)	A0A3M6NLV0_AGGAP	0.87	0.0046
TssB* (Contractile sheath)	A0A0K1N5I8_AGGAP	0.71	0.047		TssI (Expelled spike)	A0A3M6NQS8_AGGAP	0.87	0.0049
TssH* (Sheath recycling (ATPase) )	A0A3M6PFH3_AGGAP	0.71	0.05		TssD* (Hcp, Expelled tube)	A0A3M6NIA4_AGGAP	0.87	0.0052
TssB* (Contractile sheath)	A0A3M6P082_AGGAP	0.71	0.048		TssI (Expelled spike)	A0A3M6P5R2_AGGAP	0.87	0.0055
TssB* (Contractile sheath)	A0A336N9U8_AGGAP	0.71	0.049		TssI (Expelled spike)	A0A3M6PGQ9_AGGAP	0.87	0.005
TssB* (Contractile sheath)	A0A0K1N0S3_AGGAP	0.71	0.047		TssD* (Hcp, Expelled tube)	A0A336NCM8_AGGAP	0.87	0.0053
TssH* (Sheath recycling (ATPase) )	A0A336N8K6_AGGAP	0.71	0.048		TssI (Expelled spike)	A0A3M6PHF0_AGGAP	0.87	0.0049
TssB* (Contractile sheath)	A0A336N2X6_AGGAP	0.71	0.05		TssD* (Hcp, Expelled tube)	A0A0K1N4F2_AGGAP	0.87	0.0054
TssL* (Membrane complex)	A0A0K1N0Y0_AGGAP	0.71	0.05		TssD* (Hcp, Expelled tube)	A0A3M6PDS7_AGGAP	0.87	0.0048
TssD* (Hcp, Expelled tube)	A0A3M6NS22_AGGAP	0.71	0.046		TssC (Contractile sheath)	A0A3M6P6V7_AGGAP	0.87	0.0054
TssB* (Contractile sheath)	A0A3M6PME6_AGGAP	0.71	0.048		TssD* (Hcp, Expelled tube)	A0A3M6PE86_AGGAP	0.87	0.0051
TssB* (Contractile sheath)	A0A336N5Q1_AGGAP	0.71	0.05		TssD* (Hcp, Expelled tube)	A0A336N6M9_AGGAP	0.87	0.0046
TssB* (Contractile sheath)	A0A3M6NRA3_AGGAP	0.71	0.049		TssD* (Hcp, Expelled tube)	A0A336N4Z4_AGGAP	0.87	0.0048
TssH* (Sheath recycling (ATPase) )	A0A3M6PJM5_AGGAP	0.71	0.048		TssD* (Hcp, Expelled tube)	A0A336N3W9_AGGAP	0.87	0.0054
TssB* (Contractile sheath)	A0A369ZBC0_AGGAP	0.71	0.049		TssI (Expelled spike)	A0A3M6P6R4_AGGAP	0.87	0.0045
TssB* (Contractile sheath)	A0A336NI71_AGGAP	0.71	0.05		TssD* (Hcp, Expelled tube)	A0A0K1N4I1_AGGAP	0.87	0.0054
TssM* (Membrane complex)	A0A5D0L7J3_AGGAC	0.71	0.048		TssI (Expelled spike)	A0A369ZBA6_AGGAP	0.87	0.0046
TssL* (Membrane complex)	A0A3M6NSF1_AGGAP	0.71	0.047		TssD* (Hcp, Expelled tube)	A0A0K1N3A8_AGGAP	0.87	0.0046
TssL* (Membrane complex)	A0A336N379_AGGAP	0.71	0.049		TssD* (Hcp, Expelled tube)	A0A3M6P4X8_AGGAP	0.87	0.0054
TssD* (Hcp, Expelled tube)	A0A336N379_AGGAP	0.71	0.05		TssD* (Hcp, Expelled tube)	A0A3M6NID2_AGGAP	0.87	0.005
TssD* (Hcp, Expelled tube)	A0A336N7Q5_AGGAP	0.71	0.048		TssD* (Hcp, Expelled tube)	A0A336N7F5_AGGAP	0.87	0.0053
TssK (Baseplate)	A0A369ZFY5_AGGAP	0.71	0.048		TssD* (Hcp, Expelled tube)	A0A369ZHP2_AGGAP	0.87	0.0048
TssK (Baseplate)	A0A0K1N3N1_AGGAP	0.71	0.047		TssI (Expelled spike)	A0A3M6NQY9_AGGAP	0.87	0.0051
TssK (Baseplate)	A0A336N5G1_AGGAP	0.71	0.049		TssD* (Hcp, Expelled tube)	A0A369ZAI8_AGGAP	0.87	0.0048
TssC* (Contractile sheath)	D5RD99_FUSN2	0.71	0.05		TssI (Expelled spike)	A0A369Z417_AGGAP	0.87	0.0052
TssC* (Contractile sheath)	A0A2B7YG73_FUSNP	0.71	0.048		TssI (Expelled spike)	A0A3M6PEB3_AGGAP	0.87	0.0052
TssC* (Contractile sheath)	A0A336N801_AGGAP	0.71	0.05		TssC (Contractile sheath)	A0A3M6PEJ2_AGGAP	0.87	0.0048
TssI (Expelled spike)	A0A3M6P5V2_AGGAP	0.71	0.049		TssL (Membrane complex)	X2JUL8_AGGAC	0.87	0.0054
TssK (Baseplate)	A0A0K1N0G2_AGGAP	0.71	0.048		TssK (Baseplate)	A0A369Z8N9_AGGAP	0.87	0.0049
TssL* (Membrane complex)	C4FR21_9FIRM	-0.71	0.048		TssK (Baseplate)	A0A3M6P5Q6_AGGAP	0.87	0.005
TssL* (Membrane complex)	C4FSE0_9FIRM	-0.71	0.05		TssD* (Hcp, Expelled tube)	A0A3M6NIA1_AGGAP	0.87	0.0048
TssL* (Membrane complex)	A0A4Q5BP02_9FIRM	-0.71	0.047		TssK (Baseplate)	A0A3M6NIA1_AGGAP	0.87	0.0046
TssL* (Membrane complex)	A0A134C9A8_9FIRM	-0.71	0.05		TssD* (Hcp, Expelled tube)	A0A0K1N176_AGGAP	0.87	0.0047
TssL* (Membrane complex)	A0A134C9C0_9FIRM	-0.71	0.048		TssD* (Hcp, Expelled tube)	A0A3M6NQP9_AGGAP	0.87	0.0051
TssL* (Membrane complex)	C4FN99_9FIRM	-0.71	0.047		TssD* (Hcp, Expelled tube)	A0A0K1N002_AGGAP	0.87	0.0045
TssL* (Membrane complex)	C4FQX0_9FIRM	-0.71	0.049		TssD* (Hcp, Expelled tube)	A0A336N5A3_AGGAP	0.87	0.0046
TssL* (Membrane complex)	C4FNF5_9FIRM	-0.71	0.048		TssC (Contractile sheath)	A0A3M6PBZ1_AGGAP	0.87	0.0054
TssL* (Membrane complex)	C4FPF7_9FIRM	-0.71	0.05		TssH (Sheath recycling (ATPase) )	A0A369Z690_AGGAP	0.87	0.0054
TssL* (Membrane complex)	A0A134C5V1_9FIRM	-0.71	0.049		TssI (Expelled spike)	A0A369ZA45_AGGAP	0.87	0.0045
TssL* (Membrane complex)	C4FNG6_9FIRM	-0.71	0.048		TssC (Contractile sheath)	A0A336N2K8_AGGAP	0.87	0.0052
TssL* (Membrane complex)	C4YLR7_CANAW	-0.71	0.047		TssB (Contractile sheath)	A0A1Z3CG77_FUSNP	0.87	0.0046
TssL* (Membrane complex)	A0A134C9E7_9FIRM	-0.71	0.047		TssH (Sheath recycling (ATPase) )	A0A0K1N0Q8_AGGAP	0.87	0.005
TssL* (Membrane complex)	A0A134BS42_9FIRM	-0.71	0.049		TssL (Membrane complex)	A0A0K1N0Q8_AGGAP	0.87	0.0055
TssL* (Membrane complex)	A0A134BZS7_9FIRM	-0.71	0.047		TssC (Contractile sheath)	A0A369Z9T2_AGGAP	0.86	0.0058
TssL* (Membrane complex)	A0A134BZQ7_9FIRM	-0.71	0.049		TssC (Contractile sheath)	A0A336N8B4_AGGAP	0.86	0.0064
TssD* (Hcp, Expelled tube)	Q8RFA9_FUSNN	-0.71	0.048		TssC (Contractile sheath)	A0A3M6NQT4_AGGAP	0.86	0.0061
TssD* (Hcp, Expelled tube)	A0A3M6NQS9_AGGAP	-0.71	0.048		TssC (Contractile sheath)	A0A3M6PE92_AGGAP	0.86	0.0068
TssL* (Membrane complex)	Q8RE70_FUSNN	-0.71	0.048		TssC (Contractile sheath)	A0A3M6P217_AGGAP	0.86	0.0062
TssM* (Membrane complex)	A0A5D0DR67_AGGAC	-0.71	0.05		TssC (Contractile sheath)	A0A336N174_AGGAP	0.86	0.006
TssM* (Membrane complex)	A0A0M3USW5_FUSNU	-0.71	0.049		TssD* (Hcp, Expelled tube)	A0A3M6PFC4_AGGAP	0.86	0.0067
TssM* (Membrane complex)	A0A101K6V2_FUSNC	-0.71	0.05		TssD* (Hcp, Expelled tube)	A0A0K1N0S3_AGGAP	0.86	0.0064
TssD* (Hcp, Expelled tube)	A0A101K6V2_FUSNC	-0.71	0.049		TssC (Contractile sheath)	A0A369Z8Y9_AGGAP	0.86	0.0067
TssM* (Membrane complex)	X2K196_AGGAC	-0.71	0.05		TssC (Contractile sheath)	A0A336NCN3_AGGAP	0.86	0.0057
TssD* (Hcp, Expelled tube)	C4FRX2_9FIRM	-0.71	0.047		TssC (Contractile sheath)	A0A0K1N5G5_AGGAP	0.86	0.0061
TssL* (Membrane complex)	A0A134C8I4_9FIRM	-0.71	0.047		TssC (Contractile sheath)	A0A5D0KWE7_AGGAC	0.86	0.0058
TssL* (Membrane complex)	C4FN41_9FIRM	-0.71	0.048		TssC (Contractile sheath)	A0A369Z934_AGGAP	0.86	0.0064
TssL* (Membrane complex)	C4FPW2_9FIRM	-0.71	0.05		TssD* (Hcp, Expelled tube)	A0A0M4T6U7_FUSNC	0.86	0.0061
TssL* (Membrane complex)	A0A134C5W4_9FIRM	-0.71	0.049		TssC (Contractile sheath)	A0A3M6PMA2_AGGAP	0.86	0.0065
TssL* (Membrane complex)	A0A134BZX3_9FIRM	-0.71	0.047		TssD* (Hcp, Expelled tube)	A0A3M6NIC0_AGGAP	0.86	0.0063
TssL* (Membrane complex)	C4FRQ6_9FIRM	-0.72	0.045		TssC (Contractile sheath)	A0A3M6P1Y1_AGGAP	0.86	0.0065
TssL* (Membrane complex)	C4FN72_9FIRM	-0.72	0.042		TssD* (Hcp, Expelled tube)	A0A0K1N1B4_AGGAP	0.86	0.0057
TssL* (Membrane complex)	C4FS84_9FIRM	-0.72	0.045		TssC (Contractile sheath)	A0A369ZGE9_AGGAP	0.86	0.0061
TssL* (Membrane complex)	A0A3D2WT27_9FIRM	-0.72	0.045		TssD* (Hcp, Expelled tube)	A0A3M6NRK7_AGGAP	0.86	0.0064
TssL* (Membrane complex)	A0A3D2WTZ3_9FIRM	-0.72	0.043		TssC (Contractile sheath)	A0A336N573_AGGAP	0.86	0.0057
TssL* (Membrane complex)	A0A134C0M7_9FIRM	-0.72	0.044		TssD* (Hcp, Expelled tube)	A0A336N573_AGGAP	0.86	0.0065
TssL* (Membrane complex)	A0A4Q5BQX7_9FIRM	-0.72	0.044		TssC (Contractile sheath)	A0A369ZAM8_AGGAP	0.86	0.0067
TssL* (Membrane complex)	C4FR37_9FIRM	-0.72	0.046		TssI (Expelled spike)	A0A0K1N2D9_AGGAP	0.86	0.006
TssL* (Membrane complex)	C4FQ30_9FIRM	-0.72	0.042		TssI (Expelled spike)	A0A3M6PMD1_AGGAP	0.86	0.0062
TssL* (Membrane complex)	W1V268_9FIRM	-0.72	0.043		TssD* (Hcp, Expelled tube)	A0A369ZDK0_AGGAP	0.86	0.0056
TssL* (Membrane complex)	C4FPT4_9FIRM	-0.72	0.044		TssD* (Hcp, Expelled tube)	A0A3M6NSQ1_AGGAP	0.86	0.0059
TssL* (Membrane complex)	A0A134BZU8_9FIRM	-0.72	0.043		TssK (Baseplate)	A0A448FAF7_AGGAP	0.86	0.0066
TssL* (Membrane complex)	A0A134BSU0_9FIRM	-0.72	0.044		TssI (Expelled spike)	A0A369ZFP3_AGGAP	0.86	0.0067
TssL* (Membrane complex)	C4FMY1_9FIRM	-0.72	0.043		TssC (Contractile sheath)	A0A142FZG5_AGGAC	0.86	0.0065
TssL* (Membrane complex)	C4FQ56_9FIRM	-0.72	0.044		TssI (Expelled spike)	A0A336N7R2_AGGAP	0.86	0.0065
TssL* (Membrane complex)	C4FMW0_9FIRM	-0.72	0.046		TssI (Expelled spike)	A0A3M6NLY2_AGGAP	0.86	0.0062
TssL* (Membrane complex)	C4FQE4_9FIRM	-0.72	0.044		TssI (Expelled spike)	A0A3M6NR51_AGGAP	0.86	0.0059
TssL* (Membrane complex)	C4FPJ2_9FIRM	-0.72	0.042		TssC (Contractile sheath)	A0A336N950_AGGAP	0.86	0.0066
TssL* (Membrane complex)	C4FRP9_9FIRM	-0.72	0.045		TssD* (Hcp, Expelled tube)	A0A0K1N4S9_AGGAP	0.86	0.0057
TssL* (Membrane complex)	A0A134BWL2_9FIRM	-0.72	0.043		TssI (Expelled spike)	A0A336N6M9_AGGAP	0.86	0.0059
TssL* (Membrane complex)	A0A0E2EXV9_STRMG	-0.72	0.046		TssI (Expelled spike)	A0A3M6NIH5_AGGAP	0.86	0.0057
TssL* (Membrane complex)	A0A0M4SCY9_FUSNC	-0.72	0.043		TssI (Expelled spike)	A0A3M6NR94_AGGAP	0.86	0.0067
TssL* (Membrane complex)	X2K098_AGGAC	-0.72	0.045		TssI (Expelled spike)	A0A3M6PFK1_AGGAP	0.86	0.0059
TssL* (Membrane complex)	A0A5D0KXM0_AGGAC	-0.72	0.045		TssI (Expelled spike)	A0A3M6P5P0_AGGAP	0.86	0.0057
TssL* (Membrane complex)	A0A3M6NM11_AGGAP	-0.72	0.043		TssD* (Hcp, Expelled tube)	A0A0K1N1S7_AGGAP	0.86	0.0067
TssD* (Hcp, Expelled tube)	A0A2G7HAA3_FUSNV	-0.72	0.045		TssD* (Hcp, Expelled tube)	A0A336N7M0_AGGAP	0.86	0.0059
TssD* (Hcp, Expelled tube)	Q8RHN8_FUSNN	-0.72	0.045		TssI (Expelled spike)	A0A336N4Z4_AGGAP	0.86	0.006
TssL* (Membrane complex)	A0A3M6NT60_AGGAP	-0.72	0.046		TssI (Expelled spike)	A0A5D0EL39_AGGAC	0.86	0.006
TssL* (Membrane complex)	A0A5D0DR67_AGGAC	-0.72	0.046		TssD* (Hcp, Expelled tube)	A0A3M6P481_AGGAP	0.86	0.0067
TssM* (Membrane complex)	C4FPC9_9FIRM	-0.72	0.044		TssD* (Hcp, Expelled tube)	A0A3M6PFB3_AGGAP	0.86	0.0056
TssD* (Hcp, Expelled tube)	Q8RE61_FUSNN	-0.72	0.046		TssI (Expelled spike)	A0A336N5C7_AGGAP	0.86	0.0056
TssD* (Hcp, Expelled tube)	A0A0E2ENJ2_STRMG	-0.72	0.044		TssI (Expelled spike)	A0A3M6P4X8_AGGAP	0.86	0.0063
TssD* (Hcp, Expelled tube)	C4FQ66_9FIRM	-0.72	0.044		TssI (Expelled spike)	A0A3M6NID2_AGGAP	0.86	0.006
TssD* (Hcp, Expelled tube)	C4FR14_9FIRM	-0.72	0.045		TssI (Expelled spike)	A0A3M6PHN4_AGGAP	0.86	0.006
TssB* (Contractile sheath)	A0A336N6V2_AGGAP	-0.72	0.042		TssD* (Hcp, Expelled tube)	A0A369ZB54_AGGAP	0.86	0.0068
TssM* (Membrane complex)	A0A336N6V2_AGGAP	-0.72	0.044		TssI (Expelled spike)	A0A369ZAI8_AGGAP	0.86	0.0061
TssD* (Hcp, Expelled tube)	A0A336N6V2_AGGAP	-0.72	0.043		TssI (Expelled spike)	A0A369ZA44_AGGAP	0.86	0.0068
TssB* (Contractile sheath)	A0A134BZX3_9FIRM	-0.72	0.045		TssD* (Hcp, Expelled tube)	A0A369Z417_AGGAP	0.86	0.0065
TssB* (Contractile sheath)	A0A4Q5BJH3_9FIRM	-0.72	0.043		TssI (Expelled spike)	A0A0K1N227_AGGAP	0.86	0.006
TssD* (Hcp, Expelled tube)	A0A2B7YN67_FUSNP	-0.72	0.046		TssD* (Hcp, Expelled tube)	A0A3M6PEB3_AGGAP	0.86	0.006
TssL* (Membrane complex)	A0A4Q5BLZ7_9FIRM	-0.73	0.04		TssH (Sheath recycling (ATPase) )	X2JUL8_AGGAC	0.86	0.0064
TssL* (Membrane complex)	A0A3D2WU71_9FIRM	-0.73	0.038		TssK (Baseplate)	A0A0K1N4P8_AGGAP	0.86	0.0064
TssL* (Membrane complex)	C4FRK3_9FIRM	-0.73	0.039		TssD* (Hcp, Expelled tube)	A0A336N1M3_AGGAP	0.86	0.0058
TssL* (Membrane complex)	C4FRM6_9FIRM	-0.73	0.041		TssD* (Hcp, Expelled tube)	A0A5D0EJJ3_AGGAC	0.86	0.0061
TssL* (Membrane complex)	A0A134C0T9_9FIRM	-0.73	0.04		TssD* (Hcp, Expelled tube)	A0A3M6P756_AGGAP	0.86	0.0063
TssL* (Membrane complex)	C4FNG4_9FIRM	-0.73	0.04		TssL (Membrane complex)	A0A336N7B9_AGGAP	0.86	0.0059
TssL* (Membrane complex)	W1UXG9_9FIRM	-0.73	0.042		TssL (Membrane complex)	A0A369ZBC0_AGGAP	0.86	0.0059
TssL* (Membrane complex)	C4FQR9_9FIRM	-0.73	0.04		TssM (Membrane complex)	A0A369ZBC0_AGGAP	0.86	0.0056
TssL* (Membrane complex)	A0A134BRR0_9FIRM	-0.73	0.039		TssK (Baseplate)	A0A3M6NQM7_AGGAP	0.86	0.0065
TssL* (Membrane complex)	A0A4Q5BPM9_9FIRM	-0.73	0.038		TssC (Contractile sheath)	A0A0K1N0X7_AGGAP	0.86	0.0058
TssL* (Membrane complex)	W1UXA2_9FIRM	-0.73	0.041		TssC (Contractile sheath)	A0A369ZEH8_AGGAP	0.86	0.0058
TssL* (Membrane complex)	A0A134C227_9FIRM	-0.73	0.04		TssC (Contractile sheath)	A0A0K1N209_AGGAP	0.86	0.0059
TssL* (Membrane complex)	C4FPJ5_9FIRM	-0.73	0.039		TssC (Contractile sheath)	A0A0K1N3B3_AGGAP	0.86	0.0056
TssL* (Membrane complex)	A0A134C603_9FIRM	-0.73	0.039		TssK (Baseplate)	A0A0K1N2V7_AGGAP	0.86	0.0061
TssL* (Membrane complex)	C4FRC8_9FIRM	-0.73	0.04		TssH (Sheath recycling (ATPase) )	A0A3M6PKN2_AGGAP	0.86	0.0067
TssL* (Membrane complex)	C4FP68_9FIRM	-0.73	0.038		TssL (Membrane complex)	A0A3M6PJQ8_AGGAP	0.86	0.0061
TssL* (Membrane complex)	C4FPK3_9FIRM	-0.73	0.039		TssC (Contractile sheath)	A0A3M6PEG7_AGGAP	0.85	0.007
TssL* (Membrane complex)	C4FP19_9FIRM	-0.73	0.04		TssC (Contractile sheath)	A0A336N8J7_AGGAP	0.85	0.0077
TssL* (Membrane complex)	Q8RF97_FUSNN	-0.73	0.042		TssC (Contractile sheath)	A0A5D0KW64_AGGAC	0.85	0.0069
TssL* (Membrane complex)	Q8REF4_FUSNN	-0.73	0.041		TssC (Contractile sheath)	A0A3M6PH99_AGGAP	0.85	0.0076
TssL* (Membrane complex)	A0A3M6NIH0_AGGAP	-0.73	0.04		TssC (Contractile sheath)	A0A3M6PM83_AGGAP	0.85	0.0071
TssL* (Membrane complex)	A0A5D0EIT7_AGGAC	-0.73	0.039		TssC (Contractile sheath)	A0A3M6P834_AGGAP	0.85	0.0072
TssL* (Membrane complex)	A0A142FY55_AGGAC	-0.73	0.041		TssC (Contractile sheath)	A0A336N801_AGGAP	0.85	0.0082
TssD* (Hcp, Expelled tube)	A0A3D2WSR3_9FIRM	-0.73	0.038		TssD* (Hcp, Expelled tube)	A0A336N801_AGGAP	0.85	0.0071
TssL* (Membrane complex)	A0A101K755_FUSNC	-0.73	0.039		TssC (Contractile sheath)	A0A3M6PDJ5_AGGAP	0.85	0.0078
TssM* (Membrane complex)	C4FSJ0_9FIRM	-0.73	0.039		TssD* (Hcp, Expelled tube)	A0A3M6NSG9_AGGAP	0.85	0.0072
TssD* (Hcp, Expelled tube)	X2K196_AGGAC	-0.73	0.041		TssC (Contractile sheath)	A0A3M6NQR2_AGGAP	0.85	0.0073
TssD* (Hcp, Expelled tube)	Q8RFQ2_FUSNN	-0.73	0.041		TssC (Contractile sheath)	A0A0K1N438_AGGAP	0.85	0.0077
TssM* (Membrane complex)	A0A134C0M6_9FIRM	-0.73	0.039		TssC (Contractile sheath)	A0A3M6PGY0_AGGAP	0.85	0.007
TssM* (Membrane complex)	C4FML9_9FIRM	-0.73	0.038		TssD* (Hcp, Expelled tube)	A0A336N414_AGGAP	0.85	0.007
TssL* (Membrane complex)	C4FPV9_9FIRM	-0.73	0.038		TssC (Contractile sheath)	A0A0M4T6U7_FUSNC	0.85	0.0076
TssD* (Hcp, Expelled tube)	C4FRP0_9FIRM	-0.73	0.039		TssD* (Hcp, Expelled tube)	A0A3M6PFJ6_AGGAP	0.85	0.008
TssL* (Membrane complex)	A0A134BZA9_9FIRM	-0.74	0.036		TssD* (Hcp, Expelled tube)	A0A3M6NIC1_AGGAP	0.85	0.0077
TssL* (Membrane complex)	C4FSR6_9FIRM	-0.74	0.037		TssD* (Hcp, Expelled tube)	A0A336N5T6_AGGAP	0.85	0.0077
TssL* (Membrane complex)	C4FQB3_9FIRM	-0.74	0.036		TssD* (Hcp, Expelled tube)	A0A336N8Z1_AGGAP	0.85	0.0078
TssL* (Membrane complex)	A0A3D2WS41_9FIRM	-0.74	0.035		TssD* (Hcp, Expelled tube)	A0A3S4PS61_AGGAP	0.85	0.0074
TssL* (Membrane complex)	A0A134BWN6_9FIRM	-0.74	0.035		TssD* (Hcp, Expelled tube)	A0A3M6PJ53_AGGAP	0.85	0.0069
TssL* (Membrane complex)	A0A134C9F9_9FIRM	-0.74	0.035		TssC (Contractile sheath)	A0A3M6NSZ1_AGGAP	0.85	0.0079
TssL* (Membrane complex)	C4FRK4_9FIRM	-0.74	0.037		TssD* (Hcp, Expelled tube)	A0A3M6NR62_AGGAP	0.85	0.0077
TssL* (Membrane complex)	A0A3D2WTI0_9FIRM	-0.74	0.034		TssC (Contractile sheath)	A0A0K1N2D9_AGGAP	0.85	0.0076
TssL* (Membrane complex)	X2K458_AGGAC	-0.74	0.037		TssC (Contractile sheath)	A0A369ZA80_AGGAP	0.85	0.008
TssL* (Membrane complex)	C4FNU4_9FIRM	-0.74	0.038		TssI (Expelled spike)	A0A336N6P2_AGGAP	0.85	0.008
TssL* (Membrane complex)	A0A134BYL8_9FIRM	-0.74	0.035		TssI (Expelled spike)	A0A3M6NGS0_AGGAP	0.85	0.0079
TssL* (Membrane complex)	C4FQY6_9FIRM	-0.74	0.035		TssD* (Hcp, Expelled tube)	A0A3M6P1U3_AGGAP	0.85	0.0073
TssL* (Membrane complex)	A0A369ZI99_AGGAP	-0.74	0.034		TssD* (Hcp, Expelled tube)	A0A3M6P5K2_AGGAP	0.85	0.0075
TssL* (Membrane complex)	A0A0M4SCN5_FUSNC	-0.74	0.038		TssI (Expelled spike)	A0A3M6P5S6_AGGAP	0.85	0.0079
TssL* (Membrane complex)	A0A0M5MAK2_FUSNC	-0.74	0.037		TssI (Expelled spike)	A0A336N6R3_AGGAP	0.85	0.0077
TssL* (Membrane complex)	D5RE87_FUSN2	-0.74	0.036		TssK (Baseplate)	A0A3M6P4T2_AGGAP	0.85	0.008
TssL* (Membrane complex)	C4FPV7_9FIRM	-0.74	0.038		TssC (Contractile sheath)	A0A3M6PGC8_AGGAP	0.85	0.007
TssL* (Membrane complex)	A0A0M4RVW2_FUSNC	-0.74	0.038		TssC (Contractile sheath)	A0A369ZFP3_AGGAP	0.85	0.008
TssL* (Membrane complex)	A0A4Q5BQH7_9FIRM	-0.74	0.035		TssK (Baseplate)	A0A369ZFP3_AGGAP	0.85	0.0078
TssL* (Membrane complex)	A0A134C9E5_9FIRM	-0.74	0.038		TssK (Baseplate)	A0A5D0KMR8_AGGAC	0.85	0.0069
TssL* (Membrane complex)	A0A134C9B7_9FIRM	-0.74	0.036		TssI (Expelled spike)	A0A336N5D6_AGGAP	0.85	0.0081
TssL* (Membrane complex)	C4FQ24_9FIRM	-0.74	0.036		TssD* (Hcp, Expelled tube)	A0A3M6PH78_AGGAP	0.85	0.0082
TssL* (Membrane complex)	A0A3D2WU00_9FIRM	-0.74	0.038		TssI (Expelled spike)	A0A336NCM8_AGGAP	0.85	0.007
TssL* (Membrane complex)	A0A3D2WR78_9FIRM	-0.74	0.034		TssD* (Hcp, Expelled tube)	A0A142G110_AGGAC	0.85	0.0071
TssL* (Membrane complex)	A0A3D2WU26_9FIRM	-0.74	0.034		TssC (Contractile sheath)	A0A369ZFF4_AGGAP	0.85	0.0078
TssL* (Membrane complex)	C4FMS2_9FIRM	-0.74	0.038		TssD* (Hcp, Expelled tube)	A0A3M6P5P0_AGGAP	0.85	0.0068
TssL* (Membrane complex)	A0A101K5L5_FUSNC	-0.74	0.037		TssI (Expelled spike)	A0A369ZC24_AGGAP	0.85	0.0074
TssL* (Membrane complex)	A0A2C6BUL5_FUSNP	-0.74	0.035		TssI (Expelled spike)	A0A0K1N1Y6_AGGAP	0.85	0.0077
TssL* (Membrane complex)	A0A5D0KSX7_AGGAC	-0.74	0.037		TssD* (Hcp, Expelled tube)	A0A3M6PR98_AGGAP	0.85	0.007
TssL* (Membrane complex)	A0A3D2WQF6_9FIRM	-0.74	0.036		TssD* (Hcp, Expelled tube)	A0A336N8Y4_AGGAP	0.85	0.0072
TssL* (Membrane complex)	A0A5D0KWM0_AGGAC	-0.74	0.034		TssD* (Hcp, Expelled tube)	A0A336NGG2_AGGAP	0.85	0.0079
TssL* (Membrane complex)	A0A134BZR1_9FIRM	-0.74	0.036		TssD* (Hcp, Expelled tube)	A0A336N8V0_AGGAP	0.85	0.0074
TssL* (Membrane complex)	C4FSM0_9FIRM	-0.74	0.035		TssD* (Hcp, Expelled tube)	A0A336N1C6_AGGAP	0.85	0.008
TssD* (Hcp, Expelled tube)	A0A0M1VUE1_FUSNV	-0.74	0.035		TssD* (Hcp, Expelled tube)	A0A369Z3T9_AGGAP	0.85	0.008
TssM* (Membrane complex)	A0A3M6NT60_AGGAP	-0.74	0.036		TssI (Expelled spike)	A0A448FB18_AGGAP	0.85	0.0075
TssL* (Membrane complex)	Q8RH31_FUSNN	-0.74	0.037		TssI (Expelled spike)	A0A336N6K7_AGGAP	0.85	0.0076
TssL* (Membrane complex)	C4FRX2_9FIRM	-0.74	0.034		TssI (Expelled spike)	A0A369ZC42_AGGAP	0.85	0.0072
TssH* (Sheath recycling (ATPase) )	A0A134BSG1_9FIRM	-0.74	0.034		TssD* (Hcp, Expelled tube)	A0A369ZA44_AGGAP	0.85	0.0074
TssD* (Hcp, Expelled tube)	C4FR42_9FIRM	-0.74	0.036		TssI (Expelled spike)	A0A0K1N1P0_AGGAP	0.85	0.0075
TssD* (Hcp, Expelled tube)	A0A0E2F2H8_STRMG	-0.74	0.037		TssD* (Hcp, Expelled tube)	A0A3M6NRC1_AGGAP	0.85	0.0071
TssM* (Membrane complex)	A0A134C8X3_9FIRM	-0.74	0.034		TssI (Expelled spike)	A0A3M6P2K0_AGGAP	0.85	0.0074
TssD* (Hcp, Expelled tube)	C4FPS1_9FIRM	-0.74	0.035		TssD* (Hcp, Expelled tube)	A0A3M6PL50_AGGAP	0.85	0.0068
TssD* (Hcp, Expelled tube)	A0A134C2A8_9FIRM	-0.74	0.034		TssD* (Hcp, Expelled tube)	A0A0K1N227_AGGAP	0.85	0.0078
TssD* (Hcp, Expelled tube)	A0A134C5W4_9FIRM	-0.74	0.036		TssD* (Hcp, Expelled tube)	A0A0K1N4P8_AGGAP	0.85	0.0081
TssD* (Hcp, Expelled tube)	A0A134C9E3_9FIRM	-0.74	0.037		TssK (Baseplate)	A0A3M6NQV9_AGGAP	0.85	0.0082
TssM* (Membrane complex)	A0A142G0G5_AGGAC	-0.74	0.035		TssD* (Hcp, Expelled tube)	A0A3M6P4S6_AGGAP	0.85	0.0079
TssD* (Hcp, Expelled tube)	A0A142G0G5_AGGAC	-0.74	0.035		TssK (Baseplate)	A0A5D0EI83_AGGAC	0.85	0.0077
TssL* (Membrane complex)	A0A134BVG5_9FIRM	-0.75	0.032		TssM (Membrane complex)	A0A336N7B9_AGGAP	0.85	0.0073
TssL* (Membrane complex)	C4FPT2_9FIRM	-0.75	0.031		TssC (Contractile sheath)	A0A369ZBC0_AGGAP	0.85	0.0075
TssL* (Membrane complex)	C4FQQ9_9FIRM	-0.75	0.032		TssH (Sheath recycling (ATPase) )	A0A3M6PBZ1_AGGAP	0.85	0.0068
TssL* (Membrane complex)	A0A4Q5BLJ6_9FIRM	-0.75	0.031		TssI (Expelled spike)	A0A336N5L7_AGGAP	0.85	0.0071
TssL* (Membrane complex)	C4FPU1_9FIRM	-0.75	0.033		TssI (Expelled spike)	A0A336N124_AGGAP	0.85	0.0071
TssL* (Membrane complex)	C4FS51_9FIRM	-0.75	0.031		TssK (Baseplate)	A0A369ZGY0_AGGAP	0.85	0.0076
TssL* (Membrane complex)	C4FN88_9FIRM	-0.75	0.033		TssK (Baseplate)	A0A336N2K8_AGGAP	0.85	0.0069
TssL* (Membrane complex)	W1UZN7_9FIRM	-0.75	0.031		TssI (Expelled spike)	A0A5D0EJT8_AGGAC	0.85	0.008
TssL* (Membrane complex)	C4FMK6_9FIRM	-0.75	0.033		TssC (Contractile sheath)	A0A3M6PHH3_AGGAP	0.85	0.0079
TssL* (Membrane complex)	C4FRT8_9FIRM	-0.75	0.03		TssM (Membrane complex)	A0A3M6P2X6_AGGAP	0.85	0.0081
TssL* (Membrane complex)	C4FPT6_9FIRM	-0.75	0.033		TssC (Contractile sheath)	A0A3M6P7H1_AGGAP	0.84	0.0091
TssL* (Membrane complex)	C4FPL5_9FIRM	-0.75	0.034		TssC (Contractile sheath)	A0A3M6P1W0_AGGAP	0.84	0.0086
TssL* (Membrane complex)	A0A134BTE5_9FIRM	-0.75	0.032		TssC (Contractile sheath)	A0A3M6PGQ0_AGGAP	0.84	0.0085
TssL* (Membrane complex)	A0A134C8W6_9FIRM	-0.75	0.031		TssC (Contractile sheath)	A0A0K1N355_AGGAP	0.84	0.0091
TssL* (Membrane complex)	C4FME0_9FIRM	-0.75	0.032		TssC (Contractile sheath)	A0A3M6NS24_AGGAP	0.84	0.0091
TssL* (Membrane complex)	C4FQF5_9FIRM	-0.75	0.031		TssC (Contractile sheath)	A0A3M6NSH4_AGGAP	0.84	0.0089
TssL* (Membrane complex)	A0A4Q5BL76_9FIRM	-0.75	0.032		TssD* (Hcp, Expelled tube)	A0A3S4QAY1_AGGAP	0.84	0.0097
TssL* (Membrane complex)	C4FS10_9FIRM	-0.75	0.03		TssC (Contractile sheath)	A0A3M6NRA1_AGGAP	0.84	0.0092
TssL* (Membrane complex)	A0A134BV36_9FIRM	-0.75	0.033		TssC (Contractile sheath)	A0A0K1N1B1_AGGAP	0.84	0.0091
TssL* (Membrane complex)	C4FPX2_9FIRM	-0.75	0.033		TssD* (Hcp, Expelled tube)	A0A0K1N1B1_AGGAP	0.84	0.0091
TssL* (Membrane complex)	C4FPG7_9FIRM	-0.75	0.032		TssD* (Hcp, Expelled tube)	A0A3M6P5V5_AGGAP	0.84	0.0084
TssL* (Membrane complex)	D5RB74_FUSN2	-0.75	0.03		TssD* (Hcp, Expelled tube)	A0A369Z7J4_AGGAP	0.84	0.009
TssL* (Membrane complex)	A0A0M4T6V5_FUSNC	-0.75	0.031		TssD* (Hcp, Expelled tube)	A0A3M6NI47_AGGAP	0.84	0.0097
TssL* (Membrane complex)	A0A142FYV3_AGGAC	-0.75	0.031		TssD* (Hcp, Expelled tube)	A0A3M6PGY0_AGGAP	0.84	0.0083
TssD* (Hcp, Expelled tube)	A0A101K6V4_FUSNC	-0.75	0.034		TssC (Contractile sheath)	A0A3M6P2B8_AGGAP	0.84	0.0097
TssD* (Hcp, Expelled tube)	A0A134BV88_9FIRM	-0.75	0.034		TssD* (Hcp, Expelled tube)	A0A3M6PMA2_AGGAP	0.84	0.0097
TssD* (Hcp, Expelled tube)	C4FPC9_9FIRM	-0.75	0.031		TssC (Contractile sheath)	A0A3M6NGQ6_AGGAP	0.84	0.0097
TssL* (Membrane complex)	A0A134C9K3_9FIRM	-0.75	0.032		TssD* (Hcp, Expelled tube)	A0A3M6PMB5_AGGAP	0.84	0.0087
TssM* (Membrane complex)	A0A134C9D7_9FIRM	-0.75	0.032		TssC (Contractile sheath)	A0A336N552_AGGAP	0.84	0.0085
TssL* (Membrane complex)	A0A134C948_9FIRM	-0.75	0.032		TssD* (Hcp, Expelled tube)	A0A0K1N5Z4_AGGAP	0.84	0.0097
TssL* (Membrane complex)	C4FSJ0_9FIRM	-0.75	0.031		TssC (Contractile sheath)	A0A336N8Z1_AGGAP	0.84	0.0088
TssL* (Membrane complex)	X2K196_AGGAC	-0.75	0.032		TssC (Contractile sheath)	A0A0K1N1W0_AGGAP	0.84	0.0091
TssM* (Membrane complex)	A0A134C8I4_9FIRM	-0.75	0.032		TssC (Contractile sheath)	A0A336N8Z5_AGGAP	0.84	0.009
TssL* (Membrane complex)	A0A3D2WVP1_9FIRM	-0.75	0.034		TssD* (Hcp, Expelled tube)	A0A3M6NSZ1_AGGAP	0.84	0.0095
TssM* (Membrane complex)	A0A3D2WVP1_9FIRM	-0.75	0.031		TssC (Contractile sheath)	A0A3M6P4M4_AGGAP	0.84	0.0098
TssL* (Membrane complex)	C4FRT2_9FIRM	-0.76	0.027		TssD* (Hcp, Expelled tube)	A0A3M6NRA3_AGGAP	0.84	0.0092
TssL* (Membrane complex)	A0A134C9P9_9FIRM	-0.76	0.03		TssD* (Hcp, Expelled tube)	A0A3M6PGV8_AGGAP	0.84	0.0097
TssL* (Membrane complex)	C4FNJ6_9FIRM	-0.76	0.03		TssC (Contractile sheath)	A0A336N6U9_AGGAP	0.84	0.0092
TssL* (Membrane complex)	C4FMF1_9FIRM	-0.76	0.029		TssC (Contractile sheath)	A0A3M6P1V1_AGGAP	0.84	0.0087
TssL* (Membrane complex)	A0A134C228_9FIRM	-0.76	0.028		TssI (Expelled spike)	A0A369ZA80_AGGAP	0.84	0.0091
TssL* (Membrane complex)	A0A134BWM2_9FIRM	-0.76	0.029		TssC (Contractile sheath)	A0A5D0EP28_AGGAC	0.84	0.0084
TssL* (Membrane complex)	A0A134BVA3_9FIRM	-0.76	0.029		TssK (Baseplate)	A0A369ZDK0_AGGAP	0.84	0.0087
TssL* (Membrane complex)	C4FRF1_9FIRM	-0.76	0.027		TssK (Baseplate)	A0A5D0LBP8_AGGAC	0.84	0.0095
TssL* (Membrane complex)	A0A134C9C2_9FIRM	-0.76	0.03		TssC (Contractile sheath)	A0A0K1N1A1_AGGAP	0.84	0.0088
TssL* (Membrane complex)	C4FSV7_9FIRM	-0.76	0.029		TssC (Contractile sheath)	A0A142FXG5_AGGAC	0.84	0.0089
TssL* (Membrane complex)	A0A134BST7_9FIRM	-0.76	0.03		TssC (Contractile sheath)	A0A0K1N4X4_AGGAP	0.84	0.0089
TssL* (Membrane complex)	A0A134BZE2_9FIRM	-0.76	0.027		TssC (Contractile sheath)	A0A3M6PK97_AGGAP	0.84	0.0087
TssL* (Membrane complex)	A0A0M3UWW5_FUSNC	-0.76	0.03		TssC (Contractile sheath)	A0A448FAF7_AGGAP	0.84	0.0086
TssL* (Membrane complex)	C4FPD2_9FIRM	-0.76	0.03		TssD* (Hcp, Expelled tube)	A0A3M6NQR5_AGGAP	0.84	0.0091
TssL* (Membrane complex)	C4FQB6_9FIRM	-0.76	0.027		TssI (Expelled spike)	A0A3M6NQR5_AGGAP	0.84	0.0086
TssL* (Membrane complex)	C4FN90_9FIRM	-0.76	0.029		TssD* (Hcp, Expelled tube)	A0A3M6PFB5_AGGAP	0.84	0.0085
TssL* (Membrane complex)	A0A4Q5BMR9_9FIRM	-0.76	0.03		TssD* (Hcp, Expelled tube)	A0A0K1N1B7_AGGAP	0.84	0.0085
TssL* (Membrane complex)	C4FPS8_9FIRM	-0.76	0.027		TssD* (Hcp, Expelled tube)	A0A3M6NIH5_AGGAP	0.84	0.0085
TssL* (Membrane complex)	C4FMY6_9FIRM	-0.76	0.027		TssD* (Hcp, Expelled tube)	A0A3M6PNL2_AGGAP	0.84	0.0097
TssL* (Membrane complex)	A0A3D2WS31_9FIRM	-0.76	0.03		TssD* (Hcp, Expelled tube)	A0A3M6PFP3_AGGAP	0.84	0.0091
TssL* (Membrane complex)	A0A3D2WRG8_9FIRM	-0.76	0.029		TssI (Expelled spike)	A0A0K1N3A8_AGGAP	0.84	0.0097
TssL* (Membrane complex)	A0A134C5R7_9FIRM	-0.76	0.03		TssD* (Hcp, Expelled tube)	A0A369ZBA1_AGGAP	0.84	0.0086
TssL* (Membrane complex)	C4FMG8_9FIRM	-0.76	0.027		TssD* (Hcp, Expelled tube)	A0A3M6P4U5_AGGAP	0.84	0.0089
TssL* (Membrane complex)	A0A3D2WTF3_9FIRM	-0.76	0.028		TssD* (Hcp, Expelled tube)	A0A3M6NQW0_AGGAP	0.84	0.0084
TssL* (Membrane complex)	A0A3M6PLS2_AGGAP	-0.76	0.027		TssC (Contractile sheath)	A0A3M6P2K8_AGGAP	0.84	0.0097
TssL* (Membrane complex)	A0A0M4S104_FUSNC	-0.76	0.028		TssK (Baseplate)	A0A3M6NSQ3_AGGAP	0.84	0.0088
TssL* (Membrane complex)	C4FSF2_9FIRM	-0.76	0.027		TssD* (Hcp, Expelled tube)	A0A3M6P8Y3_AGGAP	0.84	0.0089
TssL* (Membrane complex)	A0A134C942_9FIRM	-0.76	0.027		TssI (Expelled spike)	A0A3M6P8Y3_AGGAP	0.84	0.0083
TssL* (Membrane complex)	A0A5D0EL57_AGGAC	-0.76	0.03		TssI (Expelled spike)	A0A0K1N2V7_AGGAP	0.84	0.0098
TssL* (Membrane complex)	A0A5D0KY72_AGGAC	-0.76	0.028		TssI (Expelled spike)	A0A0K1MZZ1_AGGAP	0.84	0.0087
TssL* (Membrane complex)	A0A3D2WU45_9FIRM	-0.76	0.029		TssM (Membrane complex)	A0A5D0EJT8_AGGAC	0.84	0.0094
TssD* (Hcp, Expelled tube)	A0A3M6P5N6_AGGAP	-0.76	0.029		TssC (Contractile sheath)	A0A3M6P2X6_AGGAP	0.84	0.0089
TssD* (Hcp, Expelled tube)	C4FPR2_9FIRM	-0.76	0.028		TssH (Sheath recycling (ATPase) )	A0A3M6PJQ8_AGGAP	0.84	0.009
TssD* (Hcp, Expelled tube)	A0A0M3USW5_FUSNU	-0.76	0.027		TssC (Contractile sheath)	A0A336ND03_AGGAP	0.83	0.011
TssB* (Contractile sheath)	A0A134BSG1_9FIRM	-0.76	0.029		TssC (Contractile sheath)	A0A3M6PFC3_AGGAP	0.83	0.01
TssD* (Hcp, Expelled tube)	A0A3D2WS86_9FIRM	-0.76	0.03		TssC (Contractile sheath)	X2JWI8_AGGAC	0.83	0.011
TssD* (Hcp, Expelled tube)	Q8RH77_FUSNN	-0.76	0.029		TssD* (Hcp, Expelled tube)	A0A369ZB41_AGGAP	0.83	0.01
TssL* (Membrane complex)	C4FRK5_9FIRM	-0.77	0.024		TssC (Contractile sheath)	A0A3M6PLL0_AGGAP	0.83	0.011
TssL* (Membrane complex)	C4FS68_9FIRM	-0.77	0.024		TssC (Contractile sheath)	A0A3M6P2B3_AGGAP	0.83	0.012
TssL* (Membrane complex)	A0A0M4SC77_FUSNC	-0.77	0.025		TssD* (Hcp, Expelled tube)	A0A336N387_AGGAP	0.83	0.011
TssL* (Membrane complex)	C4FQP7_9FIRM	-0.77	0.025		TssD* (Hcp, Expelled tube)	A0A336N9H3_AGGAP	0.83	0.011
TssL* (Membrane complex)	A0A134C9R5_9FIRM	-0.77	0.025		TssC (Contractile sheath)	A0A336N7L2_AGGAP	0.83	0.011
TssL* (Membrane complex)	C4FQE0_9FIRM	-0.77	0.026		TssC (Contractile sheath)	A0A3M6PHT4_AGGAP	0.83	0.011
TssL* (Membrane complex)	C4FQY7_9FIRM	-0.77	0.026		TssC (Contractile sheath)	A0A369Z7J4_AGGAP	0.83	0.01
TssL* (Membrane complex)	A0A134C9F4_9FIRM	-0.77	0.026		TssD* (Hcp, Expelled tube)	A0A3M6P7V1_AGGAP	0.83	0.01
TssL* (Membrane complex)	C4FRQ5_9FIRM	-0.77	0.024		TssC (Contractile sheath)	A0A3M6PEK0_AGGAP	0.83	0.011
TssL* (Membrane complex)	A0A134C5U6_9FIRM	-0.77	0.025		TssD* (Hcp, Expelled tube)	A0A3M6P249_AGGAP	0.83	0.011
TssL* (Membrane complex)	A0A4Q5BKX5_9FIRM	-0.77	0.027		TssD* (Hcp, Expelled tube)	A0A369ZI99_AGGAP	0.83	0.012
TssL* (Membrane complex)	X2K0D9_AGGAC	-0.77	0.024		TssC (Contractile sheath)	A0A0K1N071_AGGAP	0.83	0.01
TssL* (Membrane complex)	A0A3D2WSH7_9FIRM	-0.77	0.024		TssC (Contractile sheath)	A0A3M6PFJ6_AGGAP	0.83	0.011
TssL* (Membrane complex)	C4FPX4_9FIRM	-0.77	0.024		TssC (Contractile sheath)	A0A3M6P2V6_AGGAP	0.83	0.011
TssL* (Membrane complex)	C4FN31_9FIRM	-0.77	0.024		TssD* (Hcp, Expelled tube)	A0A3M6P2V6_AGGAP	0.83	0.011
TssL* (Membrane complex)	X2JX57_AGGAC	-0.77	0.024		TssD* (Hcp, Expelled tube)	A0A369ZGE9_AGGAP	0.83	0.011
TssL* (Membrane complex)	A0A134C0R1_9FIRM	-0.77	0.025		TssC (Contractile sheath)	A0A3M6NLV6_AGGAP	0.83	0.01
TssL* (Membrane complex)	C4FR71_9FIRM	-0.77	0.024		TssC (Contractile sheath)	A0A142FZU1_AGGAC	0.83	0.011
TssL* (Membrane complex)	C4FNX9_9FIRM	-0.77	0.026		TssC (Contractile sheath)	A0A336N788_AGGAP	0.83	0.011
TssL* (Membrane complex)	A0A3D2WPX6_9FIRM	-0.77	0.025		TssD* (Hcp, Expelled tube)	A0A3M6P258_AGGAP	0.83	0.011
TssL* (Membrane complex)	A0A134BX05_9FIRM	-0.77	0.027		TssD* (Hcp, Expelled tube)	A0A3M6P219_AGGAP	0.83	0.011
TssL* (Membrane complex)	A0A0M3UXE1_FUSNC	-0.77	0.026		TssC (Contractile sheath)	A0A3M6NLX4_AGGAP	0.83	0.0099
TssL* (Membrane complex)	A0A4Q5BJA1_9FIRM	-0.77	0.027		TssC (Contractile sheath)	A0A336NCL7_AGGAP	0.83	0.011
TssL* (Membrane complex)	C4FSD7_9FIRM	-0.77	0.024		TssI (Expelled spike)	A0A448FAF7_AGGAP	0.83	0.01
TssL* (Membrane complex)	C4FQB4_9FIRM	-0.77	0.025		TssC (Contractile sheath)	A0A336N6V2_AGGAP	0.83	0.011
TssL* (Membrane complex)	A0A3D2WV54_9FIRM	-0.77	0.026		TssD* (Hcp, Expelled tube)	A0A336NBZ3_AGGAP	0.83	0.012
TssL* (Membrane complex)	A0A134C1H4_9FIRM	-0.77	0.024		TssD* (Hcp, Expelled tube)	A0A0K1N0F2_AGGAP	0.83	0.011
TssL* (Membrane complex)	A0A4Q5BLI7_9FIRM	-0.77	0.024		TssI (Expelled spike)	A0A3M6PH78_AGGAP	0.83	0.011
TssD* (Hcp, Expelled tube)	A0A0M4RTJ6_FUSNC	-0.77	0.024		TssD* (Hcp, Expelled tube)	A0A142FZR1_AGGAC	0.83	0.012
TssL* (Membrane complex)	A0A134C954_9FIRM	-0.77	0.026		TssD* (Hcp, Expelled tube)	A0A0K1N3W5_AGGAP	0.83	0.01
TssM* (Membrane complex)	A0A134C954_9FIRM	-0.77	0.025		TssI (Expelled spike)	A0A3M6NLW5_AGGAP	0.83	0.011
TssH* (Sheath recycling (ATPase) )	C4FQ09_9FIRM	-0.77	0.025		TssD* (Hcp, Expelled tube)	A0A0K1N3A3_AGGAP	0.83	0.011
TssB* (Contractile sheath)	C4FQ09_9FIRM	-0.77	0.024		TssD* (Hcp, Expelled tube)	A0A0K1N2E3_AGGAP	0.83	0.012
TssM* (Membrane complex)	A0A134C5G1_9FIRM	-0.77	0.026		TssI (Expelled spike)	A0A369ZBK0_AGGAP	0.83	0.01
TssL* (Membrane complex)	Q8DW86_STRMU	-0.77	0.026		TssD* (Hcp, Expelled tube)	A0A3S4PX35_AGGAP	0.83	0.011
TssD* (Hcp, Expelled tube)	A0A2G9FHK6_FUSNU	-0.77	0.027		TssD* (Hcp, Expelled tube)	A0A0K1N1P0_AGGAP	0.83	0.01
TssD* (Hcp, Expelled tube)	A0A4Q5BJH3_9FIRM	-0.77	0.024		TssD* (Hcp, Expelled tube)	A0A3M6PDL7_AGGAP	0.83	0.011
TssL* (Membrane complex)	C4FMR4_9FIRM	-0.78	0.022		TssI (Expelled spike)	A0A3M6PDL7_AGGAP	0.83	0.011
TssL* (Membrane complex)	A0A134C087_9FIRM	-0.78	0.022		TssD* (Hcp, Expelled tube)	A0A369Z8N9_AGGAP	0.83	0.011
TssL* (Membrane complex)	C4FP27_9FIRM	-0.78	0.021		TssI (Expelled spike)	A0A3M6P639_AGGAP	0.83	0.0099
TssL* (Membrane complex)	C4FP51_9FIRM	-0.78	0.022		TssD* (Hcp, Expelled tube)	A0A3M6P5Q6_AGGAP	0.83	0.011
TssL* (Membrane complex)	C4FS96_9FIRM	-0.78	0.021		TssD* (Hcp, Expelled tube)	A0A3M6P9E0_AGGAP	0.83	0.01
TssL* (Membrane complex)	C4FMR6_9FIRM	-0.78	0.022		TssK (Baseplate)	A0A3M6P9E0_AGGAP	0.83	0.011
TssL* (Membrane complex)	A0A134C9I8_9FIRM	-0.78	0.022		TssD* (Hcp, Expelled tube)	A0A3M6NQV9_AGGAP	0.83	0.011
TssL* (Membrane complex)	A0A4Q5BNK0_9FIRM	-0.78	0.022		TssH (Sheath recycling (ATPase) )	A0A369ZBC0_AGGAP	0.83	0.01
TssL* (Membrane complex)	A0A134C0M1_9FIRM	-0.78	0.021		TssD* (Hcp, Expelled tube)	A0A336N124_AGGAP	0.83	0.01
TssL* (Membrane complex)	A0A3D2WRY9_9FIRM	-0.78	0.023		TssI (Expelled spike)	A0A0K1N3U1_AGGAP	0.83	0.01
TssL* (Membrane complex)	C4FRY1_9FIRM	-0.78	0.022		TssI (Expelled spike)	A0A3M6NR60_AGGAP	0.83	0.011
TssL* (Membrane complex)	A0A134C6Z2_9FIRM	-0.78	0.023		TssC (Contractile sheath)	X2JQV5_AGGAC	0.82	0.013
TssL* (Membrane complex)	C4FR93_9FIRM	-0.78	0.023		TssD* (Hcp, Expelled tube)	A0A3M6P834_AGGAP	0.82	0.012
TssL* (Membrane complex)	A0A134BTC5_9FIRM	-0.78	0.023		TssD* (Hcp, Expelled tube)	A0A3M6PLL0_AGGAP	0.82	0.013
TssL* (Membrane complex)	A0A134C6H2_9FIRM	-0.78	0.023		TssD* (Hcp, Expelled tube)	A0A336N798_AGGAP	0.82	0.013
TssL* (Membrane complex)	C4FPN0_9FIRM	-0.78	0.022		TssD* (Hcp, Expelled tube)	A0A3M6P504_AGGAP	0.82	0.013
TssL* (Membrane complex)	C4FQZ7_9FIRM	-0.78	0.024		TssD* (Hcp, Expelled tube)	A0A3M6P277_AGGAP	0.82	0.013
TssL* (Membrane complex)	A0A3D2WTW4_9FIRM	-0.78	0.021		TssC (Contractile sheath)	A0A3M6P269_AGGAP	0.82	0.014
TssL* (Membrane complex)	C4FS85_9FIRM	-0.78	0.023		TssC (Contractile sheath)	A0A3M6P5V5_AGGAP	0.82	0.012
TssL* (Membrane complex)	A0A5D0DKZ2_AGGAC	-0.78	0.022		TssC (Contractile sheath)	A0A0K1N402_AGGAP	0.82	0.013
TssL* (Membrane complex)	X2JRK5_AGGAC	-0.78	0.022		TssD* (Hcp, Expelled tube)	A0A0K1N402_AGGAP	0.82	0.012
TssM* (Membrane complex)	A0A134C948_9FIRM	-0.78	0.022		TssD* (Hcp, Expelled tube)	A0A0K1N2Z6_AGGAP	0.82	0.012
TssD* (Hcp, Expelled tube)	A0A0X3Y312_FUSNC	-0.78	0.024		TssC (Contractile sheath)	A0A3M6P2B1_AGGAP	0.82	0.012
TssL* (Membrane complex)	A0A0K1N561_AGGAP	-0.78	0.022		TssD* (Hcp, Expelled tube)	A0A0K1N071_AGGAP	0.82	0.013
TssM* (Membrane complex)	A0A0K1N561_AGGAP	-0.78	0.022		TssC (Contractile sheath)	A0A0D6H0G1_FUSNP	0.82	0.012
TssM* (Membrane complex)	D5REC6_FUSN2	-0.78	0.022		TssC (Contractile sheath)	A0A3M6PMB5_AGGAP	0.82	0.012
TssD* (Hcp, Expelled tube)	C4FML9_9FIRM	-0.78	0.022		TssD* (Hcp, Expelled tube)	A0A3M6NLU8_AGGAP	0.82	0.012
TssD* (Hcp, Expelled tube)	C4FPV9_9FIRM	-0.78	0.023		TssC (Contractile sheath)	A0A3M6P620_AGGAP	0.82	0.014
TssL* (Membrane complex)	C4FR43_9FIRM	-0.79	0.021		TssD* (Hcp, Expelled tube)	A0A3M6PFC6_AGGAP	0.82	0.013
TssL* (Membrane complex)	C4FMR8_9FIRM	-0.79	0.02		TssC (Contractile sheath)	A0A3M6NRH5_AGGAP	0.82	0.013
TssL* (Membrane complex)	C4FPE7_9FIRM	-0.79	0.021		TssC (Contractile sheath)	A0A3M6NII8_AGGAP	0.82	0.012
TssL* (Membrane complex)	C4FSR3_9FIRM	-0.79	0.019		TssC (Contractile sheath)	A0A3M6P4Q7_AGGAP	0.82	0.012
TssL* (Membrane complex)	C4FRU0_9FIRM	-0.79	0.019		TssD* (Hcp, Expelled tube)	A0A3M6P4Q7_AGGAP	0.82	0.013
TssL* (Membrane complex)	C4FSR2_9FIRM	-0.79	0.02		TssI (Expelled spike)	A0A3M6NM14_AGGAP	0.82	0.014
TssL* (Membrane complex)	C4FRB9_9FIRM	-0.79	0.019		TssC (Contractile sheath)	A0A142G0D2_AGGAC	0.82	0.013
TssL* (Membrane complex)	C4FNK0_9FIRM	-0.79	0.02		TssC (Contractile sheath)	A0A3M6P5S9_AGGAP	0.82	0.012
TssL* (Membrane complex)	C4FQ35_9FIRM	-0.79	0.019		TssC (Contractile sheath)	A0A0K1N5X1_AGGAP	0.82	0.013
TssL* (Membrane complex)	C4FSD8_9FIRM	-0.79	0.019		TssC (Contractile sheath)	A0A3M6P4T2_AGGAP	0.82	0.013
TssL* (Membrane complex)	C4FS97_9FIRM	-0.79	0.019		TssC (Contractile sheath)	A0A142G0A7_AGGAC	0.82	0.013
TssL* (Membrane complex)	A0A134C226_9FIRM	-0.79	0.02		TssK (Baseplate)	A0A0K1N0F2_AGGAP	0.82	0.013
TssL* (Membrane complex)	A0A0D6GT82_FUSNP	-0.79	0.019		TssD* (Hcp, Expelled tube)	A0A3M6NIB8_AGGAP	0.82	0.013
TssL* (Membrane complex)	C4FMX8_9FIRM	-0.79	0.021		TssK (Baseplate)	A0A3M6NIB8_AGGAP	0.82	0.012
TssL* (Membrane complex)	C4FQZ0_9FIRM	-0.79	0.019		TssK (Baseplate)	A0A3M6NQU3_AGGAP	0.82	0.012
TssL* (Membrane complex)	A0A134BRP6_9FIRM	-0.79	0.021		TssD* (Hcp, Expelled tube)	A0A3M6NI97_AGGAP	0.82	0.012
TssL* (Membrane complex)	A0A3D2WTZ8_9FIRM	-0.79	0.019		TssI (Expelled spike)	A0A3M6P9C4_AGGAP	0.82	0.012
TssL* (Membrane complex)	C4FSQ9_9FIRM	-0.79	0.021		TssI (Expelled spike)	A0A369ZBA1_AGGAP	0.82	0.013
TssL* (Membrane complex)	A0A134BV49_9FIRM	-0.79	0.021		TssD* (Hcp, Expelled tube)	A0A3M6P639_AGGAP	0.82	0.012
TssL* (Membrane complex)	A0A134BWI9_9FIRM	-0.79	0.019		TssD* (Hcp, Expelled tube)	A0A3M6PPB4_AGGAP	0.82	0.012
TssL* (Membrane complex)	A0A134BX28_9FIRM	-0.79	0.019		TssH (Sheath recycling (ATPase) )	A0A3M6P2K8_AGGAP	0.82	0.012
TssL* (Membrane complex)	A0A3D2WS62_9FIRM	-0.79	0.02		TssD* (Hcp, Expelled tube)	A0A3M6NQM7_AGGAP	0.82	0.013
TssL* (Membrane complex)	C4FRI5_9FIRM	-0.79	0.02		TssI (Expelled spike)	A0A0K1N3B3_AGGAP	0.82	0.012
TssL* (Membrane complex)	A0A134BWV2_9FIRM	-0.79	0.019		TssD* (Hcp, Expelled tube)	A0A3M6NR60_AGGAP	0.82	0.013
TssL* (Membrane complex)	C4FRU5_9FIRM	-0.79	0.021		TssL (Membrane complex)	A0A5D0EJT8_AGGAC	0.82	0.013
TssL* (Membrane complex)	X2JZS3_AGGAC	-0.79	0.018		TssL (Membrane complex)	A0A3M6P2X6_AGGAP	0.82	0.012
TssL* (Membrane complex)	C4FQ89_9FIRM	-0.79	0.019		TssB (Contractile sheath)	A0A336N8A4_AGGAP	0.82	0.013
TssL* (Membrane complex)	C4FSV0_9FIRM	-0.79	0.02		TssI (Expelled spike)	A0A0X3Y194_FUSNC	0.82	0.012
TssL* (Membrane complex)	C4FPZ8_9FIRM	-0.79	0.021		TssC (Contractile sheath)	A0A3M6P4W4_AGGAP	0.81	0.016
TssL* (Membrane complex)	A0A134C2S7_9FIRM	-0.79	0.019		TssC (Contractile sheath)	A0A142FZB5_AGGAC	0.81	0.014
TssL* (Membrane complex)	A0A0M4SUT0_FUSNC	-0.79	0.02		TssC (Contractile sheath)	A0A0K1N5X4_AGGAP	0.81	0.015
TssL* (Membrane complex)	A0A5D0DKJ8_AGGAC	-0.79	0.021		TssD* (Hcp, Expelled tube)	A0A0K1N2G9_AGGAP	0.81	0.016
TssL* (Membrane complex)	A0A5D0KXJ4_AGGAC	-0.79	0.021		TssC (Contractile sheath)	A0A0K1N379_AGGAP	0.81	0.016
TssL* (Membrane complex)	A0A5D0KR12_AGGAC	-0.79	0.02		TssD* (Hcp, Expelled tube)	A0A336N174_AGGAP	0.81	0.015
TssD* (Hcp, Expelled tube)	C4FNP1_9FIRM	-0.79	0.019		TssD* (Hcp, Expelled tube)	A0A3M6NRA1_AGGAP	0.81	0.014
TssD* (Hcp, Expelled tube)	A0A3D2WSA4_9FIRM	-0.79	0.021		TssD* (Hcp, Expelled tube)	A0A3M6PJ14_AGGAP	0.81	0.016
TssL* (Membrane complex)	A0A134C9G4_9FIRM	-0.79	0.02		TssC (Contractile sheath)	A0A336NCZ0_AGGAP	0.81	0.016
TssM* (Membrane complex)	A0A134C9G4_9FIRM	-0.79	0.019		TssD* (Hcp, Expelled tube)	A0A336N7H3_AGGAP	0.81	0.014
TssD* (Hcp, Expelled tube)	C4FNG9_9FIRM	-0.79	0.019		TssD* (Hcp, Expelled tube)	A0A0K1N4B3_AGGAP	0.81	0.015
TssM* (Membrane complex)	C4FN41_9FIRM	-0.79	0.02		TssC (Contractile sheath)	A0A3M6PNR0_AGGAP	0.81	0.015
TssD* (Hcp, Expelled tube)	C4FPB9_9FIRM	-0.79	0.02		TssD* (Hcp, Expelled tube)	A0A369Z8Y9_AGGAP	0.81	0.015
TssL* (Membrane complex)	A0A0K1N2L0_AGGAP	-0.8	0.017		TssD* (Hcp, Expelled tube)	A0A3M6P2B1_AGGAP	0.81	0.014
TssL* (Membrane complex)	C4FNS2_9FIRM	-0.8	0.016		TssD* (Hcp, Expelled tube)	A0A3M6PL46_AGGAP	0.81	0.014
TssL* (Membrane complex)	A0A134BVE3_9FIRM	-0.8	0.016		TssD* (Hcp, Expelled tube)	A0A369ZBM5_AGGAP	0.81	0.014
TssL* (Membrane complex)	C4FPE2_9FIRM	-0.8	0.017		TssD* (Hcp, Expelled tube)	A0A3M6P4M5_AGGAP	0.81	0.015
TssL* (Membrane complex)	C4FPE4_9FIRM	-0.8	0.016		TssD* (Hcp, Expelled tube)	A0A3M6PGR3_AGGAP	0.81	0.015
TssL* (Membrane complex)	A0A3D2WTE7_9FIRM	-0.8	0.017		TssC (Contractile sheath)	A0A3M6P617_AGGAP	0.81	0.014
TssL* (Membrane complex)	A0A4Q5BML4_9FIRM	-0.8	0.017		TssC (Contractile sheath)	A0A3M6NIL5_AGGAP	0.81	0.015
TssL* (Membrane complex)	C4FNA2_9FIRM	-0.8	0.016		TssD* (Hcp, Expelled tube)	A0A3M6NLV6_AGGAP	0.81	0.015
TssL* (Membrane complex)	C4FNX1_9FIRM	-0.8	0.017		TssD* (Hcp, Expelled tube)	A0A3M6P4M4_AGGAP	0.81	0.014
TssL* (Membrane complex)	C4FPV1_9FIRM	-0.8	0.018		TssD* (Hcp, Expelled tube)	A0A369ZAM8_AGGAP	0.81	0.014
TssL* (Membrane complex)	G4A675_AGGAC	-0.8	0.017		TssC (Contractile sheath)	A0A3M6P8Y7_AGGAP	0.81	0.015
TssL* (Membrane complex)	A0A369Z911_AGGAP	-0.8	0.018		TssD* (Hcp, Expelled tube)	A0A3M6NLX4_AGGAP	0.81	0.015
TssL* (Membrane complex)	C4FR99_9FIRM	-0.8	0.016		TssI (Expelled spike)	A0A3M6NSQ1_AGGAP	0.81	0.015
TssL* (Membrane complex)	A0A0X3Y152_FUSNC	-0.8	0.018		TssI (Expelled spike)	A0A336NCN7_AGGAP	0.81	0.014
TssL* (Membrane complex)	C4FMM3_9FIRM	-0.8	0.018		TssC (Contractile sheath)	A0A336N6D9_AGGAP	0.81	0.015
TssL* (Membrane complex)	A0A4Q5BR32_9FIRM	-0.8	0.018		TssK (Baseplate)	A0A3M6P5S6_AGGAP	0.81	0.015
TssL* (Membrane complex)	C4FQZ5_9FIRM	-0.8	0.018		TssK (Baseplate)	A0A336N6R3_AGGAP	0.81	0.015
TssL* (Membrane complex)	A0A134BSL2_9FIRM	-0.8	0.017		TssC (Contractile sheath)	A0A3M6NII0_AGGAP	0.81	0.014
TssL* (Membrane complex)	A0A134C231_9FIRM	-0.8	0.016		TssC (Contractile sheath)	A0A0K1N4E9_AGGAP	0.81	0.014
TssL* (Membrane complex)	C4FQ42_9FIRM	-0.8	0.017		TssD* (Hcp, Expelled tube)	A0A3M6NQX6_AGGAP	0.81	0.014
TssL* (Membrane complex)	C4FMS1_9FIRM	-0.8	0.018		TssD* (Hcp, Expelled tube)	A0A3M6NR51_AGGAP	0.81	0.016
TssL* (Membrane complex)	A0A4Q5BQ68_9FIRM	-0.8	0.016		TssD* (Hcp, Expelled tube)	A0A3M6P6V7_AGGAP	0.81	0.016
TssL* (Membrane complex)	C4FNE2_9FIRM	-0.8	0.018		TssI (Expelled spike)	A0A5D0KSN9_AGGAC	0.81	0.015
TssL* (Membrane complex)	A0A134C2G9_9FIRM	-0.8	0.017		TssI (Expelled spike)	A0A3M6PDM2_AGGAP	0.81	0.014
TssL* (Membrane complex)	C4FRC0_9FIRM	-0.8	0.018		TssI (Expelled spike)	A0A3M6PDJ8_AGGAP	0.81	0.014
TssL* (Membrane complex)	C4FS56_9FIRM	-0.8	0.017		TssD* (Hcp, Expelled tube)	A0A5D0KTM0_AGGAC	0.81	0.014
TssL* (Membrane complex)	C4FPF0_9FIRM	-0.8	0.018		TssD* (Hcp, Expelled tube)	A0A3M6P2K0_AGGAP	0.81	0.015
TssL* (Membrane complex)	C4FN06_9FIRM	-0.8	0.016		TssI (Expelled spike)	A0A3M6PL50_AGGAP	0.81	0.015
TssL* (Membrane complex)	A0A5D0EKU1_AGGAC	-0.8	0.017		TssI (Expelled spike)	A0A3M6P4S6_AGGAP	0.81	0.014
TssL* (Membrane complex)	H0KH90_AGGAC	-0.8	0.016		TssH (Sheath recycling (ATPase) )	A0A3M6P5T3_AGGAP	0.81	0.016
TssL* (Membrane complex)	A0A5D0EVV1_AGGAC	-0.8	0.017		TssD* (Hcp, Expelled tube)	A0A336N5L7_AGGAP	0.81	0.014
TssD* (Hcp, Expelled tube)	A0A134C9D7_9FIRM	-0.8	0.018		TssD* (Hcp, Expelled tube)	A0A3M6P5E9_AGGAP	0.81	0.016
TssD* (Hcp, Expelled tube)	A0A134C0M6_9FIRM	-0.8	0.017		TssK (Baseplate)	A0A0K1N3B3_AGGAP	0.81	0.014
TssL* (Membrane complex)	A0A0M1VU81_FUSNV	-0.8	0.018		TssI (Expelled spike)	A0A369ZGY0_AGGAP	0.81	0.015
TssL* (Membrane complex)	A0A134BWV0_9FIRM	-0.81	0.016		TssI (Expelled spike)	A0A336N2K8_AGGAP	0.81	0.015
TssL* (Membrane complex)	C4FNT0_9FIRM	-0.81	0.014		TssD* (Hcp, Expelled tube)	A0A0K1MZZ1_AGGAP	0.81	0.016
TssL* (Membrane complex)	C4FPI8_9FIRM	-0.81	0.014		TssK (Baseplate)	A0A0K1N0Q8_AGGAP	0.81	0.016
TssL* (Membrane complex)	A0A134C8T4_9FIRM	-0.81	0.015		TssM (Membrane complex)	A0A3M6PHH3_AGGAP	0.81	0.014
TssL* (Membrane complex)	A0A134C6N4_9FIRM	-0.81	0.016		TssD* (Hcp, Expelled tube)	A0A336NI71_AGGAP	0.8	0.018
TssL* (Membrane complex)	C4FPV0_9FIRM	-0.81	0.016		TssD* (Hcp, Expelled tube)	A0A0K1N199_AGGAP	0.8	0.017
TssL* (Membrane complex)	C4FR54_9FIRM	-0.81	0.014		TssC (Contractile sheath)	A0A369ZB41_AGGAP	0.8	0.017
TssL* (Membrane complex)	A0A134C0L8_9FIRM	-0.81	0.015		TssD* (Hcp, Expelled tube)	A0A3M6NQW7_AGGAP	0.8	0.017
TssL* (Membrane complex)	Q8L0S4_AGGAC	-0.81	0.014		TssD* (Hcp, Expelled tube)	A0A3M6P2B3_AGGAP	0.8	0.018
TssL* (Membrane complex)	A0A134BTF3_9FIRM	-0.81	0.015		TssC (Contractile sheath)	A0A336N5L3_AGGAP	0.8	0.016
TssL* (Membrane complex)	C4FPU8_9FIRM	-0.81	0.015		TssD* (Hcp, Expelled tube)	A0A3M6PDJ5_AGGAP	0.8	0.018
TssL* (Membrane complex)	A0A134BYX1_9FIRM	-0.81	0.014		TssC (Contractile sheath)	A0A3M6NSF1_AGGAP	0.8	0.018
TssL* (Membrane complex)	C4FR15_9FIRM	-0.81	0.014		TssC (Contractile sheath)	A0A3M6NR75_AGGAP	0.8	0.017
TssL* (Membrane complex)	C4FRU2_9FIRM	-0.81	0.014		TssC (Contractile sheath)	A0A3M6P6R6_AGGAP	0.8	0.016
TssL* (Membrane complex)	C4FNR7_9FIRM	-0.81	0.015		TssD* (Hcp, Expelled tube)	A0A369ZDM1_AGGAP	0.8	0.017
TssL* (Membrane complex)	A0A4Q5BQG1_9FIRM	-0.81	0.015		TssD* (Hcp, Expelled tube)	A0A3M6P6X3_AGGAP	0.8	0.017
TssL* (Membrane complex)	C4FN47_9FIRM	-0.81	0.015		TssD* (Hcp, Expelled tube)	A0A3M6NRH9_AGGAP	0.8	0.016
TssL* (Membrane complex)	A0A3D2WRY3_9FIRM	-0.81	0.015		TssD* (Hcp, Expelled tube)	A0A142FYU0_AGGAC	0.8	0.016
TssL* (Membrane complex)	C4FRA3_9FIRM	-0.81	0.015		TssC (Contractile sheath)	A0A369ZBX0_AGGAP	0.8	0.018
TssL* (Membrane complex)	A0A134C8F6_9FIRM	-0.81	0.014		TssD* (Hcp, Expelled tube)	A0A0K1N438_AGGAP	0.8	0.016
TssL* (Membrane complex)	A0A134C5K0_9FIRM	-0.81	0.014		TssC (Contractile sheath)	A0A3M6NQZ7_AGGAP	0.8	0.018
TssL* (Membrane complex)	A0A3D2WPN4_9FIRM	-0.81	0.015		TssD* (Hcp, Expelled tube)	A0A0K1N0G2_AGGAP	0.8	0.018
TssL* (Membrane complex)	A0A134C202_9FIRM	-0.81	0.016		TssC (Contractile sheath)	A0A3M6PC17_AGGAP	0.8	0.017
TssL* (Membrane complex)	A0A134C392_9FIRM	-0.81	0.015		TssD* (Hcp, Expelled tube)	A0A336NCN3_AGGAP	0.8	0.017
TssL* (Membrane complex)	C4FQ49_9FIRM	-0.81	0.015		TssD* (Hcp, Expelled tube)	A0A0K1N5G5_AGGAP	0.8	0.016
TssL* (Membrane complex)	A0A134BWM5_9FIRM	-0.81	0.015		TssC (Contractile sheath)	A0A0K1N2Z6_AGGAP	0.8	0.018
TssL* (Membrane complex)	C4FRK7_9FIRM	-0.81	0.015		TssD* (Hcp, Expelled tube)	A0A3M6NGQ6_AGGAP	0.8	0.016
TssL* (Membrane complex)	Q8RHN9_FUSNN	-0.81	0.015		TssD* (Hcp, Expelled tube)	A0A3M6PRB3_AGGAP	0.8	0.018
TssL* (Membrane complex)	A0A3D2WTC3_9FIRM	-0.81	0.015		TssD* (Hcp, Expelled tube)	A0A3M6P1T5_AGGAP	0.8	0.018
TssL* (Membrane complex)	C4FNJ2_9FIRM	-0.81	0.014		TssC (Contractile sheath)	A0A369ZAR6_AGGAP	0.8	0.018
TssL* (Membrane complex)	C4FNG0_9FIRM	-0.81	0.015		TssD* (Hcp, Expelled tube)	A0A142FZU1_AGGAC	0.8	0.016
TssL* (Membrane complex)	C4FNB3_9FIRM	-0.81	0.016		TssC (Contractile sheath)	A0A0K1N1M7_AGGAP	0.8	0.018
TssL* (Membrane complex)	A0A4Q5BT64_9FIRM	-0.81	0.016		TssI (Expelled spike)	A0A369ZCJ3_AGGAP	0.8	0.017
TssL* (Membrane complex)	C4FN20_9FIRM	-0.81	0.015		TssC (Contractile sheath)	A0A369ZDK0_AGGAP	0.8	0.016
TssL* (Membrane complex)	A0A134BVR3_9FIRM	-0.81	0.014		TssI (Expelled spike)	A0A369ZDK0_AGGAP	0.8	0.018
TssL* (Membrane complex)	C4FRL9_9FIRM	-0.81	0.015		TssC (Contractile sheath)	A0A336N7U0_AGGAP	0.8	0.018
TssL* (Membrane complex)	C4FMF4_9FIRM	-0.81	0.014		TssC (Contractile sheath)	A0A3M6NLW8_AGGAP	0.8	0.016
TssL* (Membrane complex)	C4FN84_9FIRM	-0.81	0.014		TssI (Expelled spike)	A0A3M6P832_AGGAP	0.8	0.018
TssL* (Membrane complex)	A0A5D0KY46_AGGAC	-0.81	0.016		TssD* (Hcp, Expelled tube)	A0A3M6NQU3_AGGAP	0.8	0.018
TssL* (Membrane complex)	A0A5D0KQS1_AGGAC	-0.81	0.015		TssC (Contractile sheath)	A0A3M6NRW2_AGGAP	0.8	0.017
TssD* (Hcp, Expelled tube)	C4FSI7_9FIRM	-0.81	0.014		TssC (Contractile sheath)	A0A369Z9X9_AGGAP	0.8	0.017
TssM* (Membrane complex)	A0A134C9K3_9FIRM	-0.81	0.015		TssD* (Hcp, Expelled tube)	A0A3M6P377_AGGAP	0.8	0.018
TssD* (Hcp, Expelled tube)	C4FSJ0_9FIRM	-0.81	0.015		TssD* (Hcp, Expelled tube)	A0A3M6PEZ0_AGGAP	0.8	0.017
TssM* (Membrane complex)	A0A134BSG1_9FIRM	-0.81	0.015		TssI (Expelled spike)	A0A3M6PPB4_AGGAP	0.8	0.016
TssD* (Hcp, Expelled tube)	A0A134BSG1_9FIRM	-0.81	0.016		TssH (Sheath recycling (ATPase) )	A0A336N6C7_AGGAP	0.8	0.017
TssD* (Hcp, Expelled tube)	A0A134C8I4_9FIRM	-0.81	0.015		TssD* (Hcp, Expelled tube)	A0A369ZGY0_AGGAP	0.8	0.017
TssM* (Membrane complex)	C4FPW2_9FIRM	-0.81	0.015		TssD* (Hcp, Expelled tube)	A0A336NBD8_AGGAP	0.8	0.017
TssH* (Sheath recycling (ATPase) )	A0A3D2WVP1_9FIRM	-0.81	0.015		TssH (Sheath recycling (ATPase) )	A0A5D0EJT8_AGGAC	0.8	0.016
TssL* (Membrane complex)	A0A134C273_9FIRM	-0.82	0.013		TssD* (Hcp, Expelled tube)	A0A0K1N0Q8_AGGAP	0.8	0.016
TssL* (Membrane complex)	C4FQS0_9FIRM	-0.82	0.012		TssL (Membrane complex)	A0A3M6PHH3_AGGAP	0.8	0.018
TssL* (Membrane complex)	C4FSI6_9FIRM	-0.82	0.013		TssH (Sheath recycling (ATPase) )	A0A3M6P2X6_AGGAP	0.8	0.016
TssL* (Membrane complex)	C4FQ98_9FIRM	-0.82	0.012		TssK (Baseplate)	A0A3M6PKN2_AGGAP	0.8	0.018
TssL* (Membrane complex)	A0A3D2WQR5_9FIRM	-0.82	0.013		TssH (Sheath recycling (ATPase) )	A0A336N8A4_AGGAP	0.8	0.018
TssL* (Membrane complex)	C4FMF9_9FIRM	-0.82	0.012		TssL (Membrane complex)	A0A336N8A4_AGGAP	0.8	0.016
TssL* (Membrane complex)	A0A134BV26_9FIRM	-0.82	0.013		TssM (Membrane complex)	A0A336N8A4_AGGAP	0.8	0.016
TssL* (Membrane complex)	C4FQF4_9FIRM	-0.82	0.014		TssH (Sheath recycling (ATPase) )	A0A336N7G3_AGGAP	0.8	0.018
TssL* (Membrane complex)	A0A3D2WQF9_9FIRM	-0.82	0.013		TssD* (Hcp, Expelled tube)	A0A3M6P217_AGGAP	0.79	0.02
TssL* (Membrane complex)	A0A3D2WPM5_9FIRM	-0.82	0.012		TssC (Contractile sheath)	A0A3M6PRE2_AGGAP	0.79	0.02
TssL* (Membrane complex)	A0A134BVG0_9FIRM	-0.82	0.014		TssC (Contractile sheath)	A0A0K1N2D4_AGGAP	0.79	0.02
TssL* (Membrane complex)	A0A134BSP3_9FIRM	-0.82	0.012		TssC (Contractile sheath)	A0A3M6NQW7_AGGAP	0.79	0.02
TssL* (Membrane complex)	A0A3D2WTI7_9FIRM	-0.82	0.013		TssC (Contractile sheath)	A0A3M6P5S8_AGGAP	0.79	0.021
TssL* (Membrane complex)	C4FNA6_9FIRM	-0.82	0.012		TssD* (Hcp, Expelled tube)	A0A336N5G1_AGGAP	0.79	0.02
TssL* (Membrane complex)	C4FPS9_9FIRM	-0.82	0.012		TssC (Contractile sheath)	A0A3M6PGZ6_AGGAP	0.79	0.021
TssL* (Membrane complex)	A0A134C6S5_9FIRM	-0.82	0.013		TssD* (Hcp, Expelled tube)	A0A3M6NR87_AGGAP	0.79	0.019
TssL* (Membrane complex)	A0A134BZQ0_9FIRM	-0.82	0.012		TssD* (Hcp, Expelled tube)	A0A3M6P1Z1_AGGAP	0.79	0.019
TssL* (Membrane complex)	A0A3D2WRJ2_9FIRM	-0.82	0.013		TssC (Contractile sheath)	A0A3M6P249_AGGAP	0.79	0.021
TssL* (Membrane complex)	C4FNC6_9FIRM	-0.82	0.013		TssD* (Hcp, Expelled tube)	A0A336N2X6_AGGAP	0.79	0.02
TssL* (Membrane complex)	A0A0K1N3Q0_AGGAP	-0.82	0.013		TssC (Contractile sheath)	A0A3M6PL46_AGGAP	0.79	0.02
TssL* (Membrane complex)	C4FQZ6_9FIRM	-0.82	0.012		TssD* (Hcp, Expelled tube)	A0A336N562_AGGAP	0.79	0.02
TssL* (Membrane complex)	A0A134BX00_9FIRM	-0.82	0.012		TssD* (Hcp, Expelled tube)	A0A336N8Z5_AGGAP	0.79	0.019
TssL* (Membrane complex)	A0A134CAQ9_9FIRM	-0.82	0.013		TssC (Contractile sheath)	A0A3M6PJB6_AGGAP	0.79	0.021
TssL* (Membrane complex)	C4FR57_9FIRM	-0.82	0.013		TssD* (Hcp, Expelled tube)	A0A336N788_AGGAP	0.79	0.02
TssL* (Membrane complex)	C4FPT9_9FIRM	-0.82	0.013		TssI (Expelled spike)	A0A0K1N3H1_AGGAP	0.79	0.019
TssL* (Membrane complex)	Q7P3D7_FUSNV	-0.82	0.013		TssC (Contractile sheath)	A0A3M6P3R0_AGGAP	0.79	0.019
TssL* (Membrane complex)	C4FS07_9FIRM	-0.82	0.013		TssK (Baseplate)	A0A336N8L7_AGGAP	0.79	0.019
TssL* (Membrane complex)	A0A5D0ENH0_AGGAC	-0.82	0.013		TssC (Contractile sheath)	A0A5D0EMT3_AGGAC	0.79	0.021
TssL* (Membrane complex)	A0A142FXU0_AGGAC	-0.82	0.012		TssD* (Hcp, Expelled tube)	A0A3M6PHF0_AGGAP	0.79	0.02
TssL* (Membrane complex)	A0A142G0D0_AGGAC	-0.82	0.013		TssD* (Hcp, Expelled tube)	A0A369ZFF4_AGGAP	0.79	0.02
TssL* (Membrane complex)	X2K1K4_AGGAC	-0.82	0.012		TssI (Expelled spike)	A0A3M6PEJ2_AGGAP	0.79	0.02
TssD* (Hcp, Expelled tube)	A0A134C9G4_9FIRM	-0.82	0.013		TssI (Expelled spike)	A0A369Z8N9_AGGAP	0.79	0.019
TssD* (Hcp, Expelled tube)	A0A134C9K3_9FIRM	-0.82	0.013		TssI (Expelled spike)	A0A336N1M3_AGGAP	0.79	0.021
TssD* (Hcp, Expelled tube)	A0A0K1N561_AGGAP	-0.82	0.013		TssK (Baseplate)	A0A3M6PBZ1_AGGAP	0.79	0.021
TssD* (Hcp, Expelled tube)	D5REC6_FUSN2	-0.82	0.012		TssK (Baseplate)	A0A369Z690_AGGAP	0.79	0.019
TssB* (Contractile sheath)	A0A3D2WVP1_9FIRM	-0.82	0.012		TssI (Expelled spike)	A0A3M6NQM7_AGGAP	0.79	0.02
TssL* (Membrane complex)	C4FMD4_9FIRM	-0.83	0.011		TssD* (Hcp, Expelled tube)	A0A0K1N3U1_AGGAP	0.79	0.019
TssL* (Membrane complex)	C4FQS8_9FIRM	-0.83	0.011		TssD* (Hcp, Expelled tube)	A0A369ZA45_AGGAP	0.79	0.019
TssL* (Membrane complex)	A0A0M4RZH2_FUSNC	-0.83	0.01		TssD* (Hcp, Expelled tube)	A0A0K1N2V7_AGGAP	0.79	0.019
TssL* (Membrane complex)	A0A4Q5BKN4_9FIRM	-0.83	0.011		TssM (Membrane complex)	A0A1Z3CG77_FUSNP	0.79	0.018
TssL* (Membrane complex)	A0A134C5S6_9FIRM	-0.83	0.01		TssK (Baseplate)	A0A336N8A4_AGGAP	0.79	0.02
TssL* (Membrane complex)	C4FNM6_9FIRM	-0.83	0.011		TssD* (Hcp, Expelled tube)	A0A0K1N5X4_AGGAP	0.78	0.024
TssL* (Membrane complex)	C4FS86_9FIRM	-0.83	0.011		TssC (Contractile sheath)	A0A3M6PJD7_AGGAP	0.78	0.023
TssL* (Membrane complex)	A0A142FYA5_AGGAC	-0.83	0.011		TssD* (Hcp, Expelled tube)	X2JQV5_AGGAC	0.78	0.022
TssL* (Membrane complex)	A0A134BZ92_9FIRM	-0.83	0.011		TssC (Contractile sheath)	A0A3M6P246_AGGAP	0.78	0.023
TssL* (Membrane complex)	C4FS79_9FIRM	-0.83	0.011		TssD* (Hcp, Expelled tube)	A0A3M6NQS0_AGGAP	0.78	0.024
TssL* (Membrane complex)	C4FRD2_9FIRM	-0.83	0.011		TssD* (Hcp, Expelled tube)	A0A3M6PHT4_AGGAP	0.78	0.024
TssL* (Membrane complex)	C4FRB2_9FIRM	-0.83	0.01		TssD* (Hcp, Expelled tube)	A0A3M6NQZ7_AGGAP	0.78	0.021
TssL* (Membrane complex)	A0A3D2WTH9_9FIRM	-0.83	0.0099		TssC (Contractile sheath)	A0A3M6PM65_AGGAP	0.78	0.024
TssL* (Membrane complex)	C4FN37_9FIRM	-0.83	0.011		TssD* (Hcp, Expelled tube)	A0A3M6NR32_AGGAP	0.78	0.023
TssL* (Membrane complex)	A0A134C607_9FIRM	-0.83	0.011		TssD* (Hcp, Expelled tube)	A0A5D0KWE7_AGGAC	0.78	0.023
TssL* (Membrane complex)	A0A134BVI4_9FIRM	-0.83	0.01		TssD* (Hcp, Expelled tube)	A0A3M6PGZ6_AGGAP	0.78	0.022
TssL* (Membrane complex)	A0A5D0EN05_AGGAC	-0.83	0.01		TssC (Contractile sheath)	A0A3M6NR87_AGGAP	0.78	0.022
TssL* (Membrane complex)	C4FMF6_9FIRM	-0.83	0.011		TssC (Contractile sheath)	A0A3M6P1Z1_AGGAP	0.78	0.021
TssL* (Membrane complex)	C4FNI5_9FIRM	-0.83	0.012		TssC (Contractile sheath)	A0A3M6P264_AGGAP	0.78	0.021
TssL* (Membrane complex)	C4FSV4_9FIRM	-0.83	0.01		TssC (Contractile sheath)	A0A0X3Y294_FUSNC	0.78	0.022
TssL* (Membrane complex)	C4FN86_9FIRM	-0.83	0.0099		TssD* (Hcp, Expelled tube)	A0A0D6H0G1_FUSNP	0.78	0.023
TssL* (Membrane complex)	A0A134BVA1_9FIRM	-0.83	0.011		TssC (Contractile sheath)	A0A3M6PDE8_AGGAP	0.78	0.023
TssL* (Membrane complex)	C4FR07_9FIRM	-0.83	0.011		TssC (Contractile sheath)	A0A336N2X6_AGGAP	0.78	0.022
TssL* (Membrane complex)	A0A4Q5BQA9_9FIRM	-0.83	0.011		TssC (Contractile sheath)	A0A0K1N214_AGGAP	0.78	0.022
TssL* (Membrane complex)	A0A134C9G5_9FIRM	-0.83	0.011		TssD* (Hcp, Expelled tube)	A0A3M6NII8_AGGAP	0.78	0.023
TssL* (Membrane complex)	C4FMN3_9FIRM	-0.83	0.011		TssI (Expelled spike)	A0A336NCL7_AGGAP	0.78	0.021
TssL* (Membrane complex)	A0A134C998_9FIRM	-0.83	0.012		TssC (Contractile sheath)	A0A3M6NGJ0_AGGAP	0.78	0.023
TssL* (Membrane complex)	A0A3M6P7V1_AGGAP	-0.83	0.011		TssC (Contractile sheath)	THIC_FUSNN	0.78	0.022
TssL* (Membrane complex)	C4FR41_9FIRM	-0.83	0.011		TssK (Baseplate)	A0A336NAZ9_AGGAP	0.78	0.022
TssL* (Membrane complex)	A0A4Q5BNI0_9FIRM	-0.83	0.011		TssK (Baseplate)	Q8RI04_FUSNN	0.78	0.021
TssL* (Membrane complex)	D5RAV2_FUSN2	-0.83	0.01		TssC (Contractile sheath)	A0A3M6NLV0_AGGAP	0.78	0.023
TssL* (Membrane complex)	C4FNF3_9FIRM	-0.83	0.011		TssC (Contractile sheath)	A0A336N3J1_AGGAP	0.78	0.023
TssL* (Membrane complex)	A0A2D3JLM2_FUSNV	-0.83	0.01		TssD* (Hcp, Expelled tube)	A0A3M6PLG4_AGGAP	0.78	0.022
TssL* (Membrane complex)	A0A142FZ95_AGGAC	-0.83	0.01		TssK (Baseplate)	A0A369ZA09_AGGAP	0.78	0.023
TssL* (Membrane complex)	A0A142G2D9_AGGAC	-0.83	0.01		TssC (Contractile sheath)	A0A3M6PFB2_AGGAP	0.78	0.022
TssD* (Hcp, Expelled tube)	A0A4Q5BL94_9FIRM	-0.83	0.011		TssD* (Hcp, Expelled tube)	A0A336N950_AGGAP	0.78	0.024
TssD* (Hcp, Expelled tube)	Q8RE70_FUSNN	-0.83	0.011		TssI (Expelled spike)	A0A3M6NR82_AGGAP	0.78	0.023
TssD* (Hcp, Expelled tube)	A0A3D2WVP1_9FIRM	-0.83	0.011		TssI (Expelled spike)	A0A3M6PMI1_AGGAP	0.78	0.023
TssL* (Membrane complex)	C4FPK1_9FIRM	-0.84	0.0097		TssD* (Hcp, Expelled tube)	X2JUL8_AGGAC	0.78	0.023
TssL* (Membrane complex)	C4FQF1_9FIRM	-0.84	0.0094		TssK (Baseplate)	X2JUL8_AGGAC	0.78	0.022
TssL* (Membrane complex)	A0A5D0DPE3_AGGAC	-0.84	0.0092		TssI (Expelled spike)	A0A3M6NQW0_AGGAP	0.78	0.022
TssL* (Membrane complex)	A0A134C1M2_9FIRM	-0.84	0.0099		TssK (Baseplate)	A0A3M6P5T3_AGGAP	0.78	0.023
TssL* (Membrane complex)	C4FRN4_9FIRM	-0.84	0.0091		TssC (Contractile sheath)	A0A336N6C7_AGGAP	0.78	0.021
TssL* (Membrane complex)	C4FMB4_9FIRM	-0.84	0.0084		TssI (Expelled spike)	A0A3M6NSQ3_AGGAP	0.78	0.024
TssL* (Membrane complex)	A0A142FY26_AGGAC	-0.84	0.0089		TssC (Contractile sheath)	A0A336N8A4_AGGAP	0.78	0.023
TssL* (Membrane complex)	C4FSL6_9FIRM	-0.84	0.0086		TssI (Expelled spike)	A0A336N8A4_AGGAP	0.78	0.021
TssL* (Membrane complex)	C4FRI9_9FIRM	-0.84	0.0093		TssB (Contractile sheath)	A0A336N7G3_AGGAP	0.78	0.024
TssL* (Membrane complex)	C4FRL7_9FIRM	-0.84	0.0083		TssC (Contractile sheath)	A0A3M6PNY3_AGGAP	0.77	0.025
TssL* (Membrane complex)	A0A3D2WSJ1_9FIRM	-0.84	0.0086		TssC (Contractile sheath)	A0A3M6NR39_AGGAP	0.77	0.024
TssL* (Membrane complex)	C4FQU4_9FIRM	-0.84	0.0087		TssC (Contractile sheath)	A0A0K1N2C9_AGGAP	0.77	0.024
TssL* (Membrane complex)	A0A134BVH5_9FIRM	-0.84	0.0091		TssC (Contractile sheath)	A0A336N3I4_AGGAP	0.77	0.027
TssL* (Membrane complex)	C4FRQ1_9FIRM	-0.84	0.0093		TssC (Contractile sheath)	A0A336N798_AGGAP	0.77	0.024
TssL* (Membrane complex)	C4FRL5_9FIRM	-0.84	0.0095		TssD* (Hcp, Expelled tube)	A0A369Z955_AGGAP	0.77	0.025
TssL* (Membrane complex)	C4FRP4_9FIRM	-0.84	0.0091		TssD* (Hcp, Expelled tube)	A0A3M6NQR2_AGGAP	0.77	0.027
TssL* (Membrane complex)	C4FMZ3_9FIRM	-0.84	0.0088		TssC (Contractile sheath)	A0A336N830_AGGAP	0.77	0.026
TssL* (Membrane complex)	A0A134C9G7_9FIRM	-0.84	0.0084		TssC (Contractile sheath)	A0A0K1N0Q4_AGGAP	0.77	0.026
TssL* (Membrane complex)	C4FMP4_9FIRM	-0.84	0.0087		TssC (Contractile sheath)	A0A5D0E2V9_AGGAC	0.77	0.027
TssL* (Membrane complex)	A0A3M6P6V7_AGGAP	-0.84	0.0097		TssD* (Hcp, Expelled tube)	A0A336N369_AGGAP	0.77	0.026
TssL* (Membrane complex)	C4FQB2_9FIRM	-0.84	0.0086		TssD* (Hcp, Expelled tube)	A0A3M6NIL5_AGGAP	0.77	0.027
TssL* (Membrane complex)	A0A134C6A6_9FIRM	-0.84	0.0085		TssC (Contractile sheath)	A0A3M6P831_AGGAP	0.77	0.025
TssL* (Membrane complex)	C4FPX7_9FIRM	-0.84	0.0089		TssC (Contractile sheath)	A0A3M6NIM4_AGGAP	0.77	0.027
TssL* (Membrane complex)	A0A369Z7S9_AGGAP	-0.84	0.0083		TssD* (Hcp, Expelled tube)	A0A3M6NIM4_AGGAP	0.77	0.027
TssL* (Membrane complex)	A0A4Q5BR79_9FIRM	-0.84	0.0084		TssC (Contractile sheath)	A0A3M6NSQ1_AGGAP	0.77	0.026
TssL* (Membrane complex)	A0A0D6GW93_FUSNP	-0.84	0.0098		TssC (Contractile sheath)	A0A5D0LBP8_AGGAC	0.77	0.025
TssL* (Membrane complex)	A0A134BWH8_9FIRM	-0.84	0.0094		TssD* (Hcp, Expelled tube)	A0A5D0KSG8_AGGAC	0.77	0.024
TssL* (Membrane complex)	A0A134BWS6_9FIRM	-0.84	0.0091		TssD* (Hcp, Expelled tube)	A0A3M6NRH6_AGGAP	0.77	0.026
TssL* (Membrane complex)	A0A5D0EM22_AGGAC	-0.84	0.0092		TssI (Expelled spike)	A0A369Z7A8_AGGAP	0.77	0.024
TssL* (Membrane complex)	G4A955_AGGAC	-0.84	0.0086		TssC (Contractile sheath)	A0A336N5J6_AGGAP	0.77	0.026
TssL* (Membrane complex)	A0A5D0KTK0_AGGAC	-0.84	0.009		TssK (Baseplate)	A0A3M6NQS8_AGGAP	0.77	0.024
TssL* (Membrane complex)	A0A5D0KVZ0_AGGAC	-0.84	0.0088		TssK (Baseplate)	A0A3M6PLG4_AGGAP	0.77	0.024
TssL* (Membrane complex)	A0A336N6V2_AGGAP	-0.84	0.0096		TssD* (Hcp, Expelled tube)	A0A369ZA09_AGGAP	0.77	0.025
TssL* (Membrane complex)	C4FQS4_9FIRM	-0.85	0.0074		TssK (Baseplate)	A0A336NBZ3_AGGAP	0.77	0.025
TssL* (Membrane complex)	A0A134BX12_9FIRM	-0.85	0.0081		TssI (Expelled spike)	A0A3M6P5Q6_AGGAP	0.77	0.025
TssL* (Membrane complex)	A0A134C9H4_9FIRM	-0.85	0.0078		TssI (Expelled spike)	A0A0K1N176_AGGAP	0.77	0.024
TssL* (Membrane complex)	C4FPU7_9FIRM	-0.85	0.0077		TssI (Expelled spike)	A0A5D0EJJ3_AGGAC	0.77	0.025
TssL* (Membrane complex)	C4FRB7_9FIRM	-0.85	0.0075		TssL (Membrane complex)	A0A3M6P1Z4_AGGAP	0.77	0.024
TssL* (Membrane complex)	A0A3D2WRJ9_9FIRM	-0.85	0.0074		TssM (Membrane complex)	A0A3M6P1Z4_AGGAP	0.77	0.025
TssL* (Membrane complex)	A0A134BRM3_9FIRM	-0.85	0.0077		TssD* (Hcp, Expelled tube)	A0A0K1N209_AGGAP	0.77	0.027
TssL* (Membrane complex)	A0A134C5W8_9FIRM	-0.85	0.0068		TssL (Membrane complex)	A0A1Z3CG77_FUSNP	0.77	0.026
TssL* (Membrane complex)	G4AA61_AGGAC	-0.85	0.0076		TssI (Expelled spike)	A0A0K1N0Q8_AGGAP	0.77	0.027
TssL* (Membrane complex)	A0A4Q5BM39_9FIRM	-0.85	0.0074		TssK (Baseplate)	A0A3M6PJQ8_AGGAP	0.77	0.025
TssL* (Membrane complex)	A0A4Q5BKG3_9FIRM	-0.85	0.0073		TssC (Contractile sheath)	A0A336N7G3_AGGAP	0.77	0.027
TssL* (Membrane complex)	C4FQG0_9FIRM	-0.85	0.0069		TssD* (Hcp, Expelled tube)	A0A3M6PJD7_AGGAP	0.76	0.027
TssL* (Membrane complex)	A0A134C336_9FIRM	-0.85	0.0081		TssC (Contractile sheath)	A0A3M6NR21_AGGAP	0.76	0.03
TssL* (Membrane complex)	C4FMD3_9FIRM	-0.85	0.007		TssC (Contractile sheath)	A0A3M6NRV5_AGGAP	0.76	0.028
TssL* (Membrane complex)	C4FRG6_9FIRM	-0.85	0.0079		TssC (Contractile sheath)	A0A5D0ITF5_AGGAC	0.76	0.028
TssL* (Membrane complex)	A0A4Q5BKC8_9FIRM	-0.85	0.0069		TssC (Contractile sheath)	A0A0K1N2G9_AGGAP	0.76	0.028
TssL* (Membrane complex)	A0A134C9A9_9FIRM	-0.85	0.007		TssD* (Hcp, Expelled tube)	A0A0K1N379_AGGAP	0.76	0.03
TssL* (Membrane complex)	A0A134C9C3_9FIRM	-0.85	0.0076		TssD* (Hcp, Expelled tube)	A0A369ZBX0_AGGAP	0.76	0.028
TssL* (Membrane complex)	A0A134C205_9FIRM	-0.85	0.0082		TssC (Contractile sheath)	A0A0K1N0M9_AGGAP	0.76	0.029
TssL* (Membrane complex)	A0A3M6P788_AGGAP	-0.85	0.0068		TssC (Contractile sheath)	A0A0K1N0G2_AGGAP	0.76	0.03
TssL* (Membrane complex)	A0A134BX26_9FIRM	-0.85	0.0074		TssC (Contractile sheath)	A0A369Z5Q7_AGGAP	0.76	0.029
TssL* (Membrane complex)	A0A2B7YHN5_FUSNP	-0.85	0.008		TssD* (Hcp, Expelled tube)	A0A369Z5Q7_AGGAP	0.76	0.027
TssL* (Membrane complex)	C4FRK9_9FIRM	-0.85	0.0071		TssC (Contractile sheath)	A0A3M6NR32_AGGAP	0.76	0.028
TssL* (Membrane complex)	A0A3M6P759_AGGAP	-0.85	0.0082		TssC (Contractile sheath)	A0A3M6PEB8_AGGAP	0.76	0.03
TssL* (Membrane complex)	A0A5D0KKQ8_AGGAC	-0.85	0.008		TssD* (Hcp, Expelled tube)	A0A3M6P2B8_AGGAP	0.76	0.029
TssL* (Membrane complex)	G4A6F1_AGGAC	-0.85	0.0068		TssD* (Hcp, Expelled tube)	A0A3M6PEK0_AGGAP	0.76	0.028
TssL* (Membrane complex)	A0A134BSG1_9FIRM	-0.85	0.0069		TssD* (Hcp, Expelled tube)	A0A5D0ELE8_AGGAC	0.76	0.029
TssL* (Membrane complex)	C4FSV5_9FIRM	-0.86	0.0065		TssD* (Hcp, Expelled tube)	A0A3M6P4V0_AGGAP	0.76	0.029
TssL* (Membrane complex)	A0A134BYQ7_9FIRM	-0.86	0.0059		TssD* (Hcp, Expelled tube)	A0A3M6PGT5_AGGAP	0.76	0.028
TssL* (Membrane complex)	C4FRL8_9FIRM	-0.86	0.0058		TssD* (Hcp, Expelled tube)	A0A2D3JKW9_FUSNV	0.76	0.028
TssL* (Membrane complex)	A0A3D2WRV1_9FIRM	-0.86	0.0056		TssC (Contractile sheath)	A0A3M6PIL9_AGGAP	0.76	0.03
TssL* (Membrane complex)	A0A3D2WTW2_9FIRM	-0.86	0.0057		TssD* (Hcp, Expelled tube)	A0A336N6U9_AGGAP	0.76	0.028
TssL* (Membrane complex)	A0A134C6F0_9FIRM	-0.86	0.0067		TssD* (Hcp, Expelled tube)	A0A0K1N1M7_AGGAP	0.76	0.028
TssL* (Membrane complex)	C4FQU8_9FIRM	-0.86	0.0057		TssC (Contractile sheath)	A0A336N7Q5_AGGAP	0.76	0.03
TssL* (Membrane complex)	C4FPM1_9FIRM	-0.86	0.0065		TssK (Baseplate)	A0A3M6PDK9_AGGAP	0.76	0.027
TssL* (Membrane complex)	A0A5D0D3V2_AGGAC	-0.86	0.0064		TssC (Contractile sheath)	A0A0K1MZY6_AGGAP	0.76	0.028
TssL* (Membrane complex)	A0A134C5K7_9FIRM	-0.86	0.0057		TssC (Contractile sheath)	Q8RI04_FUSNN	0.76	0.028
TssL* (Membrane complex)	C4FMI2_9FIRM	-0.86	0.0059		TssD* (Hcp, Expelled tube)	A0A0K1N229_AGGAP	0.76	0.029
TssL* (Membrane complex)	A0A3D2WTE5_9FIRM	-0.86	0.0062		TssK (Baseplate)	A0A0M3UWI3_FUSNC	0.76	0.027
TssL* (Membrane complex)	C4FNZ6_9FIRM	-0.86	0.0067		TssD* (Hcp, Expelled tube)	A0A336NDE1_AGGAP	0.76	0.028
TssL* (Membrane complex)	A0A5D0KU46_AGGAC	-0.86	0.0067		TssK (Baseplate)	A0A3M6P691_AGGAP	0.76	0.028
TssL* (Membrane complex)	A0A142FY86_AGGAC	-0.86	0.0059		TssI (Expelled spike)	A0A0K1N4P8_AGGAP	0.76	0.028
TssL* (Membrane complex)	H0KE40_AGGAC	-0.86	0.0061		TssI (Expelled spike)	A0A3M6NIA1_AGGAP	0.76	0.028
TssL* (Membrane complex)	C4FQ09_9FIRM	-0.86	0.0061		TssI (Expelled spike)	A0A3M6P4U5_AGGAP	0.76	0.028
TssM* (Membrane complex)	C4FQ09_9FIRM	-0.86	0.006		TssI (Expelled spike)	A0A0K1N002_AGGAP	0.76	0.028
TssL* (Membrane complex)	C4FSB9_9FIRM	-0.87	0.0053		TssI (Expelled spike)	A0A3M6P908_AGGAP	0.76	0.028
TssL* (Membrane complex)	A0A134CAQ7_9FIRM	-0.87	0.0053		TssI (Expelled spike)	A0A3M6P5T3_AGGAP	0.76	0.028
TssL* (Membrane complex)	C4FR70_9FIRM	-0.87	0.0046		TssH (Sheath recycling (ATPase) )	A0A336N7B9_AGGAP	0.76	0.027
TssL* (Membrane complex)	A0A134C9Z8_9FIRM	-0.87	0.0045		TssI (Expelled spike)	A0A336N6C7_AGGAP	0.76	0.029
TssL* (Membrane complex)	A0A134C261_9FIRM	-0.87	0.0045		TssI (Expelled spike)	A0A3M6P2K8_AGGAP	0.76	0.029
TssL* (Membrane complex)	A0A369Z4X7_AGGAP	-0.87	0.0053		TssK (Baseplate)	A0A3M6P2K8_AGGAP	0.76	0.029
TssL* (Membrane complex)	A0A134C2D2_9FIRM	-0.87	0.0047		TssC (Contractile sheath)	A0A5D0EJT8_AGGAC	0.76	0.028
TssL* (Membrane complex)	A0A3D2WU29_9FIRM	-0.87	0.0049		TssK (Baseplate)	A0A5D0EJT8_AGGAC	0.76	0.029
TssL* (Membrane complex)	C4FSF3_9FIRM	-0.87	0.0055		TssI (Expelled spike)	A0A1Z3CG77_FUSNP	0.76	0.027
TssL* (Membrane complex)	C4FQB0_9FIRM	-0.87	0.0055		TssH (Sheath recycling (ATPase) )	A0A3M6PHH3_AGGAP	0.76	0.027
TssL* (Membrane complex)	A0A3D2WRE0_9FIRM	-0.87	0.0053		TssI (Expelled spike)	A0A3M6PKN2_AGGAP	0.76	0.03
TssL* (Membrane complex)	A0A134C324_9FIRM	-0.87	0.0048		TssI (Expelled spike)	A0A336N7G3_AGGAP	0.76	0.029
TssL* (Membrane complex)	A0A3M6NGR3_AGGAP	-0.87	0.005		TssC (Contractile sheath)	X2JWE6_AGGAC	0.75	0.032
TssL* (Membrane complex)	A0A0X3Y1G8_FUSNC	-0.87	0.0053		TssC (Contractile sheath)	A0A3M6PGZ4_AGGAP	0.75	0.031
TssL* (Membrane complex)	C4FS78_9FIRM	-0.87	0.0048		TssC (Contractile sheath)	A0A369ZAQ1_AGGAP	0.75	0.033
TssL* (Membrane complex)	C4FQ90_9FIRM	-0.87	0.0045		TssC (Contractile sheath)	A0A3M6NII6_AGGAP	0.75	0.032
TssL* (Membrane complex)	A0A142FY88_AGGAC	-0.87	0.0046		TssD* (Hcp, Expelled tube)	A0A3M6P269_AGGAP	0.75	0.031
TssD* (Hcp, Expelled tube)	A0A134C954_9FIRM	-0.87	0.0049		TssC (Contractile sheath)	A0A0K1N188_AGGAP	0.75	0.033
TssD* (Hcp, Expelled tube)	C4FPW2_9FIRM	-0.87	0.0055		TssD* (Hcp, Expelled tube)	A0A3M6PC17_AGGAP	0.75	0.034
TssD* (Hcp, Expelled tube)	A0A134C8X3_9FIRM	-0.87	0.0055		TssC (Contractile sheath)	A0A336N5Q1_AGGAP	0.75	0.034
TssL* (Membrane complex)	C4FQ02_9FIRM	-0.88	0.0037		TssD* (Hcp, Expelled tube)	A0A3S4PY18_AGGAP	0.75	0.034
TssL* (Membrane complex)	C4FND6_9FIRM	-0.88	0.0037		TssC (Contractile sheath)	A0A3M6PGT5_AGGAP	0.75	0.031
TssL* (Membrane complex)	A0A134BTG2_9FIRM	-0.88	0.0038		TssD* (Hcp, Expelled tube)	A0A0K1N448_AGGAP	0.75	0.033
TssL* (Membrane complex)	A0A134BVG4_9FIRM	-0.88	0.0041		TssC (Contractile sheath)	A0A3M6PCR7_AGGAP	0.75	0.031
TssL* (Membrane complex)	C4FSS8_9FIRM	-0.88	0.0042		TssD* (Hcp, Expelled tube)	A0A3M6PCR7_AGGAP	0.75	0.031
TssL* (Membrane complex)	C4FNJ8_9FIRM	-0.88	0.0044		TssD* (Hcp, Expelled tube)	A0A3M6PJB6_AGGAP	0.75	0.031
TssL* (Membrane complex)	C4FQA7_9FIRM	-0.88	0.0035		TssD* (Hcp, Expelled tube)	A0A3M6PGC8_AGGAP	0.75	0.031
TssL* (Membrane complex)	X2JU55_AGGAC	-0.88	0.0039		TssK (Baseplate)	A0A369Z7A8_AGGAP	0.75	0.033
TssL* (Membrane complex)	C4FP23_9FIRM	-0.88	0.0037		TssI (Expelled spike)	A0A336N5J6_AGGAP	0.75	0.033
TssL* (Membrane complex)	C4FSH9_9FIRM	-0.88	0.0039		TssD* (Hcp, Expelled tube)	A0A142G0A7_AGGAC	0.75	0.033
TssL* (Membrane complex)	A0A134C9L4_9FIRM	-0.88	0.0044		TssD* (Hcp, Expelled tube)	A0A3M6P691_AGGAP	0.75	0.032
TssL* (Membrane complex)	C4FME3_9FIRM	-0.88	0.0036		TssI (Expelled spike)	A0A3M6PEZ0_AGGAP	0.75	0.033
TssL* (Membrane complex)	C4FR05_9FIRM	-0.88	0.0038		TssI (Expelled spike)	A0A3M6NQW8_AGGAP	0.75	0.033
TssL* (Membrane complex)	C4FSQ1_9FIRM	-0.88	0.0041		TssD* (Hcp, Expelled tube)	A0A0K1N0X7_AGGAP	0.75	0.032
TssL* (Membrane complex)	C4FPL2_9FIRM	-0.88	0.0039		TssD* (Hcp, Expelled tube)	A0A336N2K8_AGGAP	0.75	0.033
TssL* (Membrane complex)	A0A4Q5BNL9_9FIRM	-0.88	0.0039		TssD* (Hcp, Expelled tube)	A0A3M6PKN2_AGGAP	0.75	0.03
TssL* (Membrane complex)	C4FS45_9FIRM	-0.88	0.0043		TssD* (Hcp, Expelled tube)	A0A3M6PJQ8_AGGAP	0.75	0.032
TssL* (Membrane complex)	A0A142G2Z1_AGGAC	-0.88	0.0035		TssH (Sheath recycling (ATPase) )	A0A0X3Y194_FUSNC	0.75	0.033
TssL* (Membrane complex)	C4FP56_9FIRM	-0.88	0.0039		TssB (Contractile sheath)	A0A142FY88_AGGAC	0.75	0.034
TssD* (Hcp, Expelled tube)	A0A3M6NT60_AGGAP	-0.88	0.0043		TssD* (Hcp, Expelled tube)	X2JWI8_AGGAC	0.74	0.037
TssD* (Hcp, Expelled tube)	A0A134C948_9FIRM	-0.88	0.0043		TssC (Contractile sheath)	A0A3M6PDQ0_AGGAP	0.74	0.036
TssL* (Membrane complex)	A0A134C5T4_9FIRM	-0.89	0.0031		TssC (Contractile sheath)	A0A336N3Z3_AGGAP	0.74	0.037
TssL* (Membrane complex)	C4FSD2_9FIRM	-0.89	0.0032		TssC (Contractile sheath)	A0A142G254_AGGAC	0.74	0.037
TssL* (Membrane complex)	A0A134BSC3_9FIRM	-0.89	0.0029		TssC (Contractile sheath)	A0A3S4QAY1_AGGAP	0.74	0.036
TssL* (Membrane complex)	C4FP26_9FIRM	-0.89	0.0032		TssD* (Hcp, Expelled tube)	A0A125YZ04_STROR	0.74	0.038
TssL* (Membrane complex)	A0A4Q5BS49_9FIRM	-0.89	0.0033		TssD* (Hcp, Expelled tube)	A0A336N5L3_AGGAP	0.74	0.038
TssL* (Membrane complex)	A0A134C6J2_9FIRM	-0.89	0.0032		TssC (Contractile sheath)	A0A3M6PGZ5_AGGAP	0.74	0.035
TssL* (Membrane complex)	C4FMD9_9FIRM	-0.89	0.0031		TssC (Contractile sheath)	A0A3M6PHQ0_AGGAP	0.74	0.035
TssL* (Membrane complex)	A0A4Q5BRV4_9FIRM	-0.89	0.0028		TssD* (Hcp, Expelled tube)	A0A3M6PM65_AGGAP	0.74	0.037
TssL* (Membrane complex)	C4FQ65_9FIRM	-0.89	0.0031		TssD* (Hcp, Expelled tube)	A0A3M6PEB8_AGGAP	0.74	0.035
TssL* (Membrane complex)	A0A3D2WSQ1_9FIRM	-0.89	0.0031		TssC (Contractile sheath)	A0A3M6PLR1_AGGAP	0.74	0.037
TssL* (Membrane complex)	A0A3M6P6V0_AGGAP	-0.89	0.003		TssC (Contractile sheath)	A0A3M6P761_AGGAP	0.74	0.035
TssL* (Membrane complex)	C4FQY2_9FIRM	-0.89	0.0034		TssD* (Hcp, Expelled tube)	A0A0K1N457_AGGAP	0.74	0.036
TssL* (Membrane complex)	A0A134BV93_9FIRM	-0.89	0.0032		TssD* (Hcp, Expelled tube)	A0A336NCJ7_AGGAP	0.74	0.036
TssL* (Membrane complex)	C4FMH0_9FIRM	-0.89	0.0027		TssC (Contractile sheath)	PUR7_FUSNN	0.74	0.037
TssL* (Membrane complex)	A0A142G076_AGGAC	-0.89	0.0031		TssC (Contractile sheath)	A0A2D3JKW9_FUSNV	0.74	0.037
TssL* (Membrane complex)	A0A142FYH8_AGGAC	-0.89	0.0032		TssD* (Hcp, Expelled tube)	A0A3M6P620_AGGAP	0.74	0.036
TssD* (Hcp, Expelled tube)	C4FQ09_9FIRM	-0.89	0.0031		TssD* (Hcp, Expelled tube)	A0A0K1N1W0_AGGAP	0.74	0.037
TssD* (Hcp, Expelled tube)	C4FN41_9FIRM	-0.89	0.0034		TssD* (Hcp, Expelled tube)	A0A3M6P617_AGGAP	0.74	0.035
TssD* (Hcp, Expelled tube)	A0A134C5G1_9FIRM	-0.89	0.0035		TssC (Contractile sheath)	A0A5D0KSQ4_AGGAC	0.74	0.037
TssL* (Membrane complex)	C4FSK5_9FIRM	-0.9	0.0024		TssD* (Hcp, Expelled tube)	A0A3M6P8Y7_AGGAP	0.74	0.034
TssL* (Membrane complex)	C4FP11_9FIRM	-0.9	0.0022		TssC (Contractile sheath)	A0A0K1N0N6_AGGAP	0.74	0.035
TssL* (Membrane complex)	C4FNM8_9FIRM	-0.9	0.0026		TssC (Contractile sheath)	A0A336N6R3_AGGAP	0.74	0.034
TssL* (Membrane complex)	A0A134C5T3_9FIRM	-0.9	0.0025		TssD* (Hcp, Expelled tube)	A0A336N6V2_AGGAP	0.74	0.037
TssL* (Membrane complex)	A0A134C010_9FIRM	-0.9	0.0026		TssC (Contractile sheath)	A0A5D0KMR8_AGGAC	0.74	0.036
TssL* (Membrane complex)	W1UVV4_9FIRM	-0.9	0.0026		TssD* (Hcp, Expelled tube)	A0A3M6PEJ2_AGGAP	0.74	0.036
TssL* (Membrane complex)	A0A134BW48_9FIRM	-0.9	0.0026		TssI (Expelled spike)	A0A3M6PHH0_AGGAP	0.74	0.034
TssL* (Membrane complex)	C4FNM5_9FIRM	-0.9	0.0022		TssI (Expelled spike)	A0A3M6PGS9_AGGAP	0.74	0.037
TssL* (Membrane complex)	A0A142FZF9_AGGAC	-0.9	0.0026		TssC (Contractile sheath)	A0A3M6P1Z4_AGGAP	0.74	0.037
TssL* (Membrane complex)	W1UVR7_9FIRM	-0.9	0.0024		TssH (Sheath recycling (ATPase) )	A0A3M6P1Z4_AGGAP	0.74	0.036
TssL* (Membrane complex)	C4FPK0_9FIRM	-0.9	0.0023		TssI (Expelled spike)	A0A3M6PBZ1_AGGAP	0.74	0.036
TssL* (Membrane complex)	C4FQE6_9FIRM	-0.9	0.0025		TssD* (Hcp, Expelled tube)	A0A3M6NSQ3_AGGAP	0.74	0.035
TssL* (Membrane complex)	C4FQP6_9FIRM	-0.9	0.0023		TssI (Expelled spike)	A0A369Z690_AGGAP	0.74	0.035
TssL* (Membrane complex)	A0A3M6P6K9_AGGAP	-0.9	0.0025		TssD* (Hcp, Expelled tube)	A0A369ZEH8_AGGAP	0.74	0.034
TssL* (Membrane complex)	Q8RR67_AGGAC	-0.9	0.0022		TssD* (Hcp, Expelled tube)	A0A0K1N3B3_AGGAP	0.74	0.035
TssL* (Membrane complex)	C4FNX7_9FIRM	-0.9	0.0022		TssI (Expelled spike)	A0A3M6P2X6_AGGAP	0.74	0.037
TssL* (Membrane complex)	C4FNG8_9FIRM	-0.91	0.0017		TssK (Baseplate)	A0A3M6P2X6_AGGAP	0.74	0.037
TssL* (Membrane complex)	A0A5D0KNG6_AGGAC	-0.91	0.0016		TssK (Baseplate)	A0A0X3Y194_FUSNC	0.74	0.037
TssL* (Membrane complex)	A0A134BYS8_9FIRM	-0.91	0.0019		TssL (Membrane complex)	A0A0X3Y194_FUSNC	0.74	0.035
TssL* (Membrane complex)	C4FRA4_9FIRM	-0.91	0.0019		TssM (Membrane complex)	A0A0X3Y194_FUSNC	0.74	0.036
TssL* (Membrane complex)	A0A134C949_9FIRM	-0.91	0.0015		TssC (Contractile sheath)	A0A336N9U8_AGGAP	0.73	0.038
TssL* (Membrane complex)	C4FRJ6_9FIRM	-0.91	0.0015		TssC (Contractile sheath)	A0A125YZ04_STROR	0.73	0.039
TssL* (Membrane complex)	C4FMI8_9FIRM	-0.91	0.0017		TssC (Contractile sheath)	A0A3M6PLK0_AGGAP	0.73	0.038
TssL* (Membrane complex)	C4FS98_9FIRM	-0.91	0.0017		TssD* (Hcp, Expelled tube)	A0A3M6PLK0_AGGAP	0.73	0.039
TssL* (Membrane complex)	C4FQH4_9FIRM	-0.91	0.0019		TssD* (Hcp, Expelled tube)	A0A3M6NII6_AGGAP	0.73	0.039
TssL* (Membrane complex)	A0A0K1N0Q8_AGGAP	-0.91	0.0016		TssD* (Hcp, Expelled tube)	A0A0K1N188_AGGAP	0.73	0.039
TssL* (Membrane complex)	A0A5D0EJ66_AGGAC	-0.91	0.0019		TssC (Contractile sheath)	A0A3M6PGD6_AGGAP	0.73	0.039
TssL* (Membrane complex)	C4FPK7_9FIRM	-0.91	0.0016		TssC (Contractile sheath)	A0A5D0ELE8_AGGAC	0.73	0.04
TssL* (Membrane complex)	A0A134C662_9FIRM	-0.91	0.0016		TssC (Contractile sheath)	A0A3M6P4V0_AGGAP	0.73	0.04
TssL* (Membrane complex)	C4FPD5_9FIRM	-0.92	0.0011		TssC (Contractile sheath)	A0A3S4PY18_AGGAP	0.73	0.039
TssL* (Membrane complex)	A0A134C068_9FIRM	-0.92	0.0011		TssC (Contractile sheath)	A0A3M6NLZ3_AGGAP	0.73	0.039
TssL* (Membrane complex)	A0A3D2WUQ6_9FIRM	-0.92	0.0013		TssD* (Hcp, Expelled tube)	A0A5D0E2V9_AGGAC	0.73	0.041
TssL* (Membrane complex)	C4FN33_9FIRM	-0.92	0.0012		TssD* (Hcp, Expelled tube)	A0A5D0KSQ4_AGGAC	0.73	0.039
TssL* (Membrane complex)	C4FNC4_9FIRM	-0.92	0.0011		TssD* (Hcp, Expelled tube)	A0A0K1N1A1_AGGAP	0.73	0.038
TssL* (Membrane complex)	A0A134C5J1_9FIRM	-0.92	0.0014		TssD* (Hcp, Expelled tube)	A0A3M6PK97_AGGAP	0.73	0.039
TssL* (Membrane complex)	C4FRA6_9FIRM	-0.92	0.001		TssK (Baseplate)	A0A336N5J6_AGGAP	0.73	0.04
TssL* (Membrane complex)	A0A4Q5BLJ8_9FIRM	-0.92	0.0011		TssD* (Hcp, Expelled tube)	A0A142FZG5_AGGAC	0.73	0.039
TssL* (Membrane complex)	A0A5D0L1C8_AGGAC	-0.92	0.0011		TssI (Expelled spike)	A0A3M6NQP9_AGGAP	0.73	0.04
TssL* (Membrane complex)	A0A3D2WRA0_9FIRM	-0.92	0.0011		TssI (Expelled spike)	A0A3M6PBQ1_AGGAP	0.73	0.038
TssL* (Membrane complex)	C4FRW7_9FIRM	-0.92	0.0014		TssK (Baseplate)	A0A336N6C7_AGGAP	0.73	0.038
TssL* (Membrane complex)	A0A134C6H6_9FIRM	-0.92	0.0011		TssK (Baseplate)	A0A369ZBC0_AGGAP	0.73	0.038
TssL* (Membrane complex)	C4FSL7_9FIRM	-0.92	0.0012		TssD* (Hcp, Expelled tube)	A0A369Z690_AGGAP	0.73	0.038
TssL* (Membrane complex)	C4FN08_9FIRM	-0.92	0.0012		TssK (Baseplate)	A0A336N7G3_AGGAP	0.73	0.038
TssL* (Membrane complex)	C4FPV2_9FIRM	-0.92	0.0011		TssL (Membrane complex)	A0A336N7G3_AGGAP	0.73	0.039
TssL* (Membrane complex)	C4FNB8_9FIRM	-0.92	0.0014		TssM (Membrane complex)	A0A369Z3M3_AGGAP	0.73	0.039
TssL* (Membrane complex)	C4FS90_9FIRM	-0.92	0.0013		TssD* (Hcp, Expelled tube)	A0A3M6NR21_AGGAP	0.72	0.044
TssL* (Membrane complex)	A0A3M6P778_AGGAP	-0.92	0.0011		TssC (Contractile sheath)	A0A0K1N5I8_AGGAP	0.72	0.043
TssL* (Membrane complex)	A0A3D2WTK8_9FIRM	-0.92	0.0012		TssD* (Hcp, Expelled tube)	A0A0K1N3L2_AGGAP	0.72	0.044
TssL* (Membrane complex)	X2JQB5_AGGAC	-0.92	0.0013		TssD* (Hcp, Expelled tube)	A0A3M6P4S1_AGGAP	0.72	0.044
TssL* (Membrane complex)	C4FS36_9FIRM	-0.93	0.00069		TssD* (Hcp, Expelled tube)	A0A3M6NLZ3_AGGAP	0.72	0.044
TssL* (Membrane complex)	C4FQC4_9FIRM	-0.93	0.00081		TssC (Contractile sheath)	A0A0K1N516_AGGAP	0.72	0.044
TssL* (Membrane complex)	C4FSF5_9FIRM	-0.93	0.00067		TssD* (Hcp, Expelled tube)	A0A0X3Y294_FUSNC	0.72	0.044
TssL* (Membrane complex)	C4FRL0_9FIRM	-0.93	0.00095		TssD* (Hcp, Expelled tube)	A0A3M6PDE8_AGGAP	0.72	0.045
TssL* (Membrane complex)	A0A134C7G9_9FIRM	-0.93	0.00089		TssD* (Hcp, Expelled tube)	A0A5D0EI30_AGGAC	0.72	0.043
TssL* (Membrane complex)	C4FMM8_9FIRM	-0.93	0.001		TssC (Contractile sheath)	A0A0D6FHG6_FUSNP	0.72	0.045
TssL* (Membrane complex)	C4FMB3_9FIRM	-0.94	0.00056		TssD* (Hcp, Expelled tube)	A0A369ZAR6_AGGAP	0.72	0.043
TssL* (Membrane complex)	C4FNJ7_9FIRM	-0.94	0.00047		TssD* (Hcp, Expelled tube)	A0A3M6PGN9_AGGAP	0.72	0.046
TssL* (Membrane complex)	A0A4Q5BR30_9FIRM	-0.94	0.00064		TssD* (Hcp, Expelled tube)	A0A336N7Q5_AGGAP	0.72	0.042
TssL* (Membrane complex)	A0A134C2V3_9FIRM	-0.94	0.00062		TssD* (Hcp, Expelled tube)	THIC_FUSNN	0.72	0.043
TssL* (Membrane complex)	A0A134C5Y8_9FIRM	-0.94	0.0005		TssD* (Hcp, Expelled tube)	A0A142FXG5_AGGAC	0.72	0.043
[truncated: 78 more rows]
