# Supplementary material for: Bacterial symbionts in oral niche use type VI secretion nanomachinery for fitness increase against pathobionts
Source: iScience. 2024 Mar 29;27(5):109650. doi: 10.1016/j.isci.2024.109650 (PMC11033201; doi:10.1016/j.isci.2024.109650)
Supplement: Table S11. List of UPID and NCBI taxon identifiers for each database, related to methods details in STAR Methods [file mmc11.xlsx]

## Sheet: Supplementary table 11
Table S11: List of UPID and NCBI taxon identifiers for each database, related to Methods details in STAR Methods.
database for monospecies-biofilm
Taxonomy	NCBI taxon identifier	Nr. of database	Uniprot proteome identifier
Aggregatibacter aphrophilus (Haemophilus aphrophilus)	732	4	UP000272690	UP000253728	UP000253767	UP000274211
accessed on 3rd Auguest 2021
database for multispecies-biofilm
Taxonomy	NCBI taxon identifier	Nr. of database	Uniprot proteome identifier
Actinomyces oris	544580	15	UP000234523	UP000186857	UP000185603	UP000186219	UP000185963	UP000186683	UP000067270	UP000186000	UP000186872	UP000185772	UP000186471	UP000186769	UP000185681	UP000186394	UP000185736
Aggregatibacter aphrophilus (Haemophilus aphrophilus)	732	4	UP000066164	UP000253728	UP000253767	UP000003516
Aggregatibacter actinomycetemcomitans (Actinobacillus actinomycetemcomitans) (Haemophilus actinomycetemcomitans)	714	6	UP000072236	UP000005508	UP000216955	UP000019758	UP000003665	UP000006254
Candida albicans (Yeast)	5476	2	UP000000559	UP000001429
Fusobacterium nucleatum	851	38	UP000014361	UP000179767	UP000016231	UP000222862	UP000001921	UP000196759	UP000224507	UP000002799	UP000224182	UP000070401	UP000003643	UP000197638	UP000002521	UP000004650	UP000005392	UP000221504	UP000254108	UP000197470	UP000223525	UP000054800	UP000247789	UP000006454	UP000226179	UP000017154	UP000022236	UP000228932	UP000235733	UP000004565	UP000230719	UP000230507	UP000017135	UP000004160	UP000017136	UP000225199	UP000221852	UP000063147	UP000055238	UP000004925
Homo sapiens (Human)	9606	1	UP000005640
Saccharomyces cerevisiae (Baker's yeast)	4932	8	UP000007060	UP000002311	UP000013192	UP000008335	UP000000286	UP000008988	UP000001608	UP000008073
Streptococcus mutans	1309	3	UP000002512	UP000011676	UP000192490
Streptococcus oralis	1303	58	UP000001839	UP000002946	UP000003603	UP000003695	UP000004500	UP000004548	UP000005621	UP000006745	UP000008131	UP000010142	UP000011767	UP000015340	UP000028098	UP000033377	UP000033657	UP000033716	UP000070220	UP000070353	UP000070497	UP000070541	UP000070678	UP000071369	UP000072363	UP000072653	UP000072989	UP000183671	UP000192428	UP000192532	UP000192789	UP000193030	UP000193063	UP000193064	UP000193111	UP000193121	UP000193124	UP000193160	UP000193237	UP000193326	UP000193350	UP000193428	UP000193538	UP000193629	UP000193633	UP000193657	UP000193669	UP000193768	UP000193780
Veillonella dispar	39778	3	UP000003529	UP000070492	UP000018855
all		138
accessed on 16th January 2019
database for drospilia work
Taxonomy	NCBI taxon identifier	Nr. of database	Uniprot proteome identifier
Aggregatibacter aphrophilus (Haemophilus aphrophilus)	732	4	UP000066164	UP000253728	UP000253767	UP000003516
Aggregatibacter actinomycetemcomitans (Actinobacillus actinomycetemcomitans) (Haemophilus actinomycetemcomitans)	714	6	UP000072236	UP000005508	UP000216955	UP000019758	UP000003665	UP000006254
Drosophila melanogaster (fruit fly)	7227	1	UP000000803
all		11
bacterial db accessed on 16th January 2019
Drosophila db accessed on 30th April 2019
[truncated: 11 more columns]
